# Supplementary material for: Microglial heterogeneity: influence of human 2D, 3D, and co-culture models on gene expression and immune function
Source: Front Cell Neurosci. 2026 Feb 11;20:1770518. doi: 10.3389/fncel.2026.1770518 (PMC12932485; doi:10.3389/fncel.2026.1770518)
Supplement: Supplementary Table 1 — scRNAseq quality control metrics. [file Table_1.xlsx]

## Sheet: UMI
	Metric Name	Cells	Confidently mapped reads in cells	Median UMI counts per cell	Median genes per cell	Median reads per cell	Total genes detected	Estimated UMIs from genomic DNA	Estimated UMIs from genomic DNA per unspliced probe	Number of reads	Number of short reads skipped	Q30 RNA read	Q30 UMI	Q30 barcodes	Confidently mapped reads in cells	Estimated number of cells	Mean reads per cell	Number of reads	Number of reads in the library	Reads confidently mapped to filtered probe set	Reads confidently mapped to probe set	Reads mapped to probe set	Sequencing saturation	Valid UMIs	Valid barcodes
Monocytes	Metric Value	12248	0.9693	6942	2692	10101	14147	0.0002	1	138510537	0	0.957	0.957	0.956	0.9693	12248	11309	138510537	138510537	0.95	0.965	0.9821	0.2811	1	0.9842
2D MDMi	Metric Value	7003	0.9387	11525	4011	17157	14827	0.0002	1	156734777	0	0.954	0.956	0.955	0.9387	7003	22381	156734777	156734777	0.9399	0.9593	0.9786	0.2953	1	0.9847
3D MDMi	Metric Value	7838	0.9724	7745	3279	10564	14619	0.0002	1	100515485	0	0.956	0.956	0.955	0.9724	7838	12824	100515485	100515485	0.9422	0.9604	0.9809	0.2275	1	0.9858
3D co-culture	Metric Value	6426	0.9704	11070	3875	16983	14734	0.0002	1	126600622	0	0.96	0.957	0.955	0.9704	6426	19701	126600622	126600622	0.9352	0.9515	0.9804	0.3133	1	0.9854
