# Supplementary material for: Microglial heterogeneity: influence of human 2D, 3D, and co-culture models on gene expression and immune function
Source: Front Cell Neurosci. 2026 Feb 11;20:1770518. doi: 10.3389/fncel.2026.1770518 (PMC12932485; doi:10.3389/fncel.2026.1770518)
Supplement: Supplementary Table 2 — Shows cluster-specific gene expression in 2D MDMi. [file Table_2.xlsx]

## Sheet: Cluster_0_2D_MDMi
	p_val	avg_log2FC	p_val_adj
FOLR2	0	0.798789	0
CD163	0	0.663483	0
FUCA1	0	1.05457	0
C1QC	5.93e-254	0.488202	1.07e-249
CD163L1	7.26e-234	0.925667	1.31e-229
F13A1	8.84e-232	0.764084	1.6e-227
FCGRT	8.85e-230	0.541729	1.6e-225
STAB1	2.59e-229	0.598352	4.67e-225
ITM2B	1.27e-228	0.544155	2.3e-224
PMP22	2.12e-228	0.646531	3.84e-224
FTH1	8.97e-221	-0.709848	1.62e-216
TMEM176B	5.41e-203	0.486059	9.78e-199
BTG1	9.54e-193	-1.37546	1.73e-188
CTSC	1.32e-189	0.531676	2.39e-185
GRN	4.7e-187	0.339966	8.51e-183
SIGLEC1	8.2e-187	0.477105	1.48e-182
EGR2	2.36e-180	-2.66466	4.26e-176
SPP1	4.19e-179	-5.10984	7.57e-175
TPP1	1.72e-175	0.431614	3.1e-171
RGCC	4.42e-169	-2.83152	8e-165
ATF3	1.29e-168	-2.64787	2.33e-164
CD14	2.24e-167	0.524337	4.06e-163
MAFF	1.92e-165	-3.32169	3.47e-161
EPHX1	1.46e-162	0.590742	2.64e-158
DUSP1	1.65e-162	-2.11865	2.98e-158
P2RY6	1.85e-154	0.592173	3.35e-150
CCL13	2.86e-153	0.515517	5.18e-149
FBP1	5.15e-153	-3.32693	9.3e-149
FGL2	1.15e-150	0.621258	2.08e-146
IFI44L	1.44e-150	0.695626	2.61e-146
LILRB5	1.95e-150	0.576516	3.53e-146
DNM1	2.14e-148	0.76365	3.87e-144
OAZ1	1.16e-147	-0.464437	2.09e-143
CD9	3.48e-147	-1.35572	6.28e-143
LITAF	3.36e-145	-0.763955	6.08e-141
CR1	8.18e-144	0.743471	1.48e-139
C15orf48	1.33e-143	-1.73082	2.4e-139
CD68	3.6e-141	0.286731	6.51e-137
C2	8.15e-141	0.640689	1.47e-136
CD4	4.08e-138	0.407049	7.38e-134
SDC3	3.53e-137	0.546563	6.39e-133
ID2	4.4e-137	-1.71195	7.95e-133
MAF	2.43e-136	0.412607	4.4e-132
C1QA	9.64e-136	0.424281	1.74e-131
CD83	1.14e-134	-1.2916	2.07e-130
QPRT	6.54e-131	0.695275	1.18e-126
BST2	1.46e-128	0.400656	2.63e-124
HES1	9.03e-128	-3.32984	1.63e-123
TSPAN4	2.1e-126	0.535547	3.8e-122
FOSB	2.16e-126	-2.30543	3.91e-122
TMEM106A	4.12e-126	0.583252	7.45e-122
SEMA6B	1.26e-124	0.648382	2.28e-120
ALDH1A1	6.13e-124	0.605569	1.11e-119
SOCS3	5.03e-123	-1.96033	9.1e-119
NR4A2	1.34e-122	-2.75539	2.42e-118
S100A9	2.16e-121	0.689467	3.91e-117
CEBPB	3.04e-121	-0.823692	5.5e-117
IGFBP4	4.64e-121	0.628143	8.39e-117
EGR3	1.07e-120	-3.59498	1.93e-116
PDGFB	1.23e-120	0.759568	2.23e-116
IQCN	1.51e-120	-3.26885	2.73e-116
SGK1	3.32e-120	-1.20787	6e-116
MGAT4A	1.39e-119	0.589298	2.51e-115
NR4A3	2.51e-119	-2.90044	4.54e-115
FGD2	7.38e-119	0.566394	1.33e-114
MS4A6A	8.46e-118	0.429866	1.53e-113
MARCKS	1.38e-116	0.395396	2.49e-112
JUNB	4.95e-116	-1.509	8.95e-112
SLC38A2	5.35e-116	-0.984697	9.68e-112
FOS	6.64e-116	-1.22689	1.2e-111
TFRC	1e-115	-1.7075	1.81e-111
SLC37A2	4.02e-114	0.408837	7.26e-110
IFI6	1.97e-113	0.322528	3.56e-109
RGL1	5.7e-113	0.51204	1.03e-108
RSAD2	1.05e-112	0.771149	1.9e-108
NCF4	8.9e-112	0.438808	1.61e-107
KLF10	1.42e-111	-2.23696	2.57e-107
FLNA	4.91e-111	-1.11101	8.87e-107
RNF213	1.8e-108	0.411447	3.26e-104
JUN	1.84e-108	-1.92284	3.33e-104
PLK3	1.88e-108	-1.5633	3.39e-104
XAF1	1.68e-106	0.503683	3.04e-102
HTRA1	1.71e-106	-3.1142	3.09e-102
LGALS3BP	2.79e-106	0.487159	5.05e-102
MPEG1	4.74e-106	0.439277	8.56e-102
CREG1	5.69e-106	0.350462	1.03e-101
DCSTAMP	2.56e-105	-4.06155	4.63e-101
NR4A1	3.63e-105	-2.94096	6.57e-101
CD180	7.91e-105	0.948763	1.43e-100
RASGEF1B	1.35e-104	-1.64455	2.44e-100
NCS1	6.79e-103	-2.74843	1.23e-98
CD109	7.77e-103	-1.52171	1.41e-98
SLC38A7	1.07e-101	0.539027	1.93e-97
SRA1	2.88e-100	-1.55423	5.2e-96
PPP1R10	7.32e-100	-1.4533	1.32e-95
MS4A4A	1.7e-99	0.576471	3.08e-95
ABHD12	1.81e-99	0.419504	3.28e-95
MATK	2.55e-99	-2.11405	4.62e-95
YBX3	9.41e-99	-1.24393	1.7e-94
BHLHE41	3.18e-98	-3.91991	5.75e-94
NAGK	1.81e-97	0.316065	3.27e-93
RCN3	4.58e-97	0.665607	8.28e-93
IFI44	5.91e-97	0.481299	1.07e-92
YBX1	1.04e-96	-0.68288	1.88e-92
BHLHE40	8.69e-96	-1.10821	1.57e-91
CMPK2	7.58e-94	0.535321	1.37e-89
CMKLR1	2.28e-93	0.473306	4.12e-89
LPAR6	1.4e-92	0.584423	2.53e-88
WDFY2	1.96e-92	0.729326	3.55e-88
ENPP2	5.79e-92	0.608564	1.05e-87
MCOLN1	6.17e-92	0.43218	1.11e-87
CSRNP1	7.4e-92	-1.85208	1.34e-87
SOD2	1.47e-91	-0.840301	2.66e-87
OAS3	1.94e-91	0.46243	3.5e-87
SAMD9L	2.11e-91	0.507339	3.82e-87
ADGRE2	2.52e-91	-1.9317	4.56e-87
QSOX1	4.1e-91	0.528249	7.42e-87
ITPR2	8.37e-91	0.421195	1.51e-86
ARHGEF10L	1.39e-90	0.431541	2.51e-86
PER1	3.08e-90	-1.806	5.58e-86
CTSA	3.64e-90	0.355466	6.58e-86
APOC1	1.92e-89	-2.62577	3.47e-85
WLS	2.28e-89	0.530104	4.13e-85
ANXA5	5.27e-89	-0.356211	9.53e-85
DUSP2	5.61e-89	-2.85894	1.01e-84
EGR1	6.44e-89	-2.59561	1.16e-84
CD52	2.42e-88	-4.35496	4.38e-84
B2M	3.18e-88	0.218185	5.75e-84
CCNQ	5.68e-88	-1.72623	1.03e-83
BLVRB	2.28e-87	0.423604	4.12e-83
GLA	3.63e-87	-1.06507	6.56e-83
BCL6	4.7e-87	-1.14438	8.5e-83
TMEM86A	1.14e-86	0.54719	2.05e-82
ADORA3	2.02e-86	0.820434	3.65e-82
SH3BGRL3	2.29e-86	-0.759584	4.13e-82
PSTPIP2	1.69e-85	0.726775	3.06e-81
MREG	5.4e-85	-3.83018	9.77e-81
DPP4	5.73e-85	0.735576	1.04e-80
MX1	6.72e-85	0.372795	1.22e-80
SLC16A10	9.49e-85	-3.30212	1.72e-80
SERPINE1	9.62e-85	-3.65919	1.74e-80
TTYH3	1.84e-84	0.271354	3.32e-80
SLCO2B1	1.22e-83	0.315375	2.21e-79
TNFSF13	1.4e-83	0.315099	2.54e-79
TM4SF19	1.53e-83	-3.86412	2.77e-79
NUCB1	1.67e-83	0.322319	3.03e-79
CXCL16	1.74e-83	-0.913167	3.14e-79
DAB2	2.69e-83	0.321453	4.86e-79
BTG2	2.98e-83	-1.80639	5.4e-79
BCL2A1	1.44e-82	-2.23639	2.6e-78
PHLDA2	1.52e-82	-1.64084	2.75e-78
CSF2RA	5.15e-82	0.390925	9.3e-78
NFKBIZ	3.26e-81	-1.68397	5.89e-77
NPL	6.65e-81	0.348569	1.2e-76
TLR2	7.68e-81	0.431789	1.39e-76
RGS1	1.47e-80	-2.88392	2.65e-76
SKIL	1.95e-80	-1.14298	3.53e-76
IGF1	6.9e-80	0.870484	1.25e-75
GLUL	1.12e-79	-0.390198	2.02e-75
KDM6B	1.04e-78	-1.60623	1.88e-74
CXCL8	1.45e-78	-3.36903	2.62e-74
GADD45B	2.77e-78	-2.23247	5.01e-74
SLC46A1	4.78e-78	0.602196	8.64e-74
HSPA8	5.31e-78	-0.604193	9.6e-74
CHID1	6e-78	0.442713	1.08e-73
IER2	6.64e-78	-1.71676	1.2e-73
SLC9A9	7.71e-78	0.597754	1.39e-73
EIF4A3	8.16e-78	-1.21524	1.47e-73
TEX14	8.2e-78	-6.32641	1.48e-73
NAMPT	9.47e-78	-1.32039	1.71e-73
TMEM88	1.09e-77	-3.27043	1.97e-73
KCTD12	2.65e-77	0.298092	4.78e-73
IFIH1	3e-77	0.467849	5.42e-73
RENBP	3.8e-77	0.494318	6.87e-73
PHLDA1	7.05e-77	-2.88543	1.28e-72
ALOX5	2.06e-76	0.344262	3.72e-72
GDF15	6.39e-75	-2.46653	1.16e-70
KLF4	1.23e-74	-1.47312	2.23e-70
FABP5	6.51e-74	-1.71571	1.18e-69
WDR74	9.96e-74	-2.17197	1.8e-69
CST3	1.41e-73	0.338612	2.55e-69
ARF4	5.9e-73	-0.938722	1.07e-68
AMDHD2	7.61e-73	0.422646	1.38e-68
BRD2	1.54e-72	-0.847274	2.79e-68
ABCC5	1.82e-72	0.528492	3.29e-68
CPVL	3.8e-72	0.39312	6.87e-68
PLBD2	3.93e-72	0.3526	7.1e-68
KLHL15	4.21e-72	-1.93466	7.61e-68
ARHGAP26	5.06e-72	0.399236	9.15e-68
GLMP	8.31e-72	0.508756	1.5e-67
ALCAM	8.42e-72	-1.09326	1.52e-67
FAM71A	1.81e-71	-2.81775	3.27e-67
CKS2	2.2e-71	-1.56144	3.97e-67
SARDH	3.24e-70	-3.7735	5.86e-66
HES4	1.01e-69	-1.90473	1.83e-65
CD200R1	1.46e-69	0.752755	2.64e-65
FCGR2B	1.54e-69	0.463898	2.79e-65
MKNK1	5.31e-69	0.404744	9.6e-65
SGSH	9.64e-69	0.503201	1.74e-64
GGT5	1.28e-68	1.51087	2.31e-64
USF2	5.1e-68	-0.526276	9.23e-64
NAB2	5.27e-68	-1.18675	9.53e-64
LACC1	5.85e-68	0.423231	1.06e-63
LIMK1	5.98e-68	-1.07056	1.08e-63
PARP14	6.13e-68	0.385535	1.11e-63
CADM1	6.59e-68	-2.87848	1.19e-63
TOB1	6.61e-68	-0.955915	1.2e-63
IDH1	6.85e-68	0.346518	1.24e-63
HEXA	2.6e-67	0.313291	4.71e-63
TSC22D2	3.03e-67	-1.18402	5.47e-63
ARSA	3.99e-67	0.45575	7.22e-63
CFD	4.73e-67	0.40857	8.54e-63
THSD8	7.58e-67	-3.81329	1.37e-62
TCN2	9.39e-67	0.457479	1.7e-62
CDA	1.71e-66	-1.64326	3.09e-62
S100A6	2.22e-66	-0.351471	4.01e-62
ODF3B	2.33e-66	0.608123	4.21e-62
AP2A2	3.68e-66	0.344684	6.66e-62
CYB5D1	1.07e-65	-2.50457	1.94e-61
SPHK1	1.33e-65	-1.28266	2.41e-61
ABL2	1.92e-65	-1.12114	3.46e-61
PMAIP1	3.57e-65	-1.95884	6.45e-61
CDKN1A	5.71e-65	-0.771599	1.03e-60
UAP1L1	4.37e-64	0.447421	7.9e-60
TMEM176A	5.41e-64	0.368928	9.79e-60
SEL1L3	8.73e-64	-2.07176	1.58e-59
ANTXR2	1.13e-63	0.445121	2.05e-59
CLEC5A	1.55e-63	-2.0026	2.8e-59
AQP9	1.87e-63	-5.35951	3.38e-59
STEAP3	4e-63	-1.06475	7.22e-59
MARCKSL1	4.03e-63	-2.23996	7.29e-59
WSB1	4.16e-63	0.329132	7.53e-59
ARHGAP4	5.06e-63	0.33159	9.14e-59
CIITA	5.3e-63	0.361088	9.59e-59
TNFSF9	5.54e-63	-2.17539	1e-58
ASTL	1.25e-62	-4.83495	2.26e-58
ETF1	1.6e-62	-0.893197	2.9e-58
PNP	3.36e-62	-1.02976	6.07e-58
NISCH	3.59e-62	0.542882	6.5e-58
SAMSN1	4.46e-62	0.415987	8.07e-58
WWP1	4.57e-62	0.460161	8.26e-58
CCL3	4.77e-62	-1.7986	8.62e-58
SERPINB2	5.3e-62	1.02563	9.58e-58
COLEC12	5.55e-62	0.321235	1e-57
RNASE1	1.24e-61	0.407612	2.23e-57
AP1B1	1.3e-61	0.295889	2.35e-57
UAP1	1.78e-61	-1.48529	3.22e-57
VIM	1.92e-61	-0.434205	3.47e-57
SLC28A3	2.96e-61	-2.6177	5.36e-57
ANXA11	7.96e-61	-0.619552	1.44e-56
HBEGF	1.17e-60	-1.60704	2.11e-56
AMPD3	1.64e-60	0.511612	2.96e-56
IGSF21	1.75e-60	-3.83754	3.16e-56
FGR	3.32e-60	-1.83918	6e-56
AOAH	5.03e-60	0.492584	9.1e-56
NAV1	6.26e-60	-1.58922	1.13e-55
PLA2G15	6.45e-60	0.46262	1.17e-55
CDH23	8.89e-60	-4.20932	1.61e-55
FAM53C	1.18e-59	-1.2484	2.13e-55
OAS2	2.87e-59	0.348474	5.19e-55
SELENOK	3.63e-59	-0.853708	6.56e-55
IL18BP	5.72e-59	0.62779	1.03e-54
ATP6V1F	8.3e-59	-0.486672	1.5e-54
IL1RN	1.02e-58	-3.30902	1.85e-54
PARP9	2.43e-58	0.412132	4.4e-54
PLTP	2.9e-58	0.376	5.24e-54
TPRG1	3.87e-58	-2.60462	7e-54
CFH	5.18e-58	0.851904	9.37e-54
AC008397.1	5.43e-58	-4.88603	9.82e-54
GAA	6.16e-58	0.279207	1.11e-53
TGIF1	6.4e-58	-0.913071	1.16e-53
C1S	7.99e-58	0.89368	1.44e-53
HSPA9	1.2e-57	-0.926774	2.17e-53
KCNMA1	1.53e-57	0.406313	2.77e-53
CGAS	2.37e-57	0.654159	4.29e-53
CSF1	3.1e-57	-3.01334	5.6e-53
S100A11	5.4e-57	-0.321615	9.76e-53
LPL	6.77e-57	-4.68254	1.22e-52
ATP8B4	1.13e-56	0.456334	2.04e-52
HBP1	1.19e-56	-0.740906	2.16e-52
FES	1.33e-56	0.484212	2.4e-52
RAB13	1.35e-56	-0.726551	2.45e-52
EEF2	1.45e-56	-0.431708	2.61e-52
JUND	1.96e-56	-0.495573	3.55e-52
IFI35	5.15e-56	0.458389	9.31e-52
ISCU	1.25e-55	-0.554835	2.26e-51
H2AFX	1.41e-55	-1.3381	2.56e-51
LAP3	2.63e-55	0.325388	4.76e-51
EHBP1L1	2.67e-55	0.311603	4.82e-51
FMN1	5.95e-55	0.341144	1.07e-50
DDIT3	6.44e-55	-1.09066	1.17e-50
MMP25	7.03e-55	1.20703	1.27e-50
ADAMTSL4	7.52e-55	0.309098	1.36e-50
IL3RA	1.06e-54	-1.43415	1.92e-50
AVPI1	1.42e-54	-1.17357	2.57e-50
MMP19	1.66e-54	-2.37613	3e-50
KCTD7	2.04e-54	0.462361	3.68e-50
ITGB3	2.65e-54	-2.0005	4.8e-50
UCHL1	3.72e-54	-2.16305	6.72e-50
TNFRSF21	5.22e-54	0.8552	9.44e-50
GGA2	1.09e-53	0.284194	1.98e-49
AXL	1.14e-53	0.705449	2.06e-49
SCAMP2	1.17e-53	0.280617	2.12e-49
IFIT1	1.32e-53	0.456788	2.39e-49
NME2	2.16e-53	-0.80309	3.91e-49
MYO18A	2.56e-53	0.501398	4.63e-49
CSF2RB	2.82e-53	0.451906	5.1e-49
DISC1	4.51e-53	0.583187	8.15e-49
TNFAIP2	6.69e-53	0.290076	1.21e-48
ADCY7	7.27e-53	0.343869	1.32e-48
PLAU	1.16e-52	0.332964	2.1e-48
CCND2	1.17e-52	-2.17023	2.11e-48
LRP1	1.26e-52	0.22834	2.28e-48
LONRF3	1.49e-52	-1.14019	2.7e-48
PFKFB3	1.6e-52	-1.07081	2.89e-48
MEPCE	1.74e-52	-0.878758	3.15e-48
NFIL3	2.18e-52	-1.29215	3.93e-48
GSN	2.37e-52	-0.775702	4.28e-48
AIF1	2.57e-52	0.27165	4.65e-48
COL23A1	3.47e-52	0.905903	6.28e-48
HEXIM1	4.11e-52	-1.16165	7.44e-48
NADK	4.86e-52	0.387784	8.79e-48
STON2	4.98e-52	0.530979	9e-48
KLF2	6.76e-52	-1.61712	1.22e-47
GPR34	7.04e-52	0.371982	1.27e-47
LSP1	8.87e-52	-1.0831	1.6e-47
CCRL2	9.6e-52	-1.0957	1.74e-47
PAQR5	1.03e-51	-5.30924	1.86e-47
POLG2	1.45e-51	-1.84058	2.63e-47
UBA52	1.98e-51	-0.495542	3.58e-47
APOC2	3.78e-51	-3.81039	6.84e-47
BCAT1	4.6e-51	-0.818936	8.32e-47
PLK2	5.2e-51	-1.65725	9.41e-47
PPIF	6.71e-51	-1.1482	1.21e-46
SELPLG	6.88e-51	0.381905	1.24e-46
GPX3	2.64e-50	-1.04201	4.78e-46
TAX1BP3	4.21e-50	-0.768208	7.62e-46
HERPUD1	4.34e-50	-0.781681	7.85e-46
RAB3IL1	5.96e-50	0.500259	1.08e-45
ZFP36	1.23e-49	-1.43944	2.22e-45
PHLDA3	1.35e-49	-1.40965	2.44e-45
PLCB2	1.61e-49	0.300276	2.91e-45
CXCR4	1.66e-49	-1.60703	3e-45
RASSF5	1.75e-49	-0.962454	3.16e-45
PRSS36	2.05e-49	0.650853	3.71e-45
C12orf57	2.79e-49	-1.63481	5.04e-45
ISOC2	2.87e-49	-1.00915	5.19e-45
DCUN1D3	2.93e-49	0.457446	5.29e-45
APMAP	7.07e-49	0.302123	1.28e-44
FADS2	7.11e-49	0.610106	1.29e-44
MRC2	7.19e-49	-4.01864	1.3e-44
ARG2	7.8e-49	-1.52051	1.41e-44
TMC8	8.41e-49	0.476934	1.52e-44
METTL1	1.06e-48	-1.49454	1.92e-44
PLA2G7	1.16e-48	0.252116	2.1e-44
TMEM150B	1.38e-48	0.405672	2.5e-44
UBE2J1	1.69e-48	-0.864968	3.06e-44
KPTN	1.71e-48	-1.42576	3.1e-44
EPB41L3	1.83e-48	0.365942	3.31e-44
APOL1	1.92e-48	0.553442	3.47e-44
SLAMF7	2.24e-48	-1.78361	4.06e-44
MT2A	2.29e-48	-1.47077	4.13e-44
ZEB2	2.61e-48	0.222439	4.72e-44
RIN2	3.52e-48	0.337891	6.36e-44
RTN4R	5.25e-48	-1.47414	9.49e-44
AQP3	1e-47	-2.49677	1.82e-43
SLC2A9	1.09e-47	0.508026	1.97e-43
RGS2	1.77e-47	-1.25902	3.2e-43
NDUFB9	1.79e-47	-0.771495	3.24e-43
PDLIM4	2.04e-47	-3.92931	3.69e-43
ATG101	2.36e-47	-0.89513	4.27e-43
CISH	3.02e-47	0.370144	5.46e-43
IFFO1	3.78e-47	0.441912	6.84e-43
PTPN7	4.26e-47	-1.55933	7.7e-43
CYCS	7.98e-47	-0.7667	1.44e-42
ELF1	8.4e-47	-0.610265	1.52e-42
NOTCH2	9.06e-47	0.440461	1.64e-42
IL4I1	2.3e-46	0.546524	4.16e-42
CAVIN1	2.42e-46	-2.53245	4.38e-42
HIST1H2BG	2.87e-46	-1.55546	5.19e-42
LUC7L3	3.44e-46	0.368725	6.22e-42
CDKN2B	3.59e-46	-2.28724	6.5e-42
ALDH5A1	4.37e-46	-2.23675	7.9e-42
DYSF	6.33e-46	0.685695	1.14e-41
CYTH4	7.29e-46	0.321337	1.32e-41
PABPC4	1.08e-45	-0.656094	1.96e-41
PHACTR1	1.14e-45	-1.05438	2.07e-41
RNASET2	1.24e-45	0.414023	2.24e-41
NRIP3	1.54e-45	-1.6289	2.78e-41
SPSB1	1.88e-45	-2.38376	3.4e-41
UBC	2.58e-45	-0.394067	4.66e-41
SCN1B	3.68e-45	0.55368	6.65e-41
CNIH3	3.77e-45	-4.60788	6.81e-41
TUBB4B	5.14e-45	-0.86907	9.29e-41
PPP1R15A	8.14e-45	-0.925671	1.47e-40
CCL3L1	9.69e-45	-2.62727	1.75e-40
CHI3L1	1.07e-44	-6.02436	1.94e-40
C1RL	1.4e-44	0.611275	2.52e-40
PALLD	1.82e-44	-3.27442	3.3e-40
TRPM2	2.25e-44	0.326226	4.06e-40
IER3	2.57e-44	-1.46966	4.64e-40
HSPA6	2.81e-44	0.354569	5.08e-40
CSF1R	5.34e-44	0.245381	9.65e-40
TCF4	7.21e-44	0.49817	1.3e-39
OLFML3	7.48e-44	0.5707	1.35e-39
CCNI	7.78e-44	-0.498312	1.41e-39
GPAT3	7.94e-44	-1.50101	1.43e-39
STOM	1.17e-43	0.373155	2.11e-39
LGALS3	1.26e-43	-0.621779	2.27e-39
EEF1G	1.27e-43	-0.594031	2.29e-39
TENT2	1.46e-43	0.308663	2.63e-39
CA2	1.55e-43	-1.64036	2.8e-39
QPCT	1.6e-43	-0.93912	2.89e-39
MAP1LC3B	2.19e-43	-0.653007	3.97e-39
TUT7	2.2e-43	-0.59899	3.98e-39
RABGEF1	3.16e-43	-0.798551	5.72e-39
SDC2	4.12e-43	-0.832621	7.46e-39
APAF1	5.37e-43	0.512658	9.71e-39
SENP3	6.03e-43	0.586053	1.09e-38
IFRD1	6.75e-43	-0.848514	1.22e-38
ARGLU1	6.96e-43	0.299217	1.26e-38
CFP	1.07e-42	1.43229	1.94e-38
GTF2B	1.09e-42	-0.806723	1.97e-38
IKBKB	1.54e-42	0.358163	2.79e-38
SERPINF1	1.84e-42	0.903118	3.33e-38
SCPEP1	1.97e-42	0.255761	3.57e-38
RASSF4	2.23e-42	0.262792	4.03e-38
SCARB1	2.47e-42	0.370511	4.47e-38
PDLIM7	2.76e-42	-0.998143	5e-38
RASGRP3	3.2e-42	-0.738983	5.78e-38
FLT1	3.38e-42	-4.74802	6.11e-38
FXYD5	3.45e-42	-0.316114	6.24e-38
SCD	3.56e-42	0.319077	6.43e-38
SOCS1	4.14e-42	-1.79422	7.49e-38
RALA	4.92e-42	-0.925016	8.89e-38
NFKBID	5.75e-42	-1.21464	1.04e-37
FDX1	5.76e-42	-1.30826	1.04e-37
SERTAD1	6.27e-42	-0.917788	1.13e-37
GPNMB	7.8e-42	0.217034	1.41e-37
RAP2B	1.23e-41	0.246534	2.23e-37
H2AFZ	1.35e-41	-0.793588	2.44e-37
MPV17L2	1.96e-41	-1.53013	3.55e-37
PBX3	2.02e-41	-0.827198	3.66e-37
EIF4A1	2.23e-41	-0.365149	4.03e-37
ADCY3	2.75e-41	-1.11334	4.96e-37
PNRC1	3.19e-41	-0.496156	5.78e-37
APOL6	5.29e-41	0.326851	9.57e-37
P2RY14	5.73e-41	1.3159	1.04e-36
TLR4	6.38e-41	0.336988	1.15e-36
IL1B	7.25e-41	-1.56349	1.31e-36
TIMP3	7.74e-41	-5.40009	1.4e-36
CAPG	9.6e-41	-0.346315	1.74e-36
TNFRSF12A	1.03e-40	-1.2291	1.86e-36
RASAL2	1.28e-40	-0.920055	2.32e-36
AHCYL1	1.35e-40	-0.687105	2.43e-36
ATP6V0D2	1.57e-40	-0.939294	2.84e-36
RRP12	2.01e-40	-1.00449	3.63e-36
SLC38A6	2.67e-40	0.366153	4.83e-36
SEC13	4.84e-40	-0.708393	8.75e-36
CCL4	4.88e-40	-1.86098	8.83e-36
PYGL	1.13e-39	0.508279	2.04e-35
SIN3B	1.13e-39	0.547502	2.04e-35
HSD11B1	1.2e-39	-3.62482	2.17e-35
IFI16	1.64e-39	0.273985	2.96e-35
SREBF1	1.64e-39	0.344225	2.96e-35
CLEC10A	2.16e-39	0.655763	3.9e-35
OAS1	2.19e-39	0.253707	3.97e-35
HIST2H2BE	2.46e-39	-1.06297	4.44e-35
VPS53	2.47e-39	0.39284	4.47e-35
GPC4	2.48e-39	-3.60168	4.49e-35
MAF1	3.11e-39	-0.597356	5.62e-35
CXCL2	3.92e-39	-1.59582	7.1e-35
SERPINA1	5.05e-39	-1.1274	9.13e-35
SRM	5.45e-39	-0.787847	9.86e-35
LENG8	6.32e-39	0.280295	1.14e-34
RHOB	6.79e-39	-1.08001	1.23e-34
FER	8.66e-39	0.44553	1.57e-34
HSD17B14	1.01e-38	0.378097	1.82e-34
GALNT12	1.17e-38	-3.36241	2.11e-34
TRIB1	1.2e-38	-1.0646	2.16e-34
MILR1	1.28e-38	0.481819	2.31e-34
TSPAN15	1.28e-38	0.49561	2.31e-34
M6PR	1.41e-38	0.241282	2.55e-34
TNFRSF1B	1.76e-38	0.275681	3.18e-34
PGD	1.89e-38	0.225495	3.41e-34
HDLBP	2.4e-38	-0.483956	4.33e-34
APPL2	2.47e-38	0.406931	4.46e-34
GIMAP5	2.48e-38	0.625165	4.49e-34
C1QB	2.98e-38	0.274112	5.38e-34
CCL7	3.73e-38	-1.7827	6.75e-34
PHACTR4	3.89e-38	-0.792113	7.04e-34
SYAP1	4.04e-38	-0.668704	7.31e-34
EPSTI1	4.95e-38	0.296542	8.95e-34
EEF1B2	6.7e-38	-0.768847	1.21e-33
PLIN2	6.92e-38	-1.37127	1.25e-33
C9orf16	6.95e-38	-0.664869	1.26e-33
MSC	7.65e-38	-6.00753	1.38e-33
TNFSF13B	8.74e-38	0.413262	1.58e-33
ATP6V0A1	1.5e-37	0.267951	2.71e-33
PDGFA	1.52e-37	-1.21614	2.75e-33
ALKBH5	1.75e-37	-0.578717	3.17e-33
NHP2	2.65e-37	-0.782152	4.78e-33
MDM4	2.87e-37	0.371182	5.2e-33
APOL4	3.34e-37	0.707819	6.05e-33
DNASE2	3.97e-37	0.300297	7.18e-33
S100A10	4.01e-37	-0.341191	7.25e-33
PLA2G4C	4.12e-37	0.34871	7.46e-33
WHRN	4.33e-37	-1.26482	7.83e-33
IER5	4.33e-37	-0.869442	7.83e-33
BAG3	4.67e-37	-0.918457	8.45e-33
SLC20A1	6.61e-37	-0.83596	1.19e-32
TNKS1BP1	8.1e-37	-1.12376	1.46e-32
ZBTB10	8.35e-37	-1.19404	1.51e-32
FCER1G	9.96e-37	0.208406	1.8e-32
CHIT1	1.13e-36	-5.41763	2.05e-32
GPX4	1.17e-36	-0.403342	2.11e-32
SGMS1	1.97e-36	0.360802	3.57e-32
PRAM1	2.22e-36	-1.32694	4.02e-32
PTGS1	2.56e-36	0.292376	4.63e-32
HPS1	3.09e-36	0.256584	5.6e-32
RAB11FIP4	3.37e-36	-1.98453	6.1e-32
ATP8A1	3.4e-36	0.748508	6.16e-32
APBB3	3.79e-36	-1.41699	6.85e-32
CHST2	3.95e-36	-2.37862	7.14e-32
HSF4	3.96e-36	0.626047	7.16e-32
TBC1D14	4.02e-36	0.261164	7.27e-32
NAAA	4.07e-36	0.344888	7.36e-32
P2RX7	5.69e-36	-1.04705	1.03e-31
C9orf72	5.86e-36	0.361322	1.06e-31
ZYX	6.19e-36	-0.382	1.12e-31
CHCHD2	6.23e-36	-0.488567	1.13e-31
TRIM72	6.44e-36	-5.76161	1.16e-31
TMSB10	6.69e-36	-0.203357	1.21e-31
FLOT1	7.14e-36	-0.504033	1.29e-31
PC	7.32e-36	-1.1263	1.32e-31
CLTA	8.15e-36	0.296168	1.47e-31
HRH1	8.89e-36	0.508285	1.61e-31
TREM1	1.03e-35	-1.26291	1.87e-31
VASH1	1.06e-35	-0.704856	1.91e-31
LGMN	1.11e-35	0.254096	2.01e-31
DENND3	1.17e-35	0.454298	2.12e-31
ENTPD1	1.21e-35	0.407578	2.19e-31
GPR35	1.76e-35	0.895092	3.19e-31
CRABP2	2.03e-35	-5.62579	3.67e-31
MIF	2.12e-35	-0.629001	3.83e-31
MORF4L2	2.41e-35	-0.672778	4.35e-31
SLC39A12	2.66e-35	-1.68705	4.8e-31
DNAJC14	3.14e-35	-1.31263	5.68e-31
SUSD1	3.38e-35	0.397044	6.12e-31
PKM	3.85e-35	-0.370182	6.96e-31
PARP10	4.35e-35	0.508257	7.87e-31
CLCN7	4.42e-35	0.208919	7.99e-31
ABR	5.23e-35	-0.334591	9.46e-31
ALK	5.61e-35	0.638243	1.01e-30
MCL1	5.74e-35	-0.693255	1.04e-30
SLC22A18	7.94e-35	0.480912	1.44e-30
FOSL2	1.04e-34	-0.973038	1.88e-30
CD47	1.12e-34	0.32037	2.02e-30
MPDU1	1.15e-34	-0.541432	2.07e-30
PCSK6	1.31e-34	-0.946621	2.37e-30
NDUFV2	1.42e-34	0.316108	2.57e-30
CNDP2	1.66e-34	0.247736	3e-30
SIRPB2	2.32e-34	0.496589	4.19e-30
GLB1	2.63e-34	0.273729	4.76e-30
UBXN6	3.79e-34	-0.407232	6.86e-30
CORO1A	3.89e-34	0.331568	7.03e-30
ECM1	4.02e-34	0.307003	7.27e-30
GNPTAB	4.03e-34	0.328035	7.28e-30
G0S2	4.68e-34	-5.63544	8.47e-30
GBA	5.2e-34	0.251426	9.4e-30
NXT1	5.42e-34	-0.921554	9.8e-30
ACTN1	5.76e-34	-0.554377	1.04e-29
TMEM173	5.77e-34	0.382801	1.04e-29
RND3	6.61e-34	-2.73939	1.19e-29
IFITM3	7.62e-34	0.261214	1.38e-29
FCGR2A	7.67e-34	0.255154	1.39e-29
UGP2	9.45e-34	0.463277	1.71e-29
SLC25A33	1.28e-33	-0.875482	2.32e-29
TEX54	1.48e-33	-2.83189	2.68e-29
CH25H	1.62e-33	-1.26043	2.92e-29
TPD52	1.64e-33	0.689602	2.97e-29
PIM2	2.06e-33	-1.17286	3.73e-29
SH3GLB1	2.36e-33	-0.578346	4.27e-29
CIB1	3.03e-33	-0.649358	5.48e-29
MARCO	3.83e-33	-1.64296	6.92e-29
LIMD1	5.08e-33	0.416582	9.19e-29
TGFBR2	5.45e-33	0.257453	9.86e-29
COPA	5.79e-33	-0.412456	1.05e-28
ACTA2	6.16e-33	-0.820297	1.11e-28
ITGA6	7.87e-33	-1.67127	1.42e-28
MLKL	7.93e-33	0.422375	1.43e-28
CD93	8.06e-33	0.734413	1.46e-28
OPN3	8.32e-33	-0.72379	1.51e-28
GAS6	8.33e-33	0.368431	1.51e-28
PDGFC	9.57e-33	0.29375	1.73e-28
CERCAM	9.67e-33	-1.27646	1.75e-28
FGD5	1.02e-32	-1.20886	1.84e-28
LPAR1	1.3e-32	0.479906	2.35e-28
IQGAP2	1.49e-32	0.277782	2.69e-28
CSF3R	2e-32	0.354603	3.61e-28
ST14	2.07e-32	-1.40628	3.74e-28
NME1	2.16e-32	-0.690005	3.91e-28
ANXA1	2.17e-32	-0.408066	3.93e-28
OTULINL	2.24e-32	0.314042	4.05e-28
LTBP3	2.42e-32	-0.912198	4.37e-28
OLR1	2.48e-32	-1.16046	4.49e-28
PSMC4	2.64e-32	-0.636762	4.78e-28
EIF3L	2.8e-32	-0.580319	5.05e-28
SULF2	3.78e-32	0.476323	6.84e-28
PLAUR	3.95e-32	-0.631643	7.14e-28
HIST3H2BB	4.2e-32	-2.02876	7.6e-28
FGD3	4.5e-32	0.40446	8.13e-28
ABHD5	5.69e-32	-0.82612	1.03e-27
HCAR3	8.35e-32	-2.9504	1.51e-27
EIF2AK3	8.38e-32	-0.86523	1.51e-27
OSCAR	9.46e-32	0.334854	1.71e-27
GPR141	1.09e-31	0.464229	1.97e-27
CD38	1.13e-31	1.35563	2.05e-27
MAN1C1	1.23e-31	0.433637	2.23e-27
NRP2	2.14e-31	0.244304	3.88e-27
CXCL3	2.29e-31	-1.57727	4.14e-27
CREM	2.71e-31	-0.724243	4.91e-27
SMIM14	2.79e-31	-0.79431	5.04e-27
HNRNPL	2.79e-31	-0.452996	5.04e-27
VDAC1	3.08e-31	-0.628168	5.57e-27
GNL3	3.67e-31	-0.705207	6.63e-27
DDX3Y	3.86e-31	-0.846851	6.98e-27
FAM89B	4.26e-31	-0.626911	7.7e-27
ANKRD37	4.51e-31	-1.10782	8.15e-27
TRIM14	5.79e-31	0.343914	1.05e-26
SLC12A7	5.87e-31	0.277078	1.06e-26
MT-CO2	6.43e-31	-1.00701	1.16e-26
GCHFR	6.55e-31	-0.744354	1.18e-26
CD300LF	9.92e-31	0.326949	1.79e-26
ASPHD1	1.1e-30	-3.61546	1.99e-26
ATP13A3	1.14e-30	-0.707416	2.06e-26
SEMA3C	1.15e-30	-1.06837	2.07e-26
ICAM1	1.17e-30	0.310993	2.12e-26
BTBD19	1.41e-30	-0.969982	2.55e-26
RAB7B	1.49e-30	-0.670729	2.7e-26
SNHG32	1.57e-30	-0.804363	2.84e-26
HPGDS	1.7e-30	-1.00608	3.07e-26
PHGDH	1.93e-30	-1.65135	3.49e-26
FCGR1A	2.93e-30	-0.845003	5.3e-26
HAMP	2.99e-30	-1.66452	5.41e-26
IL2RG	3.56e-30	-1.31592	6.44e-26
CLECL1	3.85e-30	-2.4353	6.96e-26
VDR	4.12e-30	-0.618939	7.45e-26
PLEK2	4.54e-30	-2.21608	8.2e-26
ENO2	7.04e-30	-1.06949	1.27e-25
ARAP3	7.66e-30	-2.72881	1.38e-25
CCL18	8.21e-30	0.360292	1.48e-25
MX2	8.56e-30	0.200952	1.55e-25
CORO7	1.02e-29	0.237231	1.84e-25
HIST1H2AG	1.02e-29	-1.63019	1.84e-25
CA11	1.32e-29	-0.856149	2.39e-25
PRDX6	1.33e-29	-0.539503	2.4e-25
CLDN1	1.45e-29	-2.44168	2.62e-25
GEM	1.5e-29	-3.07291	2.71e-25
STX5	1.68e-29	-0.550341	3.04e-25
NRARP	1.79e-29	-2.77432	3.23e-25
ITGA4	2.36e-29	0.541125	4.28e-25
PBLD	2.44e-29	0.637397	4.41e-25
WDR45B	2.59e-29	-0.560419	4.68e-25
ANKRD12	2.68e-29	0.333975	4.84e-25
PHYKPL	2.73e-29	0.458615	4.94e-25
OSER1	3.16e-29	-0.539927	5.71e-25
KCNN4	3.21e-29	-0.688705	5.8e-25
SLC12A8	3.27e-29	-3.7149	5.92e-25
DPP7	3.52e-29	0.232934	6.37e-25
RAB34	3.78e-29	-0.633066	6.84e-25
TGFB1	5.05e-29	-0.519559	9.13e-25
TMCC3	5.28e-29	-1.25002	9.56e-25
SP140L	6e-29	0.440933	1.08e-24
ARL4A	6.2e-29	-0.998995	1.12e-24
NOTCH3	6.81e-29	-2.21501	1.23e-24
RRM2B	7e-29	-0.760056	1.27e-24
HMOX2	7.35e-29	-0.487941	1.33e-24
PLP2	7.51e-29	-0.593153	1.36e-24
SLC23A2	7.95e-29	0.36042	1.44e-24
CTTN	8.35e-29	-3.55218	1.51e-24
ITM2C	9e-29	0.650378	1.63e-24
TMEM38B	1.04e-28	-0.8325	1.87e-24
GSTO1	1.49e-28	-0.464657	2.69e-24
JMY	1.79e-28	-0.975673	3.23e-24
CEPT1	1.87e-28	0.400702	3.38e-24
TSPYL2	2.35e-28	-1.23613	4.24e-24
CREB3	2.6e-28	-0.700595	4.7e-24
SKAP2	3.35e-28	0.320852	6.06e-24
DTX3L	3.45e-28	0.292195	6.23e-24
S100A4	3.8e-28	-0.271569	6.88e-24
GFPT1	4.26e-28	-0.895586	7.71e-24
RASD1	4.55e-28	-3.31394	8.23e-24
TNFSF14	4.85e-28	-3.74813	8.77e-24
RAB39A	5.26e-28	0.518394	9.51e-24
GIMAP8	5.28e-28	0.518073	9.54e-24
EREG	5.62e-28	-3.13412	1.02e-23
EIF4EBP1	6.05e-28	-0.613499	1.09e-23
SMAD3	6.54e-28	0.614919	1.18e-23
TRAF4	9.07e-28	-1.1161	1.64e-23
DPYD	9.95e-28	0.222067	1.8e-23
ISCA1	1.06e-27	-0.827576	1.91e-23
CAPZB	1.19e-27	0.220457	2.16e-23
SLC6A8	1.22e-27	-1.19821	2.2e-23
MAP2K3	1.22e-27	-0.673521	2.21e-23
TMSB4X	1.3e-27	-0.291756	2.35e-23
GRASP	1.32e-27	-1.75689	2.38e-23
CYTH1	1.66e-27	0.229341	3.01e-23
CENPN	1.75e-27	-1.04819	3.17e-23
CCL4L2	1.76e-27	-2.04616	3.19e-23
SEPTIN4	2.04e-27	-3.1483	3.69e-23
EEPD1	2.25e-27	0.340733	4.08e-23
SPTAN1	2.32e-27	-0.577622	4.2e-23
SIGLEC5	2.4e-27	0.61867	4.35e-23
COPG1	2.92e-27	-0.506289	5.28e-23
TIAM1	3.65e-27	-0.518792	6.6e-23
NEDD9	3.76e-27	-1.79416	6.8e-23
IARS	3.86e-27	-0.853143	6.98e-23
EIF1	4.45e-27	-0.373447	8.04e-23
DNAJB9	4.55e-27	-0.701248	8.24e-23
MT-ND5	5.65e-27	-1.0035	1.02e-22
ERF	5.74e-27	-0.682382	1.04e-22
ALOX5AP	5.99e-27	0.370853	1.08e-22
AIG1	6.15e-27	0.572655	1.11e-22
HEBP1	6.59e-27	0.322833	1.19e-22
MYCBP	6.87e-27	-1.18361	1.24e-22
BCKDHA	6.94e-27	-0.624931	1.25e-22
SRPRA	6.98e-27	-0.534535	1.26e-22
VPS35L	8.14e-27	0.273158	1.47e-22
DDIT4	8.44e-27	-0.926779	1.53e-22
SVIL	8.44e-27	0.483733	1.53e-22
FAM174C	9.04e-27	-0.497036	1.64e-22
PPARD	1.09e-26	-0.621175	1.97e-22
TBC1D12	1.19e-26	0.425406	2.15e-22
ARHGAP27	1.21e-26	0.370645	2.18e-22
LAMB3	1.27e-26	-2.36565	2.29e-22
PPP1R15B	1.34e-26	-0.584165	2.42e-22
B4GALT5	1.44e-26	-0.694291	2.6e-22
PSMB6	1.5e-26	-0.546201	2.71e-22
MGST2	1.5e-26	0.374145	2.71e-22
MMP9	1.51e-26	0.52546	2.72e-22
ATP6V0B	1.62e-26	-0.257767	2.94e-22
CBX4	1.68e-26	-0.600541	3.03e-22
NDUFS8	2.54e-26	-0.539946	4.6e-22
SEH1L	2.64e-26	-0.589325	4.78e-22
MDFIC	2.7e-26	-0.496044	4.88e-22
PDE4D	2.79e-26	0.483035	5.04e-22
PCSK5	2.82e-26	0.408066	5.1e-22
LTBP2	2.9e-26	-1.5674	5.24e-22
TTC39B	2.93e-26	-1.08307	5.29e-22
GIMAP1	3.21e-26	0.48721	5.81e-22
LGI2	3.86e-26	-1.34801	6.97e-22
UNC93B1	3.91e-26	0.20161	7.07e-22
TMEM109	5.72e-26	0.286108	1.03e-21
KDELR3	6.27e-26	-2.87171	1.13e-21
SLC6A12	6.68e-26	-1.10937	1.21e-21
MS4A4E	6.76e-26	0.817315	1.22e-21
AFAP1L1	7.38e-26	-2.77781	1.33e-21
FAIM	8.44e-26	-1.37396	1.53e-21
TESC	9.45e-26	0.851953	1.71e-21
TMEM251	1.01e-25	-0.419409	1.83e-21
PIEZO1	1.02e-25	-0.54871	1.85e-21
CHST7	1.03e-25	-0.765493	1.87e-21
RNASE6	1.05e-25	0.288009	1.9e-21
ABRACL	1.06e-25	0.390634	1.91e-21
FXYD2	1.08e-25	-1.19494	1.96e-21
ZSWIM8	1.4e-25	0.276976	2.54e-21
SREBF2	1.42e-25	0.268162	2.58e-21
RCC1	1.44e-25	-0.752743	2.6e-21
MGST3	1.48e-25	-0.325123	2.68e-21
ETV5	1.58e-25	0.454458	2.86e-21
ENTR1	2e-25	0.488469	3.61e-21
DENND4B	2.04e-25	0.251241	3.69e-21
HSP90AA1	2.51e-25	-0.43143	4.54e-21
UXT	2.54e-25	-0.487122	4.59e-21
ICAM5	2.89e-25	-2.31266	5.23e-21
TMED3	2.99e-25	-0.591299	5.41e-21
EMD	3.32e-25	-0.493266	6.01e-21
SPR	3.35e-25	-0.495319	6.05e-21
HOMER1	3.35e-25	-1.4949	6.06e-21
IMPDH2	3.5e-25	-0.802587	6.32e-21
SLC25A6	3.51e-25	-0.495447	6.35e-21
DCLK2	3.67e-25	-2.05205	6.64e-21
TPCN1	3.98e-25	0.350464	7.19e-21
FAIM2	4.07e-25	-5.21845	7.36e-21
PARP8	4.19e-25	0.33643	7.57e-21
HTRA4	4.45e-25	-0.990779	8.05e-21
YPEL3	5.03e-25	-0.624849	9.09e-21
PFKP	5.79e-25	-0.656185	1.05e-20
TBC1D7	5.81e-25	-0.678496	1.05e-20
TNRC18	6.5e-25	0.274497	1.17e-20
EPHB2	6.83e-25	0.338739	1.24e-20
INPP4A	6.97e-25	0.332836	1.26e-20
SDHB	7.69e-25	-0.415109	1.39e-20
DNAJA3	7.72e-25	-0.512465	1.4e-20
RCAN1	7.81e-25	-1.26501	1.41e-20
WDR81	8.2e-25	0.31142	1.48e-20
STK24	9.87e-25	-0.40808	1.78e-20
USP2	1.03e-24	-4.22599	1.87e-20
BASP1	1.07e-24	0.301184	1.94e-20
CHMP1B	1.11e-24	-0.873114	2.01e-20
YIF1A	1.21e-24	-0.742687	2.2e-20
CIRBP	1.22e-24	0.217266	2.21e-20
INHBA	1.33e-24	-4.08525	2.41e-20
FN1	1.34e-24	-6.2752	2.43e-20
TSC22D1	1.47e-24	-1.50319	2.66e-20
PSAT1	1.51e-24	-1.57376	2.72e-20
DDX49	1.67e-24	-0.49496	3.01e-20
SLC6A9	1.68e-24	-3.53436	3.04e-20
STARD13	1.72e-24	0.41122	3.11e-20
ARRDC4	1.85e-24	-0.733584	3.34e-20
CCR1	1.93e-24	0.272158	3.5e-20
COL6A2	1.94e-24	-5.26984	3.51e-20
CYTL1	2.14e-24	-1.24825	3.86e-20
HIST1H1D	2.14e-24	-1.55151	3.87e-20
ECHS1	2.22e-24	-0.460297	4.01e-20
ST6GALNAC6	2.24e-24	-0.78958	4.05e-20
CCL23	2.44e-24	0.715007	4.42e-20
TP53INP2	2.51e-24	-0.763936	4.54e-20
SLC36A1	2.82e-24	0.244538	5.09e-20
C19orf53	2.88e-24	-0.454084	5.22e-20
TSPAN3	3.19e-24	-0.437519	5.77e-20
CAPNS1	3.63e-24	-0.350665	6.56e-20
IGF1R	3.65e-24	-0.854304	6.61e-20
VPS8	3.99e-24	0.306145	7.21e-20
TYMS	4.19e-24	-3.52225	7.58e-20
ARL4D	4.2e-24	-1.69075	7.6e-20
FXYD6	4.93e-24	0.389721	8.92e-20
FASN	5.05e-24	0.435441	9.13e-20
SYTL1	5.42e-24	-3.58785	9.81e-20
RAB32	6e-24	-0.490672	1.08e-19
LMNA	6.07e-24	-0.64493	1.1e-19
INTS6	6.08e-24	-0.93464	1.1e-19
TNC	6.2e-24	-3.97136	1.12e-19
PARP6	6.5e-24	-0.50355	1.18e-19
RHOC	6.93e-24	-0.57413	1.25e-19
MTHFS	6.95e-24	-0.785805	1.26e-19
MITF	7.05e-24	-0.472239	1.28e-19
ADSS	7.45e-24	-0.57954	1.35e-19
ZNF385A	7.56e-24	-0.322945	1.37e-19
CKAP4	8.16e-24	-0.662391	1.47e-19
TOMM5	8.47e-24	-0.592699	1.53e-19
SIGLEC14	8.74e-24	0.60352	1.58e-19
HPGD	8.75e-24	-4.47763	1.58e-19
EIF4B	8.8e-24	-0.485313	1.59e-19
AFF4	9.39e-24	-0.474469	1.7e-19
PTGS2	9.82e-24	-1.36283	1.78e-19
GAB3	1.01e-23	0.422113	1.83e-19
ANKRD28	1.01e-23	-0.738116	1.83e-19
FPR1	1.07e-23	0.632185	1.94e-19
HSPA2	1.16e-23	-2.03871	2.09e-19
GORASP2	1.2e-23	-0.603519	2.17e-19
CMIP	1.26e-23	0.221694	2.29e-19
ITPK1	1.31e-23	-0.406568	2.37e-19
ADAM9	1.32e-23	0.216273	2.38e-19
TOMM6	1.36e-23	-0.563647	2.45e-19
DDX60L	1.39e-23	0.348148	2.51e-19
ANXA6	1.41e-23	0.201399	2.56e-19
NRGN	1.71e-23	-0.999461	3.09e-19
OSBPL1A	1.81e-23	0.413383	3.28e-19
SLC36A4	1.82e-23	-0.788429	3.3e-19
SLC1A4	1.92e-23	-0.740746	3.46e-19
CRIPT	2.09e-23	-0.567452	3.78e-19
MVB12B	2.18e-23	0.482701	3.94e-19
ACSS1	2.82e-23	0.415591	5.1e-19
SCN9A	2.96e-23	0.44413	5.36e-19
NDEL1	3.64e-23	-0.483872	6.59e-19
GOLGA7B	3.91e-23	-2.53998	7.08e-19
UQCRQ	3.93e-23	-0.462243	7.1e-19
YPEL5	3.94e-23	-0.540313	7.12e-19
SRPRB	4.18e-23	-0.539671	7.56e-19
LPXN	5.03e-23	-0.290066	9.1e-19
CHEK1	5.46e-23	-1.49623	9.88e-19
TRPS1	5.56e-23	0.262977	1.01e-18
ZC3H12A	6.55e-23	-0.945734	1.18e-18
TSPAN14	6.67e-23	0.268661	1.21e-18
MAP4K4	7.06e-23	-0.516767	1.28e-18
EIF5	7.52e-23	-0.36635	1.36e-18
TSTD1	7.54e-23	-1.10529	1.36e-18
ZRANB2	8.21e-23	0.367443	1.49e-18
DPH2	8.22e-23	-0.717008	1.49e-18
COPS9	8.96e-23	-0.50448	1.62e-18
RNPC3	9.59e-23	0.590687	1.73e-18
VPS13C	1.05e-22	0.231637	1.9e-18
XPOT	1.08e-22	-0.828749	1.95e-18
NANS	1.1e-22	-0.382054	1.99e-18
TMOD2	1.2e-22	0.423576	2.18e-18
GPATCH2L	1.25e-22	0.243094	2.26e-18
STAT2	1.31e-22	0.211227	2.36e-18
TTC14	1.32e-22	0.509642	2.39e-18
LRRC25	1.37e-22	0.226584	2.47e-18
KCP	1.4e-22	-1.17648	2.54e-18
TNFSF12	1.42e-22	0.243581	2.57e-18
PPP1R21	1.42e-22	0.3734	2.58e-18
FYN	1.44e-22	-2.59587	2.6e-18
MGST1	1.52e-22	-1.18911	2.75e-18
ZBTB7C	1.59e-22	-3.51969	2.88e-18
TMUB2	1.67e-22	0.241219	3.02e-18
LONP1	1.73e-22	-0.602019	3.12e-18
NABP2	1.73e-22	-0.69413	3.14e-18
PXDC1	1.74e-22	-0.426119	3.14e-18
GRAMD4	1.78e-22	0.237341	3.22e-18
OSTC	1.9e-22	-0.595595	3.44e-18
USP36	1.97e-22	-0.721698	3.56e-18
ARIH1	2.03e-22	-0.462094	3.67e-18
RNF145	2.04e-22	-0.522994	3.68e-18
AKR1B1	2.04e-22	0.225334	3.69e-18
ARNTL2	2.07e-22	-0.713555	3.74e-18
CCR5	2.08e-22	-0.533848	3.76e-18
ITGA3	2.11e-22	-1.56951	3.82e-18
PPDPF	2.27e-22	-0.43442	4.1e-18
LTC4S	2.38e-22	0.75113	4.3e-18
DNASE1L1	2.44e-22	0.328014	4.4e-18
TXNDC11	2.6e-22	-0.463025	4.7e-18
NUMB	2.79e-22	-0.465179	5.05e-18
EEF1AKMT4	2.8e-22	-0.965768	5.07e-18
GPR68	2.87e-22	0.598608	5.19e-18
JTB	2.88e-22	-0.496522	5.21e-18
LIG1	2.94e-22	-0.985533	5.31e-18
TMEM37	3.01e-22	0.273774	5.44e-18
SPTBN1	3.1e-22	-1.68759	5.6e-18
ARSB	3.27e-22	0.228726	5.91e-18
DNAJC5B	3.27e-22	-1.65165	5.91e-18
CD55	3.32e-22	-0.574804	6e-18
ZMYND15	3.42e-22	-0.907001	6.18e-18
PLPP3	3.61e-22	-0.910804	6.54e-18
CSNK2B	3.64e-22	-0.474862	6.59e-18
NUP188	3.64e-22	-0.510321	6.59e-18
IL21R	4.09e-22	0.333211	7.4e-18
CSDE1	4.54e-22	-0.410289	8.2e-18
DHX58	4.6e-22	0.520918	8.33e-18
ENGASE	5.16e-22	0.521905	9.33e-18
HIST3H2A	5.35e-22	-1.41844	9.67e-18
STAT1	5.67e-22	0.228398	1.02e-17
TPST2	5.95e-22	0.322939	1.08e-17
SLC40A1	6.27e-22	0.492546	1.13e-17
MDM2	6.54e-22	-0.670697	1.18e-17
DALRD3	6.74e-22	-0.837114	1.22e-17
HINT1	6.83e-22	-0.429083	1.24e-17
SLC35B1	7.53e-22	-0.489437	1.36e-17
SEC61B	7.61e-22	-0.573732	1.38e-17
SLC38A1	7.89e-22	-5.25064	1.43e-17
NR1D1	8.05e-22	-1.13213	1.45e-17
CKS1B	8.19e-22	-0.875808	1.48e-17
GHITM	8.28e-22	-0.396715	1.5e-17
FAH	8.79e-22	0.395801	1.59e-17
EIF2A	1.05e-21	-0.517759	1.9e-17
ACOT7	1.06e-21	-0.716979	1.91e-17
IL32	1.06e-21	0.927675	1.92e-17
ISG20	1.06e-21	-1.45505	1.92e-17
TK1	1.1e-21	-2.99199	1.99e-17
HRK	1.12e-21	-2.92123	2.03e-17
FOSL1	1.26e-21	-1.08938	2.29e-17
ERRFI1	1.29e-21	-1.14094	2.33e-17
PHPT1	1.35e-21	-0.363623	2.45e-17
IFIT3	1.39e-21	0.291902	2.51e-17
POLR2A	1.44e-21	-0.610616	2.6e-17
GNPTG	1.53e-21	0.214777	2.76e-17
C11orf45	1.74e-21	-0.773903	3.14e-17
GLTP	1.84e-21	-0.546492	3.33e-17
SLC31A2	1.97e-21	-0.508425	3.57e-17
ATP6V0D1	2.08e-21	-0.247824	3.76e-17
TNNI2	2.15e-21	-1.04923	3.89e-17
SLC9A1	2.18e-21	-0.559405	3.95e-17
SDS	2.49e-21	-1.98116	4.5e-17
IFITM10	2.52e-21	-0.74557	4.56e-17
TMEM183A	2.68e-21	-0.443912	4.84e-17
ZNF516	2.88e-21	0.322912	5.21e-17
EGFL7	2.93e-21	0.571252	5.3e-17
SLC7A8	2.95e-21	0.260371	5.33e-17
ITGB1BP1	3.13e-21	-0.597255	5.66e-17
MCEMP1	3.39e-21	-2.35391	6.12e-17
B4GALT2	3.5e-21	-1.20988	6.34e-17
PDE8A	3.57e-21	-0.716567	6.46e-17
DMXL1	4.08e-21	0.236262	7.37e-17
ZBTB21	4.13e-21	-0.576708	7.47e-17
ECE1	4.41e-21	-2.44116	7.97e-17
BZW2	5.08e-21	-0.565304	9.18e-17
NRROS	5.09e-21	0.247258	9.2e-17
ST5	5.54e-21	-0.717861	1e-16
MDH1	5.62e-21	-0.411234	1.02e-16
DNASE2B	5.81e-21	-2.81022	1.05e-16
CMTR1	5.98e-21	0.383938	1.08e-16
HSPH1	6e-21	-0.678812	1.08e-16
2001-03-01	6.04e-21	0.236266	1.09e-16
SLC35E1	6.3e-21	-0.575159	1.14e-16
KCMF1	6.31e-21	-0.435654	1.14e-16
C1orf43	7.17e-21	-0.501834	1.3e-16
DUSP14	7.52e-21	-0.778921	1.36e-16
TMEM258	7.86e-21	-0.477841	1.42e-16
TMEM45A	7.92e-21	-2.17566	1.43e-16
RAD23B	8.82e-21	-0.443712	1.59e-16
SNX6	8.89e-21	0.216139	1.61e-16
ADGRE3	8.91e-21	-4.53977	1.61e-16
FZD1	9.07e-21	-0.734705	1.64e-16
CSTB	9.46e-21	-0.656942	1.71e-16
LSMEM1	9.47e-21	-2.0538	1.71e-16
CRIP1	1.01e-20	-0.845227	1.83e-16
NCAPH	1.07e-20	-2.9889	1.94e-16
TMEM263	1.11e-20	-0.59318	2e-16
GNPDA1	1.14e-20	0.304439	2.05e-16
EIF3H	1.21e-20	-0.457613	2.18e-16
ATP5MF	1.22e-20	-0.396901	2.21e-16
MEF2D	1.24e-20	-0.479562	2.24e-16
MT-ND4L	1.31e-20	-0.992083	2.38e-16
PTDSS1	1.33e-20	-0.435275	2.41e-16
IFRD2	1.4e-20	-0.477823	2.53e-16
IFI27	1.44e-20	0.297592	2.61e-16
NDUFAF8	1.47e-20	-0.484768	2.66e-16
RAB1B	1.48e-20	-0.336601	2.68e-16
SERPING1	1.51e-20	0.380155	2.73e-16
STEAP4	1.54e-20	1.64756	2.78e-16
TOMM7	1.64e-20	-0.356832	2.96e-16
SLC11A1	1.67e-20	-0.838545	3.02e-16
RILPL2	1.68e-20	-0.587541	3.04e-16
UBE2D3	1.69e-20	-0.393165	3.05e-16
TREM2	1.71e-20	-0.667323	3.09e-16
CCDC194	1.82e-20	1.10594	3.29e-16
COX6A1	1.88e-20	-0.373362	3.41e-16
MTIF2	1.93e-20	-0.492233	3.49e-16
PNKD	1.97e-20	0.28706	3.56e-16
GUK1	2.05e-20	-0.412843	3.71e-16
POLR2I	2.06e-20	-0.499623	3.72e-16
NECTIN1	2.42e-20	-0.598697	4.37e-16
BET1L	2.46e-20	-0.438218	4.45e-16
MRAS	2.49e-20	-0.550129	4.51e-16
SCYL1	2.52e-20	-0.508279	4.56e-16
CCNB2	2.69e-20	-2.75321	4.86e-16
ECI1	2.72e-20	-0.472065	4.91e-16
PKIB	2.74e-20	-1.98218	4.96e-16
MOAP1	2.86e-20	-0.553699	5.16e-16
CLSTN1	3e-20	0.273761	5.42e-16
FAM210A	3.18e-20	-0.574211	5.76e-16
NEK3	3.27e-20	0.834064	5.92e-16
RTN4RL2	3.6e-20	-1.96721	6.51e-16
EPHB6	3.75e-20	-0.835405	6.77e-16
SYNE3	4.8e-20	0.437297	8.67e-16
ST3GAL4	4.83e-20	-0.64355	8.73e-16
TOMM22	4.96e-20	-0.444227	8.96e-16
SPIRE1	4.99e-20	-0.449713	9.02e-16
ALDH1A2	4.99e-20	-4.36429	9.03e-16
DDX58	5.43e-20	0.403225	9.82e-16
CCNG1	6.3e-20	-0.578773	1.14e-15
ACADVL	6.34e-20	-0.421032	1.15e-15
C1orf122	6.49e-20	-0.452267	1.17e-15
STX11	6.57e-20	-0.555493	1.19e-15
SLC2A1	6.77e-20	-1.00056	1.22e-15
GASK1B	7.12e-20	0.260454	1.29e-15
HAX1	7.46e-20	-0.544749	1.35e-15
GIMAP7	7.57e-20	0.472122	1.37e-15
ATOX1	8.15e-20	0.222563	1.47e-15
PRPS2	8.26e-20	-0.486993	1.49e-15
UGDH	8.33e-20	-0.540626	1.51e-15
ATP13A2	8.61e-20	0.541153	1.56e-15
ZFYVE16	8.64e-20	-0.565972	1.56e-15
DNAJB5	8.73e-20	-1.01302	1.58e-15
RBM6	9.18e-20	0.293336	1.66e-15
APOBEC3A	1.13e-19	-2.09052	2.05e-15
DTX4	1.14e-19	-1.12871	2.07e-15
DTNB	1.16e-19	0.444638	2.1e-15
LSM4	1.17e-19	-0.399326	2.12e-15
PIKFYVE	1.19e-19	0.297543	2.15e-15
PCDH12	1.2e-19	0.864079	2.16e-15
HIGD2A	1.21e-19	-0.369548	2.19e-15
RIPK2	1.26e-19	-0.545451	2.28e-15
ADM	1.37e-19	-1.12888	2.48e-15
ACTG1	1.51e-19	-0.433567	2.72e-15
DDX18	1.51e-19	-0.5784	2.72e-15
SRP68	1.52e-19	-0.439212	2.75e-15
FAM43A	1.53e-19	-1.80079	2.76e-15
GDF9	1.59e-19	-3.44165	2.87e-15
DDX21	1.59e-19	-0.519689	2.88e-15
PERM1	1.62e-19	-3.66744	2.93e-15
GPR153	1.64e-19	-1.64615	2.97e-15
PEF1	1.75e-19	-0.483149	3.17e-15
TSSC4	1.78e-19	-0.491213	3.22e-15
NIPAL4	1.79e-19	-4.56913	3.23e-15
SORT1	1.79e-19	-0.474592	3.24e-15
FGFRL1	1.8e-19	-1.3638	3.26e-15
CREBRF	2.03e-19	-0.449074	3.67e-15
HIST1H1C	2.04e-19	-0.690714	3.68e-15
MT-ND4	2.05e-19	-0.908611	3.72e-15
EFR3B	2.07e-19	-2.77707	3.75e-15
ENTHD1	2.37e-19	-5.59085	4.28e-15
PNPLA2	2.45e-19	-0.434225	4.44e-15
MALT1	2.77e-19	-0.573144	5.01e-15
PCDHGC3	2.78e-19	-1.22333	5.03e-15
C19orf48	2.99e-19	-0.855363	5.4e-15
PLEKHO2	3.45e-19	-0.283803	6.23e-15
DRAP1	3.53e-19	-0.251496	6.38e-15
MSANTD3	3.55e-19	-0.690984	6.42e-15
ARHGAP25	3.56e-19	0.275486	6.45e-15
BCAP31	3.59e-19	-0.318108	6.49e-15
NR1H2	3.64e-19	-0.344192	6.58e-15
ATP13A1	3.89e-19	0.301691	7.03e-15
TIPARP	4.15e-19	-0.84783	7.51e-15
LRRC8A	4.22e-19	-0.546537	7.64e-15
SAP18	4.41e-19	-0.302043	7.97e-15
SGMS2	4.7e-19	-0.729473	8.49e-15
NEU3	4.85e-19	0.32348	8.77e-15
FMNL2	4.93e-19	-0.412598	8.92e-15
ATP1B3	5.02e-19	-0.448392	9.08e-15
LYZ	5.52e-19	-0.458677	9.99e-15
SP110	5.57e-19	0.288234	1.01e-14
ADRA2B	5.78e-19	-4.77598	1.04e-14
DGUOK	5.91e-19	-0.416689	1.07e-14
CLK1	6.01e-19	-0.432135	1.09e-14
ARMH3	6.08e-19	0.253923	1.1e-14
GIMAP6	6.31e-19	0.481889	1.14e-14
STPG3	7.32e-19	-2.81933	1.32e-14
PPM1G	7.37e-19	-0.401056	1.33e-14
BLNK	7.4e-19	0.304218	1.34e-14
DENND11	7.45e-19	0.261248	1.35e-14
TRIB3	7.46e-19	-1.15312	1.35e-14
IL12RB1	8.8e-19	0.638424	1.59e-14
WDR83OS	8.87e-19	-0.411305	1.6e-14
RNF5	9.2e-19	-0.443924	1.66e-14
PNN	1.15e-18	0.30626	2.08e-14
TAF13	1.17e-18	-0.446218	2.12e-14
PRDX2	1.18e-18	-0.581835	2.13e-14
PCBP2	1.29e-18	-0.561857	2.33e-14
CYP27A1	1.4e-18	-1.22504	2.54e-14
CCDC88A	1.49e-18	-0.320614	2.69e-14
SPATA18	1.51e-18	-0.842633	2.74e-14
GCNT1	1.53e-18	0.345615	2.76e-14
MANF	1.6e-18	-0.556339	2.89e-14
MOSPD1	1.61e-18	-0.853028	2.92e-14
LZTS2	1.69e-18	0.299808	3.06e-14
H3F3B	1.73e-18	-0.527735	3.13e-14
TMEM217	1.74e-18	-1.95495	3.15e-14
TAGLN2	1.81e-18	-0.431709	3.27e-14
GTF3A	1.85e-18	-0.528574	3.34e-14
FCMR	1.94e-18	-4.98986	3.51e-14
OSM	2.06e-18	-0.859027	3.72e-14
NIBAN1	2.11e-18	-0.439052	3.82e-14
JAML	2.13e-18	0.267892	3.85e-14
TFPI	2.21e-18	-0.809215	4e-14
HPCAL1	2.24e-18	-0.450232	4.06e-14
USP4	2.26e-18	0.230092	4.09e-14
TMEM26	2.29e-18	0.764383	4.14e-14
DDA1	2.4e-18	-0.359846	4.33e-14
FCGR1B	2.53e-18	-0.542726	4.58e-14
C17orf107	2.56e-18	-1.72349	4.63e-14
TMEM14C	2.63e-18	-0.376269	4.76e-14
CHST15	2.72e-18	-0.532291	4.92e-14
AEN	2.75e-18	-0.541678	4.96e-14
RCVRN	3.07e-18	-1.01631	5.55e-14
EHD2	3.11e-18	-3.23895	5.63e-14
RAI14	3.13e-18	-3.31545	5.66e-14
USPL1	3.2e-18	-0.620145	5.78e-14
GRIP2	3.23e-18	-3.05403	5.85e-14
COMMD6	3.44e-18	-0.452687	6.23e-14
BCL2L2	3.46e-18	0.288867	6.25e-14
RNASEK	3.9e-18	-0.210245	7.04e-14
LGALSL	3.94e-18	-1.16731	7.13e-14
DPH3	3.99e-18	-0.46351	7.22e-14
EVI2B	4.27e-18	-0.410027	7.73e-14
CXCL5	4.28e-18	-4.03554	7.73e-14
TP53I11	4.45e-18	-0.434655	8.04e-14
ITGB8	4.5e-18	-2.2414	8.14e-14
CCNA1	4.53e-18	-3.8662	8.19e-14
ATG4C	4.58e-18	0.359335	8.28e-14
TRIM22	4.67e-18	0.205581	8.45e-14
GPRIN3	4.79e-18	-0.472667	8.67e-14
RAC2	4.87e-18	-0.607413	8.8e-14
MT-ND3	4.9e-18	-0.924562	8.85e-14
STX4	5.08e-18	-0.400925	9.18e-14
PPP1R27	5.3e-18	-2.99477	9.59e-14
E2F1	5.34e-18	-1.97242	9.65e-14
POLR3D	5.57e-18	-0.694306	1.01e-13
ATF6	5.74e-18	-0.397872	1.04e-13
UBAP1	5.97e-18	-0.428952	1.08e-13
BAG5	6.5e-18	0.306261	1.18e-13
ZNHIT1	7.09e-18	-0.332772	1.28e-13
COL6A1	7.68e-18	-3.27006	1.39e-13
GNL1	7.71e-18	-0.49635	1.39e-13
UBTD1	7.82e-18	-0.500829	1.41e-13
IL17RA	8.05e-18	0.201973	1.46e-13
PIGW	8.11e-18	-0.784103	1.47e-13
SH2B2	8.22e-18	-0.703853	1.49e-13
COL8A2	8.27e-18	-0.996114	1.5e-13
MCOLN3	8.34e-18	-0.613537	1.51e-13
CREB3L2	8.84e-18	0.386602	1.6e-13
TUBB6	9.05e-18	-0.512216	1.64e-13
BCL7B	1.04e-17	-0.36421	1.87e-13
SLC1A3	1.05e-17	-0.668906	1.9e-13
SLC25A11	1.06e-17	-0.368845	1.91e-13
ODC1	1.14e-17	-0.760111	2.05e-13
EXOSC4	1.14e-17	-0.522425	2.06e-13
MICOS10	1.22e-17	-0.33869	2.21e-13
CD2AP	1.29e-17	0.333317	2.33e-13
TMEM243	1.29e-17	-0.402778	2.34e-13
MELTF	1.33e-17	-1.97914	2.4e-13
SLC8A2	1.44e-17	-6.41418	2.6e-13
TMEM236	1.44e-17	0.337922	2.61e-13
SLFN5	1.56e-17	0.279856	2.82e-13
SLA	1.61e-17	0.215361	2.9e-13
SLC35F2	1.62e-17	-2.28935	2.94e-13
POR	1.63e-17	0.256933	2.95e-13
ZNF589	1.66e-17	0.392788	3e-13
LY86	1.68e-17	0.24268	3.03e-13
SIRT1	1.75e-17	-0.669588	3.17e-13
TIMM13	1.76e-17	-0.396133	3.18e-13
GSK3A	1.85e-17	-0.373407	3.35e-13
ZNF366	1.86e-17	-1.94826	3.36e-13
PMM2	1.94e-17	-0.496216	3.51e-13
SLC45A4	1.98e-17	0.287733	3.57e-13
PTMS	2.06e-17	-0.334466	3.72e-13
RBX1	2.13e-17	-0.363284	3.84e-13
TENT5C	2.15e-17	-2.33919	3.88e-13
POLR2C	2.17e-17	-0.476854	3.92e-13
ANP32B	2.18e-17	-0.492081	3.94e-13
YTHDC2	2.2e-17	0.468964	3.98e-13
COMMD9	2.23e-17	-0.357584	4.03e-13
PDXK	2.23e-17	-0.267674	4.03e-13
FAM81A	2.31e-17	-2.16189	4.17e-13
INPP5K	2.31e-17	-0.51355	4.17e-13
ZC2HC1A	2.32e-17	0.47893	4.2e-13
SNRPE	2.33e-17	-0.532984	4.21e-13
CDK5	2.4e-17	-0.634177	4.33e-13
MFSD2A	2.56e-17	-0.811526	4.62e-13
SRPX	2.75e-17	0.619868	4.98e-13
SNAI1	2.82e-17	-2.92337	5.1e-13
ELOC	2.87e-17	-0.423969	5.2e-13
ABHD3	2.98e-17	0.295575	5.38e-13
IMP4	3e-17	-0.402541	5.42e-13
KIF1C	3.1e-17	-0.388885	5.61e-13
SEC31A	3.11e-17	-0.411962	5.63e-13
MT-ND1	3.19e-17	-0.814681	5.76e-13
VPS52	3.21e-17	0.324048	5.8e-13
EPS15	3.24e-17	0.23035	5.86e-13
FCGBP	3.25e-17	-2.03966	5.88e-13
TUSC2	3.39e-17	-0.400551	6.14e-13
PALM2-AKAP2	3.56e-17	-0.863705	6.44e-13
CXorf40A	3.86e-17	-0.568512	6.97e-13
UPP1	3.89e-17	-0.504373	7.04e-13
PHACTR2	3.91e-17	0.302472	7.07e-13
ERGIC1	4.23e-17	-0.45249	7.65e-13
P2RY8	4.24e-17	0.510093	7.67e-13
SNU13	4.37e-17	-0.331713	7.9e-13
DEK	4.4e-17	-0.439041	7.96e-13
PDCD1LG2	4.67e-17	0.397224	8.45e-13
OTUD5	5.25e-17	-0.456938	9.49e-13
ATP5MD	5.32e-17	-0.402583	9.61e-13
MDGA1	5.54e-17	0.679453	1e-12
GALC	5.65e-17	0.315102	1.02e-12
NDUFB3	5.74e-17	-0.401032	1.04e-12
TJP1	5.89e-17	-2.58437	1.06e-12
CDK16	6.11e-17	-0.392717	1.1e-12
PACC1	6.14e-17	0.288741	1.11e-12
KDM7A	6.28e-17	0.231896	1.14e-12
LYL1	6.53e-17	0.380026	1.18e-12
NAGA	6.6e-17	0.20241	1.19e-12
ZNF618	6.62e-17	-0.46631	1.2e-12
FAM32A	6.69e-17	-0.361986	1.21e-12
MT-ATP6	7.25e-17	-0.894724	1.31e-12
CRTAM	7.42e-17	-0.465257	1.34e-12
FBXW5	7.48e-17	-0.364605	1.35e-12
TIMM10	7.51e-17	-0.362086	1.36e-12
SRC	7.64e-17	-0.416687	1.38e-12
GLIPR2	7.64e-17	-0.411725	1.38e-12
USP18	8.15e-17	0.417389	1.47e-12
CHCHD7	8.39e-17	0.337233	1.52e-12
CCDC163	8.49e-17	-2.18283	1.53e-12
DDB1	8.51e-17	-0.332941	1.54e-12
EMC7	8.55e-17	-0.350339	1.55e-12
COX5B	8.72e-17	-0.445743	1.58e-12
F3	8.73e-17	-2.61769	1.58e-12
FIS1	8.78e-17	-0.359363	1.59e-12
SLC22A4	8.81e-17	-1.93332	1.59e-12
METAP2	9.2e-17	-0.370123	1.66e-12
IGFBP6	9.69e-17	-5.55306	1.75e-12
HSPD1	9.91e-17	-0.460839	1.79e-12
TDP2	1.01e-16	-0.387451	1.82e-12
TLE5	1.01e-16	-0.345218	1.82e-12
ISG20L2	1.06e-16	-0.421942	1.92e-12
SPG11	1.08e-16	0.292338	1.95e-12
MT-CO3	1.11e-16	-0.932672	2e-12
SLC39A7	1.11e-16	-0.444998	2.01e-12
GOLGA5	1.11e-16	-0.475147	2.01e-12
ALDH18A1	1.12e-16	-0.979362	2.03e-12
WDR55	1.16e-16	-0.456848	2.11e-12
CALHM6	1.22e-16	0.852377	2.21e-12
HNMT	1.26e-16	0.293906	2.28e-12
GNG12	1.28e-16	-0.650863	2.31e-12
NR1D2	1.33e-16	-0.398013	2.4e-12
SLC7A5	1.33e-16	-0.515163	2.41e-12
CLCN4	1.4e-16	0.635153	2.53e-12
SLC35F3	1.41e-16	1.19193	2.55e-12
MZT1	1.49e-16	-0.394194	2.7e-12
CFB	1.54e-16	0.533162	2.78e-12
CDT1	1.55e-16	-2.58299	2.81e-12
KDELR2	1.58e-16	-0.537822	2.86e-12
IRF2	1.59e-16	0.22845	2.88e-12
BRK1	1.61e-16	-0.41183	2.92e-12
SDF2L1	1.63e-16	-0.52522	2.95e-12
NAPA	1.64e-16	-0.210844	2.97e-12
RCSD1	1.66e-16	0.286941	2.99e-12
ALKBH7	1.69e-16	-0.416079	3.05e-12
BEAN1	1.76e-16	-2.93696	3.19e-12
ACAT2	1.83e-16	-0.611449	3.31e-12
FGFR1OP2	1.93e-16	0.31483	3.49e-12
SCARF1	2.04e-16	0.27794	3.68e-12
DNAJB1	2.15e-16	-1.00325	3.88e-12
SLC17A9	2.21e-16	-0.597429	3.99e-12
N4BP1	2.22e-16	0.2244	4.01e-12
COPRS	2.22e-16	-0.350747	4.02e-12
MKI67	2.29e-16	-3.77057	4.14e-12
PROC	2.31e-16	-2.75233	4.18e-12
HACD2	2.4e-16	-0.398137	4.35e-12
TRUB2	2.47e-16	-0.560456	4.47e-12
METRN	2.48e-16	-0.598941	4.49e-12
MFSD6	2.49e-16	-0.51669	4.5e-12
RBFOX2	2.59e-16	-2.3769	4.68e-12
ECSIT	2.6e-16	-0.425569	4.7e-12
MYC	2.65e-16	-0.777074	4.79e-12
F2RL3	2.74e-16	1.37995	4.95e-12
NCAM1	2.82e-16	-2.43546	5.09e-12
MAP3K2	2.82e-16	-0.441195	5.09e-12
GNA13	2.88e-16	-0.311206	5.21e-12
FAM222A	3.18e-16	-2.59853	5.75e-12
ZNF680	3.27e-16	0.63326	5.91e-12
PAF1	3.31e-16	-0.400469	5.98e-12
SH3GL1	3.61e-16	0.309046	6.54e-12
SUGP2	3.72e-16	0.293946	6.72e-12
GPR27	3.75e-16	0.745791	6.79e-12
TMEM167A	4e-16	-0.411318	7.23e-12
RLIM	4.43e-16	-0.368427	8e-12
MAGEF1	4.5e-16	-0.959942	8.13e-12
WEE1	4.69e-16	-2.31123	8.48e-12
P2RY13	5.04e-16	0.605358	9.11e-12
ZBED1	5.17e-16	0.268162	9.34e-12
TRAF5	5.42e-16	0.518526	9.8e-12
KCNJ1	5.54e-16	-1.94215	1e-11
CFAP20	5.64e-16	-0.523394	1.02e-11
ZDHHC20	5.83e-16	-0.501861	1.05e-11
TPM4	5.87e-16	-0.378012	1.06e-11
ZFC3H1	5.89e-16	0.326923	1.06e-11
AHRR	5.9e-16	0.304036	1.07e-11
PKD2L1	6.02e-16	0.994263	1.09e-11
TMEM104	6.09e-16	0.421378	1.1e-11
RNF135	6.13e-16	0.246827	1.11e-11
LTA4H	6.22e-16	-0.650254	1.12e-11
MBOAT7	6.25e-16	-0.419992	1.13e-11
PYCR1	6.26e-16	-2.53843	1.13e-11
ANKDD1A	6.28e-16	-1.036	1.14e-11
MANEAL	6.46e-16	-0.882989	1.17e-11
FARP1	6.52e-16	-0.571235	1.18e-11
CCR6	6.64e-16	1.08137	1.2e-11
PATZ1	7.16e-16	0.492696	1.29e-11
EXOC4	7.19e-16	0.2402	1.3e-11
PNISR	7.35e-16	0.26672	1.33e-11
TRAPPC9	7.42e-16	0.305879	1.34e-11
FAM151B	7.48e-16	-0.795946	1.35e-11
SPINT1	7.66e-16	-0.382457	1.38e-11
RBMS1	7.99e-16	0.224968	1.44e-11
CDC37	8.1e-16	-0.26548	1.46e-11
CLINT1	8.45e-16	-0.472234	1.53e-11
ZNF331	8.6e-16	-1.06568	1.56e-11
KCNJ2	9.28e-16	0.637598	1.68e-11
MBNL2	9.39e-16	-0.396138	1.7e-11
HNRNPA2B1	9.71e-16	-0.307874	1.76e-11
YPEL4	1.09e-15	-0.417164	1.97e-11
PLEKHG2	1.17e-15	-0.75263	2.12e-11
YKT6	1.19e-15	-0.427775	2.15e-11
C11orf24	1.21e-15	-0.473397	2.19e-11
L3HYPDH	1.21e-15	0.580049	2.19e-11
TRIM34	1.31e-15	0.456431	2.37e-11
RSL1D1	1.34e-15	-0.391417	2.42e-11
ATP6V1E1	1.44e-15	-0.258137	2.6e-11
S100PBP	1.46e-15	0.44612	2.65e-11
VDAC2	1.6e-15	-0.349994	2.89e-11
UQCR10	1.63e-15	-0.34858	2.95e-11
JOSD1	1.7e-15	-0.361532	3.08e-11
RASL11A	1.72e-15	-1.55959	3.11e-11
KMO	1.73e-15	-0.390951	3.12e-11
IGFLR1	1.75e-15	0.202092	3.16e-11
ST6GALNAC4	1.76e-15	-0.845873	3.19e-11
FNDC10	1.76e-15	-0.408359	3.19e-11
PXK	1.77e-15	0.296403	3.2e-11
ZNF219	1.89e-15	-0.374754	3.41e-11
FAM136A	1.93e-15	-0.487166	3.49e-11
TMEM144	1.96e-15	0.406452	3.54e-11
GALNT1	1.98e-15	0.247184	3.58e-11
PLPP5	2.02e-15	-0.460575	3.66e-11
VTI1B	2.2e-15	-0.313764	3.98e-11
MORF4L1	2.23e-15	-0.382413	4.03e-11
MACC1	2.27e-15	-1.43369	4.1e-11
PAFAH1B3	2.29e-15	-0.701028	4.14e-11
MEA1	2.31e-15	-0.378548	4.18e-11
ADO	2.33e-15	-0.403394	4.21e-11
PFDN2	2.34e-15	-0.368592	4.24e-11
DENND4C	2.38e-15	-0.426856	4.3e-11
MLST8	2.43e-15	-0.425906	4.4e-11
CBX6	2.46e-15	0.262273	4.45e-11
PRR7	2.47e-15	-2.51992	4.46e-11
ARC	2.49e-15	-4.77116	4.51e-11
GPR183	2.51e-15	-0.944732	4.55e-11
SLC46A3	2.53e-15	0.320641	4.58e-11
TRPM4	2.57e-15	0.515142	4.64e-11
YIPF2	2.59e-15	-0.457602	4.68e-11
BORCS5	2.59e-15	-0.483587	4.69e-11
FBXO25	2.6e-15	-0.584297	4.7e-11
SLC22A15	2.61e-15	0.296357	4.72e-11
NDUFS3	2.77e-15	-0.388183	5e-11
S1PR2	2.84e-15	0.25	5.14e-11
PCLAF	2.95e-15	-2.77916	5.33e-11
VTN	3.07e-15	1.29644	5.56e-11
CREBL2	3.1e-15	-0.34207	5.6e-11
PPIC	3.16e-15	-0.381023	5.71e-11
SLC25A5	3.18e-15	-0.444748	5.75e-11
PRX	3.23e-15	-1.24382	5.83e-11
OXA1L	3.24e-15	-0.357557	5.86e-11
HIST1H4C	3.25e-15	-0.750829	5.88e-11
VMO1	3.31e-15	-0.86992	5.98e-11
DOCK3	3.34e-15	-1.04335	6.04e-11
DNAJC4	3.36e-15	-0.355689	6.08e-11
PSMB3	3.53e-15	-0.43135	6.38e-11
ACP1	3.58e-15	-0.409807	6.48e-11
CARHSP1	3.62e-15	-0.500348	6.54e-11
ACO1	3.65e-15	-0.59965	6.6e-11
HS3ST3B1	3.86e-15	-0.991863	6.98e-11
CRY1	3.97e-15	-0.653993	7.19e-11
PRELID3B	4.04e-15	-0.394634	7.3e-11
MSRA	4.17e-15	-0.360696	7.54e-11
SEC61G	4.18e-15	-0.459261	7.55e-11
DUSP22	4.2e-15	0.382896	7.59e-11
PEA15	4.23e-15	-0.424797	7.65e-11
NAA20	4.32e-15	0.266847	7.8e-11
UQCRFS1	4.33e-15	-0.443835	7.82e-11
HIF1A	4.41e-15	-0.427816	7.98e-11
TCTEX1D2	4.58e-15	-1.29433	8.29e-11
MYDGF	4.7e-15	-0.246475	8.5e-11
UBTD2	4.77e-15	-0.414117	8.63e-11
SUPT6H	4.79e-15	-0.377704	8.67e-11
TDRD3	4.96e-15	-0.48474	8.96e-11
RASSF8	5.04e-15	-0.574437	9.12e-11
ICAM4	5.32e-15	-1.17596	9.62e-11
C2orf69	5.6e-15	-0.450141	1.01e-10
ZNF697	5.83e-15	-0.576822	1.05e-10
FAM234B	5.9e-15	0.647432	1.07e-10
IER5L	5.93e-15	-0.478985	1.07e-10
SLCO4A1	6.07e-15	-2.6353	1.1e-10
RRAD	6.3e-15	-2.45667	1.14e-10
TDP1	6.44e-15	-0.572233	1.16e-10
TRMO	6.46e-15	-0.366032	1.17e-10
LPCAT3	6.59e-15	0.275111	1.19e-10
ATP5PB	6.79e-15	-0.371292	1.23e-10
CRLS1	6.8e-15	-0.385341	1.23e-10
MITD1	6.82e-15	0.408952	1.23e-10
PBDC1	6.9e-15	-0.441153	1.25e-10
EFNB2	6.94e-15	-2.32431	1.25e-10
ATP1A1	6.97e-15	-0.348258	1.26e-10
USP12	7.14e-15	-0.517621	1.29e-10
CLK4	7.39e-15	0.382913	1.34e-10
TMEM223	7.48e-15	-0.822926	1.35e-10
ZMIZ1	7.86e-15	-0.310335	1.42e-10
TMEM44	8.23e-15	-0.960834	1.49e-10
UBB	8.29e-15	-0.257548	1.5e-10
MYL12B	8.32e-15	-0.647289	1.5e-10
PRKCG	8.34e-15	-5.67925	1.51e-10
BIRC5	8.41e-15	-4.44078	1.52e-10
FLRT2	8.6e-15	-4.6179	1.56e-10
DNMT3A	8.84e-15	0.27438	1.6e-10
CHCHD4	8.9e-15	-0.616442	1.61e-10
DNAJB4	8.95e-15	-1.05856	1.62e-10
CLGN	9.19e-15	-2.84842	1.66e-10
CDK2AP1	9.37e-15	-0.441183	1.69e-10
ENDOG	9.44e-15	-0.492351	1.71e-10
SLC7A1	9.56e-15	-0.555177	1.73e-10
ANKS1A	9.58e-15	0.267414	1.73e-10
TRAP1	1.01e-14	-0.404792	1.83e-10
MMP12	1.08e-14	-3.7687	1.96e-10
SNX3	1.1e-14	-0.268577	1.98e-10
RTRAF	1.1e-14	-0.491934	1.99e-10
THRA	1.16e-14	-0.392112	2.1e-10
SRSF3	1.16e-14	-0.320367	2.1e-10
TAP1	1.22e-14	0.220955	2.2e-10
LYPLAL1	1.27e-14	0.33349	2.29e-10
MEIS3	1.3e-14	-1.20297	2.35e-10
SLIT3	1.36e-14	-2.16438	2.45e-10
QPCTL	1.4e-14	-0.577595	2.54e-10
BNIP3L	1.42e-14	-0.290701	2.57e-10
TCP1	1.47e-14	-0.335452	2.66e-10
PSMB2	1.48e-14	-0.373379	2.68e-10
CTNNAL1	1.48e-14	-0.934982	2.68e-10
PPFIBP1	1.53e-14	-0.575224	2.77e-10
MT-CYB	1.55e-14	-0.927318	2.8e-10
VARS	1.56e-14	-0.427136	2.82e-10
TSSK4	1.63e-14	-1.90423	2.95e-10
TCF7L2	1.64e-14	-0.636801	2.97e-10
TNNT1	1.65e-14	-1.07237	2.98e-10
MYBL2	1.65e-14	-3.50858	2.99e-10
C9	1.68e-14	-2.93804	3.04e-10
RACK1	1.69e-14	-0.385185	3.05e-10
COTL1	1.71e-14	-0.285312	3.09e-10
DGLUCY	1.74e-14	0.298369	3.14e-10
BAMBI	1.75e-14	-1.97322	3.17e-10
DECR1	1.78e-14	-0.357975	3.22e-10
BTBD6	1.8e-14	-0.367968	3.26e-10
MED29	1.81e-14	-0.417625	3.28e-10
MEX3C	1.86e-14	-0.424475	3.36e-10
RNF7	1.92e-14	-0.370835	3.47e-10
PI4K2A	2.02e-14	-0.215664	3.65e-10
RNF11	2.05e-14	-0.337161	3.71e-10
ANXA2	2.09e-14	-0.246217	3.78e-10
AGO1	2.11e-14	-0.380409	3.82e-10
BTG3	2.19e-14	-0.466893	3.96e-10
ZBTB37	2.19e-14	0.526946	3.96e-10
AKAP11	2.26e-14	0.298701	4.08e-10
SNAPC1	2.35e-14	-1.12895	4.25e-10
SLC15A4	2.37e-14	0.250732	4.28e-10
GLRX	2.45e-14	-0.39212	4.43e-10
IRF5	2.48e-14	0.346755	4.48e-10
CDK2AP2	2.51e-14	-0.549297	4.53e-10
ARID3A	2.52e-14	0.363765	4.55e-10
EIF4H	2.52e-14	-0.263742	4.56e-10
CYB5R1	2.56e-14	0.203137	4.63e-10
ARHGAP15	2.59e-14	0.203673	4.69e-10
NFU1	2.72e-14	-0.379506	4.93e-10
DMAC2	2.78e-14	-0.393374	5.03e-10
EXOSC5	2.78e-14	-0.491053	5.03e-10
AMZ2	2.8e-14	-0.399582	5.06e-10
SLC25A25	2.9e-14	-0.529013	5.24e-10
SLC39A9	2.91e-14	-0.36383	5.26e-10
ATP5F1C	2.97e-14	-0.388877	5.37e-10
STARD7	3.04e-14	-0.349345	5.5e-10
MYO1B	3.13e-14	-2.85099	5.66e-10
MPP6	3.13e-14	-2.27011	5.67e-10
SASH1	3.16e-14	-0.454489	5.72e-10
ARFGAP3	3.24e-14	-0.404808	5.86e-10
IRAK2	3.41e-14	-1.01649	6.16e-10
HIBADH	3.45e-14	-0.350531	6.23e-10
HSP90AB1	3.51e-14	-0.351704	6.34e-10
MGAT5	3.54e-14	0.239269	6.4e-10
RALY	3.59e-14	-0.368145	6.5e-10
NDUFA6	3.61e-14	-0.356769	6.53e-10
LYPD1	3.72e-14	-4.37927	6.73e-10
SCAMP4	3.9e-14	0.229664	7.05e-10
ACCS	4.22e-14	0.508822	7.63e-10
LDLRAP1	4.27e-14	-0.451208	7.73e-10
BAZ2B	4.39e-14	0.220027	7.94e-10
ICMT	4.49e-14	-0.351823	8.12e-10
LAT	4.5e-14	-1.06177	8.14e-10
XPO6	4.54e-14	0.238413	8.22e-10
RRP1	4.55e-14	-0.42164	8.23e-10
TLE1	4.78e-14	-0.962992	8.64e-10
DTL	4.88e-14	-4.38304	8.83e-10
DUSP4	4.98e-14	-2.83222	9.01e-10
TRIR	5e-14	-0.287468	9.04e-10
TUFT1	5.06e-14	-0.923215	9.14e-10
ZNRD2	5.11e-14	-0.427636	9.23e-10
SGTA	5.12e-14	-0.322909	9.25e-10
ARL6IP1	5.25e-14	-0.351371	9.49e-10
SNX33	5.3e-14	-0.472867	9.58e-10
MPG	5.53e-14	-0.331511	9.99e-10
CBX3	5.62e-14	-0.434662	1.02e-09
BTBD1	5.64e-14	-0.370254	1.02e-09
MCM7	5.71e-14	-0.90657	1.03e-09
BATF	5.75e-14	0.359101	1.04e-09
BUD31	5.77e-14	-0.318021	1.04e-09
HMBS	5.8e-14	-0.609632	1.05e-09
SPC24	5.83e-14	-4.70837	1.05e-09
TXNL4A	5.98e-14	-0.358042	1.08e-09
COX8A	6.01e-14	-0.295507	1.09e-09
DHRS3	6.2e-14	0.275726	1.12e-09
FOCAD	6.33e-14	-0.453196	1.14e-09
VPS37B	6.53e-14	-0.414204	1.18e-09
CTNS	6.54e-14	0.338758	1.18e-09
PSMB5	6.62e-14	-0.38661	1.2e-09
PPP1R11	6.68e-14	-0.385339	1.21e-09
ZNF598	6.74e-14	-0.365708	1.22e-09
PPP1CA	6.87e-14	-0.319189	1.24e-09
WDR34	6.94e-14	-0.835234	1.25e-09
MTHFD1L	6.96e-14	-0.373504	1.26e-09
CAMTA1	7.19e-14	-0.363948	1.3e-09
TIAF1	7.53e-14	0.534265	1.36e-09
NPHP3	7.66e-14	0.397075	1.39e-09
RAB11A	7.87e-14	-0.316617	1.42e-09
NDUFAB1	7.89e-14	-0.320464	1.43e-09
TFEB	8.1e-14	-0.446077	1.46e-09
NFKBIB	8.1e-14	-0.349701	1.46e-09
GAL	8.35e-14	-5.86479	1.51e-09
RPA2	8.39e-14	-0.415947	1.52e-09
PARP15	8.49e-14	0.344514	1.54e-09
SMIM41	8.8e-14	-2.8382	1.59e-09
UBE2I	8.82e-14	-0.267288	1.59e-09
ATP6V1FNB	8.9e-14	-1.09973	1.61e-09
IDS	9.1e-14	-0.283953	1.65e-09
LAMP3	9.2e-14	-3.17094	1.66e-09
RGS20	9.47e-14	-4.52198	1.71e-09
ZC3H12D	9.75e-14	0.646287	1.76e-09
POLE3	9.9e-14	-0.421009	1.79e-09
SUPV3L1	1.01e-13	-0.540249	1.82e-09
UBE2R2	1.06e-13	-0.284507	1.91e-09
CHCHD3	1.06e-13	-0.33514	1.91e-09
CMPK1	1.09e-13	-0.273669	1.98e-09
RMDN1	1.1e-13	-0.455222	1.98e-09
DYNLRB1	1.1e-13	-0.263107	1.99e-09
NRN1	1.12e-13	-1.49731	2.03e-09
MEGF6	1.13e-13	-0.638654	2.04e-09
SDE2	1.13e-13	-0.441911	2.04e-09
FDX2	1.13e-13	-0.321582	2.05e-09
DENND1A	1.14e-13	0.233922	2.06e-09
KLC1	1.17e-13	0.252058	2.11e-09
C16orf71	1.17e-13	-2.68492	2.12e-09
TIMM8A	1.23e-13	-0.743439	2.23e-09
NDRG2	1.23e-13	-2.67253	2.23e-09
NXF1	1.24e-13	-0.675782	2.24e-09
PRPF38B	1.25e-13	0.287643	2.25e-09
SNRPC	1.25e-13	-0.301195	2.27e-09
PGK1	1.27e-13	-0.293507	2.3e-09
UFM1	1.3e-13	-0.40196	2.35e-09
EPAS1	1.3e-13	-0.27037	2.36e-09
GON7	1.31e-13	-0.339682	2.36e-09
LRRC59	1.31e-13	-0.321671	2.37e-09
MED8	1.37e-13	-0.420232	2.48e-09
SAT1	1.37e-13	-0.453475	2.48e-09
TIGAR	1.39e-13	-0.329275	2.52e-09
THAP4	1.44e-13	-0.395893	2.61e-09
UCK2	1.45e-13	-0.743285	2.62e-09
AREG	1.48e-13	-3.03384	2.68e-09
AKT2	1.48e-13	-0.336419	2.68e-09
CKLF	1.51e-13	-0.41535	2.73e-09
SSBP3	1.56e-13	-0.541096	2.82e-09
DDRGK1	1.57e-13	0.239035	2.84e-09
LRRC23	1.58e-13	-1.31433	2.86e-09
SASH3	1.59e-13	0.205988	2.87e-09
LCP2	1.6e-13	-0.230275	2.89e-09
SCO2	1.63e-13	0.278278	2.95e-09
TMEM126A	1.69e-13	-0.372782	3.05e-09
TNFAIP6	1.71e-13	-2.71029	3.09e-09
TNFRSF11A	1.73e-13	-0.737139	3.13e-09
APRT	1.74e-13	-0.303955	3.15e-09
DYRK3	1.75e-13	-1.65511	3.16e-09
SNRPB	1.78e-13	-0.309913	3.22e-09
KLHDC3	1.8e-13	-0.310212	3.25e-09
TNFRSF10B	1.81e-13	-0.420633	3.27e-09
RNASEH2C	1.89e-13	-0.329676	3.41e-09
TBC1D23	1.89e-13	-0.338443	3.43e-09
ATAD2	1.92e-13	-1.17822	3.47e-09
PFKFB2	1.98e-13	0.443977	3.59e-09
FBXW11	2e-13	-0.438314	3.62e-09
PROCR	2e-13	0.334257	3.62e-09
RGS3	2.04e-13	-0.709105	3.69e-09
SNRNP40	2.05e-13	-0.355625	3.7e-09
DOCK6	2.05e-13	-1.59044	3.7e-09
SCML1	2.07e-13	-0.600005	3.74e-09
ST13	2.09e-13	-0.420385	3.78e-09
MLF2	2.1e-13	-0.283742	3.8e-09
C5orf51	2.11e-13	0.336821	3.81e-09
BCAR1	2.14e-13	-5.80103	3.86e-09
DCTPP1	2.18e-13	-0.382245	3.95e-09
COX4I1	2.2e-13	-0.248883	3.98e-09
ALG2	2.28e-13	-0.337458	4.13e-09
CYGB	2.3e-13	-2.58326	4.15e-09
COBL	2.32e-13	-4.58696	4.19e-09
PSMA2	2.33e-13	-0.345799	4.21e-09
MCRIP2	2.38e-13	-0.3614	4.31e-09
PURB	2.43e-13	-0.436247	4.4e-09
ST8SIA4	2.51e-13	0.232545	4.53e-09
UBE2B	2.54e-13	-0.348874	4.59e-09
PRKAG2	2.54e-13	-0.356854	4.59e-09
COX6C	2.54e-13	-0.322834	4.6e-09
SMPD2	2.6e-13	-0.546869	4.69e-09
EIF3M	2.6e-13	-0.404186	4.7e-09
RAB42	2.63e-13	0.409262	4.75e-09
CD226	2.65e-13	0.819289	4.8e-09
CHCHD5	2.71e-13	-0.309108	4.9e-09
IL6R	2.76e-13	0.348477	5e-09
IFT20	2.77e-13	-0.481892	5e-09
ZNF524	2.96e-13	-0.373742	5.34e-09
PLCD1	3e-13	-0.801582	5.43e-09
PRKRA	3.16e-13	-0.506354	5.72e-09
BECN1	3.19e-13	-0.330258	5.77e-09
CHP1	3.37e-13	-0.258463	6.09e-09
TMPPE	3.42e-13	0.471411	6.19e-09
ARMCX2	3.44e-13	-0.755436	6.22e-09
RABGAP1L	3.44e-13	0.279329	6.22e-09
RET	3.47e-13	-1.68981	6.27e-09
TBC1D8	3.51e-13	-0.610271	6.35e-09
TMUB1	3.55e-13	-0.354243	6.42e-09
BCKDK	3.63e-13	-0.312718	6.57e-09
MTMR1	3.69e-13	-0.398949	6.68e-09
TRAK2	3.71e-13	-0.456453	6.71e-09
COPZ1	3.71e-13	-0.331467	6.72e-09
PTRHD1	3.73e-13	-0.384419	6.74e-09
PLD1	3.77e-13	0.383915	6.81e-09
NDC1	3.79e-13	-0.517532	6.86e-09
IL10RB	3.83e-13	0.249087	6.92e-09
DUSP5	3.83e-13	-0.578517	6.93e-09
COPE	3.87e-13	-0.282599	7e-09
PRDX3	3.96e-13	-0.330521	7.16e-09
EXOC3	3.96e-13	0.206775	7.17e-09
ANKRD22	4.05e-13	0.698515	7.32e-09
RGS10	4.07e-13	-0.365396	7.36e-09
CDC45	4.21e-13	-3.42885	7.61e-09
TMEM59	4.22e-13	-0.274817	7.63e-09
SH3BP2	4.24e-13	0.257044	7.67e-09
CLEC4E	4.26e-13	-0.798255	7.7e-09
GALK1	4.28e-13	-0.415393	7.73e-09
FAM118A	4.72e-13	0.560158	8.53e-09
NOP56	4.74e-13	-0.366899	8.58e-09
MAP3K1	5.05e-13	0.279128	9.13e-09
LBR	5.17e-13	0.304086	9.34e-09
ITPKB	5.28e-13	-0.604857	9.55e-09
CDK14	5.4e-13	-0.326975	9.76e-09
PCGF2	5.43e-13	-1.14817	9.83e-09
SPTLC2	5.62e-13	0.259112	1.02e-08
TEX30	5.67e-13	-0.552282	1.03e-08
UBE2D4	5.88e-13	-0.33476	1.06e-08
CRIM1	5.91e-13	-0.508359	1.07e-08
TRIM24	5.94e-13	-0.37746	1.07e-08
CNOT6L	5.96e-13	-0.379071	1.08e-08
TIMM17A	6.04e-13	-0.368291	1.09e-08
TMEM132A	6.11e-13	-1.40146	1.1e-08
OBSCN	6.18e-13	-1.46044	1.12e-08
RNASE4	6.24e-13	-0.765024	1.13e-08
ARL8B	6.28e-13	-0.279188	1.13e-08
PHF23	6.36e-13	0.286809	1.15e-08
CAVIN3	6.4e-13	-0.666056	1.16e-08
SFXN1	6.5e-13	-0.40372	1.18e-08
PLEKHG4	6.83e-13	-1.67055	1.23e-08
DNAJA4	6.95e-13	-1.52699	1.26e-08
DHCR24	6.96e-13	-0.724359	1.26e-08
KDM5D	7.03e-13	0.277625	1.27e-08
SMCO4	7.04e-13	-0.318524	1.27e-08
PIK3R1	7.08e-13	0.21954	1.28e-08
ERN1	7.53e-13	-0.510557	1.36e-08
GPT2	7.54e-13	-0.938215	1.36e-08
ARPC5L	7.59e-13	-0.355035	1.37e-08
MAP4K1	7.64e-13	0.614982	1.38e-08
EMB	7.78e-13	0.388039	1.41e-08
PDCD6	8.09e-13	-0.298659	1.46e-08
RMND5A	8.12e-13	-0.320242	1.47e-08
MRTO4	8.15e-13	-0.541396	1.47e-08
PYURF	8.25e-13	-0.297661	1.49e-08
GFRA2	8.55e-13	0.436632	1.55e-08
AFDN	8.94e-13	0.225204	1.62e-08
RNF122	9.09e-13	-1.0579	1.64e-08
HIST1H1B	9.18e-13	-2.07872	1.66e-08
PPRC1	9.33e-13	-0.411264	1.69e-08
CFAP36	9.41e-13	-0.528325	1.7e-08
MAGED1	9.53e-13	-0.593587	1.72e-08
AMZ1	9.72e-13	-3.71394	1.76e-08
PTGES	1.03e-12	-4.97405	1.86e-08
SSR4	1.05e-12	-0.349797	1.9e-08
PDIA3	1.08e-12	-0.346558	1.95e-08
NUFIP2	1.09e-12	-0.36673	1.97e-08
STOML2	1.12e-12	-0.327052	2.02e-08
PTX3	1.13e-12	-1.01512	2.04e-08
POLR3E	1.13e-12	-0.3864	2.05e-08
TRMT6	1.14e-12	-0.616281	2.06e-08
NT5C2	1.15e-12	0.250213	2.09e-08
SECTM1	1.16e-12	0.35612	2.1e-08
POLR2G	1.17e-12	-0.340353	2.12e-08
NARF	1.19e-12	-0.432386	2.15e-08
MDK	1.23e-12	-1.83998	2.22e-08
DSTN	1.25e-12	-0.334652	2.26e-08
NUP85	1.27e-12	0.315984	2.29e-08
HMG20B	1.28e-12	-0.413261	2.32e-08
TBC1D10C	1.29e-12	-0.813555	2.33e-08
FA2H	1.29e-12	-6.03938	2.34e-08
NUBP2	1.31e-12	-0.406343	2.37e-08
DBI	1.33e-12	-0.33411	2.4e-08
ASAP2	1.33e-12	-0.901773	2.41e-08
CCNDBP1	1.35e-12	-0.345897	2.44e-08
PGM3	1.36e-12	-0.445056	2.47e-08
GAR1	1.37e-12	-0.473227	2.47e-08
OSBPL8	1.38e-12	-0.430692	2.49e-08
RGS13	1.38e-12	-4.38412	2.5e-08
DTNA	1.41e-12	0.285818	2.55e-08
HSPA5	1.41e-12	-0.434203	2.56e-08
CEP70	1.44e-12	-1.50931	2.6e-08
SNW1	1.47e-12	-0.353936	2.65e-08
TDRKH	1.47e-12	0.414402	2.67e-08
TIFAB	1.48e-12	0.523596	2.68e-08
ZNF552	1.48e-12	0.590611	2.68e-08
BMF	1.5e-12	0.310937	2.71e-08
SGCB	1.5e-12	-1.07998	2.72e-08
SELENON	1.55e-12	-0.470205	2.8e-08
CELSR1	1.62e-12	-0.387993	2.92e-08
TLNRD1	1.62e-12	0.25246	2.93e-08
RBPJ	1.65e-12	0.218265	2.98e-08
SNX17	1.67e-12	-0.257338	3.03e-08
CENPS	1.7e-12	-0.588809	3.07e-08
EMC6	1.75e-12	-0.329545	3.17e-08
KCNC3	1.77e-12	-0.524597	3.21e-08
ZNF703	1.8e-12	-0.406976	3.26e-08
DMTF1	1.84e-12	0.322973	3.32e-08
E2F2	1.86e-12	-1.58588	3.37e-08
EPOP	1.89e-12	-1.12325	3.41e-08
CBR3	1.9e-12	-0.668969	3.43e-08
FAM20C	1.98e-12	-0.484339	3.58e-08
C6orf62	2.01e-12	-0.233063	3.64e-08
NUS1	2.07e-12	-0.35405	3.75e-08
RHOU	2.1e-12	0.296205	3.8e-08
AK4	2.15e-12	-1.12243	3.88e-08
ATP5MG	2.17e-12	-0.281555	3.92e-08
SYT9	2.22e-12	-1.79352	4.02e-08
DEF6	2.29e-12	0.246015	4.14e-08
GANC	2.3e-12	0.43755	4.17e-08
ZNF367	2.38e-12	-3.1138	4.3e-08
C1QBP	2.41e-12	-0.362052	4.37e-08
INAFM1	2.44e-12	-0.472098	4.4e-08
MAPKAP1	2.44e-12	-0.280343	4.4e-08
NOA1	2.44e-12	-0.492871	4.41e-08
STK16	2.48e-12	-0.354462	4.49e-08
NES	2.6e-12	-4.12303	4.71e-08
KCTD15	2.61e-12	-0.93121	4.72e-08
PDXP	2.66e-12	-0.531947	4.8e-08
FOXN2	2.67e-12	0.331437	4.83e-08
PRKAR1B	2.84e-12	-0.828388	5.13e-08
SRP72	2.84e-12	-0.329152	5.14e-08
TNFAIP8L3	2.87e-12	-2.95721	5.19e-08
UQCRC1	2.88e-12	-0.210085	5.22e-08
MPHOSPH6	2.95e-12	0.371467	5.33e-08
SLAIN2	3.08e-12	-0.362984	5.57e-08
TXNDC17	3.11e-12	-0.324328	5.63e-08
MED26	3.16e-12	-0.387589	5.72e-08
GPR150	3.2e-12	-1.43952	5.78e-08
S1PR1	3.25e-12	0.372728	5.87e-08
PTRH2	3.25e-12	-0.503435	5.88e-08
OTUD1	3.26e-12	-0.66739	5.9e-08
DESI1	3.29e-12	-0.30526	5.95e-08
ORAI2	3.36e-12	-0.330816	6.07e-08
NPM3	3.56e-12	-0.319125	6.44e-08
ANAPC15	3.6e-12	-0.283712	6.52e-08
RABL6	3.62e-12	-0.321216	6.55e-08
NDUFA5	3.68e-12	-0.289999	6.65e-08
RIC8A	3.69e-12	-0.288257	6.68e-08
IMPA2	3.81e-12	-0.54705	6.89e-08
NSMAF	3.92e-12	-0.379531	7.08e-08
PLEKHF1	4.02e-12	-0.931615	7.28e-08
DIXDC1	4.05e-12	-1.07797	7.32e-08
LPCAT2	4.05e-12	-0.331107	7.32e-08
KIF9	4.09e-12	-0.605501	7.39e-08
ATP5F1B	4.16e-12	-0.313671	7.52e-08
FH	4.19e-12	-0.352516	7.57e-08
SLC16A7	4.21e-12	0.586769	7.61e-08
WWTR1	4.3e-12	-4.74185	7.78e-08
SLC25A44	4.33e-12	-0.504012	7.83e-08
HIPK2	4.34e-12	-0.326403	7.85e-08
ERLEC1	4.39e-12	-0.4477	7.93e-08
CTDSP1	4.44e-12	-0.276065	8.03e-08
LGALS2	4.57e-12	-4.25329	8.27e-08
PEX10	4.81e-12	-0.416763	8.7e-08
CHPF	4.9e-12	-0.761721	8.86e-08
ADORA2B	4.93e-12	-0.760581	8.91e-08
DUS2	4.96e-12	-0.469283	8.97e-08
GNG2	4.97e-12	0.472253	8.98e-08
NDUFB1	5.03e-12	-0.272433	9.1e-08
UCP2	5.06e-12	-0.276763	9.14e-08
DENND4A	5.18e-12	-0.323986	9.37e-08
FAM174B	5.24e-12	0.43249	9.47e-08
GIPC3	5.49e-12	-2.40041	9.92e-08
INO80B	5.54e-12	-0.350997	1e-07
ABHD2	5.61e-12	-0.39855	1.02e-07
IFNAR2	5.68e-12	0.235213	1.03e-07
MTFP1	5.89e-12	-0.426897	1.06e-07
BANF1	5.94e-12	-0.335241	1.07e-07
SEC24A	5.94e-12	-0.338147	1.07e-07
VKORC1L1	5.94e-12	-0.410815	1.07e-07
PLXNA3	6e-12	-0.393346	1.09e-07
GNG5	6.02e-12	-0.354542	1.09e-07
FAM241A	6.03e-12	0.348547	1.09e-07
COPS3	6.09e-12	-0.298334	1.1e-07
ATP5MC2	6.16e-12	-0.247545	1.11e-07
CDKN2A	6.22e-12	-5.16299	1.13e-07
SFXN2	6.45e-12	0.728393	1.17e-07
CDYL	6.69e-12	-0.24143	1.21e-07
PKD1L3	6.73e-12	0.792821	1.22e-07
GOLPH3	6.83e-12	-0.324541	1.23e-07
HNRNPU	6.92e-12	-0.31122	1.25e-07
PQBP1	7.03e-12	-0.304483	1.27e-07
STAC	7.08e-12	-0.364011	1.28e-07
PRLR	7.11e-12	0.68336	1.29e-07
LXN	7.12e-12	-0.374614	1.29e-07
MTHFD2	7.29e-12	-0.474339	1.32e-07
ZNF804A	7.45e-12	-1.05545	1.35e-07
NDUFS1	7.54e-12	-0.315719	1.36e-07
NCAPG	7.64e-12	-3.78684	1.38e-07
RSL24D1	7.66e-12	-0.433594	1.39e-07
UBE2M	7.77e-12	-0.319066	1.41e-07
H1FX	7.87e-12	-0.357119	1.42e-07
TNFSF8	7.91e-12	-0.410472	1.43e-07
RFX1	7.94e-12	-0.390775	1.44e-07
FILIP1L	7.95e-12	-0.849677	1.44e-07
ZNF511	8.06e-12	-0.306889	1.46e-07
TMIGD3	8.08e-12	0.465083	1.46e-07
TEC	8.1e-12	0.361638	1.46e-07
TRAF3IP2	8.15e-12	-1.93418	1.47e-07
SLIRP	8.28e-12	-0.341952	1.5e-07
SCIN	8.41e-12	-2.39179	1.52e-07
TOMM40	8.49e-12	-0.427168	1.53e-07
PGAM5	8.49e-12	-0.311473	1.53e-07
GPBAR1	8.54e-12	0.688389	1.54e-07
CCNL1	8.76e-12	-0.506799	1.58e-07
SCAMP5	8.81e-12	0.58841	1.59e-07
MYADM	8.82e-12	-0.467443	1.59e-07
STARD5	8.87e-12	-0.884577	1.6e-07
AHI1	8.98e-12	-0.451732	1.62e-07
SSRP1	9.01e-12	-0.315175	1.63e-07
WDR46	9.13e-12	-0.324795	1.65e-07
MT-ND2	9.39e-12	-0.776009	1.7e-07
CD1C	9.56e-12	-2.24411	1.73e-07
ATP6V1A	9.62e-12	-0.219324	1.74e-07
SLC1A5	9.75e-12	-0.382865	1.76e-07
AGAP3	9.81e-12	-0.343785	1.77e-07
GOT2	1.01e-11	-0.343093	1.83e-07
SLC35B4	1.02e-11	0.461791	1.84e-07
PKMYT1	1.04e-11	-3.95247	1.89e-07
CAMP	1.06e-11	-1.74532	1.91e-07
LILRA2	1.1e-11	-0.858505	2e-07
TMED8	1.11e-11	-0.329172	2.01e-07
ZSCAN26	1.11e-11	0.548755	2.02e-07
GLRX2	1.13e-11	-0.360849	2.04e-07
CYTIP	1.17e-11	-0.41262	2.12e-07
PNPLA8	1.18e-11	-0.341419	2.13e-07
SNRNP70	1.19e-11	0.201057	2.15e-07
SNRPD2	1.19e-11	-0.323823	2.15e-07
ATP5MPL	1.2e-11	-0.387625	2.16e-07
CCT6A	1.22e-11	-0.337598	2.21e-07
COX14	1.24e-11	-0.332388	2.23e-07
CLPTM1L	1.26e-11	-0.286978	2.27e-07
TSKU	1.27e-11	-0.575054	2.3e-07
TNFRSF10D	1.27e-11	-0.727246	2.3e-07
CD151	1.28e-11	-0.273576	2.31e-07
SRSF2	1.28e-11	-0.444115	2.31e-07
GUCD1	1.29e-11	-0.286386	2.33e-07
ACOT4	1.31e-11	-1.08057	2.37e-07
TMEM134	1.32e-11	-0.300889	2.38e-07
BNIP1	1.33e-11	-0.355193	2.41e-07
GIT1	1.34e-11	-0.346354	2.43e-07
CD300LB	1.34e-11	-1.06436	2.43e-07
ZNF131	1.36e-11	-0.393895	2.46e-07
CAB39L	1.39e-11	-0.388588	2.51e-07
SEC61A1	1.43e-11	-0.302982	2.58e-07
KXD1	1.43e-11	-0.275183	2.59e-07
KPNB1	1.44e-11	-0.308095	2.6e-07
PSD3	1.47e-11	-0.487119	2.66e-07
NDUFB11	1.48e-11	-0.242142	2.68e-07
PEMT	1.48e-11	-0.341212	2.68e-07
RAPGEF1	1.5e-11	-0.241417	2.71e-07
PRMT1	1.52e-11	-0.340049	2.75e-07
RLF	1.53e-11	-0.434299	2.76e-07
SQOR	1.54e-11	-0.302551	2.78e-07
ARHGEF3	1.55e-11	-0.425592	2.8e-07
LIF	1.66e-11	-2.37432	3.01e-07
EMG1	1.66e-11	-0.348618	3.01e-07
SF3A2	1.79e-11	-0.330905	3.24e-07
SIGLEC10	1.83e-11	0.522505	3.3e-07
DUSP10	1.84e-11	-0.359492	3.33e-07
NDUFAF3	1.87e-11	-0.301283	3.38e-07
STRIP2	1.92e-11	-1.12813	3.47e-07
NFATC3	1.92e-11	-0.3314	3.48e-07
SLC19A2	1.93e-11	-0.699767	3.5e-07
SLC35A2	1.94e-11	-0.48412	3.51e-07
KIAA0930	1.95e-11	-0.328991	3.53e-07
NKTR	1.96e-11	0.319671	3.55e-07
RHEB	1.98e-11	-0.295794	3.58e-07
NAV2	2.01e-11	-0.965315	3.64e-07
FBXO7	2.04e-11	-0.270598	3.68e-07
SCIMP	2.05e-11	-0.454983	3.71e-07
TMEM71	2.08e-11	-1.09448	3.77e-07
GZF1	2.08e-11	-0.631945	3.77e-07
SYT17	2.1e-11	-0.523443	3.8e-07
PDE3B	2.11e-11	-0.414393	3.82e-07
MAP3K12	2.15e-11	0.352557	3.89e-07
RAB22A	2.27e-11	-0.336448	4.1e-07
MTMR2	2.29e-11	-0.263469	4.15e-07
VWCE	2.33e-11	-1.06178	4.21e-07
FPR2	2.4e-11	0.891399	4.34e-07
POU2F2	2.46e-11	-0.586608	4.45e-07
SNX11	2.55e-11	0.332686	4.62e-07
FLNB	2.56e-11	-0.901263	4.63e-07
SLC7A11	2.58e-11	-0.735087	4.67e-07
SPTBN2	2.61e-11	-5.16598	4.72e-07
RCOR1	2.61e-11	-0.346065	4.72e-07
GABBR1	2.61e-11	0.533425	4.73e-07
TEAD4	2.68e-11	-2.04621	4.84e-07
LILRA6	2.71e-11	0.452508	4.9e-07
FHL3	2.8e-11	-0.347436	5.06e-07
SPOCD1	2.85e-11	-3.49287	5.16e-07
TIA1	2.89e-11	0.209084	5.23e-07
BAP1	2.95e-11	-0.273867	5.33e-07
ADAP1	2.95e-11	0.310428	5.34e-07
MYL9	3.1e-11	-2.06432	5.6e-07
ATP6V1G1	3.13e-11	-0.24856	5.65e-07
NUDT21	3.18e-11	-0.289308	5.74e-07
PAM16	3.51e-11	-0.377287	6.35e-07
PGS1	3.53e-11	0.393714	6.39e-07
ADAT2	3.75e-11	0.528094	6.79e-07
ACAA2	3.78e-11	-0.307524	6.84e-07
OXNAD1	3.85e-11	-0.417969	6.95e-07
ID1	3.85e-11	-2.44081	6.97e-07
SNUPN	3.93e-11	-0.42331	7.11e-07
ATP5F1A	3.96e-11	-0.277926	7.17e-07
C20orf194	4.08e-11	0.247284	7.39e-07
[truncated: 1,230 more rows]

## Sheet: Cluster_1_2D_MDMi
	p_val	avg_log2FC	p_val_adj
HES1	0	4.64329	0
NR4A1	0	4.67206	0
NR4A2	0	4.24141	0
ATF3	0	3.87695	0
EGR1	0	4.19348	0
FOSB	0	3.89583	0
GADD45B	0	3.78853	0
EGR3	0	5.2797	0
MAFF	0	4.40159	0
CSRNP1	0	3.25515	0
NR4A3	0	4.29293	0
IQCN	0	4.56127	0
PMAIP1	0	3.51532	0
POLG2	0	3.25675	0
RGS2	0	2.65463	0
NAMPT	0	2.41409	0
RASGEF1B	0	2.69874	0
KLF4	0	2.5558	0
FAM53C	0	2.41507	0
DUSP1	0	3.28603	0
IER2	0	2.98834	0
FAM71A	0	4.50094	0
PPP1R10	0	2.4096	0
FOS	0	2.39454	0
BTG2	0	3.08322	0
TEX14	0	7.20794	0
CD83	0	2.0473	0
PPP1R15A	0	1.94656	0
ZFP36	0	2.78049	0
IER3	0	2.79944	0
JUN	0	3.0467	0
JUNB	0	2.63144	0
MCL1	0	1.69034	0
HBEGF	2.70573976788333e-305	2.87211	4.89251864828663e-301
DNAJB1	1.4163187195308e-304	2.33516	2.56098750865559e-300
HEXIM1	3.80981186896703e-300	2.27683	6.88890182146619e-296
ABL2	7.7920968996099e-300	2.06705	1.40896696138746e-295
IER5	4.06449425658706e-293	1.95142	7.34941851476072e-289
TSC22D2	1.86870695208203e-292	2.13579	3.37899591075473e-288
HES4	2.89014431588043e-291	3.01366	5.225958951975e-287
NEU1	2.96297110777418e-288	1.56476	5.35764435707728e-284
CKS2	9.8419280998951e-287	2.71362	1.77961743902303e-282
PER1	1.94287085139059e-286	2.75006	3.51309907348446e-282
THSD8	5.14120632438556e-285	5.2112	9.29632927575397e-281
EIF4A3	1.82081325249021e-284	2.18381	3.2923945231528e-280
SOCS3	1.19281386164654e-282	2.93399	2.15684602462928e-278
KLF2	1.43564496277257e-278	2.80455	2.59593322168537e-274
TMEM88	9.85953535358806e-273	4.35265	1.78280118263579e-268
DDX3Y	7.73330341454733e-272	1.9057	1.39833592341845e-267
CCNL1	2.28803613121837e-271	1.52019	4.13722693246905e-267
TNFSF9	6.00775552797498e-271	3.41027	1.08632235456844e-266
BHLHE40	7.49231653886042e-259	1.73025	1.35476067655674e-254
CCL4	1.72134661637898e-258	3.20649	3.11253895173647e-254
PHLDA1	4.31319131966302e-256	4.03442	7.79911254421468e-252
PLK2	9.28567891184522e-256	2.91795	1.67903646083985e-251
TIPARP	2.44166000432081e-253	2.14046	4.41500961981289e-249
CYB5D1	5.50618949112612e-251	3.73995	9.95629183785424e-247
RHOB	1.55235644967264e-249	2.21005	2.80697093229807e-245
CHMP1B	2.43397759846474e-249	1.92497	4.40111829354395e-245
HIST1H2BG	1.19384557604723e-247	3.06711	2.1587115706086e-243
JUND	2.78584510118223e-241	1.06667	5.0373651119577e-237
AC008397.1	9.71160091957369e-241	5.61644	1.75605167827732e-236
SAT1	1.23341846709869e-240	1.22219	2.23026727220785e-236
BRD2	2.91645966681511e-234	1.55397	5.27354236953509e-230
APBB3	2.75487099468021e-232	2.71533	4.98135773258075e-228
ID2	1.86129739346808e-225	2.34602	3.36559794686899e-221
ASTL	3.38017809435869e-223	5.50717	6.11203803021938e-219
KLHL15	9.43789450630271e-220	2.8968	1.70656008462966e-215
NFKBIZ	2.49611775104653e-217	2.65471	4.51348011744233e-213
PHACTR1	1.55728475697875e-215	1.97623	2.81588229756898e-211
DNAJB4	7.26413890860297e-213	2.46739	1.31350159745359e-208
KDM6B	1.58191395361165e-207	2.37282	2.86041681092058e-203
DNAJA4	1.88169148030628e-205	3.02932	3.40247453468981e-201
HSPA8	2.81368597455876e-204	1.14052	5.08770697919715e-200
HIST2H2BE	3.95373070950276e-203	2.22883	7.14913586892288e-199
SOCS1	7.15156709421523e-200	3.11436	1.293146361976e-195
DUSP2	1.25458922735977e-197	3.41161	2.26854824091194e-193
MEPCE	7.18918476192081e-195	1.66173	1.29994838865052e-190
WDR74	5.57614156964496e-192	3.42518	1.0082779186232e-187
SKIL	2.15468549826155e-191	1.80268	3.89610231795653e-187
NFKBID	3.25096595378049e-191	2.25468	5.87839663762588e-187
NXF1	4.85522123445709e-189	1.7143	8.7792110361453e-185
SRA1	2.72429992398945e-188	2.32329	4.92607912255773e-184
POLR2A	4.37326342397816e-187	1.44574	7.90773492323731e-183
IFRD1	2.28506669134897e-185	1.64871	4.13185759129721e-181
TSPYL2	4.24016735792998e-184	2.52076	7.66707061660898e-180
INTS6	9.35093294101823e-182	2.12688	1.69083569439492e-177
PLK3	2.49738480943393e-180	2.00144	4.51577121241844e-176
CXCL8	3.07295663876078e-180	3.76612	5.55652019420725e-176
H2AFX	2.81064610553436e-178	2.15189	5.08221028802723e-174
EGR2	1.2020217271526e-173	2.68126	2.17349568703732e-169
PHACTR4	7.55514281236561e-171	1.5707	1.36612092333195e-166
HSPA1B	3.5304531080861e-167	2.08746	6.38376531004129e-163
MARCKSL1	5.31470769585356e-167	2.83846	9.61005445564241e-163
GLA	6.59070334915386e-167	1.69057	1.191730979594e-162
CCL3L1	1.01380479201292e-164	3.88428	1.83316182491776e-160
HSPA1A	3.76614519381077e-164	2.08965	6.80994373944863e-160
TUBB4B	3.9791285318013e-164	1.66232	7.1950602112031e-160
TRA2B	4.74741168551797e-163	1.41326	8.58426980975359e-159
ZBTB10	8.71528882883303e-159	2.26197	1.57589852602959e-154
CCL3	5.32233665828294e-158	2.70753	9.62384914550721e-154
CCNQ	7.68800221814318e-158	2.45684	1.39014456108465e-153
HMOX1	9.72448348135451e-158	1.20203	1.75838110309852e-153
TP53INP2	6.00766124004053e-157	1.78998	1.08630530542413e-152
SGK1	8.17914407546095e-157	1.54049	1.47895283172485e-152
SERTAD1	1.29813149296372e-153	1.78439	2.34728136557699e-149
INSIG1	3.1683378041972e-153	1.69503	5.72898841754938e-149
UBC	3.4276441949065e-152	0.780577	6.19786623322994e-148
TOB1	3.55525419823646e-152	1.41847	6.42861064125116e-148
TEX54	7.33590421272226e-152	4.55121	1.32647819974444e-147
BTG1	1.97351069478963e-150	1.23787	3.56850203831862e-146
ARL4C	1.85490553102273e-149	1.239	3.3540401811953e-145
ELF1	1.76896861729756e-147	1.1635	3.19864905379744e-143
YBX3	3.35993037270514e-147	1.73601	6.07542609992543e-143
MMP19	1.11308826026918e-145	3.54776	2.01268619221873e-141
HBP1	1.30304378154777e-144	1.22838	2.35616376579468e-140
KPTN	3.8534910424018e-144	2.26393	6.96788250287094e-140
ETF1	8.19517696712959e-144	1.45214	1.48185189919637e-139
PTGS2	4.75893593026573e-143	2.86845	8.60510794910649e-139
ANXA2	1.28472047626447e-141	-0.6512	2.32303156518142e-137
CEBPB	5.71169030046957e-140	1.01762	1.03278784013091e-135
TRIM72	8.06163373886448e-138	6.72717	1.45770461266148e-133
SLC38A2	2.5502823310055e-137	1.10275	4.61142051092415e-133
HSP90AB1	3.00737479993074e-137	1.05437	5.43793511323476e-133
SLC39A12	6.02921112378265e-137	2.89876	1.09020195540238e-132
TRIB1	7.78607372366047e-136	1.93787	1.40787785071229e-131
ADM	1.37271760301478e-135	2.33872	2.48214796977133e-131
DDIT3	3.41051094083837e-135	1.38401	6.16688588322394e-131
HSPH1	6.03404638036733e-135	1.5658	1.09107626649802e-130
GRASP	1.13398282539383e-133	3.22504	2.05046774487712e-129
GZF1	4.25415130232289e-133	1.61962	7.69235638486024e-129
RASD1	3.45454706791552e-132	5.23714	6.24651200820485e-128
BTBD19	9.04532499651451e-132	1.81471	1.63557566586975e-127
PNRC1	2.77701194202308e-125	0.883184	5.02139299356613e-121
HIST3H2BB	2.32291708795744e-118	3.30083	4.20029867844465e-114
SRGN	3.73511716699717e-118	0.675529	6.75383886136428e-114
CCL4L2	4.91452875937129e-118	3.31181	8.88645090269516e-114
HSP90AA1	6.50111767713976e-118	1.00332	1.17553209838041e-113
CREBRF	1.50074113131527e-117	1.08134	2.71364011364428e-113
DDX5	9.8441789184107e-117	0.721795	1.78002443202702e-112
OSM	2.3332724906354e-116	1.83492	4.21902331756694e-112
PPP1R15B	2.17544933788582e-115	1.17098	3.93364749276514e-111
TNF	1.55117359972869e-114	2.16598	2.80483210302941e-110
PHLDA2	9.71898424540529e-114	2.17895	1.75738673125418e-109
CYBB	4.43547036114723e-113	-0.595846	8.02021750702641e-109
RGS1	2.0552971673193e-110	3.19731	3.71638833794676e-106
TGIF1	1.57916565339484e-108	1.32854	2.85544733446855e-104
YPEL5	4.39411802117874e-108	1.20089	7.94544420589539e-104
TUT7	2.69366585302373e-107	1.04339	4.87068659543751e-103
CREM	6.76970907430457e-107	1.49648	1.22409879481575e-102
MPV17L2	5.19995032900505e-106	2.51661	9.40255018490694e-102
SRSF2	3.31665019159394e-105	1.21124	5.99716687644016e-101
NFIL3	7.03272191279308e-105	1.84251	1.27165677627125e-100
KLF10	1.42766352699824e-103	2.11119	2.58150118951822e-99
RCAN1	2.92231719966628e-102	2.43471	5.28413396043656e-98
IL1B	5.59288288961931e-102	2.78696	1.01130508410096e-97
MMP9	2.20497901412809e-99	-1.58984	3.98704305334642e-95
MAP3K8	3.29376472233374e-99	1.35889	5.95578537092387e-95
SOD2	1.12363180927763e-98	0.919672	2.03175103753581e-94
HSPA2	4.23266292751876e-98	3.11938	7.65350110553943e-94
DDIT4	1.90573323564325e-97	1.64284	3.44594683669012e-93
FOSL2	1.17812566645457e-96	1.68963	2.13028683008316e-92
ACTB	1.02485519340206e-95	-0.585959	1.85314316070961e-91
SRSF3	3.83718272888805e-95	0.965286	6.93839381037537e-91
ZFP36L1	4.32084098853598e-95	0.761823	7.81294467547076e-91
MYLIP	7.40046503125291e-94	1.25927	1.33815208695115e-89
CDKN1A	7.56775236105678e-94	0.985685	1.36840098192629e-89
SRSF5	2.9222877255676e-93	0.883497	5.28408066537133e-89
ZNF331	4.59630587463166e-93	2.07866	8.31104028250897e-89
SLAMF8	5.05107885881745e-93	-0.861518	9.13336079251371e-89
NRARP	9.08491776676479e-93	3.65461	1.64273483058641e-88
OLR1	6.38199332960889e-92	2.05395	1.15399203385988e-87
VIM	9.91420412083945e-92	-0.521086	1.79268638913019e-87
STX11	8.5995969935157e-91	1.10186	1.55497912836751e-86
GPR183	1.14936859876912e-90	1.91148	2.07828830029433e-86
CITED2	2.09688539587442e-90	1.03915	3.79158817282013e-86
MAP1LC3B	6.97882117331753e-89	1.01073	1.26191044455928e-84
FAM43A	1.41983882190654e-88	2.89247	2.5673525577714e-84
TREM1	2.22101366130589e-88	2.02609	4.0160369023733e-84
RCVRN	9.98094041485263e-88	2.22887	1.80475364581365e-83
THBD	7.05875213326213e-87	1.84077	1.27636356073646e-82
H3F3B	7.48278796359918e-87	1.3346	1.353037719578e-82
TYMP	3.95001057831839e-86	-0.583504	7.14240912771532e-82
SELENOK	5.29310939274625e-86	1.20881	9.57100040396376e-82
EHBP1L1	2.04793882236031e-85	-0.813904	3.70308297859192e-81
ICAM4	2.07619738835824e-85	2.47782	3.75418011762937e-81
MYADM	5.10737116375632e-85	0.977862	9.23514853830418e-81
AFF4	6.77416740329694e-85	0.919054	1.22490494986415e-80
LSMEM1	1.87315634962774e-84	3.39146	3.38704131139687e-80
SLC20A1	1.67246153066294e-83	1.3415	3.02414493974473e-79
H3F3A	2.45489340709246e-83	0.583477	4.43893825870459e-79
MXD1	5.60940728153088e-83	1.13338	1.01429302464641e-78
SELENOP	5.64074550098439e-82	0.501259	1.019959601488e-77
PIM2	2.4248007371535e-81	1.78727	4.38452469292096e-77
CTSB	1.09362211672332e-80	-0.487683	1.9774875114591e-76
USP36	1.70710001542842e-80	1.48241	3.08677824789767e-76
PDK4	1.04733090496641e-78	1.5572	1.89378374236026e-74
HIST1H2AG	3.622478147598e-78	2.4646	6.5501649864867e-74
RSRC2	8.10859807117803e-78	0.902103	1.46619670323041e-73
C1QA	1.03316508482647e-77	0.348258	1.86816910638322e-73
LRP1	1.16251176725936e-77	-0.506987	2.10205377755838e-73
TENT5C	4.70695896648788e-77	3.15937	8.51112320320339e-73
PPIF	5.25239004260183e-77	1.76708	9.49737167503263e-73
CXCL2	1.02099254266545e-76	2.43295	1.84615871564767e-72
JMY	2.62163610767554e-75	1.76486	4.7404424098989e-71
GDF9	5.17602264760941e-75	4.9416	9.35928415140734e-71
WHRN	5.47338518548732e-75	1.88562	9.89697509239817e-71
PRDM1	5.85651625825476e-75	1.79329	1.05897526981763e-70
PCF11	2.43262541248768e-74	0.920664	4.39867327086022e-70
ICAM5	5.58812767899317e-74	3.21691	1.01044524691555e-69
GTF2B	1.15305967461599e-72	1.25553	2.08496250364063e-68
SDS	2.46203603931149e-72	2.94809	4.45185356628304e-68
IFITM10	5.58515333150823e-72	1.37482	1.00990742540332e-67
SCML1	7.00365958078667e-72	1.2318	1.26640172539785e-67
PNP	1.85188825479018e-71	1.39648	3.34858434231161e-67
SLC2A3	2.07484002149339e-71	1.17914	3.75172572686434e-67
STPG3	7.3554531656354e-71	4.20917	1.33001304141019e-66
F13A1	4.59634834486676e-70	0.465156	8.31111707718807e-66
NUFIP2	5.64383297047475e-70	0.90518	1.02051787772124e-65
OSER1	7.65248982325289e-69	0.961405	1.38372320984059e-64
PPP1R27	2.40693872519411e-68	3.9142	4.35222660289598e-64
CLK1	3.20363795342773e-68	0.897172	5.79281814738802e-64
PERM1	4.59461586615935e-68	4.78513	8.30798440918934e-64
SLC8A2	5.33969835600997e-68	7.89135	9.65524256733724e-64
SLC16A10	6.06243400367834e-68	3.10131	1.09620931654512e-63
IVNS1ABP	2.11821878097813e-67	0.662163	3.83016319976466e-63
ARF4	2.48368251297959e-67	0.598606	4.49099471996969e-63
SAMHD1	4.65520750212266e-67	-0.3538	8.41754620533819e-63
PURB	7.58005141857702e-67	0.945804	1.3706248975071e-62
ERN1	2.21987212690619e-66	1.22456	4.01397277987177e-62
IRS2	4.31472401801513e-66	1.04769	7.80188396937495e-62
ETS2	1.07159477104793e-65	1.15764	1.93765766500886e-61
SQSTM1	2.48767892877354e-65	0.522456	4.49822103900832e-61
IDI1	1.61508792956983e-64	1.10269	2.92040199424817e-60
RRP12	2.09256886920018e-63	1.56279	3.78378302928777e-59
SNAI1	2.73063202760685e-63	4.16809	4.9375288323187e-59
EFNB2	5.76726996420281e-63	4.0664	1.04283775492715e-58
NDUFV2	1.75131176669809e-61	-0.862617	3.16672193654349e-57
CEMIP2	7.14612036950444e-61	0.968789	1.29216148521379e-56
CD74	1.38833565945602e-60	0.247337	2.51038853942838e-56
DNAJC14	3.33774263226793e-60	2.14925	6.03530622766686e-56
LMNA	3.97869270097647e-60	1.19367	7.19427214190565e-56
ATF6	9.64787794018276e-60	0.816326	1.74452928914385e-55
ARMCX1	8.5063571101864e-59	0.909448	1.53811949266391e-54
TNFSF18	1.20996886606352e-58	4.0103	2.18786570361605e-54
FLOT1	2.09336304360824e-58	0.766746	3.78521905545241e-54
MAT2A	4.07878434375278e-58	0.70609	7.37525785037378e-54
RABGEF1	7.91070630404542e-58	1.18827	1.43041391389749e-53
MEF2D	3.3093875129728e-57	0.954478	5.98403450095742e-53
CXCL3	4.23652239673715e-57	2.30789	7.66047979778011e-53
PAPSS1	8.51633767847445e-57	-0.642718	1.53992417902175e-52
DDX3X	1.4649195648759e-56	0.911029	2.64886755720859e-52
ZC3H12A	7.97313672149247e-56	1.6	1.44170258198027e-51
DNAJA1	2.34461593957052e-55	0.788599	4.23953454193142e-51
MIDN	3.09997933290965e-55	0.846741	5.60538262976723e-51
SLC25A33	3.53113738143036e-55	1.35579	6.38500261310238e-51
CD55	3.666385151344e-55	1.09436	6.62955763066022e-51
CST3	4.54200009386612e-55	0.282554	8.21284456972872e-51
SH3BGRL3	7.37145529990802e-55	-0.755024	1.33290654732937e-50
TSC22D3	7.48239403185304e-55	1.0902	1.35296648883967e-50
FUS	9.40307625380251e-55	0.747903	1.70026424821257e-50
THBS1	1.01278981794045e-54	3.90522	1.83132654879993e-50
ARL4D	1.10932947966411e-54	2.34835	2.00588956512864e-50
CCDC163	3.28818469461127e-54	3.42171	5.94569556479609e-50
GLUL	3.84356552670492e-54	0.370752	6.94993518538783e-50
LRG1	3.8475252364232e-54	2.45202	6.95709513250043e-50
SLC6A8	1.02282520218613e-53	2.09461	1.84947253059296e-49
ABHD5	1.06864975215807e-53	1.34653	1.93233248185222e-49
CCDC88A	1.7005187683217e-53	-0.696981	3.0748780368793e-49
EIF5	2.60645411451621e-53	0.626746	4.7129903298682e-49
PRMT9	5.61502054412385e-53	1.82537	1.01530801478847e-48
CXCR4	6.05064572505346e-53	2.01714	1.09407776000417e-48
DRAM1	8.08006020003304e-53	-0.582653	1.46103648536997e-48
CHD2	1.85346930921291e-52	0.661195	3.35144320491878e-48
UAP1	2.36118574708798e-52	1.58258	4.26949606788449e-48
CTSH	2.85787993568742e-52	-0.376049	5.16761849970998e-48
MPDU1	3.23010881147985e-52	0.803919	5.84068275291786e-48
CYP1B1	4.71381373880733e-52	0.725059	8.52351800251142e-48
SIRT1	7.67972294108311e-52	1.26965	1.38864750220665e-47
GSN	1.21488895881867e-51	-0.793854	2.19676221533592e-47
SPI1	1.93622108111132e-51	-0.28201	3.50107495886549e-47
TCIRG1	2.20832570730331e-51	-0.764954	3.99309454394585e-47
MAN2B1	4.49064003552822e-51	-0.420824	8.11997531224213e-47
BAG3	4.65988517161391e-51	1.36337	8.42600436731227e-47
IL4I1	4.76226218029815e-51	-1.14492	8.61112247441512e-47
CCRL2	7.65528472221603e-51	1.2746	1.3842285834711e-46
FERMT3	8.80634958404491e-51	-0.420783	1.592364131787e-46
TUFT1	1.51322418334232e-50	1.8459	2.73621196831958e-46
PRKCG	2.71035470460844e-50	6.28086	4.90086337687299e-46
NFKBIA	1.31176103551511e-49	0.701481	2.37192630441843e-45
TSSK4	1.86142120963522e-49	3.20402	3.3658218312624e-45
ISG20	4.06515099018184e-49	1.7555	7.35060602044681e-45
CDC42EP2	4.44192249488592e-49	2.46195	8.03188425525273e-45
SPPL2A	1.34145344947613e-48	-0.645894	2.42561612734274e-44
LITAF	1.800036177219e-48	0.435834	3.2548254156474e-44
FCGR2B	1.9945112778817e-48	0.517972	3.6064752926657e-44
SEPTIN4	2.06806507404396e-48	3.67873	3.73947526688628e-44
UBAP2L	5.40029483383365e-48	0.632019	9.764813118538e-44
PFN1	8.24624738354072e-48	-0.384575	1.49108645189183e-43
C9	8.95099830156537e-48	3.89887	1.61851951288905e-43
ACP2	2.77647913133342e-47	-0.728174	5.02042956527708e-43
SDE2	1.10198769826995e-46	1.03285	1.99261415601173e-42
CFD	1.30539137852177e-46	0.430778	2.36040869064307e-42
ARIH1	1.83029099707046e-46	0.804695	3.30953218090281e-42
SMIM41	3.8133661606562e-46	4.02711	6.89532869169853e-42
HERPUD1	6.40429878023421e-46	0.647387	1.15802530544195e-41
BCO2	9.34272613547809e-46	2.0729	1.68935173981715e-41
PDGFC	9.7167890884021e-46	0.384471	1.75698980296487e-41
IGF1	2.59020740318079e-45	0.681276	4.68361302643151e-41
ADRB2	3.04733970428277e-45	0.930786	5.51019965328411e-41
CFAP97D1	4.30464307968968e-45	3.27758	7.78365561669488e-41
MAFB	5.11486209816545e-45	0.53216	9.24869364590277e-41
ACTG1	8.10402640124443e-45	-0.661447	1.46537005387302e-40
DUSP5	9.12561944825814e-45	1.04491	1.65009450863404e-40
LDLR	1.05254850470876e-44	1.03751	1.90321820621437e-40
ANPEP	2.36882720324707e-44	-0.777912	4.28331334891135e-40
DUSP4	5.14836340127541e-44	3.4644	9.3092707021862e-40
STX5	5.99765783396776e-44	0.709403	1.08449648953805e-39
AHNAK	8.1201716638908e-44	-0.392228	1.46828944026473e-39
CCDC200	1.94647780227117e-43	7.04714	3.51962116206673e-39
HRH1	2.96795332548549e-43	0.633478	5.36665320314287e-39
AKR1A1	3.27925208160973e-43	-0.471146	5.92954361396671e-39
MYOF	3.44526867015199e-43	-0.909429	6.22973480936883e-39
KIAA0100	3.79987867606487e-43	-0.53254	6.8709406220605e-39
APP	5.11320407211913e-43	-0.478303	9.24569560320581e-39
FAM210A	7.97944848083944e-43	1.10388	1.44284387430539e-38
HNRNPA2B1	9.33082387210968e-43	0.593559	1.68719957255487e-38
LONRF3	3.57948098832508e-42	1.30336	6.47241752308941e-38
JMJD6	4.01494352617673e-42	0.949675	7.25982088403275e-38
ETV3	4.65712361986948e-42	1.18497	8.42101092944799e-38
ERF	5.55230437961742e-42	1.06781	1.00396767792242e-37
SNX33	5.50029455240315e-41	1.14596	9.94563260965537e-37
TFRC	8.95561006916643e-41	0.328046	1.61935341270667e-36
TBC1D7	2.55568304854531e-40	1.105	4.62118608837964e-36
RGS13	3.15254245711175e-40	5.42597	5.70042727094946e-36
PCK2	3.24841488929295e-40	-0.917373	5.87378380281952e-36
ERRFI1	5.56040156274776e-40	1.88156	1.00543181057605e-35
ARL4A	6.41562642031858e-40	1.36228	1.16007356932201e-35
EIF1	7.84063871134956e-40	0.466657	1.41774429178623e-35
SERPINA1	1.46756028007185e-39	-1.85112	2.65364249842591e-35
PDXK	1.99512196320764e-39	-0.497333	3.60757953387206e-35
C12orf57	3.43753599512971e-39	2.06031	6.21575258639355e-35
NR1H3	4.8583908771326e-39	-1.48722	8.78494238403117e-35
TNFSF13	5.67666163110459e-39	-0.260684	1.02645395613633e-34
PLTP	5.98931193470933e-39	-0.597063	1.08298738403414e-34
NEU4	6.43904725224044e-39	3.77358	1.16430852415012e-34
LILRB2	6.5621330590414e-39	-0.611557	1.18656489973587e-34
NAPA	1.13172194312704e-38	0.41446	2.04637961756232e-34
ALCAM	1.1723085958036e-38	-1.2313	2.11976840293207e-34
IFNGR2	1.96683727849705e-38	-0.597855	3.55643516697837e-34
RAB10	2.44117771595521e-38	-0.488868	4.41413754599022e-34
KIAA0930	2.51894090491895e-38	-0.467167	4.55474894427444e-34
ZFAND2A	3.49440522287365e-38	1.26047	6.31858352400013e-34
SCD	3.72470799057729e-38	-0.642511	6.73501698856186e-34
IFNGR1	6.05212006519507e-38	-0.637434	1.09434435018857e-33
ITGB2	9.69429374934953e-38	-0.319229	1.75292219575738e-33
DENND4A	1.2635043400174e-37	0.787042	2.28466854761946e-33
FOSL1	1.8005841687954e-37	1.66926	3.25581629401585e-33
HIPK4	2.38276075276071e-37	5.99766	4.30850799314192e-33
HK3	2.92925817790812e-37	-0.671604	5.29668463729347e-33
HIST1H3H	3.06685812344592e-37	2.56183	5.54549285881491e-33
PKM	4.19292947574055e-37	-0.479879	7.58165507803406e-33
CRY1	5.67433574833773e-37	1.28537	1.02603339001443e-32
HCK	7.95154141515766e-37	-0.434206	1.43779771868881e-32
KCTD12	8.56908975522302e-37	0.307478	1.54946280953943e-32
LCP1	9.59483913296688e-37	-0.430265	1.73493881202307e-32
PEA15	1.82505512307529e-36	-0.716641	3.30006467354474e-32
ID1	1.82748729930492e-36	3.7938	3.30446253460315e-32
HSP90B1	1.8825595499292e-36	-0.673327	3.40404417818199e-32
MAP2K3	2.0587159502468e-36	0.823479	3.72257018123626e-32
PFKFB3	2.08934659454473e-36	1.05783	3.77795651225578e-32
MS4A4A	2.33507957640556e-36	0.359282	4.22229089005653e-32
ACSL4	2.50030216503075e-36	-0.756269	4.52104637480859e-32
KLF6	3.78041086647415e-36	0.691465	6.83573892875856e-32
HM13	4.25633524638015e-36	-0.442676	7.69630539250458e-32
ITGAL	7.73533087534077e-36	-1.1182	1.39870252887912e-31
NR1D1	8.88734916709205e-36	1.6306	1.60701047639358e-31
AEN	1.01599887442337e-35	0.997117	1.83712916473233e-31
SNIP1	1.05275333246548e-35	0.91484	1.90358857576409e-31
WARS	1.1703393740644e-35	-1.17465	2.11620765618325e-31
TRA2A	1.34096187131743e-35	0.57092	2.42472725571617e-31
PPT1	1.42098587579928e-35	-0.380752	2.56942666062027e-31
BCAP31	2.9402031697641e-35	-0.47763	5.31647537156744e-31
UBB	4.40707232566315e-35	0.446991	7.96886817926411e-31
CD86	4.90662715658756e-35	0.575591	8.87216322454163e-31
HIST3H2A	5.17414873109622e-35	1.98743	9.35589573556819e-31
SCN9A	5.29183768221246e-35	0.505106	9.56870089697657e-31
NAGK	5.86175744985702e-35	-0.280466	1.05992298208315e-30
SPP1	7.35622179805876e-35	-5.02389	1.33015202552499e-30
CCL18	1.01273432896407e-34	0.771132	1.83122621363283e-30
USPL1	1.1554678090341e-34	1.22481	2.08931689229546e-30
CEBPD	1.33531032476043e-34	0.641452	2.41450812923181e-30
SKI	1.41846258765373e-34	0.443803	2.56486405099548e-30
BAIAP2	1.50415235118e-34	0.577357	2.71980828140368e-30
CBX4	1.84713711383341e-34	0.863257	3.33999332923358e-30
CTSC	1.92457159672846e-34	0.244508	3.4800103612044e-30
SPN	2.4352091578671e-34	-1.37872	4.40334519925529e-30
MORF4L2	2.80764966538365e-34	0.731478	5.07679212494672e-30
ATP6AP1	5.85318401347751e-34	-0.290433	1.058372733317e-29
CAPG	8.10364205333443e-34	-0.3718	1.46530055608393e-29
SYAP1	8.66740309024217e-34	0.838403	1.56723982677759e-29
VASP	1.34672413296177e-33	-0.443517	2.43514657722147e-29
ENG	1.56883758543005e-33	-0.341884	2.83677212197462e-29
VEGFA	1.60716416369018e-33	1.00165	2.90607424078458e-29
USP50	2.49345792361964e-33	2.37401	4.50867061748904e-29
NDRG1	3.14996449023584e-33	0.710754	5.69576579124445e-29
OTUD1	3.49081275718361e-33	1.2884	6.31208762753941e-29
REC8	4.158370057393e-33	1.16413	7.51916473777802e-29
TNFRSF10B	8.73013673414492e-33	0.72687	1.57858332426808e-28
GPRC5B	8.74903818070786e-33	1.24336	1.5820010838356e-28
PRR7	9.75567703118669e-33	2.88787	1.76402152077918e-28
FLNA	1.08088316933883e-32	-0.900508	1.95445294679846e-28
KCNN4	1.25144010287991e-32	-1.44849	2.26285399402746e-28
LGALS1	1.59827836765511e-32	-0.279384	2.89000694439397e-28
ENO1	2.91876221520121e-32	-0.488894	5.27770583752683e-28
EPHX1	3.41222747846014e-32	0.275452	6.16998972655163e-28
TWF2	4.46765600824807e-32	-0.468216	8.07841559411416e-28
ARL8B	4.80812709825574e-32	0.478	8.69405541906602e-28
ELL	5.31992707459133e-32	0.608278	9.61949213627604e-28
LPAR6	6.11348482724258e-32	-0.646704	1.105440326462e-27
HSPD1	6.7448180095025e-32	0.830567	1.21959799247824e-27
TRPV2	7.03301377091381e-32	-0.69303	1.27170955005664e-27
CSRP1	7.33089363673505e-32	-0.441706	1.32557218739443e-27
SLC40A1	8.04432012942232e-32	0.639641	1.45457396580214e-27
H2AFZ	8.54586048040912e-32	0.740399	1.54526249206758e-27
CALR	9.82274124601065e-32	-0.460649	1.77614807210364e-27
MSR1	1.4083669337984e-31	-0.530837	2.54660908969427e-27
LAPTM5	1.53857966610293e-31	-0.214835	2.78205975224732e-27
C5AR1	1.66247941508413e-31	0.358961	3.00609527835513e-27
FGR	1.74090253609282e-31	-1.67043	3.14789996576303e-27
TBC1D15	1.79884981507623e-31	0.435311	3.25268023562084e-27
IGF2R	1.80622325339232e-31	-0.647708	3.266012886784e-27
CSTB	2.10490786692426e-31	-0.665369	3.80609440497245e-27
CORO1C	2.2328630658906e-31	-0.515076	4.03746299574338e-27
LIPA	3.5008242525508e-31	-0.390066	6.33019041346236e-27
PLIN2	4.44271099789362e-31	1.35183	8.03331002639125e-27
TOB2	4.82024945247342e-31	0.799668	8.71597505996244e-27
ANXA5	7.11674082759638e-31	-0.277494	1.28684907644598e-26
EPRS	7.25358614064184e-31	-0.90917	1.31159344595086e-26
TOP1	1.18029344890546e-30	0.561056	2.13420661431085e-26
APOBR	3.22482826877526e-30	-0.780045	5.83113447559943e-26
SECISBP2	3.47600455340129e-30	1.00112	6.28531143346022e-26
NARS	4.11323904831157e-30	-0.439788	7.43755884715699e-26
SERPINB9	4.36304199091349e-30	0.937167	7.88925252796978e-26
DMXL2	5.56235894523761e-30	-0.413096	1.00578574447786e-25
SLC25A44	7.82516911538551e-30	1.04822	1.41494707944401e-25
SEMA4A	8.82559994780498e-30	1.05934	1.5958449825621e-25
OSCAR	1.00973665487835e-29	-0.561809	1.82580581935104e-25
HYOU1	1.07734500185362e-29	-0.993542	1.94805523235172e-25
PGD	1.13369294055632e-29	-0.332261	2.04994357511393e-25
CHORDC1	1.15805541931572e-29	0.685894	2.09399580920668e-25
FAM222A	1.32345267072293e-29	2.86663	2.3930671192012e-25
C1QB	1.53830994536044e-29	0.265384	2.78157204320075e-25
NUPR1	1.67816689422951e-29	0.292177	3.03446137814579e-25
HEY1	1.93639314089151e-29	5.2796	3.50138607736002e-25
SPG21	6.54703448211553e-29	-0.429586	1.18383477505613e-24
KIRREL1	6.87372539780065e-29	0.944139	1.24290702643031e-24
P2RY8	7.11596606437817e-29	0.643572	1.28670898376086e-24
CD82	7.1718777076503e-29	-0.597143	1.29681892709733e-24
ADAM8	7.62263339204386e-29	-1.20365	1.37832456994937e-24
HNRNPC	8.68561720222671e-29	0.448037	1.57053330250663e-24
MED29	8.89112248513575e-29	0.774231	1.60769276776225e-24
SLC19A2	9.00549504744018e-29	1.23793	1.62837361447813e-24
HIST1H2AE	1.30848501279213e-28	1.74092	2.36600260013073e-24
RDH10	1.35122910346919e-28	0.945234	2.443292464893e-24
NEDD9	1.51439546613749e-28	1.99715	2.73832988186981e-24
MOAP1	1.76891690486761e-28	0.932463	3.19855554738161e-24
ARPC1B	1.79309078479336e-28	-0.271101	3.24226675706336e-24
SOAT1	1.86440522970287e-28	-0.577714	3.37121753634873e-24
PLEKHO1	2.13268265797917e-28	-0.405957	3.85631678215793e-24
RYBP	2.21937435518479e-28	0.728161	4.01307270904514e-24
ANKRD37	2.84271788978307e-28	1.21876	5.14020248830575e-24
TM9SF2	3.50837985880641e-28	-0.308365	6.34385246069375e-24
RAMP1	3.62333676882551e-28	1.27809	6.55171754539028e-24
WASHC4	3.89376215299388e-28	-0.564756	7.04070072504353e-24
OASL	4.33060057281148e-28	0.927137	7.83059195575772e-24
JMJD1C	7.61875136076096e-28	0.66692	1.3776226210528e-23
ID3	7.99782653632033e-28	0.673102	1.44616699429744e-23
AGPAT4	1.08177844571961e-27	0.584979	1.9560717855502e-23
TNFRSF10D	1.17540010617301e-27	1.22148	2.12535847198203e-23
CLEC5A	1.25349327384322e-27	-3.44211	2.26656653776332e-23
RRAD	1.40793687506374e-27	2.88264	2.54583145749026e-23
DNAJB9	1.58548019323131e-27	0.693554	2.86686528540085e-23
RARA	1.88047734276397e-27	0.452572	3.40027913118581e-23
CCDC9	2.14577621354695e-27	0.519311	3.87999254933559e-23
SQOR	2.2783034530487e-27	-0.567648	4.11962830380266e-23
FBP1	2.43288203271842e-27	-2.78401	4.39913729156144e-23
STEAP3	3.02051798337923e-27	-1.29571	5.46170061754633e-23
ASPH	3.79391134940427e-27	-0.558084	6.8601505019928e-23
FCGR3A	4.71081748685671e-27	-1.00756	8.51810017973431e-23
GNS	5.23009971146186e-27	-0.274751	9.45706629826534e-23
MAN1C1	8.91042602609269e-27	0.475266	1.61118323403808e-22
LIMK1	9.41474812194399e-27	-1.03277	1.70237475540991e-22
LRRC23	1.03028594106822e-26	2.05032	1.86296303863956e-22
PCSK6	1.27873560998973e-26	-1.71221	2.31220972998343e-22
FGF18	1.50017984363369e-26	4.34525	2.71262519325845e-22
ATG101	1.51425862809656e-26	0.776606	2.73808245132419e-22
YTHDC1	1.65039320656701e-26	0.553772	2.98424099611447e-22
ESYT1	2.73093946092059e-26	-0.557738	4.93808473323662e-22
S100P	3.20426612449309e-26	5.57472	5.79395400630841e-22
CNDP2	3.26849982218681e-26	-0.357313	5.91010137847818e-22
SAMD9L	3.49488479935661e-26	-0.515588	6.31945069419662e-22
MTHFD2	3.83931671502513e-26	-0.798831	6.94225248410844e-22
CTSS	3.94975617953881e-26	-0.253555	7.14194912384208e-22
ARID5A	4.05149926447039e-26	0.745626	7.32592097001535e-22
CAMK1	4.16206232703763e-26	-0.580921	7.52584109974944e-22
ATF4	5.57602268483607e-26	0.42672	1.00825642187206e-21
RLIM	6.55437405238904e-26	0.656093	1.18516191615299e-21
RAB39B	7.3925970561936e-26	3.69615	1.33672939970093e-21
PDE4D	8.87302188512563e-26	0.494338	1.60441981726842e-21
PLOD3	9.32208044934238e-26	-0.494549	1.68561858685009e-21
APOL2	1.05281426600616e-25	-0.738161	1.90369875579234e-21
TXNDC11	1.12124721184065e-25	0.70341	2.02743920845026e-21
TSPOAP1	1.14152959814693e-25	3.02937	2.06411381936928e-21
PLEKHG2	1.42554867637553e-25	1.21192	2.57767711662223e-21
DCP1A	1.43716238778713e-25	0.597355	2.59867702959668e-21
CD40	1.51813137142063e-25	-0.655234	2.74508514580279e-21
ALDH1A1	1.59668038345187e-25	0.284844	2.88711746935767e-21
NINJ1	1.83025841471563e-25	0.250291	3.3094732654888e-21
FAM71F2	1.89952963157866e-25	1.46259	3.43472947982053e-21
GTPBP1	1.90725784296282e-25	0.67219	3.44870363164537e-21
CKAP4	1.9339404279807e-25	-1.08808	3.49695108187471e-21
PRX	1.98399561798549e-25	1.92253	3.58746087644135e-21
TCEAL9	2.12096438804677e-25	0.56303	3.83512780646617e-21
GPRC5C	2.45423114869635e-25	2.54374	4.43774076307274e-21
MX2	2.49253436155797e-25	0.488807	4.50700063256913e-21
TGFBR1	2.63624567484314e-25	-0.384938	4.76685942925136e-21
MANF	3.17401393276375e-25	-1.0846	5.73925199322341e-21
CSK	3.42022917725909e-25	-0.46734	6.18445839831989e-21
YTHDF3	3.51001070446462e-25	0.484942	6.34680135581293e-21
IRAK2	3.80158358103626e-25	1.74807	6.87402343122977e-21
RSRP1	3.89541424179912e-25	0.408557	7.04368803202117e-21
WNT9A	3.98770844505868e-25	5.30632	7.2105744103551e-21
CHRNA10	4.78918766492501e-25	1.85719	8.65980913571741e-21
TMEM33	6.57944601993069e-25	-0.432189	1.18969542932387e-20
PLEC	6.74577864345407e-25	-0.464253	1.21977169430936e-20
TPM4	8.33891638902077e-25	-0.690958	1.50784286146274e-20
SUPT6H	8.46455235195706e-25	0.506217	1.53056035628087e-20
AP1S2	8.66262536607842e-25	-0.5398	1.5663759186943e-20
QSOX1	8.78502324042176e-25	-0.456969	1.58850790233306e-20
ACTN1	9.53942135712643e-25	-0.639993	1.7249181697956e-20
POM121C	1.05489813502203e-24	1.23852	1.90746680774683e-20
MATK	1.16880203532092e-24	-1.86357	2.11342784026728e-20
FCER1G	1.24462758490951e-24	-0.225937	2.25053559903337e-20
MBD2	1.40087402480527e-24	-0.466217	2.53306041165289e-20
TGOLN2	1.6030509280196e-24	-0.247148	2.89863668804505e-20
ERO1B	1.62508179819504e-24	1.14542	2.93847290749627e-20
SENP3	1.79697519408111e-24	-0.919994	3.24929054593746e-20
TAP2	2.42065426201504e-24	-0.524808	4.37702703657559e-20
FAM133B	2.66817366233026e-24	0.78156	4.82459161622557e-20
ATP6V1FNB	3.41285793075209e-24	1.48102	6.17112971038593e-20
DAND5	3.94660690383326e-24	4.81324	7.1362546035113e-20
CSRP2	4.3776111050699e-24	1.34805	7.91559640018739e-20
C11orf91	4.40101122101093e-24	2.38425	7.95790848983197e-20
ZNF704	5.8807464076056e-24	0.753306	1.06335656542325e-19
MT-ND6	6.01530649366745e-24	0.3548	1.08768772018495e-19
SLC43A3	6.36821265290824e-24	-0.527683	1.15150021189887e-19
ZNF580	6.63488798519884e-24	-0.979018	1.19972044548365e-19
FASN	7.41668785515344e-24	-0.842738	1.34108549796884e-19
AREG	7.4437969583952e-24	3.34348	1.34598736601702e-19
FOLR2	7.47976437923896e-24	0.250732	1.35249099505399e-19
ATP1B3	7.76829339328355e-24	0.65851	1.40466281137353e-19
RLF	7.91852627723181e-24	0.784948	1.43182792144906e-19
TAP1	8.71522962179231e-24	-0.5081	1.57588782021249e-19
RBBP6	9.68735588939397e-24	0.789613	1.75166769192022e-19
BCL2L11	1.07312679992739e-23	0.569144	1.94042787962871e-19
SEPTIN11	1.09001524470636e-23	-0.735652	1.97096556547804e-19
FLII	1.11307402627002e-23	-0.36828	2.01266045430144e-19
TAGAP	1.17877587760505e-23	0.643539	2.13146254188544e-19
MALT1	1.2169650649467e-23	0.895182	2.20051623043662e-19
MLEC	1.26959348847526e-23	-0.589888	2.29567894586096e-19
KLHL21	1.35919496551152e-23	0.537589	2.45769633663794e-19
SLC16A3	2.33804641468124e-23	-0.44028	4.22765552702661e-19
RAP1A	2.60815538645641e-23	-0.504162	4.71606656979048e-19
PIK3R3	2.67863454899592e-23	0.984172	4.84350699149443e-19
AHSA1	2.86858223939761e-23	0.461842	5.18697040527876e-19
HTRA1	2.87869413805732e-23	-2.92163	5.20525474043525e-19
DLX2	3.00633434051825e-23	3.12087	5.4360537545251e-19
GEM	3.16058785336526e-23	1.81636	5.71497495645507e-19
MAF	3.86775998055086e-23	0.202524	6.99368359683207e-19
ALDH1L2	3.86788627612284e-23	-1.84843	6.99391196448532e-19
TMEM87B	6.484615193962e-23	-0.796437	1.17254811937221e-18
RAC2	6.6619437232571e-23	-0.803245	1.20461266403935e-18
SLC7A7	7.14724663629268e-23	-0.364192	1.29236513677444e-18
HCAR3	9.54090471487204e-23	1.96629	1.72518639054316e-18
HSPA5	1.03545922513196e-22	-0.8814	1.87231737088361e-18
GFRA2	1.3196268153286e-22	0.725286	2.38614920747718e-18
ZNF267	1.34613106286031e-22	0.510822	2.43407418786401e-18
CDKN1C	1.36872241134289e-22	2.03196	2.47492386419022e-18
IER5L	1.4561082684187e-22	0.801775	2.63293497095469e-18
CYC1	1.47229394217875e-22	-0.500115	2.66220190624761e-18
SLC6A6	1.75294081538985e-22	-0.552154	3.16966758238792e-18
LILRB1	2.28851094536575e-22	-0.859318	4.13808549141034e-18
ATP13A1	2.57224089879984e-22	-0.589208	4.65112599320988e-18
HNMT	2.73696281893916e-22	-0.663423	4.9489761692058e-18
PDIA6	2.82767393690488e-22	-0.467061	5.11300001271141e-18
NOP56	3.08725864166809e-22	0.568349	5.58238107586425e-18
HSPA6	3.19872045452113e-22	0.339109	5.78392632586512e-18
SIGLEC9	3.30948127828595e-22	-0.669435	5.98420404739665e-18
IL7R	3.36690174636851e-22	-1.23807	6.08803173778353e-18
CPVL	3.80043164959675e-22	0.230786	6.87194050880084e-18
ANGPTL4	3.85466216732284e-22	4.3229	6.97000013095317e-18
ARF6	4.61545023754343e-22	-0.37764	8.34565711952602e-18
TGFB1	6.08318882821795e-22	0.544454	1.09996220391837e-17
JOSD1	6.16722294864031e-22	0.564135	1.11515725357314e-17
ALOX5	6.32081528469346e-22	-0.298552	1.14292981977827e-17
HIST1H4E	6.58889165337545e-22	2.27791	1.19140338876335e-17
ARC	7.20454143561541e-22	2.69451	1.30272518238798e-17
ARPC2	8.96442054366978e-22	-0.518017	1.62094652270637e-17
PARP9	9.05585501265854e-22	-0.453238	1.63747970338892e-17
CALU	9.51276959734741e-22	-0.436778	1.72009899859236e-17
IFITM3	9.97857767894484e-22	0.259301	1.80432641590681e-17
RTCA	1.00662156963819e-21	-0.74429	1.82017312221977e-17
APOC1	1.15986754321013e-21	-2.46193	2.09727249163256e-17
MEFV	1.18582640379248e-21	0.775511	2.14421130333757e-17
BLVRB	1.26999705281204e-21	0.252252	2.29640867089473e-17
DNM1	1.31978198433385e-21	0.233774	2.38642978407247e-17
BCL6	1.34033432629062e-21	0.711494	2.4235925287987e-17
MGST1	1.52534642339146e-21	-1.70888	2.75813140277644e-17
TENT2	1.57043120696633e-21	-0.422896	2.83965370843652e-17
KCTD7	1.61084790805007e-21	-0.646895	2.91273518733614e-17
IGFBP4	1.61288973878695e-21	0.26048	2.91642722567456e-17
DAZAP2	1.85511215873044e-21	0.251428	3.35441380541638e-17
TGFBI	1.97960165136585e-21	-0.266388	3.57951570599974e-17
PNPLA6	2.02210450462977e-21	-0.413006	3.65636936527154e-17
SNAPC1	2.21936279352363e-21	1.7074	4.01305180324943e-17
S100A11	2.32259352283189e-21	-0.246378	4.19971360798463e-17
TFAP2C	2.403376339085e-21	1.18679	4.3457850963335e-17
NFE2L1	2.4768171001472e-21	-0.40034	4.47858068048617e-17
TGFB2	2.64858378444759e-21	1.08671	4.78916919903813e-17
PLXNB2	2.72715009084275e-21	-0.311994	4.93123279426185e-17
VMP1	2.78612433649496e-21	-0.399886	5.03787002525018e-17
ALAS1	2.84314058544891e-21	-0.517045	5.14096680660872e-17
LGALS9	2.89774279200858e-21	-0.322773	5.23969851650992e-17
TEX45	2.90849472189335e-21	3.86247	5.25914015612756e-17
EML4	3.07514377839323e-21	-0.655666	5.56047498009065e-17
BNIP3L	3.08029639475014e-21	0.366012	5.56979194098721e-17
STON2	3.09015260776852e-21	0.343446	5.58761394536703e-17
CD48	3.50721510204908e-21	-0.789852	6.34174634752515e-17
PFKP	3.93997401216161e-21	-1.25268	7.12426100879062e-17
BTAF1	4.44341873395663e-21	0.616856	8.03458975474038e-17
IFNAR1	6.59742460905402e-21	-0.712288	1.19294631780915e-16
RASL11A	6.89184064147024e-21	1.86714	1.24618262479065e-16
FPR1	6.9376068712767e-21	0.441677	1.25445807446425e-16
UQCRC1	7.15721396991489e-21	-0.388492	1.29416743004001e-16
HSPB1	7.37515663551518e-21	0.583321	1.33357582283386e-16
SLC45A4	7.45824260584644e-21	0.397312	1.34859942798915e-16
STXBP2	7.49574904550166e-21	-0.356195	1.35538134240761e-16
TMEM273	7.57872708216603e-21	0.290835	1.37038543099726e-16
NR1D2	8.00465362979435e-21	0.44404	1.44740146933942e-16
ADAM30	8.04075849020323e-21	3.00966	1.45392995019855e-16
EIF4A2	8.2362351409735e-21	0.443752	1.48927603819083e-16
PHGDH	9.09111264466977e-21	-2.48691	1.64385498840919e-16
RHOG	9.24185576913246e-21	-0.348156	1.67111236017453e-16
PARP14	1.05267348620865e-20	-0.382856	1.90344419776248e-16
ZNF703	1.14505954977531e-20	0.693149	2.07049667790372e-16
FAM13A	1.19460274523378e-20	0.493702	2.16008068393173e-16
NLRC4	1.268688111288e-20	-1.33197	2.29404184283095e-16
TLCD2	1.56072475664016e-20	1.16252	2.82210250495674e-16
MKNK2	1.57306745350135e-20	0.63599	2.84442056942114e-16
ZYX	1.70936221866539e-20	-0.387292	3.09086876379077e-16
ETV5	1.75167836716736e-20	-0.741164	3.16738482351202e-16
IARS2	1.84181305668561e-20	-0.697433	3.33036636909892e-16
GALNS	1.89418879683955e-20	-0.655549	3.42507218244527e-16
CD276	2.28291651768625e-20	-0.43566	4.12796964728027e-16
SIRPA	2.48508620783837e-20	-0.271598	4.49353288101334e-16
ADPRH	2.61904486029735e-20	0.904807	4.73575691638967e-16
STT3B	2.82175304670134e-20	-0.469862	5.10229385904536e-16
CD81	2.82436027722077e-20	-0.27252	5.1070082532706e-16
MTDH	2.96768316374955e-20	-0.377565	5.36616469669194e-16
USP38	2.96779756674636e-20	0.690987	5.36637156019077e-16
ARIH2OS	3.10153505254078e-20	1.20614	5.60819568200424e-16
OAS3	3.22066042912858e-20	-0.36721	5.8235981879503e-16
TANK	3.31178555095639e-20	0.687941	5.98837063323935e-16
VSIG8	3.92143140264974e-20	3.56813	7.09073226227126e-16
CXorf40A	4.01045879338933e-20	1.04032	7.25171159020659e-16
FOXI1	4.18870941384643e-20	4.49622	7.57402436211711e-16
NPHS1	4.19485640791315e-20	5.69684	7.58513935678855e-16
TMEM251	4.63280908736437e-20	0.39807	8.37704539177226e-16
GUSB	4.96004765496097e-20	-0.527498	8.96875816970043e-16
ATP6AP2	5.06689264874783e-20	-0.290047	9.16195528746582e-16
ADORA2A	5.25809964283979e-20	2.15911	9.50769577418291e-16
NEMF	5.55839071187496e-20	-0.64646	1.00506820852123e-15
STT3A	5.86731212258272e-20	-0.420018	1.06092737800541e-15
CWC25	5.95192101220854e-20	0.636172	1.07622635742755e-15
RELT	6.269410622883e-20	0.41397	1.1336348288297e-15
MED26	6.76596523247693e-20	0.820876	1.22342183333648e-15
LST1	7.14226909356668e-20	-0.497891	1.29146509749873e-15
RBP1	7.1650303076324e-20	0.515342	1.29558078022609e-15
IBTK	8.65947639425021e-20	-0.75705	1.56580652160832e-15
ACSL3	8.85139799542911e-20	-0.452181	1.60050978553349e-15
RHOQ	9.85466853910584e-20	-0.496941	1.78192116524112e-15
HNRNPF	9.98905887036838e-20	0.290398	1.80622162494001e-15
DLD	1.05835263388712e-19	-0.575507	1.91371323259469e-15
DUSP10	1.06820609035483e-19	0.564515	1.9315302525796e-15
FOXO3	1.07647086589566e-19	0.46638	1.94647461971252e-15
VASH1	1.09363653876351e-19	-0.841881	1.97751358939217e-15
ARRDC2	1.22102847398266e-19	0.46514	2.20786368665545e-15
P4HB	1.2536370805309e-19	-0.422914	2.26682656901598e-15
PTTG1IP	1.27665647068239e-19	-0.297506	2.30845023028789e-15
CTNND1	1.3658230912606e-19	-0.414473	2.46968131361741e-15
AMD1	1.38589542683922e-19	0.567994	2.50597611081067e-15
ZEB2	1.5761652314713e-19	-0.220905	2.85002197154641e-15
PPIB	1.68447536563855e-19	-0.496354	3.04586835614762e-15
CRACR2B	1.78488973697484e-19	1.46577	3.22743762239791e-15
DNAJC10	1.80360946997957e-19	-0.716085	3.26128664361705e-15
KBTBD8	1.92844322085612e-19	0.838891	3.48701103195204e-15
CSF1R	2.14337695966747e-19	-0.258806	3.87565421847071e-15
TAPBP	2.15018862917649e-19	-0.279505	3.88797107927693e-15
CD9	2.22183379752579e-19	-0.868658	4.01751987268614e-15
EMD	2.29334123100072e-19	0.519693	4.1468196138955e-15
C11orf71	2.62198621554033e-19	0.859814	4.74107547494002e-15
CALHM2	3.02027522061155e-19	-0.645148	5.4612616539098e-15
GTF2H1	3.15334048629456e-19	0.517532	5.70187026731782e-15
ACSL1	3.21270032585121e-19	-0.477398	5.80920472920416e-15
DPP4	3.25446410983275e-19	0.323951	5.88472200339958e-15
NCS1	3.51878316753593e-19	-2.17842	6.36266372353846e-15
IRF4	4.26570871309046e-19	0.733218	7.71325449501017e-15
KLHL5	4.87216221238226e-19	-0.762053	8.8098437124296e-15
JAKMIP2	5.51965609029436e-19	-1.17263	9.98064214247027e-15
CHKA	5.55343707566481e-19	0.380229	1.00417249202171e-14
CLEC4A	6.39389438782931e-19	-0.514829	1.1561439832073e-14
DNAJC5	7.29402840487215e-19	-0.306808	1.31890621616898e-14
RNF213	7.60180504468337e-19	-0.346594	1.37455838817965e-14
ANXA4	7.88592129978758e-19	-0.274328	1.42593228942759e-14
SPINT1	8.42713760339371e-19	-0.588239	1.52379502144565e-14
ADPGK	8.73953131407692e-19	-0.475995	1.58028205221139e-14
PELI1	9.03753641499569e-19	0.760538	1.63416733455952e-14
IRF1	9.20084689342972e-19	0.658988	1.66369713526996e-14
RALGPS2	9.48137995416174e-19	0.584827	1.71442312331153e-14
DYNLL2	9.6705678235113e-19	0.417783	1.74863207384731e-14
FRMD4B	9.97195007489034e-19	0.335376	1.80312801254167e-14
SRC	1.09560650708387e-18	-0.59313	1.98107568610906e-14
CD84	1.21696937192374e-18	-0.284807	2.2005240183125e-14
SFPQ	1.29214038874e-18	0.466551	2.33644825091966e-14
COPG1	1.33764898313264e-18	-0.503888	2.41873689130045e-14
ARAP1	1.36692131644431e-18	-0.306137	2.4716671243946e-14
SLC25A40	1.48296938433833e-18	-0.96012	2.68150524076056e-14
TMED7	1.57263492131332e-18	-0.485926	2.84363846471875e-14
BCAT1	1.8139631538068e-18	-0.725471	3.28000817471345e-14
HNRNPU	2.04795063310121e-18	0.516895	3.7031043347736e-14
HIST4H4	2.20907376338121e-18	1.4431	3.99444717894591e-14
FAR1	2.37103037070043e-18	-0.480742	4.28729711630052e-14
ANKRD9	2.48300686144285e-18	0.59342	4.48977300686096e-14
SEL1L	2.50818583874083e-18	-0.593653	4.53530163361118e-14
DOCK10	2.64366814269203e-18	-0.513247	4.78028073561573e-14
P2RX7	3.028755295794e-18	-0.9497	5.47659532585471e-14
CORO1B	3.24556826056398e-18	-0.296612	5.86863652875179e-14
LATS2	3.34811241558595e-18	0.477279	6.05405686986252e-14
RAPGEF1	3.60169968378805e-18	-0.445007	6.51259336822556e-14
SPCS3	3.94507102453284e-18	-0.610112	7.13347742656028e-14
FEM1B	4.13432805527823e-18	-0.553802	7.47569198955409e-14
CRYBG1	4.15001885851929e-18	-0.590218	7.50406409997458e-14
PDIA3	4.41600560326656e-18	-0.521322	7.98502133182659e-14
DRAP1	4.78059483065621e-18	-0.361418	8.64427157279255e-14
DCSTAMP	4.82535325034579e-18	-3.17223	8.72520374727526e-14
CCND3	4.91146166380812e-18	-0.566648	8.88090498049784e-14
ITGB3	4.94160789844342e-18	-2.94204	8.93541540196539e-14
VSIG4	5.02040186791619e-18	-0.508294	9.07789065756606e-14
GSR	5.10433239207514e-18	-0.51244	9.22965383135027e-14
LGMN	5.68257639774124e-18	0.213707	1.02752346423957e-13
NPC1	5.92719512060478e-18	-0.454047	1.07175542170776e-13
MAPKAPK3	6.2654321055754e-18	-0.372555	1.13291543333014e-13
LSP1	7.34192058340642e-18	-0.855807	1.32756607989155e-13
COBLL1	8.18413408849974e-18	1.05623	1.47985512588252e-13
ABCG1	9.18132650751206e-18	-0.310795	1.66016745908833e-13
FAM186B	9.20829033492721e-18	2.15011	1.66504305836154e-13
NIBAN1	9.60857090672769e-18	-0.656545	1.7374217913545e-13
DDX24	1.05358767935732e-17	0.399645	1.9050972418139e-13
STAT1	1.11445467001302e-17	-0.350335	2.01515693431754e-13
ALK	1.22653282873235e-17	0.365812	2.21781666091384e-13
ZNF844	1.37912937134307e-17	0.987709	2.49374172926254e-13
RUNX1	1.51018773080717e-17	0.322716	2.73072145484552e-13
EFCAB10	1.58804724907927e-17	3.24156	2.87150703578514e-13
TRMO	1.65041929286178e-17	0.515799	2.98428816535266e-13
HK1	1.66650127346732e-17	-0.469828	3.0133676026836e-13
PLXND1	1.72909561599058e-17	-0.277383	3.12655069283417e-13
RASSF5	1.84245233544848e-17	0.757138	3.33152231295793e-13
WWP1	1.93263383632019e-17	0.244387	3.49458850283418e-13
PDCD4	2.11853257644226e-17	0.311632	3.8307306047229e-13
GSAP	2.35092412181809e-17	-0.741464	4.25094099707147e-13
PLA2G7	2.47408032130687e-17	-0.322378	4.47363203698708e-13
SCARB2	2.60612668761112e-17	-0.320535	4.71239827653842e-13
RIPK1	2.70714696813963e-17	0.594552	4.89506314779008e-13
CRIP1	2.80581588794214e-17	0.853739	5.07347628857698e-13
ODF3L1	2.83722682761754e-17	2.70179	5.13027354969804e-13
KCP	2.89824459193442e-17	-2.50177	5.24060587113581e-13
C15orf39	3.24778035957711e-17	0.518935	5.87263644618732e-13
PRKACA	3.43602894410846e-17	-0.289161	6.21302753673691e-13
FOXO1	3.55120994867724e-17	0.668823	6.42129782919819e-13
IFITM2	3.66323757199396e-17	0.357498	6.62386617767949e-13
TNFRSF1B	3.67262918934107e-17	0.262502	6.64084810016653e-13
MDFIC	4.11182984481827e-17	-0.652655	7.43501072540039e-13
LHFPL2	4.3316629920397e-17	-0.266107	7.83251302220619e-13
SREBF1	4.54465202717266e-17	-0.4719	8.21763979553361e-13
CSGALNACT1	4.91085022882432e-17	0.769843	8.87979938376013e-13
DHCR24	5.28115289966635e-17	-1.12375	9.54938067317669e-13
SHC2	5.40365001962948e-17	0.853537	9.77087996549402e-13
NUS1	5.99954366196139e-17	-0.603401	1.08483748495586e-12
AKR1B1	6.66022751022327e-17	0.240602	1.20430233839857e-12
FNTA	7.24313039769566e-17	-0.643431	1.30970283851133e-12
ZDHHC6	7.3822440144797e-17	-0.872329	1.33485736269822e-12
CCNH	7.70743085157447e-17	0.678667	1.3936576465817e-12
NME2	8.13772523117154e-17	-0.680979	1.47146347630044e-12
C12orf4	8.37424455288952e-17	-0.799069	1.51423090005348e-12
RAB14	8.49633476021829e-17	-0.384034	1.53630725134267e-12
SNX2	8.77563552786159e-17	-0.300744	1.58681041614793e-12
ARHGAP26	9.43835792904045e-17	0.229005	1.70664388072909e-12
CDC42SE1	9.62831177932384e-17	-0.364269	1.74099133593734e-12
TUBB	9.63032187970452e-17	-0.649709	1.74135480228817e-12
SH3BP5L	9.73508865886413e-17	-0.682252	1.76029873129581e-12
ATP2C1	1.00876813323346e-16	-0.398431	1.82405453851274e-12
ERO1A	1.1311134299879e-16	-0.461368	2.04527930410413e-12
ADAM17	1.17781388932204e-16	0.347563	2.12972307467211e-12
MB21D2	1.18004512592299e-16	0.571877	2.13375759669395e-12
MBD4	1.19473437041539e-16	-0.829428	2.1603186885851e-12
GDI2	1.21900467834947e-16	-0.460341	2.20420425939151e-12
ARID5B	1.44053145691205e-16	0.537882	2.60476898038836e-12
HAS1	1.59380029034004e-16	4.69116	2.88190968499286e-12
ARHGAP30	1.98150121897809e-16	-0.3458	3.58295050415618e-12
CCND1	1.99325341504452e-16	-1.3762	3.6042008250835e-12
IKBKE	2.0299283406848e-16	-0.893994	3.67051642562626e-12
ALDH3A2	2.39483842459575e-16	-0.520679	4.33034683935404e-12
TIA1	2.41623285173464e-16	-0.596029	4.36903224250657e-12
SLAMF7	2.45881171842965e-16	-1.60404	4.4460233492645e-12
WSB2	2.46779327615011e-16	-0.361787	4.46226380193463e-12
PLIN5	2.53685729951483e-16	3.40337	4.58714536898271e-12
TIMM8A	2.73091256154196e-16	1.44583	4.93803609378017e-12
PDE1B	2.9324182802958e-16	0.668908	5.30239873443087e-12
TMED2	2.95854139703907e-16	-0.663373	5.34963455412605e-12
GRSF1	3.91566501671333e-16	-0.729235	7.08030548322105e-12
CD151	3.92740427455513e-16	-0.432032	7.10153240925058e-12
COLGALT1	4.0402450557334e-16	-0.236814	7.30557110977713e-12
GPR34	4.69966599578296e-16	-0.396244	8.49793605357475e-12
IRF7	4.72758928333905e-16	0.329772	8.54842694213367e-12
SLC28A3	4.88065407161973e-16	-2.89665	8.82519869230279e-12
OLFML3	4.96882977295417e-16	0.31483	8.98463799545573e-12
GAS6	5.0951825668053e-16	0.256128	9.21310911729734e-12
UBAP1	5.17458057447585e-16	0.40628	9.35667659476722e-12
FMNL2	5.23045828527689e-16	-0.526587	9.45771467143767e-12
TPMT	5.5393474136089e-16	-0.835627	1.00162479932876e-11
PIM1	5.93253303657144e-16	-0.685652	1.07272062367285e-11
CD69	6.02306337433934e-16	1.86503	1.08909031934804e-11
SNX10	6.3504349505512e-16	-0.673789	1.14828564775867e-11
SUSD2	7.01662597897643e-16	3.33259	1.26874630951852e-11
RNMT	7.24216830299764e-16	0.430255	1.30952887254803e-11
DAB2IP	7.5189039659347e-16	1.29746	1.35956821512031e-11
TRAM1	7.53960007556399e-16	-0.409089	1.36331048566348e-11
C17orf107	7.60835267356976e-16	1.56319	1.37574233043488e-11
SLC39A11	7.66195102894042e-16	-0.640971	1.38543398505301e-11
FMNL1	8.37054422726339e-16	-0.334929	1.51356180717377e-11
PSAT1	9.14368469728213e-16	-2.43286	1.65336106696256e-11
SPATA32	9.64598018289595e-16	2.51223	1.74418613667125e-11
LAP3	9.71742182221219e-16	-0.259113	1.75710421389241e-11
ACE	1.0585717445367e-15	-0.380888	1.91410942847125e-11
ADRA2B	1.06976334292754e-15	2.69048	1.93434607668158e-11
AC099489.1	1.18121694120376e-15	1.6709	2.13587647308464e-11
UBE3C	1.19087544461765e-15	-0.516764	2.15334097895764e-11
SRM	1.19633399007688e-15	-0.879588	2.16321112085701e-11
CEBPG	1.21249744509866e-15	-0.802322	2.19243788022739e-11
YKT6	1.22155466665935e-15	-0.592579	2.20881514825344e-11
NARF	1.23059570424609e-15	0.708238	2.22516315241777e-11
SECTM1	1.24243720699308e-15	0.335806	2.2465749576849e-11
AHR	1.31326940662447e-15	0.533099	2.37465374105837e-11
ABHD2	1.39560926903247e-15	-0.512584	2.52354068026452e-11
TMEM106A	1.47238838197061e-15	-0.382765	2.66237267227926e-11
PARVG	1.60714142997001e-15	-0.37406	2.90603313367177e-11
ARHGEF10L	1.67720041308364e-15	-0.361404	3.03271378693784e-11
BTBD7	1.73792068699856e-15	0.346164	3.1425081862308e-11
TMEM151B	1.88592730997277e-15	4.44596	3.41013376189276e-11
RREB1	1.89805629401689e-15	0.275671	3.43206539084134e-11
STK17B	1.92918748534969e-15	0.534937	3.4883568110093e-11
GADD45G	2.02844981960945e-15	0.656387	3.66784296381782e-11
PAQR7	2.09201336533664e-15	0.558433	3.78277856720171e-11
SLFN5	2.10077438268863e-15	-0.588867	3.79862023877758e-11
LARS	2.37390241409508e-15	-0.58804	4.29249034516673e-11
TM6SF1	2.40663805196232e-15	-0.387634	4.35168292555827e-11
ARHGDIB	2.42187310525412e-15	-0.219391	4.3792309489205e-11
PARP4	2.65138206012348e-15	-0.373799	4.79422904111528e-11
AMPD3	2.66701021244516e-15	-0.5402	4.82248786614334e-11
MSANTD1	2.86447295017551e-15	1.02219	5.17953998850736e-11
CCL14	2.92451775584095e-15	0.64727	5.2881130061116e-11
SH3D21	2.9299594640735e-15	0.503196	5.2979527029377e-11
VPS37B	2.96931855679775e-15	0.584505	5.36912181440168e-11
ZSWIM6	3.02369710919545e-15	0.316998	5.46744911284722e-11
BMF	3.29034063143367e-15	0.369637	5.94959392975836e-11
TLR1	3.3153793667262e-15	-0.724968	5.99486897091431e-11
RHOC	3.44137051269172e-15	-0.698552	6.22268616104917e-11
CCPG1	3.57525986652716e-15	-0.506286	6.4647848906544e-11
HMGCS1	3.57938780122568e-15	0.75055	6.47224902217628e-11
ALOX5AP	3.87929317848186e-15	-0.674654	7.01453792533089e-11
PLEKHO2	4.15138820533267e-15	0.276409	7.50654015288254e-11
SLC22A13	4.6405563522646e-15	4.03474	8.39105399616485e-11
MFSD6L	4.76916690786147e-15	0.668224	8.62360760279512e-11
PJA2	4.94928879158825e-15	-0.363786	8.94930399294988e-11
ITPKB	5.25296570569472e-15	0.774633	9.4984125890372e-11
RBM47	5.38802592336277e-15	0.238029	9.74262847462456e-11
CHD1	5.39159466328868e-15	0.541221	9.7490814701586e-11
GPR65	5.44078887028267e-15	-0.882723	9.83803443524513e-11
BCL2L1	5.47241657422639e-15	-0.267589	9.89522364951615e-11
HCST	5.86315913597554e-15	-0.691593	1.0601764349671e-10
FUCA2	6.11291913223029e-15	-0.386803	1.10533803748988e-10
FGFR1OP2	6.28435197425945e-15	-0.520578	1.13633652398559e-10
SLC49A3	6.44813436537639e-15	-0.844978	1.16595165594736e-10
DUSP11	6.51891315869806e-15	-0.638327	1.17874987735578e-10
SUN2	6.85734908191825e-15	-0.518533	1.23994586099246e-10
OR2B6	6.93498779370377e-15	5.73529	1.25398449285752e-10
YWHAH	7.48448301708725e-15	-0.611259	1.35334421914972e-10
GYPC	7.56521303303693e-15	0.401198	1.36794182063374e-10
RCBTB2	7.75263177925371e-15	-0.540804	1.40183087832466e-10
TMEM223	7.83596527624993e-15	0.976871	1.41689924125151e-10
SPTLC2	7.89262941974709e-15	-0.491874	1.42714525167867e-10
TMCO3	7.89929412266858e-15	-0.683172	1.42835036326093e-10
SLC25A24	8.29771452943157e-15	-0.542016	1.50039274121182e-10
PPM1M	8.51478641136182e-15	-0.557021	1.53964367890244e-10
TLN1	8.57148674727617e-15	-0.287338	1.54989623364248e-10
TEFM	9.37592672280252e-15	-1.00346	1.69535507001715e-10
STMN1	9.45246106574512e-15	0.398656	1.70919400990803e-10
KYNU	9.54271826592697e-15	0.504107	1.72551431684492e-10
CCNK	9.54476448823196e-15	0.348162	1.7258843147621e-10
MREG	9.81044822727364e-15	-2.88779	1.77392524845562e-10
MC1R	1.03295136343388e-14	2.17658	1.86778265536114e-10
CSF1	1.16839184699013e-14	-2.5592	2.11268613772756e-10
CSTF3	1.17342213156989e-14	-0.898003	2.12178189830468e-10
ITGAX	1.19989186183271e-14	-0.272993	2.16964446456591e-10
HECA	1.28298180974919e-14	0.342205	2.31988770838848e-10
SLF2	1.31795915828997e-14	-0.699003	2.38313375001993e-10
LIPN	1.33313333712453e-14	2.19678	2.41057170018857e-10
HAX1	1.44879592058154e-14	0.609672	2.61971278359554e-10
FCHO2	1.46739652003507e-14	-0.447429	2.65334638752741e-10
SLC30A1	1.48843735676787e-14	-0.573237	2.69139242850766e-10
PTGER1	1.61669583692313e-14	3.15665	2.9233094123244e-10
GPRC5A	1.6356071000488e-14	4.06372	2.95750475830824e-10
PPIP5K2	1.67192966270656e-14	-0.676991	3.023183216106e-10
ATP6V1C1	1.67749885425524e-14	-0.399362	3.03325342826432e-10
LIMD2	1.71934461134397e-14	-0.776139	3.10891892623217e-10
ZNF589	1.86051576887012e-14	-0.724925	3.36418461327094e-10
RDH11	1.87625074266473e-14	-0.500082	3.39263659288636e-10
ANKRD22	1.9329899600377e-14	-1.25932	3.49523244574017e-10
TMED3	2.08942030928216e-14	-0.733715	3.778089803244e-10
MAX	2.18854441234162e-14	-0.34883	3.95732600639612e-10
CANX	2.19315901028795e-14	-0.400994	3.96567012240267e-10
CRLF2	2.20854598629572e-14	4.70919	3.99349285241992e-10
TCTEX1D4	2.3134250427651e-14	1.96458	4.18313516232786e-10
NCK1	2.33176695716681e-14	-0.459461	4.21630101194902e-10
UCHL1	2.62160374010224e-14	-2.12447	4.74038388285286e-10
CD36	2.63379043584522e-14	-0.451918	4.76241986609533e-10
ARL6IP4	2.77670221607433e-14	-0.465537	5.0208329471056e-10
SLC38A6	2.79269431584532e-14	-0.448101	5.04974986191151e-10
LTA4H	2.97902562524847e-14	-0.71973	5.38667413557428e-10
STARD5	3.20765668482104e-14	1.37976	5.8000848174934e-10
FMNL3	3.27790357791676e-14	-0.477079	5.92710524958908e-10
GIT2	3.42547995079128e-14	-0.476218	6.19395284702079e-10
LENG8	3.55665940112271e-14	-0.445364	6.43115152911009e-10
PLPP3	4.06335653865187e-14	0.384445	7.34736129319031e-10
TMSB4X	4.27211876056532e-14	-0.222383	7.72484514285421e-10
IDH2	4.52236099036986e-14	-0.470727	8.17733314278679e-10
NRP1	4.53039629688363e-14	-0.25588	8.19186258402498e-10
TNS3	4.72553135158321e-14	-0.304132	8.54470578993275e-10
IL17RA	4.73180613640138e-14	-0.394643	8.55605185584098e-10
COMT	4.89759264522213e-14	-0.203969	8.85582702109065e-10
DALRD3	5.07435819597557e-14	1.21962	9.17545448996302e-10
TOMM5	5.32835644982429e-14	-0.801031	9.63473413257227e-10
C16orf91	5.69969464003888e-14	0.924272	1.03061878481183e-09
SLC9A9	6.04006941386369e-14	0.238871	1.09216535141483e-09
SLC36A1	6.26997938142147e-14	-0.318756	1.13373767174863e-09
SARDH	6.54194885625635e-14	-3.50314	1.18291519218827e-09
MAMDC2	6.59282803091737e-14	0.650976	1.19211516455048e-09
PER3	6.61881051838966e-14	0.383384	1.19681331793522e-09
MCOLN3	6.65988534108369e-14	-1.22641	1.20424046737475e-09
ME2	6.74217383008077e-14	-0.666528	1.21911987195521e-09
PDE4B	6.98604462857978e-14	0.692516	1.26321658973980e-09
CERT1	7.35038453280187e-14	-0.359864	1.32909653122123e-09
PLSCR2	7.53534067483685e-14	4.00764	1.362540300824e-09
TALDO1	8.14304473273219e-14	-0.257852	1.47242534857263e-09
GNA13	8.78491001566534e-14	0.329661	1.58848742903261e-09
KIF1B	8.80860709304389e-14	0.343376	1.5927723345642e-09
MAPK8IP3	1.02798148661648e-13	0.451007	1.85879612409993e-09
PAFAH1B2	1.06988866450298e-13	-0.399713	1.93457268315429e-09
RHOA	1.09400925388608e-13	-0.219217	1.97818753287682e-09
MYDGF	1.1147851559094e-13	-0.284822	2.01575451891538e-09
SLC17A9	1.12766135188312e-13	-1.16968	2.03903725647506e-09
UBALD2	1.16487027540021e-13	0.428797	2.10631843197867e-09
RBM39	1.1680330920891e-13	0.334825	2.11203743711552e-09
RHPN1	1.22714303167138e-13	0.486795	2.21892002986818e-09
MSN	1.31807581526762e-13	-0.226716	2.38334468916692e-09
KDELR2	1.36178490255982e-13	-0.690396	2.46237946080866e-09
NMT1	1.37683966204414e-13	-0.427688	2.48960147690822e-09
ABCA1	1.38782872352735e-13	-0.21569	2.50947189788215e-09
POU3F1	1.41042022517625e-13	3.17171	2.55032185116369e-09
UBE2J1	1.41172848329596e-13	-0.719208	2.55268744349576e-09
PRKCD	1.46913397842365e-13	-0.342738	2.65648805978565e-09
PRDM4	1.54650246784198e-13	-0.785605	2.79638576235186e-09
SEL1L3	1.58563029056192e-13	-1.74323	2.86713669139406e-09
USO1	1.59335277837219e-13	-0.595527	2.8811004938526e-09
CLIC4	1.59850495914762e-13	-0.384683	2.89041666713072e-09
QARS	1.70081513380846e-13	-0.534887	3.07541392495245e-09
SNX12	1.79344536674516e-13	-0.413889	3.24290791214859e-09
SLC31A1	1.8498939924581e-13	-0.455383	3.34497831716273e-09
ANKDD1A	2.00661138187539e-13	1.32882	3.62835470070708e-09
HEATR9	2.25222649527746e-13	5.05205	4.0724759487607e-09
DENND2A	2.2643894688057e-13	0.907056	4.09446903749447e-09
HSPA9	2.28078020669421e-13	0.342434	4.12410676974447e-09
KLHL24	2.32232993419299e-13	0.409303	4.19923698700776e-09
ITM2C	2.33823957666843e-13	0.385758	4.22800480253186e-09
F2R	2.35502374725814e-13	3.83618	4.25835393979216e-09
NCLN	2.43808724251615e-13	-0.608662	4.4085493519177e-09
WSB1	2.48594780944302e-13	0.228047	4.49509082903487e-09
TPRG1	2.49926920554475e-13	-2.55904	4.51917857746601e-09
GNB4	2.51580725216725e-13	-0.317731	4.54908267336883e-09
RERE	2.66056888853473e-13	0.256069	4.8108406642485e-09
TNKS1BP1	2.72916019646377e-13	-1.27864	4.93486746724579e-09
NNT	2.96962707711432e-13	-0.645519	5.3696796808381e-09
CCL8	3.0263002610253e-13	0.803672	5.47215613198595e-09
MDM4	3.03794027839394e-13	-0.480375	5.49320361139193e-09
CLEC2D	3.18847919224752e-13	-0.702185	5.76540807542197e-09
S100A13	3.21809639915111e-13	0.450083	5.81896190894503e-09
PALM2-AKAP2	3.2982344283817e-13	-1.21871	5.96386749339978e-09
SEC61A1	3.34940497159829e-13	-0.377945	6.05639406964403e-09
NCEH1	3.38816202040762e-13	-0.39177	6.12647456530107e-09
IMMT	3.46571295332426e-13	-0.532738	6.26670216220093e-09
ZNF561	3.52108113759319e-13	-0.616618	6.366818912996e-09
GSTO1	3.58748264937306e-13	-0.384038	6.48688612659636e-09
SH3PXD2A	3.69278165646892e-13	0.347581	6.6772877912271e-09
TUFM	3.89800989371608e-13	-0.336156	7.04838148981742e-09
ADAM9	3.90353971183623e-13	-0.271439	7.05838050694228e-09
CPEB4	3.91280382434666e-13	0.310612	7.07513187518362e-09
SNX17	4.02523536622553e-13	-0.342149	7.278430589209e-09
CADM1	4.18498486241874e-13	-2.34756	7.56728962822556e-09
APOL1	4.42773501642386e-13	0.217099	8.00623045669762e-09
FCHSD2	4.56669343533795e-13	0.246012	8.25749506977808e-09
ELL2	4.62689172023812e-13	0.387935	8.36634560853456e-09
MAP4	4.72500643340072e-13	-0.388722	8.54375663287519e-09
BTF3L4	4.72691039493193e-13	-0.470911	8.54719937611592e-09
ITGB5	4.73398883838169e-13	-0.369327	8.55999861756177e-09
TMBIM4	4.80961572611786e-13	-0.435603	8.69674715596631e-09
PLEKHF2	4.82211020681557e-13	-0.611266	8.71933967596392e-09
SGTB	5.00839352063844e-13	-0.571008	9.05617716401843e-09
SPTSSA	5.0207024508026e-13	0.33345	9.07843417154127e-09
ZNF358	5.26257525632614e-13	0.253901	9.51578857848892e-09
PPP1R18	5.49778044902238e-13	-0.277181	9.94108660792226e-09
HSPA1L	5.52355292819956e-13	1.51011	9.98768840477044e-09
VASN	5.63690324214893e-13	2.03655	1.01926484424537e-08
LGALS4	5.71747659725518e-13	3.30016	1.03383411831568e-08
SAP18	6.03333827734619e-13	0.297848	1.09094822730974e-08
IGSF21	6.18092116676803e-13	-4.01656	1.11763416537499e-08
OTUD4	6.24389874961299e-13	-0.895857	1.12902177190502e-08
GLYCTK	6.3270752671708e-13	-0.984585	1.14406174980982e-08
SELENOF	6.36884864512279e-13	-0.231241	1.1516152120111e-08
DHDH	6.5875090426076e-13	1.57528	1.19115338508431e-08
CD58	6.71963476850474e-13	-0.630076	1.21504435884103e-08
RGS16	6.8578226076803e-13	2.08004	1.24003148392075e-08
GAB2	6.86816840650976e-13	0.251341	1.24190221126509e-08
HIC2	7.23498468460904e-13	0.802148	1.30822993067101e-08
CARD19	7.27120045743268e-13	-0.58043	1.31477846671298e-08
CYCS	7.73828510250888e-13	0.472543	1.39923671223566e-08
COX8A	8.00943267996899e-13	-0.357251	1.44826561719199e-08
ABI1	8.17876587230052e-13	-0.402577	1.47888444502938e-08
BCL7B	8.28800198965103e-13	0.294089	1.4986365197687e-08
RCN1	8.50015319916288e-13	-0.831806	1.53699770147263e-08
AMN	8.50400099034569e-13	2.41541	1.53769345907431e-08
NDUFS2	8.84076168732641e-13	-0.406353	1.59858652830236e-08
IL20RB	8.89858590539228e-13	1.26948	1.60904230341303e-08
TXNDC5	8.9958291087839e-13	-0.470582	1.6266258194503e-08
LAMTOR3	9.06825747134619e-13	0.355123	1.63972231596882e-08
IL10	9.36211491900925e-13	0.735843	1.69285761965525e-08
PELI2	9.5891171089436e-13	0.735601	1.73390415563918e-08
DENND4C	9.71351284773133e-13	-0.556561	1.75639739312678e-08
HIST1H4B	1.00140226477352e-12	2.37716	1.81073557516348e-08
MGAT4B	1.03087546123682e-12	-0.413526	1.86402900900842e-08
ARRDC3	1.10338735977862e-12	0.737735	1.9951450239517e-08
AMFR	1.1292117378484e-12	-0.311103	2.04184066437747e-08
LASP1	1.18514419794969e-12	-0.293616	2.14297773873263e-08
NIBAN2	1.19621352337625e-12	-0.38996	2.16299329296893e-08
PER2	1.21565673456603e-12	0.830507	2.19815050744229e-08
PLCB2	1.22571586895815e-12	-0.30385	2.21633943425013e-08
FAM200B	1.25527261805118e-12	-0.933295	2.26978394796015e-08
TRIM38	1.3697105898845e-12	0.281576	2.47671068862916e-08
MITD1	1.42259321932309e-12	-0.669771	2.57233305918e-08
SCAMP5	1.46848741371299e-12	0.482701	2.65531894147583e-08
VDAC1	1.50629047308998e-12	-0.801318	2.72367443344129e-08
CD80	1.51478102028763e-12	0.488814	2.73902704088409e-08
ATP5F1A	1.53611636701695e-12	-0.412861	2.77760561484005e-08
RAB11FIP1	1.55014404853157e-12	0.231494	2.80297046855478e-08
ATP5F1B	1.57162784472973e-12	-0.416327	2.8418174688403e-08
ANXA11	1.59572997416906e-12	-0.397671	2.88539893929249e-08
P4HA2	1.64711866440281e-12	-0.671324	2.97831996897316e-08
ARF1	1.69584870816797e-12	-0.225479	3.06643363410933e-08
PICALM	1.73364120905155e-12	-0.266009	3.13477003420701e-08
OXSR1	1.77946257337632e-12	0.474719	3.21762422517905e-08
SNX14	1.80092092598725e-12	-0.565038	3.25642521837015e-08
TMED9	1.80598640159941e-12	-0.294718	3.26558461137205e-08
ATP6V0A2	1.80668282214515e-12	-0.781092	3.26684387900286e-08
RNF122	1.83272564488811e-12	1.25868	3.31393451108668e-08
QPCT	1.83896334090738e-12	-0.732789	3.32521351302872e-08
CCDC138	1.87133031875594e-12	1.53153	3.38373948237449e-08
ANKRD28	1.93653052338232e-12	0.799775	3.50163449237991e-08
SLC41A1	1.9538424320243e-12	0.562982	3.53293788558634e-08
SUCNR1	2.00284170868276e-12	-0.388699	3.62153837764016e-08
POMGNT1	2.0396262273352e-12	-0.64498	3.68805214426752e-08
IDH1	2.04763185519289e-12	-0.211265	3.70252792055979e-08
MRS2	2.08259254843296e-12	-0.621681	3.76574384607648e-08
MLF1	2.10316427223733e-12	1.31134	3.80294163705954e-08
XPOT	2.13002141754672e-12	-0.930057	3.85150472720797e-08
GNG7	2.13154592982094e-12	0.680016	3.85426135030222e-08
CCL7	2.20166286316549e-12	-2.75073	3.98104678917583e-08
ANXA2R	2.20528786424719e-12	1.11648	3.98760151613177e-08
DNM1L	2.23724241447229e-12	-0.591832	4.04538173384879e-08
FBXO22	2.24302212475112e-12	-0.968868	4.05583260597497e-08
HAUS2	2.35719441840466e-12	-0.974844	4.2622789473593e-08
SGMS1	2.36845839447667e-12	0.209356	4.28264646889272e-08
TRIM47	2.40989927681229e-12	-0.471553	4.35757987233198e-08
ACTN2	2.44773547877269e-12	2.5668	4.42599529271677e-08
ZHX1	2.45177233391672e-12	-0.794206	4.43329473418821e-08
MYH9	2.5533214075303e-12	-0.461506	4.61691576909629e-08
SDC2	2.5617812885551e-12	-0.889825	4.63221292596533e-08
CD52	2.56714279616353e-12	-3.41988	4.6419076040229e-08
CPSF2	2.80522996950206e-12	-0.528825	5.07241683085362e-08
MBP	2.82596077717131e-12	0.261779	5.10990227728117e-08
ZNF263	2.82766782126591e-12	0.620347	5.11298895441302e-08
TEP1	2.8399236644947e-12	-0.678488	5.13514997013931e-08
GRAMD4	2.97088644304189e-12	-0.35551	5.37195686630834e-08
BLCAP	3.02098553253040e-12	-0.516328	5.46254603992148e-08
CDC16	3.07758886365802e-12	-0.594733	5.56489618326642e-08
HCLS1	3.08222674760305e-12	-0.234291	5.57328240501584e-08
SLC11A1	3.17765855782529e-12	-0.808949	5.74584220425968e-08
ATP6V1H	3.30537045642271e-12	-0.415049	5.97677085930354e-08
COPB2	3.5727446525894e-12	-0.356934	6.46023688081216e-08
SDF4	3.69042567655673e-12	-0.267453	6.67302770834988e-08
PLSCR1	3.78599642948276e-12	0.32802	6.84583874379073e-08
MVP	3.89290064180025e-12	-0.528557	7.03914294050322e-08
UHMK1	3.99583729014818e-12	-0.426397	7.22527298804593e-08
MBOAT7	3.99791944546658e-12	-0.631744	7.22903794129267e-08
AQP9	4.00752308938464e-12	-4.56811	7.24640325022531e-08
EZR	4.20894350679135e-12	0.471849	7.61061164898013e-08
HIPK2	4.36525444991302e-12	-0.722262	7.89325309633273e-08
KLHL13	4.40624908478964e-12	0.550302	7.96737959511662e-08
ABHD3	4.46544767993263e-12	-0.503098	8.07442249485419e-08
LACTB	4.71811964050235e-12	-0.575877	8.53130393395636e-08
TRIM25	4.7614871219537e-12	0.408297	8.60972101391667e-08
ATM	4.77014720795707e-12	-0.442024	8.62538018142797e-08
SLC12A8	4.78177338829577e-12	-5.21229	8.64640264071641e-08
RNF151	4.78758448752190e-12	3.10307	8.65691027033711e-08
FCGR1A	4.78849476723663e-12	-1.00557	8.65855623811728e-08
ZBTB21	5.00702839285656e-12	0.518133	9.05370873996322e-08
TEDC1	5.03068061434303e-12	1.55984	9.09647668685508e-08
FRAT1	5.08990892496124e-12	1.21664	9.20357331811492e-08
TMEM240	5.25782841785877e-12	1.9648	9.50720534517222e-08
ARHGAP24	5.2937295238568e-12	0.730688	9.57212172503787e-08
S1PR1	5.37614099609801e-12	0.318895	9.72113814914443e-08
MYC	5.82627059824111e-12	-1.39509	1.05350624957396e-07
ADCK2	5.82907816902405e-12	-0.626417	1.05401391452293e-07
NUP42	5.94772428265678e-12	-0.858365	1.07546750479e-07
MLKL	6.00268824570472e-12	-0.46344	1.08540608858833e-07
CWC15	6.02372709060267e-12	-0.530749	1.08921033252278e-07
HSPE1	6.21988738495469e-12	0.382536	1.12468003694751e-07
ZCCHC14	6.22131507820293e-12	0.435207	1.12493819244065e-07
EGFL7	6.23035741495502e-12	0.329495	1.12657322777217e-07
NCF2	6.27812076198295e-12	-0.202192	1.13520979618176e-07
TMEM167A	6.69633290969634e-12	-0.602911	1.21083091673129e-07
RAB5IF	6.8566480024111e-12	-0.365291	1.23981909179597e-07
SUSD6	7.3680449173747e-12	-0.288484	1.33228988195969e-07
SNAPC3	7.45337408917076e-12	-0.771285	1.34771910280386e-07
FAM111A	7.94860954169934e-12	-0.587755	1.43726757733007e-07
FAM214A	7.96980751985798e-12	0.427487	1.44110059574072e-07
PABPC4	8.2127384839886e-12	0.316878	1.48502737267482e-07
C1orf54	8.33924719766427e-12	-0.710441	1.50790267828165e-07
SLC35F5	8.41412201322377e-12	-0.395653	1.52144154243112e-07
PGP	8.44774246817498e-12	-0.537604	1.5275207930954e-07
CCNL2	8.67904979697683e-12	-0.45575	1.56934578428935e-07
SRGAP3	8.79229050754776e-12	0.375095	1.58982196957479e-07
KCTD5	8.99480591381673e-12	0.298951	1.62644080533634e-07
SRSF7	9.11389241385131e-12	0.432854	1.64797402627259e-07
CD300A	9.26897674799803e-12	0.541436	1.676016375573e-07
DR1	9.4955580331492e-12	-0.513996	1.71698680355404e-07
DNAJB11	9.57163522128369e-12	-0.386016	1.73074308071252e-07
SDF2	9.57928700255604e-12	0.445595	1.73212667580218e-07
GLRX3	9.60588189178245e-12	-0.626536	1.7369355636721e-07
BTBD1	9.61497216439545e-12	-0.556618	1.73857926676599e-07
GALM	9.92048717473922e-12	-0.56074	1.79382249093635e-07
A2M	1.04911465654144e-11	-0.250661	1.89700912195822e-07
SLC6A13	1.08372444763614e-11	2.8864	1.95959054621567e-07
LTN1	1.10875596546739e-11	-0.945777	2.00485253675814e-07
LCP2	1.12926977168852e-11	0.223083	2.04194560116719e-07
ADD3	1.13975353870608e-11	0.402012	2.06090234868833e-07
SLC22A15	1.14337417309447e-11	-0.567462	2.06744917978942e-07
TMCO2	1.16088660670943e-11	2.89134	2.09911516225199e-07
UBR2	1.19291697476978e-11	-0.423773	2.15703247377872e-07
BLOC1S6	1.2099593463196e-11	0.433578	2.1878484900151e-07
WDFY4	1.2159612468419e-11	-0.441164	2.19870112653952e-07
ELOVL1	1.234435067046e-11	-0.351036	2.23210548823258e-07
FBXW5	1.24255869634281e-11	-0.482108	2.24679463472706e-07
GNG2	1.33850567448652e-11	0.321087	2.42028596060653e-07
FDX1	1.40692763128156e-11	-1.23569	2.54400654288332e-07
SLC1A4	1.43122495312975e-11	-0.898376	2.58794096024921e-07
PNPLA7	1.5031554185172e-11	0.442509	2.7180056277628e-07
ST3GAL2	1.55375193815127e-11	-0.634416	2.80949425456513e-07
ELMSAN1	1.55378688940682e-11	0.279381	2.80955745342541e-07
NRROS	1.58072127990222e-11	-0.329339	2.85826021831919e-07
TBCB	1.58549179798294e-11	-0.440658	2.86688626911275e-07
GPBAR1	1.59291308741835e-11	0.536048	2.88030544466986e-07
HEATR3	1.71017587804302e-11	-0.597913	3.09234002267739e-07
KIF5B	1.74969403520769e-11	-0.283356	3.16379675446254e-07
PLAU	1.79478032145617e-11	-0.266757	3.24532177725706e-07
VAMP1	1.79589705802836e-11	0.986585	3.24734106032688e-07
MAFA	1.89458477123935e-11	3.21704	3.42578818335499e-07
MPV17	1.96144688163889e-11	-0.252137	3.54668825137945e-07
PPP1CC	2.00387670083825e-11	-0.760031	3.62340985045573e-07
COPA	2.00949113220509e-11	-0.324846	3.63356186525324e-07
AP2M1	2.16306557297799e-11	-0.269573	3.91125516905881e-07
BMP6	2.17686165889726e-11	3.20963	3.93620125161803e-07
PCSK5	2.19952778638943e-11	0.235804	3.97718614334938e-07
EIF4G1	2.28318727629601e-11	-0.360315	4.12845923299844e-07
GMFG	2.32730157443475e-11	-0.530977	4.20822670689292e-07
PTPN12	2.33882937187106e-11	-0.449055	4.22907127021725e-07
AP2S1	2.33919548934321e-11	-0.247311	4.22973328383039e-07
UQCC1	2.45892116548707e-11	-0.58617	4.44622125143371e-07
SLC52A2	2.48027882165608e-11	-0.55625	4.48484016531852e-07
ITGAM	2.52351812893325e-11	-0.205171	4.56302548073711e-07
HNRNPLL	2.58147758408545e-11	-0.663831	4.66782776754331e-07
CLIC1	2.60670290478564e-11	-0.423484	4.7134401924334e-07
ZNF10	2.66171592314807e-11	1.01217	4.81291473223634e-07
YME1L1	2.66365491216588e-11	0.275235	4.81642081217835e-07
PYGM	2.77122141477096e-11	2.64963	5.01092256218885e-07
CEPT1	2.89711874844166e-11	-0.418933	5.23857012093221e-07
ENTPD4	2.95526228715142e-11	-0.642269	5.34370526762721e-07
HPS6	2.9711330085828e-11	-0.661684	5.37240270611942e-07
LPL	2.99600230746746e-11	-3.69825	5.41737137236265e-07
ADNP2	2.99727970032851e-11	0.53635	5.41968115413402e-07
DYNC1I2	3.13992294246288e-11	-0.336841	5.67760866456138e-07
PLP2	3.18134208369425e-11	-0.636549	5.75250275573595e-07
TMEM236	3.35919014390248e-11	-0.506354	6.07408761820447e-07
TTL	3.5086357633969e-11	-0.576271	6.34431518737427e-07
MAPRE2	3.58353996233713e-11	0.279831	6.479756959898e-07
WDR45B	3.62093495304582e-11	0.431874	6.54737458209746e-07
AP5Z1	3.68500903021233e-11	0.261643	6.66323332842993e-07
CCNI	3.69212373617659e-11	-0.359081	6.67609813975452e-07
CAB39	3.75335496592711e-11	-0.484641	6.7868164493894e-07
DDX60L	3.78171215760517e-11	-0.50109	6.83809192338167e-07
SERPINB1	3.8090188475968e-11	-0.309492	6.88746788022453e-07
BHLHE41	3.83933480369601e-11	-2.5055	6.94228519204313e-07
DNAJB6	3.88091705126958e-11	0.356053	7.01747421210565e-07
LPCAT2	3.88846826198932e-11	-0.488943	7.03112831132908e-07
EMP1	3.99388772042517e-11	-0.208753	7.2217477760728e-07
ZNF106	4.07118596723874e-11	-0.426964	7.3615184659611e-07
TGM2	4.23169222528601e-11	-1.2438	7.65174588176217e-07
SORT1	4.25183503024861e-11	-0.534699	7.68816810169553e-07
CH25H	4.2619441541116e-11	1.28346	7.7064474194646e-07
SLC30A5	4.31981993145509e-11	-0.817194	7.8110984000571e-07
CD93	4.32719925660141e-11	-0.910312	7.82444169578667e-07
FARSA	4.37600546632915e-11	-0.473187	7.91269308421637e-07
DNMT1	4.8480124216094e-11	-0.379464	8.76617606075412e-07
ARCN1	4.91302326640391e-11	-0.423544	8.88372867031155e-07
MIOS	4.98113043668057e-11	-0.726206	9.00688005560581e-07
HSD11B1	5.05200052809859e-11	-3.07918	9.13502735490787e-07
OSGIN1	5.24458992903685e-11	0.590599	9.48326750968442e-07
FGF13	5.24942387495925e-11	0.551419	9.49200825070132e-07
ARPC4	5.45239561891765e-11	-0.280251	9.85902175812689e-07
DYNC1H1	5.6909582070997e-11	-0.627861	1.02903906300777e-06
RNF19B	5.83328799394169e-11	0.362117	1.05477513506454e-06
PTGER4	5.87776855364084e-11	0.401477	1.06281810986934e-06
STX16	5.88896532384009e-11	-0.506916	1.06484270985677e-06
ZNF512	5.92508656351779e-11	-0.865842	1.07137415241529e-06
ACTR3	5.92774905568673e-11	-0.455146	1.07185558424928e-06
NAF1	6.06355491077716e-11	1.12494	1.09641199896673e-06
WDR11	6.17842084859159e-11	-0.428227	1.11718205784233e-06
RND2	6.24768032643053e-11	2.85492	1.12970555662517e-06
GMPPB	6.31717221941351e-11	-0.675537	1.14227108071435e-06
TET2	6.43302787390188e-11	0.393085	1.16322010015894e-06
APEX1	6.46258332130237e-11	-0.461226	1.16856431615789e-06
CCT6A	6.67996130734422e-11	-0.505322	1.20787060359398e-06
YIF1B	6.74584031549409e-11	-0.358172	1.21978284584764e-06
ZFR	6.75564028499372e-11	-0.543997	1.22155487633256e-06
CTSF	6.78997114120665e-11	0.361683	1.22776258175299e-06
ZDHHC16	6.82965987280411e-11	-0.738836	1.23493909820044e-06
SDHB	7.04233870593799e-11	-0.365947	1.27339568480771e-06
APPL1	7.16995447809351e-11	-0.444724	1.29647116872887e-06
ADIPOR2	7.33351612312945e-11	0.408869	1.32604638538427e-06
CLEC10A	7.39762121381142e-11	0.248688	1.33763786788138e-06
TTLL4	7.46759038712441e-11	-0.817375	1.35028969379984e-06
ECH1	7.50904572384178e-11	0.229622	1.35778564778507e-06
TM2D1	8.09851897779714e-11	-0.68504	1.46437420156528e-06
PCBP1	8.29174288743665e-11	0.267806	1.4993129489063e-06
BRCC3	8.33143164061133e-11	-0.876539	1.50648946925534e-06
ARHGAP31	8.61985924185038e-11	-0.555789	1.55864294811139e-06
RIOX2	8.63788647974515e-11	-0.687549	1.56190263326752e-06
RARS	8.73390297757322e-11	-0.560161	1.57926433640479e-06
FAXDC2	9.02590839710791e-11	0.53965	1.63206475636505e-06
ACBD3	9.05447660765399e-11	-0.457105	1.637230460196e-06
MAP2K2	9.23142746388509e-11	-0.384443	1.6692267140197e-06
NPLOC4	9.31996122657133e-11	-0.377868	1.68523538898863e-06
USP33	9.35094827900168e-11	-0.569642	1.69083846780908e-06
BICRA	9.95650205780586e-11	0.472123	1.80033470209245e-06
MICAL1	1.00504050120517e-10	-0.422629	1.81731423427918e-06
ACTR8	1.03868369535517e-10	0.667838	1.87814785794121e-06
IL2RG	1.08908952096057e-10	-1.15094	1.96929167180091e-06
GPAT4	1.09074967093716e-10	-0.486744	1.97229355498857e-06
MELTF	1.11465996812607e-10	2.11747	2.01552815436556e-06
GNPDA1	1.13085300683484e-10	0.282833	2.04480840695875e-06
ARID3B	1.15035184359684e-10	0.375205	2.08006620359181e-06
UNC13D	1.15927610075619e-10	-0.411897	2.09620304538733e-06
PC	1.18334478519168e-10	-1.31832	2.13972404058359e-06
APC2	1.20013410318769e-10	2.53799	2.17008248538399e-06
CD47	1.20540106241677e-10	-0.309402	2.17960620106201e-06
ZNF740	1.22456038598242e-10	-0.938576	2.21425008993341e-06
PDLIM7	1.23537272236418e-10	-0.946277	2.2338009565789e-06
PXK	1.24594662049857e-10	-0.529191	2.25292067918552e-06
MGST2	1.25435904603965e-10	0.221327	2.2681320270489e-06
AC093323.1	1.26441841253645e-10	1.80691	2.28632137354841e-06
FBXL3	1.26448160158188e-10	-0.489452	2.28643563198036e-06
BCAT2	1.28855743375315e-10	0.281177	2.32996955171245e-06
MEF2C	1.32705812128897e-10	0.299457	2.39958649491472e-06
PLCXD1	1.35144876112182e-10	0.719126	2.44368964986048e-06
FBXO32	1.36087520792042e-10	0.78258	2.4607345509617e-06
PANX1	1.36836435972107e-10	0.428045	2.47427643524764e-06
PNMA1	1.39577237055644e-10	-0.576501	2.52383560044015e-06
MAPK1	1.45575244557117e-10	-0.311734	2.63229157208179e-06
FAM49B	1.48244599140507e-10	-0.341537	2.68055884165864e-06
PIP4P1	1.48503084136509e-10	0.309381	2.68523276735636e-06
OXA1L	1.48695525647318e-10	-0.413496	2.68871249475481e-06
FOXRED2	1.49956549101894e-10	0.347077	2.71151432086045e-06
CA2	1.50062142941547e-10	-0.931899	2.71342366866906e-06
RNF7	1.58552485054715e-10	-0.541366	2.86694603475936e-06
CCL2	1.60300431638554e-10	-0.21732	2.89855240488832e-06
EXOC5	1.60431341710626e-10	-0.485503	2.90091952081153e-06
HTT	1.60799822505915e-10	-0.33173	2.90758239055195e-06
MARCH7	1.60820386369097e-10	-0.358624	2.907954226326e-06
TTC14	1.62710336243877e-10	-0.705237	2.94212829996179e-06
CALM2	1.63229688191504e-10	-0.248744	2.95151922187878e-06
GANC	1.65027725592602e-10	-0.621413	2.98403133416543e-06
NDEL1	1.68892391954667e-10	0.325168	3.0539122313243e-06
GBP1	1.69956268681343e-10	-0.789738	3.07314925029605e-06
RFT1	1.70125837948996e-10	-0.827175	3.07621540179374e-06
IL10RB	1.76077841036547e-10	-0.383571	3.18383952162284e-06
RNF145	1.77906899719443e-10	-0.564378	3.21691256072696e-06
BCL2A1	1.82253344374056e-10	-1.40874	3.29550497297168e-06
AGPS	1.82723215694229e-10	-0.392211	3.30400118618306e-06
KIFC3	1.84636989902429e-10	-0.514615	3.33860605141572e-06
ENDOV	1.87633732717208e-10	0.769678	3.39279315499256e-06
APOC2	1.90162817826993e-10	-2.6052	3.43852407194769e-06
FAM209B	1.94783511465178e-10	1.54232	3.52207545431335e-06
NEURL2	2.09195167484273e-10	0.962605	3.78266701845063e-06
ECD	2.13243462344621e-10	0.445563	3.85586828611544e-06
PRAM1	2.18368524653641e-10	-1.31681	3.94853966278714e-06
BCL2L2	2.21169498313761e-10	-0.570121	3.99918686850943e-06
ERLEC1	2.21673528299227e-10	-0.6431	4.00830073870662e-06
BRAF	2.26281421373106e-10	0.554272	4.0916206612685e-06
IRF8	2.26787946787805e-10	0.285655	4.10077965381709e-06
KLHL6	2.270372629159e-10	-0.436293	4.10528778804531e-06
MARCH1	2.32216388802791e-10	-0.282544	4.19893674233206e-06
AGRN	2.34725093450035e-10	-0.393646	4.24429913976353e-06
ALDH18A1	2.35817165993251e-10	-1.5085	4.26404599548996e-06
WDR3	2.36845024664964e-10	-0.90393	4.28263173599189e-06
SEC11C	2.4092532703515e-10	-0.553676	4.35641176344958e-06
SLC41A2	2.51867696211043e-10	-0.723187	4.55427168288808e-06
ITGAD	2.64586929622901e-10	1.08986	4.7842608614413e-06
NCKAP1L	2.64738811864597e-10	-0.260159	4.78700719613564e-06
HS3ST3B1	2.75340814266757e-10	1.18653	4.9787126035715e-06
PSPH	2.9685554536303e-10	-0.825697	5.36774197125431e-06
RNPEP	3.02487061755782e-10	-0.3534	5.46957105066805e-06
HK2	3.05173805808025e-10	-0.520967	5.51815275662071e-06
ISG15	3.11847684978876e-10	0.217691	5.63882983978804e-06
GDAP2	3.15738949951761e-10	-0.524282	5.70919169302774e-06
PTPRC	3.20115486376778e-10	-0.372672	5.7883282246649e-06
SRD5A1	3.27971979059453e-10	-1.08126	5.93038932535303e-06
KIDINS220	3.33996856843335e-10	-0.372771	6.03933116544118e-06
PSMC2	3.41345743333054e-10	-0.438927	6.17221373094829e-06
MID1IP1	3.54245672733731e-10	-0.542243	6.40547025437132e-06
HPS5	3.67022523672961e-10	0.271726	6.63650127305448e-06
CD209	3.67332123383077e-10	-0.236275	6.6420994550128e-06
HLX	3.8127929485059e-10	0.452735	6.89429220948837e-06
P2RY11	3.82216786703106e-10	-0.51654	6.91124393716556e-06
CCDC47	3.97094174065439e-10	-0.325546	7.18025685545126e-06
UCN2	3.99910008783329e-10	4.54405	7.23117277882015e-06
ABHD10	4.02494287209138e-10	-0.688428	7.27790170131564e-06
SLC6A12	4.04097559118586e-10	-1.37492	7.30689206398228e-06
SHD	4.05649711144945e-10	3.97961	7.3349580769229e-06
IL13RA1	4.09145267434013e-10	-0.311661	7.39816472574182e-06
ITGB1BP1	4.09382097101168e-10	-0.786014	7.40244707978333e-06
BASP1	4.15234165132594e-10	0.218857	7.50826417392756e-06
SEMA3C	4.2571248473603e-10	-1.04508	7.6977331489969e-06
MMP14	4.25909204350378e-10	-0.219282	7.70129023306353e-06
PIK3IP1	4.30669999810965e-10	0.335171	7.78737493658187e-06
CCIN	4.38026595875546e-10	3.17739	7.92039690662162e-06
GORAB	4.40772087246062e-10	-0.98536	7.97004088158329e-06
ZNF493	4.43693034380556e-10	-1.2563	8.02285744766922e-06
VARS	4.4873169679507e-10	-0.620877	8.11396654144846e-06
OTUD6B	4.5905601617922e-10	-0.822936	8.30065088455265e-06
ASMTL	4.69816315896811e-10	0.40739	8.49521862404614e-06
MRC2	4.7358568905079e-10	-2.55644	8.56337642941639e-06
ZNF384	4.76044566806702e-10	-0.501369	8.60783785699878e-06
VOPP1	4.8829178037912e-10	-0.506502	8.82929197281526e-06
PAPSS2	4.9855891686517e-10	0.535018	9.014942334756e-06
MTO1	5.17804434588229e-10	-0.685132	9.36293978622436e-06
FCGR3B	5.33583242940677e-10	-1.3325	9.64825219885333e-06
CLIC2	5.39844107121814e-10	0.349191	9.76146114497663e-06
CDH23	5.50904714217445e-10	-2.78411	9.96145904247983e-06
PDHA1	5.65079071004883e-10	-0.408581	1.02177597619103e-05
PAQR5	6.029457437225e-10	-3.78873	1.09024649379902e-05
ARL6IP1	6.25644833134795e-10	0.263499	1.13129098727434e-05
VDAC3	6.58123925373155e-10	-0.374825	1.19001968185974e-05
CKLF	6.68338145447893e-10	-0.570032	1.20848903459888e-05
ZNF655	6.74639547515875e-10	-0.401897	1.2198832298182e-05
IRAK3	6.84908788284008e-10	-0.580743	1.23845207097514e-05
NLN	6.97169714272355e-10	-0.503586	1.26062227734727e-05
YIF1A	6.97933187271272e-10	-0.737436	1.26200278922391e-05
PTPRJ	7.02540780549312e-10	-0.357962	1.27033423938927e-05
GTF3C3	7.06490730930968e-10	-0.545461	1.27747653966938e-05
NACC1	7.17835617059689e-10	-0.39682	1.29799036276733e-05
HADHB	7.47693061560686e-10	-0.351195	1.35197859391403e-05
VPS13C	7.70858049732029e-10	-0.310368	1.39386552552546e-05
RMDN3	7.81802682754769e-10	-0.400326	1.41365561095717e-05
SSR1	8.22503490051973e-10	-0.581749	1.48725081071198e-05
SLC7A1	8.44214421209943e-10	-0.861107	1.52650851643182e-05
FAM177B	8.57379880377105e-10	1.97541	1.55031429969788e-05
ALDH5A1	8.60208733414066e-10	-1.76872	1.55542943175931e-05
ARL1	8.63608228882482e-10	-0.604442	1.5615763994653e-05
ARMT1	8.70238058035161e-10	-0.656908	1.57356445653918e-05
FCGR1B	8.72399279040355e-10	-0.808392	1.57747237636077e-05
KHDRBS2	8.99657988588503e-10	0.872662	1.62676157496573e-05
GPSM3	9.10515263770846e-10	-0.297048	1.64639369995044e-05
TMEM126B	9.13551884826683e-10	-0.626818	1.65188451814361e-05
ARHGEF2	9.4268588569131e-10	-0.285593	1.70456461850703e-05
IARS	9.52400135901178e-10	-0.892864	1.72212992573651e-05
DUSP8	9.69850956008389e-10	1.53402	1.75368449865437e-05
HNRNPH3	1.05391129832304e-09	0.226779	1.90568240962772e-05
WDR47	1.07344920435295e-09	0.520795	1.94101085131101e-05
GPR107	1.08665977984617e-09	-0.369569	1.96489821391784e-05
SLC15A4	1.08869282933105e-09	-0.393894	1.9685743739964e-05
CD320	1.1236053674904e-09	0.529422	2.03170322549615e-05
NDST1	1.12933940434585e-09	-0.394256	2.04207151093817e-05
IL1R1	1.12961380512728e-09	0.756505	2.04256768243115e-05
NDUFB9	1.18652140497787e-09	-0.528867	2.14546800448098e-05
ZRANB1	1.20995995693462e-09	0.321684	2.18784959412917e-05
DDX27	1.21389623136619e-09	0.321955	2.19496716555635e-05
IL1A	1.23935979064074e-09	1.65326	2.24101037343659e-05
PSTPIP2	1.2470266162549e-09	-0.532128	2.25487352751211e-05
HEYL	1.24903484618736e-09	0.61967	2.25850480887599e-05
PDE4C	1.25809239371749e-09	3.67514	2.27488266631997e-05
CLK4	1.26156749416038e-09	-0.598784	2.2811663429408e-05
INHBA	1.31147070932678e-09	1.41135	2.37140133660469e-05
S100A1	1.33821463336611e-09	1.13979	2.41975970005259e-05
OSGIN2	1.34597525027642e-09	-0.675119	2.43379244754982e-05
INAFM1	1.3627543773586e-09	0.613308	2.46413246513981e-05
GARS	1.36805031735899e-09	-0.610513	2.47370858384852e-05
CRLS1	1.37093681312081e-09	-0.594867	2.47892794548505e-05
SSR2	1.38923707198281e-09	-0.347781	2.51201847355931e-05
ZNF680	1.40117134157331e-09	-0.781281	2.53359801983286e-05
CDC37	1.40899391905229e-09	-0.291553	2.54774280443036e-05
MYL6	1.41502216413118e-09	-0.221376	2.55864307718201e-05
TNIK	1.47374453853247e-09	-0.478836	2.66482487457441e-05
MAP2K1	1.47850532286354e-09	-0.376316	2.67343332480186e-05
ADCY3	1.53036710520812e-09	-0.938425	2.76720979963733e-05
DDX17	1.54370866320822e-09	-0.377116	2.79133400481311e-05
IL3RA	1.57979890409281e-09	0.663886	2.85659237838062e-05
TRIM50	1.58539571001014e-09	0.935455	2.86671252284034e-05
IFI27	1.60200720077658e-09	0.385802	2.8967494204442e-05
NFKBIB	1.65182074487239e-09	0.447314	2.98682227087826e-05
FOXP1	1.67364720551926e-09	0.311258	3.02628887701993e-05
AARS	1.68822643530497e-09	-0.694258	3.05265104031845e-05
CRKL	1.71114160275476e-09	-0.453491	3.09408624610115e-05
RAB20	1.75184197146583e-09	0.214513	3.16768065280451e-05
ARL5B	1.88252061400523e-09	0.621185	3.40397377424425e-05
SDF2L1	1.8913273609299e-09	-0.653577	3.41989813403344e-05
MT-ND2	1.92914846989904e-09	0.205841	3.48828626327144e-05
C11orf96	1.98209002466542e-09	3.09606	3.58401518260002e-05
FAM174B	1.98290746195177e-09	0.359202	3.5854932727012e-05
CASS4	2.01260619230315e-09	0.862366	3.63919451692256e-05
METTL17	2.02959506230083e-09	-0.673052	3.66991379165235e-05
SYCP3	2.10146822673963e-09	1.04133	3.7998748475906e-05
SLC2A6	2.13720860594785e-09	-1.19925	3.8645006012749e-05
TRAPPC5	2.28410768427867e-09	-0.341672	4.13012351471269e-05
MED25	2.29552561564857e-09	-0.44036	4.15076941821574e-05
GAL3ST4	2.2988289897771e-09	-0.55227	4.15674257931495e-05
ACTR10	2.31647341991364e-09	-0.507752	4.18864723788784e-05
GNB2	2.33422574206531e-09	-0.347502	4.2207469868025e-05
GPR132	2.40833243030177e-09	0.35875	4.35474670047166e-05
RALGDS	2.53010675210227e-09	0.281528	4.57493902915133e-05
PHC2	2.55644733772704e-09	-0.401713	4.62256807607804e-05
HNRNPL	2.65245895691065e-09	0.248889	4.79617628588584e-05
CRISPLD2	2.66047934259633e-09	1.3033	4.81067874728268e-05
ATP5PD	2.67374250129529e-09	-0.459072	4.83466119084215e-05
ZNF552	2.71599237865404e-09	-0.923702	4.91105741908224e-05
ATG2A	2.77286590179429e-09	0.56063	5.01389612362443e-05
TRIM27	2.77613942327104e-09	-0.45582	5.01981530515869e-05
RNPEPL1	2.85334655826613e-09	-0.221638	5.15942124665681e-05
COPS7A	2.86263272504408e-09	-0.356741	5.17621249342471e-05
AGO3	2.86657511803553e-09	0.304471	5.18334112843184e-05
TNNC2	2.87181032555633e-09	1.34741	5.19280743067095e-05
MT-ND1	2.87532017854469e-09	0.213788	5.1991539468445e-05
VAC14	2.90655233928769e-09	-0.386043	5.25562793989999e-05
MMP23B	3.12964345316474e-09	2.49926	5.65902129201248e-05
CACNA2D4	3.2931952935172e-09	-0.981546	5.9547557297378e-05
TDRD3	3.47147776384011e-09	-0.622097	6.27712609257569e-05
ACTR1A	3.90949385196804e-09	-0.342811	7.06914678312861e-05
TRAPPC11	3.98074181453492e-09	-0.690038	7.19797734904204e-05
OLFML2B	3.99947448331349e-09	-0.568272	7.23184976072745e-05
ATP8B1	4.0543048259505e-09	-1.51437	7.33099398628369e-05
GANAB	4.06132395410099e-09	-0.385458	7.34368597380542e-05
UBLCP1	4.13540438591265e-09	-0.499533	7.47763821060725e-05
KLF7	4.29941666622365e-09	0.431412	7.77420521586561e-05
SHMT1	4.34122849620882e-09	0.306278	7.84980936684479e-05
OGFRL1	4.34232338854328e-09	-0.442361	7.85178915116395e-05
RFX1	4.39918987669949e-09	0.471978	7.95461513504802e-05
PNPLA2	4.58901419376271e-09	0.331758	8.29785546516173e-05
FAM20C	4.61245924932976e-09	-0.482345	8.34024881463808e-05
SLC35B3	4.68233997884994e-09	-0.888764	8.46660714975646e-05
PNPLA8	4.69294725855946e-09	0.500842	8.48578723292721e-05
BCAR3	4.75315614983429e-09	0.36536	8.59465695013036e-05
PRPF8	4.75433133812145e-09	-0.457034	8.5967819255912e-05
SLC12A9	4.76080003522336e-09	-0.448927	8.60847862369088e-05
KLF11	4.79306548605505e-09	0.295634	8.66682101188475e-05
GLRX2	5.00447153479317e-09	-0.66978	9.04908542921301e-05
TRIB3	5.01988816869208e-09	-1.04646	9.07696178662902e-05
NLK	5.03779599968897e-09	-0.460996	9.1093427266376e-05
DCAF7	5.06948820088428e-09	-0.277716	9.16664856483895e-05
USP4	5.07385393894174e-09	-0.330064	9.17454269239445e-05
CHI3L1	5.09545137430088e-09	-5.38471	9.21359517501086e-05
FFAR3	5.23843608514006e-09	3.10423	9.47214012915025e-05
LMO4	5.34974105089156e-09	-0.625914	9.67340176822211e-05
DUSP28	5.52053784902211e-09	0.851004	9.98223653860178e-05
VTI1B	5.68623851935197e-09	-0.419558	0.000102819
PRKDC	5.74031192460541e-09	-0.545961	0.000103796
INPP5B	5.8845395250981e-09	-0.484509	0.000106404
GNRH2	6.07915740721347e-09	1.85774	0.000109923
TRIP11	6.2589226775326e-09	-0.672345	0.000113174
ATP6V0D2	6.29765913437364e-09	-0.790188	0.000113874
DCP2	6.53092415427462e-09	-0.492207	0.000118092
SNUPN	6.68210699269709e-09	0.482108	0.000120826
FAIM	6.7281144450644e-09	-1.61645	0.000121658
COG4	6.74316302936356e-09	-0.486356	0.00012193
FIG4	6.81100335005452e-09	-0.450642	0.000123157
MICA	6.89422973962954e-09	-0.93709	0.000124661
GDF11	6.92170362988965e-09	1.12204	0.000125158
GFM1	6.94490498447346e-09	-0.535388	0.000125578
DCTPP1	6.94860003700438e-09	-0.817239	0.000125645
UBE2B	6.98187247390232e-09	0.219359	0.000126246
GNL3	7.1570397879033e-09	0.429778	0.000129414
UNC50	7.21672251059477e-09	-0.376374	0.000130493
TMC6	7.27885683297486e-09	-0.471692	0.000131616
HSD17B4	7.28926132839172e-09	-0.305219	0.000131804
SLC22A23	7.34751899578616e-09	0.568817	0.000132858
XPO1	7.40092658438409e-09	-0.631511	0.000133824
NAGA	7.46169184627171e-09	-0.237912	0.000134922
C17orf49	7.53421988763323e-09	0.395195	0.000136234
SELENOS	7.56237142568383e-09	-0.366493	0.000136743
TM4SF19	7.57998024325994e-09	-2.32608	0.000137061
LRP8	7.67354790217854e-09	-0.874656	0.000138753
SPTY2D1OS	7.68837148074544e-09	-2.23149	0.000139021
UTY	7.69600421741337e-09	0.260383	0.000139159
ARRDC4	7.69749949170134e-09	-0.889532	0.000139186
IFI44L	7.80841320165102e-09	-0.321316	0.000141192
BMP2K	7.83980660156419e-09	-0.321734	0.000141759
CD300LB	7.92701811969123e-09	1.36372	0.000143336
TXNL4A	8.01709857889001e-09	-0.386044	0.000144965
FXYD2	8.09657929169979e-09	-1.2099	0.000146402
NDUFA4	8.11809619048257e-09	-0.288249	0.000146791
XRCC5	8.13010093320472e-09	-0.607947	0.000147008
PPP3CB	8.18503650349741e-09	-0.531023	0.000148002
MKKS	8.32107648850860e-09	-0.788655	0.000150462
ABTB2	8.46261596192034e-09	0.99142	0.000153021
MYD88	8.48155384873357e-09	-0.353632	0.000153363
LPGAT1	8.57149606594496e-09	-0.445348	0.00015499
RECQL	8.75352532578811e-09	-0.574098	0.000158281
MOGS	8.84051972180501e-09	-0.458558	0.000159854
COPS7B	8.89119883222192e-09	-0.700481	0.000160771
NME1	8.99231686305425e-09	-0.618146	0.000162599
TINCR	9.03449420360792e-09	1.80049	0.000163362
RABGGTB	9.2367664231616e-09	-0.438489	0.000167019
KCNAB2	9.29344057115258e-09	-0.217807	0.000168044
DDT	9.54868461275457e-09	-0.542849	0.000172659
PRDX3	9.65972732521891e-09	-0.70843	0.000174667
CLDN1	9.80842010055169e-09	-3.58724	0.000177356
CTTN	9.83241993488648e-09	-5.1321	0.00017779
BORCS7	9.87884031387842e-09	0.334873	0.000178629
GNL2	9.90179270954416e-09	0.450426	0.000179044
BNC2	9.91924023097456e-09	0.279317	0.00017936
HNRNPUL2	1.00000992258833e-08	-0.29867	0.000180822
NECAB2	1.00362311417416e-08	3.42762	0.000181475
C20orf144	1.00711263478347e-08	3.13598	0.000182106
NLRP1	1.01358106001222e-08	0.23324	0.000183276
DISP1	1.01960184361575e-08	0.594943	0.000184364
MACC1	1.02483250452098e-08	-2.62761	0.00018531
CHD4	1.03870538712208e-08	-0.403322	0.000187819
SLC9A1	1.04549584301903e-08	0.486811	0.000189047
NATD1	1.04588553297644e-08	0.671937	0.000189117
BZW2	1.06956235749109e-08	0.515616	0.000193398
CMTM3	1.07125234703502e-08	-0.203302	0.000193704
ARNTL2	1.07779656910065e-08	-0.961406	0.000194887
MYO1G	1.09286881094101e-08	-0.77978	0.000197613
ADAM10	1.12561767578182e-08	-0.373726	0.000203534
RASGRP3	1.13078103968166e-08	-0.610333	0.000204468
ZSCAN18	1.13447261315686e-08	0.353253	0.000205135
GEMIN6	1.13614026581136e-08	-0.585835	0.000205437
APEH	1.13765737686836e-08	-0.360813	0.000205711
GSTM3	1.13914173990642e-08	0.437637	0.00020598
SKAP2	1.14568413533967e-08	-0.335391	0.000207163
ATIC	1.14850199230472e-08	-0.625304	0.000207672
TIAL1	1.15882589911313e-08	-0.385035	0.000209539
PTPN6	1.16596084662273e-08	-0.244055	0.000210829
ATOX1	1.2155734609699e-08	-0.22599	0.0002198
B4GALT5	1.26407982284575e-08	-0.694793	0.000228571
LDLRAD4	1.26840138570357e-08	0.236198	0.000229352
SMIM15	1.2885791688244e-08	-0.433535	0.000233001
SUPV3L1	1.33686875370373e-08	0.533818	0.000241733
MDGA1	1.35920807477635e-08	0.38394	0.000245772
SELENOH	1.36579523312568e-08	-0.383006	0.000246963
DHX9	1.38978037387545e-08	0.303254	0.0002513
ACAT1	1.39236644343671e-08	-0.483815	0.000251768
LPXN	1.41505065113299e-08	-0.216344	0.000255869
ZBTB41	1.43300789360511e-08	-0.712375	0.000259116
HIVEP3	1.45661669338474e-08	-0.829665	0.000263385
CRYBG3	1.48688507501711e-08	-0.828727	0.000268859
NR1H2	1.5227696964915e-08	0.20185	0.000275347
NXT1	1.52546640860926e-08	0.686276	0.000275835
TMEM69	1.54471280871422e-08	-0.689853	0.000279315
FAM219B	1.64406894180723e-08	-0.705344	0.000297281
SPTY2D1	1.64993882947359e-08	0.334462	0.000298342
PHAX	1.65571724029793e-08	-0.598914	0.000299387
ZNF562	1.66145762317716e-08	-0.703319	0.000300425
METTL1	1.66699325017921e-08	-1.01621	0.000301426
C16orf72	1.68732859885681e-08	0.218516	0.000305103
EIF4E2	1.70163151505352e-08	-0.298518	0.000307689
ATP2B1	1.72510459866592e-08	0.282296	0.000311933
ACAT2	1.73084976893816e-08	0.422492	0.000312972
USP51	1.74284765455959e-08	0.75288	0.000315142
C3	1.75549444005953e-08	-0.617978	0.000317429
CHML	1.80112508234714e-08	0.886712	0.000325679
RPP38	1.82424515577321e-08	-0.689281	0.00032986
FMOD	1.86841777065201e-08	3.22887	0.000337847
TMEM138	1.87552722675659e-08	-0.566186	0.000339133
TAS2R4	1.87740762316911e-08	-1.87463	0.000339473
MTMR6	1.91544148362247e-08	-0.442414	0.00034635
DEGS1	1.91598763286947e-08	-0.377164	0.000346449
HSD3B7	1.91721492232677e-08	-0.582579	0.000346671
MAPKAP1	1.93241894572562e-08	-0.307935	0.00034942
ING1	1.97721957358694e-08	0.810456	0.000357521
GJC2	1.98369435875919e-08	2.56998	0.000358692
PI4K2B	2.11590647270189e-08	-0.62002	0.000382598
PDLIM4	2.13659262773424e-08	-2.81778	0.000386339
ETFA	2.13911200972792e-08	-0.460436	0.000386794
GLRX	2.15985403115011e-08	-0.410107	0.000390545
PSMA4	2.16490335985451e-08	-0.472221	0.000391458
PTPN7	2.17665062742691e-08	-1.21262	0.000393582
ITGA5	2.20411123386854e-08	-0.310999	0.000398547
CSF2RA	2.22870781654859e-08	-0.208892	0.000402995
GPX4	2.25568992762915e-08	-0.255089	0.000407874
MNDA	2.3441228183286e-08	-0.256481	0.000423864
CABLES1	2.37396209824737e-08	0.642197	0.00042926
LRRC73	2.38906239817026e-08	2.11667	0.00043199
SHE	2.40369161992388e-08	0.425811	0.000434636
CNIH3	2.41691569217715e-08	-2.86132	0.000437027
PRPF39	2.44848707614541e-08	-0.740307	0.000442735
NFIA	2.47862469798393e-08	0.493811	0.000448185
PI4KB	2.67291076126411e-08	0.256399	0.000483316
ITGB1	2.6808719179747e-08	-0.306682	0.000484755
WDR41	2.75444379093746e-08	-0.496337	0.000498059
TPR	2.77347534856662e-08	-0.453561	0.0005015
SERPINF1	2.80707418923931e-08	0.350727	0.000507575
ACSL5	2.80736974733949e-08	-0.528631	0.000507629
NDUFAB1	2.85499767005078e-08	-0.430424	0.000516241
IRAK4	2.86387603098303e-08	-0.721118	0.000517846
ZBTB7A	2.87640754903227e-08	-0.2767	0.000520112
TSN	2.95750885001366e-08	-0.47302	0.000534777
CHST11	2.96151734313173e-08	-0.299	0.000535502
FH	3.00826252996026e-08	-0.626159	0.000543954
PDPK1	3.05315975672227e-08	0.30516	0.000552072
AGAP3	3.06770173067781e-08	-0.459787	0.000554702
TRIM58	3.1391988764456e-08	0.301698	0.00056763
SMAD7	3.15758832029179e-08	0.293214	0.000570955
HSPA13	3.17357782703179e-08	-0.603778	0.000573846
CBLN3	3.18974275132367e-08	-1.20491	0.000576769
TOMM40	3.19565054438699e-08	-0.804205	0.000577838
RCOR3	3.19677231372029e-08	-0.65551	0.00057804
FAM107B	3.23779343146806e-08	0.324113	0.000585458
SPRED1	3.26668621205542e-08	-0.279166	0.000590682
NAV1	3.30733428360166e-08	-0.973969	0.000598032
FAM120A	3.30776734648506e-08	-0.344763	0.00059811
RAC1	3.33531157255534e-08	-0.386006	0.000603091
DYRK3	3.35700422336103e-08	1.4329	0.000607014
TMX1	3.35775051493614e-08	-0.438647	0.000607148
ARMC5	3.36963159843016e-08	0.677999	0.000609297
FGD5	3.39984963502182e-08	-1.05238	0.000614761
HEG1	3.43789087851085e-08	-1.05876	0.000621639
DDX43	3.46558259628981e-08	1.17503	0.000626647
PDSS1	3.54226502832278e-08	-1.0888	0.000640512
ZBTB7B	3.61636052127218e-08	-0.375885	0.00065391
LPIN1	3.62199529442589e-08	0.295665	0.000654929
CCND2	3.69130178853535e-08	-1.46976	0.000667461
RPN2	3.70368764891447e-08	-0.324498	0.000669701
CTSL	3.87280826739893e-08	-0.355698	0.000700281
PYROXD2	3.92202917800187e-08	0.502495	0.000709181
CD7	3.93557944056492e-08	1.41207	0.000711631
DUSP12	3.98026114262871e-08	-0.812599	0.000719711
ZNF436	4.09661627864601e-08	-0.914076	0.00074075
STARD7	4.18983587911199e-08	-0.586925	0.000757606
ORMDL1	4.19896552411861e-08	-0.526091	0.000759257
TRMU	4.25434819939082e-08	-0.70321	0.000769271
ZFP62	4.29192627860535e-08	-0.755898	0.000776066
CBX3	4.30320323195536e-08	-0.634364	0.000778105
RASAL2	4.4254932666025e-08	-0.764675	0.000800218
PRMT2	4.46234737567058e-08	-0.266799	0.000806882
EBNA1BP2	4.46568821508911e-08	-0.480519	0.000807486
ACO1	4.55784862350124e-08	-0.797748	0.00082415
TAF1C	4.59313541215627e-08	0.440287	0.000830531
MGA	4.62112362881982e-08	0.308494	0.000835592
SLC16A7	4.6750927602254e-08	0.478681	0.00084535
TXNDC17	4.85583227099249e-08	-0.435503	0.000878032
WDR91	4.9329302166009e-08	0.302463	0.000891972
DCLK2	4.96585428782204e-08	-3.01861	0.000897926
HYAL2	5.01301474500182e-08	-0.543127	0.000906453
SYF2	5.11015219751191e-08	0.312034	0.000924018
OCIAD1	5.15845044156049e-08	-0.410839	0.000932751
ZNF664	5.19158602952738e-08	-0.575737	0.000938743
OSTM1	5.21483856674963e-08	-0.291677	0.000942947
FHL3	5.3074897016473e-08	-0.783602	0.0009597
BGLAP	5.34354453906997e-08	0.913769	0.00096622
FAM167B	5.41053971019175e-08	0.659529	0.000978334
KIF9	5.54969332678653e-08	0.88879	0.0010035
CDIP1	5.57218033275187e-08	0.346152	0.00100756
ALG5	5.60001177740299e-08	-0.684559	0.00101259
XIAP	5.64878150043951e-08	-0.597172	0.00102141
L3HYPDH	5.6923783137697e-08	-0.657906	0.0010293
PKN2	5.71557026558698e-08	0.232137	0.00103349
ARG2	5.81191049964164e-08	0.816238	0.00105091
ENC1	5.87047749963248e-08	0.571615	0.0010615
PTPMT1	5.88093224773146e-08	-0.895076	0.00106339
GCN1	5.99054356729384e-08	-0.431471	0.00108321
GPI	6.03160142227718e-08	-0.378334	0.00109063
PTDSS1	6.04515966404563e-08	-0.511744	0.00109309
KDM1B	6.33605230109609e-08	-0.545212	0.00114568
GLG1	6.39681744618171e-08	-0.424955	0.00115667
NMI	6.40878601781222e-08	-0.449933	0.00115884
MARCO	6.41515835411167e-08	-1.62556	0.00115999
TPPP	6.54387812291847e-08	0.711509	0.00118326
MOSPD2	6.67796232504982e-08	-0.507787	0.00120751
DIAPH1	6.73734082961282e-08	-0.391233	0.00121825
FCGBP	6.73853506838745e-08	-1.56883	0.00121846
SCAMP3	6.75347293008976e-08	-0.413472	0.00122116
TBC1D17	6.98526388224231e-08	0.28419	0.00126308
SFT2D2	7.01037391678479e-08	-0.378827	0.00126762
ACKR3	7.02010173908652e-08	2.02874	0.00126937
FICD	7.03455751065609e-08	-0.82194	0.00127199
COQ2	7.12055859362109e-08	-0.526486	0.00128754
PSMB5	7.18494007446255e-08	-0.525236	0.00129918
TM9SF3	7.19975079800476e-08	-0.24242	0.00130186
C1orf43	7.32291201502642e-08	-0.445426	0.00132413
TAF13	7.38310510993636e-08	0.201152	0.00133501
PIKFYVE	7.4407937214199e-08	-0.358478	0.00134544
DPYD	7.51420281790819e-08	-0.241745	0.00135872
EDEM2	7.57109038597705e-08	-0.270287	0.001369
FPGT	7.71230112190436e-08	-0.69113	0.00139454
RPN1	7.83379456969732e-08	-0.39851	0.00141651
TRIM36	7.87027019902112e-08	-1.06009	0.0014231
CHST2	7.93675887197825e-08	-1.91479	0.00143512
CXCL12	8.06410475662192e-08	0.370186	0.00145815
CNOT11	8.07787079935406e-08	-0.506079	0.00146064
TIMM17A	8.16532789832116e-08	-0.524552	0.00147645
PKIB	8.23004994802123e-08	-2.53742	0.00148816
MERTK	8.24543692801964e-08	-0.494357	0.00149094
LY6K	8.32194594883708e-08	1.87914	0.00150477
ZNF283	8.36891295861916e-08	-0.914264	0.00151327
OGFOD1	8.41322052977942e-08	-0.526453	0.00152128
COG3	8.45083133302006e-08	-0.547618	0.00152808
AP3D1	8.65723335648925e-08	-0.335716	0.0015654
UHRF1	8.78572341973454e-08	-2.51284	0.00158863
APOL4	8.81176834643861e-08	0.218741	0.00159334
PAFAH1B1	8.88706864030818e-08	-0.300295	0.00160696
PDIA4	9.02756559159685e-08	-0.728716	0.00163236
PLAUR	9.08149157228016e-08	0.604707	0.00164212
RAB6A	9.13638457071922e-08	-0.313526	0.00165204
RRAGC	9.43541274040831e-08	-0.444432	0.00170611
MTERF4	9.66848120379539e-08	-0.687087	0.00174825
TMX3	9.68565720145923e-08	-0.553781	0.00175136
SH3GLB1	9.69496538047987e-08	-0.408917	0.00175304
SLC39A13	9.84429313826063e-08	-0.713167	0.00178005
GNB1	9.91953646600947e-08	-0.235253	0.00179365
NDUFS3	1.0073301784579e-07	-0.385937	0.00182145
PCGF5	1.00766122522732e-07	-0.490758	0.00182205
DYRK2	1.0219508451463e-07	-0.571414	0.00184789
IKBIP	1.027563969161e-07	-0.567673	0.00185804
UQCRB	1.0312232585305e-07	-0.45338	0.00186466
RNF4	1.0421863373683e-07	-0.452619	0.00188448
CDKL3	1.04609716898305e-07	0.877648	0.00189155
YPEL3	1.06608499426349e-07	0.211463	0.00192769
NECTIN4	1.09074676288413e-07	-1.08514	0.00197229
CNIH2	1.09989577928463e-07	1.6446	0.00198883
STIL	1.1258886405078e-07	1.02682	0.00203583
ARID3A	1.1319027346129e-07	0.209891	0.00204671
S1PR2	1.13258071028016e-07	-0.314813	0.00204793
NOTCH3	1.14599018857183e-07	-2.06818	0.00207218
ECPAS	1.15308648319113e-07	-0.359695	0.00208501
XPO5	1.15364592882532e-07	-0.642263	0.00208602
H1FX	1.16368971790118e-07	0.294899	0.00210418
TMEM253	1.20207180501756e-07	2.11779	0.00217359
CMAS	1.21991440707885e-07	-0.491964	0.00220585
RNF13	1.22622996232633e-07	-0.318547	0.00221727
KCNJ14	1.26827599202809e-07	1.33044	0.0022933
RAB13	1.26834748373782e-07	-0.478454	0.00229343
SASH1	1.28800893217361e-07	0.296833	0.00232898
G6PD	1.30361896532963e-07	-0.479477	0.0023572
ZNF200	1.3121882174125e-07	0.488116	0.0023727
COASY	1.34342502029091e-07	-0.453672	0.00242918
OCEL1	1.36645358617931e-07	0.461282	0.00247082
GGCT	1.37965072656628e-07	-0.594209	0.00249468
ADSSL1	1.3846523297165e-07	0.971895	0.00250373
GPC4	1.39656926248058e-07	-3.1297	0.00252528
GEMIN7	1.41171736099885e-07	-0.574915	0.00255267
IMPACT	1.42402106355719e-07	-0.588945	0.00257491
TMEM126A	1.44582586920792e-07	-0.665124	0.00261434
NRDC	1.48064790780048e-07	-0.330475	0.00267731
ATXN7	1.48743014898416e-07	0.20215	0.00268957
WDR13	1.50183407377848e-07	-0.412032	0.00271562
C2orf68	1.5344450706325e-07	-0.512575	0.00277458
DPM1	1.56758058730865e-07	0.272049	0.0028345
TSPAN33	1.57632343147996e-07	-0.533795	0.00285031
OSTC	1.58737237384651e-07	-0.562523	0.00287029
LILRB4	1.59089674107577e-07	-0.486649	0.00287666
GRAMD1B	1.59191279199952e-07	0.24264	0.0028785
RAB38	1.59564710068004e-07	0.430987	0.00288525
KMT5A	1.59648265462128e-07	-0.652921	0.00288676
CTTNBP2	1.62364979604745e-07	0.359515	0.00293588
ARL11	1.62542431837839e-07	-0.523292	0.00293909
TEX2	1.62594753812552e-07	-0.554823	0.00294004
MUS81	1.63899193884809e-07	-0.522001	0.00296363
ZNF394	1.69847574464612e-07	0.201547	0.00307118
SET	1.7481728486351e-07	-0.404111	0.00316105
GMIP	1.76121233915226e-07	-0.296983	0.00318462
RESF1	1.78636485592351e-07	-0.677927	0.0032301
ATP2A3	1.84685746910713e-07	-0.641547	0.00333949
SHTN1	1.88985457166122e-07	-0.303361	0.00341724
APAF1	1.90503780639253e-07	-0.363641	0.00344469
CARS	1.9333220880826e-07	-1.09448	0.00349583
GMFB	1.96903851450624e-07	-0.525073	0.00356042
SLC35B1	1.96945325176435e-07	-0.543064	0.00356117
KCNC4	1.98776216542546e-07	-0.833604	0.00359427
UGGT1	1.98808066284953e-07	-0.470686	0.00359485
PCDH12	2.00912866123435e-07	0.242986	0.00363291
ARRB1	2.07421822197138e-07	-0.286083	0.0037506
NBN	2.1217072994415e-07	-0.554974	0.00383647
TUBG1	2.12423598730532e-07	-0.698492	0.00384104
PSMD6	2.20356376277415e-07	-0.494579	0.00398448
SEC63	2.222457991892e-07	-0.522233	0.00401865
COTL1	2.25627315646876e-07	-0.289231	0.00407979
PLEK2	2.27299452303455e-07	-2.04907	0.00411003
ZNF776	2.28125849018287e-07	-0.847999	0.00412497
MDM2	2.28793410689916e-07	0.639297	0.00413704
FUOM	2.29209169468502e-07	-0.33902	0.00414456
DNAJB5	2.31187597119035e-07	0.852544	0.00418033
MCEE	2.31517070209319e-07	-0.681287	0.00418629
MPV17L	2.32125074420777e-07	-1.14829	0.00419729
DTX3L	2.35379494721088e-07	-0.240621	0.00425613
PREB	2.35446250055305e-07	-0.472892	0.00425734
YOD1	2.36623472184673e-07	-1.10128	0.00427863
ELAC2	2.37888058568478e-07	-0.428561	0.00430149
ZNF830	2.38600197772853e-07	0.24861	0.00431437
DHX36	2.40399051425153e-07	0.293235	0.0043469
MMUT	2.42183538888222e-07	-0.800936	0.00437916
KPNB1	2.42263753994709e-07	-0.518455	0.00438061
PBLD	2.42524664631471e-07	0.200725	0.00438533
APBB1IP	2.4886178064252e-07	-0.306335	0.00449992
UVRAG	2.50281282820176e-07	0.207389	0.00452559
RMDN1	2.52952732898436e-07	-0.796279	0.00457389
RAB1B	2.5739858939574e-07	-0.301233	0.00465428
ADCY7	2.72055642667254e-07	-0.263132	0.00491931
WDR46	2.72912902304883e-07	-0.567028	0.00493481
ST3GAL5	2.81361951475036e-07	-0.407934	0.00508759
CNEP1R1	2.81586376808254e-07	-0.443679	0.00509164
KDELR1	2.83874420452533e-07	-0.490035	0.00513302
TMCO6	2.8534105527039e-07	0.864838	0.00515954
HIC1	2.85781960506169e-07	2.11683	0.00516751
MFSD6	2.86894712689966e-07	-0.686982	0.00518763
AC072022.2	2.89977146882584e-07	2.26897	0.00524337
IMP3	2.97514711346837e-07	0.376244	0.00537966
SLC33A1	2.98105625867417e-07	-0.54281	0.00539035
TNPO1	3.02570585130608e-07	-0.434537	0.00547108
SPG11	3.0294700205967e-07	-0.379731	0.00547789
MGST3	3.03711566459562e-07	-0.232855	0.00549171
DRAM2	3.06720445958567e-07	-0.28092	0.00554612
ATF1	3.07642249127442e-07	0.345823	0.00556279
ANAPC7	3.07834410927841e-07	-0.54909	0.00556626
SLC6A9	3.10671289333504e-07	-4.23728	0.00561756
ITGA4	3.11234889280046e-07	-0.529289	0.00562775
STMN3	3.14272223367249e-07	0.664078	0.00568267
FOPNL	3.17110136930171e-07	-0.528185	0.00573399
STAT2	3.23134086256689e-07	-0.232064	0.00584291
ZRANB2	3.25185803947219e-07	-0.401975	0.00588001
MGAT4A	3.25772964787341e-07	-0.255766	0.00589063
VPS45	3.3181985746309e-07	-0.338958	0.00599997
LRPPRC	3.35441197459063e-07	-0.47121	0.00606545
CLPTM1	3.39592969930386e-07	-0.220504	0.00614052
PLIN3	3.40216955931014e-07	-0.292996	0.0061518
RUNX3	3.42513533754868e-07	0.412769	0.00619333
GPATCH3	3.44802254173061e-07	0.315142	0.00623471
PGM2	3.46625854271549e-07	-0.530711	0.00626769
ARHGAP9	3.50092288277087e-07	-0.311706	0.00633037
MTERF1	3.55705247677781e-07	-0.874575	0.00643186
POLK	3.5797605666548e-07	-0.494963	0.00647292
PDCD6IP	3.67165827487531e-07	-0.261342	0.00663909
COPB1	3.72566648712113e-07	-0.355404	0.00673675
TMED5	3.7401843014049e-07	-0.238436	0.006763
DENND3	3.75118232193539e-07	-0.511912	0.00678289
POLD1	3.8835046138546e-07	-0.591112	0.00702215
SIGLEC7	3.94545808249778e-07	-0.486421	0.00713418
CLCC1	3.98487627351886e-07	-0.457771	0.00720545
UTP3	4.01528009516144e-07	-0.425066	0.00726043
UBA5	4.06516415600105e-07	-0.69684	0.00735063
WDR77	4.10121508910573e-07	-0.596239	0.00741582
RACK1	4.11288484626546e-07	-0.321344	0.00743692
ACOT7	4.13363245176971e-07	-0.552229	0.00747443
TIMP3	4.1706971327092e-07	-4.23544	0.00754145
MSC	4.19525067282443e-07	-4.06597	0.00758585
PHYHD1	4.21063279493594e-07	0.491857	0.00761367
NASP	4.21462101715857e-07	1.19216	0.00762088
MORC3	4.21722389331132e-07	-0.394618	0.00762558
BAK1	4.27107576436728e-07	-0.323014	0.00772296
BCL2	4.27152164975499e-07	-0.656693	0.00772377
TRIM5	4.28650339659441e-07	-0.49268	0.00775086
OAF	4.35461299671763e-07	-0.561833	0.00787401
NDUFB7	4.40660439067865e-07	-0.28799	0.00796802
PIGW	4.41098323803174e-07	-1.15075	0.00797594
SDHAF4	4.41179434621497e-07	-0.764996	0.00797741
PRLR	4.51454764417059e-07	0.242139	0.00816321
DKC1	4.55196320108243e-07	-0.534758	0.00823086
RUFY2	4.7065113747519e-07	-0.775301	0.00851031
PSMB8	4.74319948538164e-07	-0.288063	0.00857665
OXLD1	4.75832615486734e-07	-0.714001	0.00860401
KBTBD2	4.77702628199958e-07	0.213932	0.00863782
ARMH3	4.81497583078738e-07	-0.353604	0.00870644
DPAGT1	4.86490773536698e-07	-0.569428	0.00879673
DLL1	4.89013303850918e-07	1.09	0.00884234
ADAM15	4.96056763499047e-07	-0.361724	0.0089697
RRBP1	5.00151451493391e-07	-0.284375	0.00904374
SF3A3	5.02704187021452e-07	-0.541042	0.0090899
CNOT6	5.04390910910988e-07	-0.557138	0.0091204
CRELD2	5.06855397812794e-07	-0.506877	0.00916496
TASOR	5.07480720014534e-07	-0.429384	0.00917627
VSIR	5.11850820345351e-07	-0.582725	0.00925529
CBFB	5.16310302175777e-07	-0.361257	0.00933592
MYL12A	5.19075549499598e-07	-0.537574	0.00938592
SNX27	5.20686131534649e-07	-0.389985	0.00941505
RAB39A	5.2241405380519e-07	-0.445534	0.00944629
LAMC1	5.38399533108284e-07	-0.497801	0.00973534
PSMD13	5.38565119138918e-07	-0.45879	0.00973833
TOMM70	5.38577462011809e-07	-0.563224	0.00973856
CTRC	5.39313885958751e-07	2.30259	0.00975187
TXK	5.43148030536146e-07	0.278657	0.0098212
EFTUD2	5.47013600494837e-07	-0.313723	0.0098911
COQ10B	5.48294795750275e-07	0.284002	0.00991427
EXOSC9	5.5692562886975e-07	-0.771651	0.0100703
TUBGCP2	5.62110231585436e-07	-0.472088	0.0101641
IL18	5.65506020760393e-07	-0.413081	0.0102255
ZBTB43	5.67274909989688e-07	0.527276	0.0102575
SMAD4	5.69636341278241e-07	-0.428983	0.0103002
MLX	5.75725918503143e-07	-0.344176	0.0104103
RSU1	5.7578720885892e-07	-0.303472	0.0104114
PAK2	5.78318667382501e-07	-0.379439	0.0104572
CLPP	5.86194726507745e-07	-0.458468	0.0105996
ZBTB26	5.88757157068893e-07	-1.39891	0.0106459
GTF3A	5.97104247627943e-07	-0.690005	0.0107968
LARP4	5.97798831856009e-07	-0.32043	0.0108094
HGF	6.05097972820334e-07	0.246518	0.0109414
SETD3	6.07701528466279e-07	-0.362119	0.0109885
IFRD2	6.10384267074005e-07	-0.662688	0.011037
COX7A2L	6.11086230698829e-07	-0.373917	0.0110497
SNRNP200	6.13370658770829e-07	-0.279849	0.011091
GUF1	6.20372802155752e-07	-0.730239	0.0112176
FSD1L	6.30373735286258e-07	-0.707297	0.0113984
PPCS	6.3191138879327e-07	-0.415917	0.0114262
THRB	6.33785398404275e-07	0.534851	0.0114601
TMEM165	6.38611350059435e-07	-0.291988	0.0115474
TAF4B	6.40165242890604e-07	1.06809	0.0115755
ATAD1	6.41938760602565e-07	-0.510167	0.0116075
PIGN	6.51188232423309e-07	-0.473304	0.0117748
SAC3D1	6.61024131677556e-07	-0.74603	0.0119526
DDX18	6.64871389859726e-07	0.508166	0.0120222
RAB11FIP4	6.65895908705473e-07	-1.76012	0.0120407
ASPHD1	6.66342318543208e-07	-2.5267	0.0120488
PDCD10	6.68831876958664e-07	-0.390915	0.0120938
PMFBP1	6.71107625728713e-07	-0.833592	0.012135
C11orf45	6.71981278745773e-07	-0.959399	0.0121508
BTBD6	6.72552535477447e-07	-0.599612	0.0121611
NUP98	6.86585269964932e-07	0.23061	0.0124148
BCS1L	6.86737397317938e-07	-0.718975	0.0124176
TSSC4	6.90349783501919e-07	0.357823	0.0124829
EIF4EBP1	6.97163438668372e-07	-0.507817	0.0126061
PUS1	6.98859724239542e-07	-0.653255	0.0126368
IMP4	7.09971937896506e-07	-0.477207	0.0128377
FAM89B	7.2814739775148e-07	-0.500933	0.0131664
PARVB	7.50839023640531e-07	-0.315344	0.0135767
REEP2	7.59778533431483e-07	2.50813	0.0137383
BCAP29	7.60846510475587e-07	-0.394156	0.0137576
FADS2	7.64396972328896e-07	-0.426781	0.0138218
FOCAD	7.68266378603425e-07	-0.883594	0.0138918
SEC23A	7.70576740213077e-07	-0.446286	0.0139336
CCSER2	7.72058649169377e-07	-0.454584	0.0139604
SIL1	7.72946096626575e-07	-0.416069	0.0139764
CD300LG	7.73348789815302e-07	2.38658	0.0139837
TEKT2	7.75571378793946e-07	1.95433	0.0140239
[truncated: 154 more rows]

## Sheet: Cluster_2_2D_MDMi
	p_val	avg_log2FC	p_val_adj
HTRA1	0	3.69824	0
OAZ1	0	0.880735	0
FUCA1	7.79e-293	-2.13851	1.41e-288
IGSF21	7.53e-282	4.6866	1.36e-277
CADM1	3.3e-273	4.12377	5.97e-269
EPHX1	2.49e-266	-1.67704	4.51e-262
FTH1	7.61e-266	0.969507	1.38e-261
FOLR2	7.4e-241	-1.48665	1.34e-236
ALDH1A1	9.27e-240	-2.01808	1.68e-235
SPP1	5.69e-233	3.48972	1.03e-228
CTSA	4.45e-225	-1.09651	8.04e-221
TMSB4X	2.05e-218	0.871464	3.71e-214
CLEC5A	1.94e-206	2.51373	3.51e-202
F13A1	1.07e-205	-1.54529	1.93e-201
ALCAM	7.28e-204	1.6778	1.32e-199
NME2	8.57e-199	1.51517	1.55e-194
CR1	2.35e-198	-2.09969	4.25e-194
DNM1	1.42e-185	-2.95146	2.56e-181
UBA52	4.83e-173	1.05957	8.73e-169
CD163	5.91e-170	-0.889756	1.07e-165
GRN	7.94e-169	-0.537406	1.44e-164
PEA15	5.51e-168	1.21	9.96e-164
CD68	1.68e-165	-0.518405	3.03e-161
SH3BGRL3	1.92e-163	0.957553	3.48e-159
CD9	1.25e-162	1.28926	2.27e-158
EEF1G	3.41e-159	1.20489	6.17e-155
SERPINA1	4.58e-159	1.73633	8.28e-155
CCNI	1.5e-157	1.0465	2.71e-153
IFI6	5.34e-157	-0.702715	9.66e-153
CD163L1	4.31e-154	-1.83823	7.8e-150
LILRB5	1.14e-149	-1.17839	2.06e-145
FCGRT	3.95e-148	-0.748239	7.14e-144
CCL18	3.2e-145	-3.08971	5.79e-141
GPNMB	1.31e-144	-0.775392	2.36e-140
LAPTM5	1.06e-143	0.508773	1.93e-139
ANXA5	1.12e-142	0.565652	2.02e-138
SEC13	2.31e-137	1.35485	4.18e-133
HSPA1A	6.93e-137	-3.01158	1.25e-132
ATP6V1F	1.96e-136	0.904452	3.55e-132
HIST1H1C	5.37e-135	1.45173	9.7e-131
TSPAN4	5.64e-133	-1.02249	1.02e-128
CYP1B1	8.49e-133	-1.56522	1.54e-128
YBX1	5.48e-131	0.912826	9.91e-127
LTBP2	2.69e-130	2.8204	4.86e-126
S100A6	1.24e-129	0.577639	2.24e-125
RAB13	1.91e-129	1.14961	3.46e-125
MANF	9.82e-129	1.44068	1.78e-124
MAF1	1.67e-127	1.11473	3.02e-123
PDIA3	1.83e-127	1.0396	3.31e-123
TPP1	2.1e-127	-0.602884	3.8e-123
RGS10	1.1e-126	1.16554	1.98e-122
SEMA6B	2.68e-126	-1.5222	4.84e-122
SIGLEC1	5.46e-126	-0.790239	9.87e-122
ISCU	1.69e-124	0.914727	3.06e-120
C2	4.45e-122	-1.14692	8.04e-118
GSN	5.24e-121	0.902947	9.47e-117
LGI2	6.32e-119	2.47095	1.14e-114
RAB32	4.93e-117	1.10667	8.92e-113
COPG1	3.27e-115	0.958149	5.91e-111
CYBB	3.53e-114	0.56528	6.38e-110
STON2	1.22e-113	-2.18697	2.2e-109
KDELR2	8.42e-113	1.34347	1.52e-108
TNFRSF11A	1.01e-112	1.94833	1.83e-108
EEF1B2	2.42e-111	1.32945	4.38e-107
SLC39A7	2.7e-111	1.14214	4.89e-107
RAB34	2.73e-111	1.27922	4.93e-107
YIF1A	3.05e-111	1.61041	5.51e-107
CIB1	4.87e-111	1.24041	8.81e-107
IFNGR2	5.47e-109	0.800446	9.89e-105
PKIB	2.88e-108	3.4976	5.2e-104
CALR	2.94e-108	0.775962	5.31e-104
MAF	5.06e-108	-0.646313	9.15e-104
ADAM8	1.36e-107	1.32687	2.46e-103
SQSTM1	2.59e-107	-0.690307	4.69e-103
LAMP1	4.55e-106	-0.454053	8.23e-102
FCGBP	4.98e-106	3.31395	9e-102
CREBL2	5.88e-106	0.952196	1.06e-101
TGFBI	6.32e-106	0.736118	1.14e-101
TCN2	1.42e-105	-1.18429	2.56e-101
MCOLN1	2.2e-105	-0.873381	3.98e-101
BTG1	3.27e-105	0.980289	5.92e-101
USF2	1.06e-104	0.7632	1.91e-100
ALKBH5	1.13e-104	1.04986	2.04e-100
BCAT1	2.45e-104	1.01311	4.42e-100
SRPRA	2.26e-103	1.06874	4.08e-99
WSB1	6.46e-103	-1.00092	1.17e-98
PFN1	2.23e-102	0.537151	4.03e-98
SDF2L1	4.9e-102	1.34693	8.86e-98
DPP4	6.79e-101	-2.15901	1.23e-96
ISOC2	3.26e-100	1.58702	5.89e-96
SLC25A6	3.82e-100	1.03747	6.92e-96
PLP2	5.89e-100	1.17139	1.07e-95
NAV1	1.03e-99	1.84258	1.87e-95
APOE	1.05e-98	-1.16516	1.91e-94
RACK1	1.75e-98	0.935188	3.17e-94
TMED3	7.45e-98	1.25317	1.35e-93
DAP	3.22e-97	0.892332	5.82e-93
ARHGAP26	1.65e-96	-1.09828	2.98e-92
CFD	2.66e-96	-1.03745	4.82e-92
TMEM176B	6.16e-96	-0.5446	1.11e-91
S100A9	6.64e-96	-1.16585	1.2e-91
FZD1	1.06e-95	1.56987	1.91e-91
HSPA5	1.46e-95	1.14214	2.64e-91
ITM2B	5.9e-95	-0.579722	1.07e-90
STEAP3	6.32e-95	1.17966	1.14e-90
PLEK2	1.83e-94	3.05206	3.31e-90
TOMM7	3.05e-94	0.838936	5.51e-90
FCGR2B	4.19e-94	-1.26026	7.58e-90
ATP6V0B	5.01e-94	0.637056	9.05e-90
DRAP1	6.84e-94	0.68892	1.24e-89
RNF7	9.45e-94	1.02667	1.71e-89
SDC2	2.32e-93	1.27994	4.19e-89
GPX4	3.13e-93	0.678915	5.66e-89
SRM	7.94e-93	1.30633	1.44e-88
EEF2	9.46e-93	0.747958	1.71e-88
SH3GLB1	2.44e-92	0.938204	4.42e-88
OXA1L	3.01e-92	0.913179	5.44e-88
C1orf43	3.55e-92	1.03226	6.42e-88
EIF4EBP1	6.28e-92	1.21212	1.14e-87
PSMC4	1.38e-91	1.22583	2.5e-87
TRAM1	3.87e-91	0.805717	7e-87
MIF	1.11e-90	1.09095	2.01e-86
ANPEP	1.22e-90	0.92647	2.21e-86
CREB3	1.31e-90	1.31921	2.36e-86
PLA2G7	3.41e-90	-0.732038	6.16e-86
HSPA1B	3.97e-90	-2.56842	7.17e-86
TOMM5	4.97e-90	1.24937	8.99e-86
UBXN6	9.67e-90	0.775269	1.75e-85
S100A10	1.12e-88	0.633522	2.03e-84
OSTC	1.73e-88	1.20626	3.12e-84
TAX1BP3	1.86e-88	0.996112	3.36e-84
IDH2	6.13e-88	0.8792	1.11e-83
CHCHD2	1.76e-87	0.819112	3.18e-83
HSP90B1	1.91e-87	0.840161	3.45e-83
S100A4	2.75e-87	0.651679	4.97e-83
S100A11	5.27e-87	0.444805	9.53e-83
TPRG1	9.57e-87	1.96119	1.73e-82
RAB1B	2.14e-86	0.815208	3.86e-82
IGF1	2.41e-86	-3.1059	4.36e-82
EIF3L	2.49e-86	1.04971	4.5e-82
GM2A	3.18e-86	-0.565024	5.74e-82
MLEC	3.98e-86	0.865508	7.2e-82
PHGDH	4.73e-86	2.38827	8.56e-82
TMEM167A	8.29e-86	1.0427	1.5e-81
SDHB	9.67e-86	0.829669	1.75e-81
C9orf16	1.1e-85	1.11406	1.98e-81
ATP6AP2	2.09e-85	0.581097	3.77e-81
SPI1	2.85e-85	0.360112	5.16e-81
NHP2	1.38e-84	1.32925	2.49e-80
SRPRB	4e-84	1.13692	7.24e-80
EVI2B	7.31e-84	0.861887	1.32e-79
HDLBP	8.06e-84	0.792329	1.46e-79
CALHM2	9.31e-84	0.904559	1.68e-79
RALA	2.19e-83	1.16739	3.96e-79
EIF3H	2.4e-83	1.087	4.34e-79
VAMP8	2.48e-83	0.470729	4.48e-79
ALDH1L2	2.63e-83	1.79374	4.75e-79
RSRP1	4.31e-83	-0.993186	7.8e-79
CNN2	6.03e-83	1.03046	1.09e-78
GAL3ST4	6.22e-83	1.32706	1.12e-78
FBP1	8.84e-83	0.400565	1.6e-78
STAB1	9.7e-83	-0.722969	1.75e-78
JTB	1.47e-82	1.04517	2.65e-78
NPL	2.43e-82	-0.623701	4.39e-78
SLC37A2	2.9e-82	-0.598681	5.25e-78
COMMD9	3.27e-82	0.843628	5.91e-78
TPM4	3.84e-82	0.862424	6.95e-78
CLDN1	5.58e-82	2.90253	1.01e-77
CD63	6.4e-82	-0.485553	1.16e-77
CMPK1	6.61e-82	0.794646	1.2e-77
ZYX	9.37e-82	0.619246	1.69e-77
FLNA	1.4e-81	0.676437	2.52e-77
CCNL1	1.72e-81	-1.38073	3.11e-77
TM9SF3	1.79e-81	0.702051	3.23e-77
VASH1	2.72e-81	0.968546	4.92e-77
CTSC	5.09e-81	-0.570751	9.2e-77
POU2F2	9.84e-81	1.74918	1.78e-76
YPEL3	9.88e-81	1.13865	1.79e-76
XPOT	1.07e-80	1.55867	1.94e-76
BCKDHA	2.44e-80	1.19335	4.41e-76
LST1	2.76e-80	0.816123	4.99e-76
JUN	5.52e-80	-2.21021	9.99e-76
RHOC	1.27e-79	0.830569	2.3e-75
CLEC4A	1.91e-79	0.837948	3.46e-75
CD14	6.45e-79	-0.583685	1.17e-74
VTI1B	9.22e-79	0.852397	1.67e-74
CH25H	1.16e-78	1.15614	2.09e-74
TNFAIP2	1.32e-78	-0.718826	2.38e-74
LIMK1	2.45e-78	0.880561	4.44e-74
YKT6	3.03e-78	0.922138	5.48e-74
TSPAN33	4.24e-78	0.960747	7.66e-74
UBE2J1	5.32e-78	1.01147	9.62e-74
SDC3	8.87e-78	-0.722375	1.6e-73
PMP22	2.27e-77	-0.645685	4.1e-73
GOLGA5	3.01e-77	1.13613	5.44e-73
ALDH18A1	4.5e-77	2.0043	8.14e-73
CAPNS1	6.14e-77	0.71967	1.11e-72
GORASP2	1.32e-76	1.11435	2.38e-72
MS4A4A	1.35e-76	-1.02552	2.44e-72
CD109	1.83e-76	0.940692	3.31e-72
SLC35B1	4e-76	1.05386	7.23e-72
ADAMTSL4	6.03e-76	-0.756976	1.09e-71
GPSM3	7.33e-76	0.694521	1.33e-71
KDELR3	1.98e-75	3.42203	3.59e-71
FGL2	6e-75	-0.832192	1.08e-70
CANX	6.29e-75	0.739214	1.14e-70
UQCR10	1.02e-74	0.766906	1.85e-70
TLR7	1.69e-74	1.09351	3.06e-70
LRPAP1	1.9e-74	-0.515214	3.44e-70
TMED2	2.95e-74	0.995148	5.33e-70
SLC6A9	3.2e-74	3.63804	5.78e-70
ACP5	3.67e-74	-0.610585	6.63e-70
PSAP	5.94e-74	-0.329992	1.07e-69
EIF2A	7.21e-74	1.11204	1.3e-69
C19orf53	1.08e-73	0.96855	1.94e-69
SH3KBP1	2.18e-73	0.833025	3.95e-69
ITGAM	4.09e-73	-0.616332	7.4e-69
PTDSS1	7.45e-73	0.907596	1.35e-68
ARL6IP4	2.15e-72	0.756911	3.89e-68
CTSD	2.63e-72	-0.726182	4.76e-68
ARMT1	2.8e-72	1.1022	5.05e-68
KDELR1	3.72e-72	0.984707	6.73e-68
EEF1AKMT4	5.46e-72	1.86888	9.87e-68
MAN2B1	8e-72	0.424695	1.45e-67
HSPA6	1.14e-71	-1.54683	2.07e-67
CD83	1.71e-71	-1.52677	3.09e-67
SNX3	2.22e-71	0.704986	4.02e-67
FIS1	2.61e-71	0.764208	4.73e-67
QARS	4.51e-71	0.802545	8.15e-67
CYTH1	6.46e-71	-0.854101	1.17e-66
PSMB6	1.59e-70	0.962745	2.87e-66
SAT1	2.2e-70	-0.804152	3.98e-66
COPE	2.77e-70	0.739933	5e-66
SLC35E1	3.36e-70	1.11801	6.07e-66
LDHB	4.57e-70	0.78762	8.26e-66
TXNL4A	4.66e-70	0.772283	8.42e-66
RAP1A	5.86e-70	0.688578	1.06e-65
LAPTM4A	1.05e-69	0.703762	1.9e-65
UQCRQ	1.44e-69	0.952437	2.61e-65
ARG2	1.8e-69	1.51662	3.25e-65
TMEM258	1.89e-69	1.02804	3.42e-65
PSAT1	1.96e-69	2.12929	3.55e-65
IFT20	3.22e-69	1.11165	5.82e-65
WDR83OS	4.77e-69	0.8375	8.62e-65
PPIB	5.82e-69	0.722553	1.05e-64
EFCAB14	8.4e-69	0.787818	1.52e-64
LAMTOR1	8.97e-69	0.542539	1.62e-64
HYOU1	1.3e-68	1.0196	2.34e-64
MATK	3.52e-68	0.869333	6.37e-64
COPA	3.64e-68	0.685336	6.58e-64
C1QC	4.21e-68	-0.355832	7.6e-64
ARL1	5.21e-68	1.06428	9.43e-64
ACTB	5.77e-68	0.600371	1.04e-63
IGFBP4	1.68e-67	-0.903272	3.04e-63
SEC31A	1.78e-67	0.833732	3.22e-63
SEC61B	1.97e-67	1.02819	3.57e-63
TSPAN3	1.98e-67	0.713452	3.58e-63
ARCN1	4.54e-67	0.775831	8.2e-63
COTL1	4.57e-67	0.675476	8.26e-63
TXNDC5	7.77e-67	0.812715	1.41e-62
MICOS10	7.93e-67	0.802003	1.43e-62
RCN1	4.4e-66	1.15827	7.95e-62
CDK2AP1	7.47e-66	1.00584	1.35e-61
CAMK1	7.48e-66	0.794891	1.35e-61
CTDSP1	9.97e-66	0.73989	1.8e-61
FMN1	1.07e-65	-0.836682	1.94e-61
KLHDC3	1.16e-65	0.90255	2.1e-61
HIGD2A	1.89e-65	0.707018	3.42e-61
STAC	2.98e-65	0.935502	5.39e-61
SEC61A1	3.42e-65	0.758491	6.19e-61
ARPC1B	3.57e-65	0.397848	6.45e-61
HSF4	5.08e-65	-2.71016	9.19e-61
MYCBP	8.81e-65	2.01365	1.59e-60
TMEM243	2.02e-64	1.0334	3.65e-60
TMEM263	2.14e-64	1.07009	3.87e-60
MX1	2.19e-64	-0.556681	3.97e-60
COX8A	2.27e-64	0.663362	4.11e-60
NCF4	2.82e-64	-0.630378	5.09e-60
COX14	4.15e-64	0.86316	7.5e-60
LGMN	5.52e-64	-0.610877	9.98e-60
HIST1H1D	5.61e-64	1.91606	1.01e-59
IFRD2	6.47e-64	1.11146	1.17e-59
ERLEC1	6.78e-64	1.03069	1.23e-59
ENG	7.72e-64	0.486781	1.4e-59
NOP53	8.06e-64	0.886987	1.46e-59
DEK	8.34e-64	1.01171	1.51e-59
GBA	9.6e-64	-0.609475	1.74e-59
TIMM13	1.16e-63	0.809868	2.1e-59
SNX17	1.49e-63	0.63764	2.7e-59
ICAM1	1.93e-63	-1.03566	3.48e-59
SLC25A11	2.05e-63	0.728202	3.71e-59
LPCAT2	3.23e-63	0.858977	5.84e-59
GGA2	3.39e-63	-0.634702	6.12e-59
RCN3	4.59e-63	-1.60045	8.3e-59
SORL1	4.71e-63	1.21055	8.52e-59
EIF2AK1	5.13e-63	0.874448	9.27e-59
SUMO3	6.72e-63	0.468094	1.22e-58
FGD2	8.56e-63	-0.904684	1.55e-58
NDUFB10	8.58e-63	0.7121	1.55e-58
RNF145	9.85e-63	0.766217	1.78e-58
LGALS3BP	1.84e-62	-0.663466	3.32e-58
KIF1C	4.08e-62	0.841658	7.37e-58
POLR2I	5.93e-62	1.09289	1.07e-57
IARS	6.24e-62	1.38839	1.13e-57
PPP1R15A	6.53e-62	-1.40963	1.18e-57
GDI2	8.05e-62	0.680749	1.46e-57
SULF2	1.56e-61	-1.58243	2.81e-57
RASGRP3	1.6e-61	0.932468	2.89e-57
DGUOK	1.72e-61	0.961544	3.1e-57
TLE5	1.99e-61	0.718242	3.6e-57
QPCT	2.42e-61	0.874287	4.37e-57
TMEM14C	3.2e-61	0.756981	5.79e-57
EIF3M	4.55e-61	1.09509	8.24e-57
MED8	4.93e-61	1.01452	8.92e-57
MDFIC	6.52e-61	0.786903	1.18e-56
LGALS1	1.21e-60	0.372195	2.2e-56
CRLS1	1.31e-60	0.953168	2.36e-56
CEBPG	1.41e-60	1.0259	2.56e-56
COPB2	1.71e-60	0.695121	3.09e-56
MAT2A	1.97e-60	-0.907683	3.56e-56
SSR3	2.7e-60	0.736485	4.88e-56
QPRT	2.93e-60	-0.935737	5.29e-56
MYDGF	3.03e-60	0.570199	5.48e-56
C1S	3.26e-60	-2.60958	5.89e-56
RPN1	4.37e-60	0.776346	7.89e-56
CSDE1	6.65e-60	0.691904	1.2e-55
TP53	8.74e-60	0.838808	1.58e-55
HINT1	1.48e-59	0.782518	2.67e-55
SEC61G	1.58e-59	1.0815	2.86e-55
RHOA	2.04e-59	0.409439	3.69e-55
ITGAV	2.47e-59	0.854391	4.46e-55
MXD4	2.99e-59	0.675668	5.41e-55
TIMP2	4.59e-59	-0.326511	8.29e-55
ZNF581	5.57e-59	1.05928	1.01e-54
RHOG	5.89e-59	0.553081	1.06e-54
HK3	6.34e-59	-0.904188	1.15e-54
STARD7	7.45e-59	0.867318	1.35e-54
FCGR3A	8.42e-59	1.14535	1.52e-54
FAM174C	9.97e-59	0.822706	1.8e-54
ARPC2	1.27e-58	0.705122	2.3e-54
EIF4EBP2	1.44e-58	0.663683	2.6e-54
CD74	1.54e-58	0.338881	2.79e-54
NEU1	1.58e-58	-0.894042	2.86e-54
CDK2AP2	2.7e-58	1.32655	4.88e-54
NUCB1	2.72e-58	-0.426	4.93e-54
EMC7	3.11e-58	0.70186	5.62e-54
HES1	3.14e-58	-5.72518	5.67e-54
NME1	7.67e-58	1.11057	1.39e-53
PCBD1	8.98e-58	0.696813	1.62e-53
CERCAM	1.01e-57	1.78086	1.82e-53
BLVRB	2.53e-57	-0.614913	4.58e-53
RBX1	3.19e-57	0.835118	5.76e-53
TMED7	3.41e-57	0.624862	6.17e-53
CRTAP	3.6e-57	0.620111	6.52e-53
ENPP2	3.96e-57	-0.925937	7.17e-53
TRAPPC5	5.21e-57	0.657254	9.42e-53
APOL1	5.8e-57	-1.24869	1.05e-52
SSR4	6.22e-57	0.852691	1.12e-52
MFNG	6.4e-57	0.938408	1.16e-52
CKLF	6.72e-57	0.81642	1.21e-52
ECHS1	8.81e-57	0.736467	1.59e-52
C6orf62	9.42e-57	0.583581	1.7e-52
UFM1	1.05e-56	0.877693	1.89e-52
ARRB2	1.6e-56	0.404712	2.89e-52
PKM	2.03e-56	0.458248	3.67e-52
MGST3	2.85e-56	0.543813	5.16e-52
NCAM1	2.91e-56	3.27602	5.26e-52
ZDHHC2	3e-56	0.917377	5.43e-52
TTC3	3.15e-56	0.793773	5.7e-52
SNX2	3.29e-56	0.502329	5.96e-52
NUS1	3.3e-56	0.727869	5.97e-52
C11orf24	7.01e-56	0.983736	1.27e-51
BTBD1	7.36e-56	0.725814	1.33e-51
EIF4B	1.04e-55	0.856912	1.89e-51
MARCKS	1.11e-55	-0.474426	2e-51
RAP2A	1.33e-55	0.51245	2.41e-51
RABAC1	2.07e-55	0.757696	3.75e-51
UFC1	3.2e-55	0.682712	5.78e-51
INSIG1	4.42e-55	-1.63371	7.99e-51
C15orf48	4.54e-55	0.687361	8.2e-51
NUDT21	4.83e-55	0.916922	8.73e-51
PID1	5.04e-55	1.3594	9.12e-51
PYURF	5.12e-55	0.795243	9.26e-51
NSA2	5.53e-55	0.981327	1e-50
MEA1	5.74e-55	0.862211	1.04e-50
ALKBH7	6.5e-55	0.855603	1.17e-50
FBXW5	1.01e-54	0.710253	1.83e-50
OAS3	1.05e-54	-0.654786	1.9e-50
WLS	1.06e-54	-0.81343	1.92e-50
RSAD2	1.09e-54	-1.01614	1.98e-50
VENTX	1.18e-54	1.38258	2.13e-50
CKAP4	1.19e-54	0.945129	2.16e-50
C1QA	1.22e-54	-0.393818	2.2e-50
RMND5A	1.28e-54	0.804316	2.32e-50
NDUFA6	1.51e-54	0.855747	2.73e-50
TXNIP	1.65e-54	0.626578	2.99e-50
MSR1	1.77e-54	0.582801	3.2e-50
PABPC4	2.51e-54	0.84546	4.53e-50
SYT9	2.75e-54	3.52278	4.98e-50
LSM4	3.66e-54	0.778132	6.62e-50
TMEM183A	3.69e-54	0.733016	6.67e-50
PDCD6	3.77e-54	0.819175	6.81e-50
TMEM208	5.22e-54	0.960229	9.44e-50
VDAC1	7.15e-54	0.938888	1.29e-49
JAML	8.51e-54	-0.957663	1.54e-49
CALM2	9.21e-54	0.502488	1.67e-49
CTSZ	1.03e-53	-0.401523	1.87e-49
KCMF1	1.12e-53	0.731033	2.03e-49
BRK1	1.25e-53	1.01153	2.27e-49
AMDHD2	1.39e-53	-0.770065	2.52e-49
LYSMD2	2.19e-53	0.933097	3.96e-49
YIPF2	2.31e-53	1.08669	4.18e-49
ADSS	2.39e-53	0.934646	4.32e-49
FBXO7	2.41e-53	0.646357	4.36e-49
NDUFAB1	2.46e-53	0.715556	4.45e-49
SYNGR2	2.73e-53	0.422192	4.94e-49
HEXA	2.94e-53	-0.474012	5.33e-49
SSR1	3.13e-53	0.864148	5.65e-49
OLFML2B	3.2e-53	0.910515	5.79e-49
PHPT1	3.4e-53	0.63765	6.14e-49
ALK	3.59e-53	-2.00598	6.5e-49
FAM32A	3.85e-53	0.776722	6.95e-49
NRP2	4.34e-53	-0.567657	7.84e-49
GFPT1	4.44e-53	1.06176	8.03e-49
FCGR3B	4.47e-53	1.58728	8.08e-49
PCDHGC3	5.69e-53	1.98257	1.03e-48
FXYD5	6.11e-53	0.403856	1.1e-48
UAP1L1	7.17e-53	-0.896738	1.3e-48
ACTG1	7.39e-53	0.636572	1.34e-48
KCTD12	9.04e-53	-0.457441	1.63e-48
IMP4	1.27e-52	0.825999	2.3e-48
APRT	1.43e-52	0.65603	2.59e-48
ATP5MD	1.47e-52	0.905158	2.65e-48
PBX3	1.64e-52	0.945405	2.96e-48
CHPF	1.82e-52	1.67776	3.29e-48
LPAR1	1.94e-52	-1.48076	3.5e-48
TCF12	2.11e-52	0.766213	3.82e-48
ATF3	2.31e-52	-3.41984	4.18e-48
PCSK5	2.68e-52	-1.67289	4.85e-48
NRN1	3.17e-52	2.60193	5.73e-48
ZDHHC16	3.46e-52	0.916673	6.26e-48
APP	3.9e-52	0.46452	7.05e-48
ALG2	4.56e-52	0.962003	8.25e-48
CNPY2	4.63e-52	0.828755	8.37e-48
PPM1G	4.9e-52	0.779927	8.85e-48
MAP3K2	6.05e-52	0.73563	1.09e-47
TM9SF2	6.85e-52	0.405709	1.24e-47
SNU13	8.11e-52	0.651264	1.47e-47
PRDX3	9.81e-52	0.904159	1.77e-47
SRP68	1.1e-51	0.916035	1.99e-47
ATG3	1.21e-51	0.63046	2.18e-47
NR4A1	1.21e-51	-5.18773	2.19e-47
COX7A2L	1.43e-51	0.784209	2.59e-47
TWF2	1.94e-51	0.480275	3.51e-47
ATP5PB	2.69e-51	0.771432	4.87e-47
ADIPOR1	4.95e-51	0.475868	8.95e-47
COPB1	5.2e-51	0.720173	9.4e-47
NDUFA11	6.51e-51	0.676419	1.18e-46
ARL2BP	7.45e-51	0.790066	1.35e-46
EHD2	8.53e-51	3.13065	1.54e-46
FNTA	9.44e-51	0.75411	1.71e-46
RAD23B	1.14e-50	0.793856	2.05e-46
LPXN	1.18e-50	0.499347	2.14e-46
SELENOM	1.2e-50	1.37693	2.18e-46
HSD17B14	1.22e-50	-1.04556	2.21e-46
GMPPB	1.35e-50	0.928307	2.43e-46
TNFRSF14	1.51e-50	-0.587837	2.74e-46
SCPEP1	1.77e-50	-0.471834	3.2e-46
RAB11FIP5	2.02e-50	1.22516	3.65e-46
RTRAF	2.14e-50	1.0185	3.88e-46
TUSC2	2.22e-50	0.916541	4.02e-46
MTHFD1L	2.75e-50	1.09539	4.97e-46
RNF41	2.81e-50	0.928549	5.08e-46
MCEE	3.3e-50	1.13121	5.97e-46
SURF4	3.64e-50	0.633961	6.58e-46
SNHG32	3.87e-50	1.10365	7e-46
BECN1	4.6e-50	0.832525	8.32e-46
LYZ	4.97e-50	0.499009	8.98e-46
STOML2	6.08e-50	0.800611	1.1e-45
NDUFB9	6.72e-50	0.658554	1.22e-45
LDLR	6.75e-50	-1.76288	1.22e-45
VIM	6.8e-50	0.253944	1.23e-45
NDUFAF3	7.46e-50	0.62951	1.35e-45
RNF5	7.82e-50	0.868536	1.41e-45
CCND2	8.01e-50	1.22175	1.45e-45
SPINT1	1.07e-49	0.699456	1.94e-45
ABHD12	1.57e-49	-0.49629	2.83e-45
SPCS3	1.57e-49	0.688339	2.84e-45
PSMB4	1.58e-49	0.694831	2.85e-45
RGS19	2.7e-49	0.70312	4.88e-45
APH1A	3.45e-49	0.567256	6.23e-45
CCT6A	3.72e-49	0.728701	6.72e-45
CASC4	3.74e-49	0.799367	6.76e-45
PCBP2	3.95e-49	0.997996	7.15e-45
ANXA2	4.18e-49	0.335866	7.56e-45
PDE4D	4.4e-49	-2.05713	7.96e-45
CD300E	5.66e-49	1.52303	1.02e-44
DPH2	7.07e-49	1.2355	1.28e-44
GADD45B	7.22e-49	-3.21912	1.31e-44
BCKDK	7.48e-49	0.713853	1.35e-44
CCDC47	8.43e-49	0.541727	1.52e-44
CCL7	8.99e-49	1.49096	1.63e-44
ITGAX	1.06e-48	-0.669524	1.92e-44
CAMLG	1.22e-48	0.92595	2.21e-44
SMIM14	1.36e-48	1.06272	2.45e-44
MTHFD2	1.52e-48	0.787889	2.75e-44
CBX3	2.13e-48	0.913842	3.85e-44
PAGR1	2.33e-48	0.804683	4.21e-44
EGR1	2.57e-48	-3.88416	4.65e-44
TRIB3	3.34e-48	1.93275	6.05e-44
CRIPT	3.69e-48	0.888719	6.68e-44
PTMS	5.37e-48	0.554337	9.7e-44
PTRHD1	7.42e-48	0.902394	1.34e-43
MCL1	1.07e-47	-1.0069	1.93e-43
PPIC	1.3e-47	0.790614	2.35e-43
TOMM22	1.68e-47	0.761586	3.03e-43
GPX3	1.81e-47	1.00501	3.27e-43
PSMA2	1.91e-47	0.778669	3.45e-43
AP1S2	2.29e-47	0.628314	4.14e-43
PJA2	2.56e-47	0.50036	4.63e-43
SLC16A10	4.02e-47	0.806871	7.27e-43
GOLPH3	4.63e-47	0.609515	8.37e-43
SPHK1	4.65e-47	0.87324	8.41e-43
CXCL16	5.66e-47	0.585997	1.02e-42
UBE2V1	6.02e-47	0.675279	1.09e-42
IL7R	6.03e-47	1.03569	1.09e-42
TMEM219	6.92e-47	0.531255	1.25e-42
SLC38A7	7.1e-47	-0.706611	1.28e-42
FKBP1B	9.44e-47	1.35065	1.71e-42
ATP5F1D	1.18e-46	0.654569	2.14e-42
IL18BP	1.44e-46	-1.22935	2.61e-42
MAGEH1	2.31e-46	1.19437	4.18e-42
OCIAD1	2.38e-46	0.672633	4.29e-42
SCARB1	3.97e-46	-0.748552	7.17e-42
ABCC5	4.94e-46	-0.916859	8.93e-42
CTDNEP1	5.46e-46	0.569361	9.88e-42
TMEM126A	5.47e-46	0.898196	9.89e-42
CD300LF	6.6e-46	-0.820779	1.19e-41
SMDT1	6.63e-46	0.725149	1.2e-41
ACTR2	6.95e-46	0.572681	1.26e-41
SMAD3	8.13e-46	-2.35589	1.47e-41
FIBP	8.52e-46	0.826884	1.54e-41
UGDH	8.76e-46	0.91566	1.58e-41
TTYH3	9.07e-46	-0.354751	1.64e-41
HIPK3	9.08e-46	0.562368	1.64e-41
CHP1	1.16e-45	0.682425	2.1e-41
SURF1	1.79e-45	0.881434	3.23e-41
NCS1	2.24e-45	1.0815	4.04e-41
FAM200B	2.37e-45	0.835293	4.28e-41
MCTS1	2.52e-45	0.869603	4.55e-41
TNNT1	2.63e-45	1.85685	4.75e-41
NIBAN1	2.8e-45	0.724762	5.06e-41
RAB8A	2.99e-45	0.564493	5.4e-41
C3	3.33e-45	0.954674	6.02e-41
PSMB2	3.76e-45	0.789434	6.81e-41
OSTF1	4.08e-45	0.43773	7.38e-41
DNAJA4	4.61e-45	-3.12261	8.33e-41
CLIC4	4.66e-45	0.529603	8.42e-41
TMEM69	4.85e-45	0.848844	8.78e-41
SGSH	5.87e-45	-0.918071	1.06e-40
GSTO1	6.05e-45	0.572794	1.09e-40
SEPTIN2	6.31e-45	0.66463	1.14e-40
B4GALT7	7.31e-45	0.837378	1.32e-40
SRP72	7.58e-45	0.819357	1.37e-40
CD151	7.61e-45	0.561467	1.38e-40
CLPTM1L	7.84e-45	0.627901	1.42e-40
PFDN5	7.9e-45	0.664859	1.43e-40
NIPSNAP2	9.71e-45	0.717276	1.76e-40
AKT1	1.06e-44	0.569517	1.92e-40
SLC25A39	1.22e-44	0.600493	2.2e-40
RAB31	1.46e-44	0.446395	2.64e-40
IFNGR1	1.65e-44	0.569249	2.99e-40
GPBP1L1	1.74e-44	0.605842	3.15e-40
TOMM6	1.82e-44	0.850817	3.3e-40
THBD	2.04e-44	-1.79215	3.7e-40
ITPK1	2.58e-44	0.646128	4.66e-40
SETD3	2.6e-44	0.582771	4.7e-40
PRKRA	2.64e-44	0.993082	4.77e-40
CISD3	2.84e-44	0.720587	5.13e-40
DPH3	3.09e-44	0.836919	5.59e-40
DDA1	3.28e-44	0.789738	5.92e-40
ASS1	3.52e-44	2.68481	6.36e-40
DYNLRB1	3.62e-44	0.519571	6.54e-40
RAB11A	3.68e-44	0.737534	6.65e-40
PSMB5	3.88e-44	0.79335	7.02e-40
MYADM	3.9e-44	-1.14315	7.06e-40
MEIS3	4.24e-44	2.11973	7.67e-40
CCNG1	4.65e-44	0.861074	8.41e-40
PYCR1	4.73e-44	2.95673	8.55e-40
VSIG4	5.23e-44	0.605604	9.46e-40
HCK	5.91e-44	0.445495	1.07e-39
APEX1	6.21e-44	0.660232	1.12e-39
RPN2	7e-44	0.563233	1.27e-39
CTDSP2	7.05e-44	0.574212	1.27e-39
STMP1	7.12e-44	0.640536	1.29e-39
DNAJB1	7.5e-44	-1.90896	1.36e-39
SERP1	7.69e-44	0.585157	1.39e-39
LAMB3	7.95e-44	2.23119	1.44e-39
ERCC1	8.36e-44	0.717441	1.51e-39
FPR1	9.31e-44	-1.85469	1.68e-39
HAMP	9.37e-44	1.66217	1.69e-39
PSMG2	1.06e-43	0.698372	1.91e-39
ST6GAL1	1.06e-43	0.786619	1.92e-39
STT3A	1.15e-43	0.583822	2.08e-39
CD36	1.37e-43	0.5873	2.47e-39
CMPK2	1.48e-43	-0.640908	2.67e-39
KLHDC2	1.5e-43	0.879869	2.72e-39
EPRS	1.69e-43	0.805162	3.06e-39
CPNE1	1.7e-43	0.622568	3.07e-39
NDUFS8	1.71e-43	0.759843	3.08e-39
FAM210B	1.92e-43	0.885424	3.47e-39
PSME1	2e-43	0.470106	3.62e-39
ACTN1	2.48e-43	0.444314	4.49e-39
TYROBP	2.53e-43	0.270632	4.58e-39
GRIP2	2.92e-43	2.71062	5.28e-39
ARF4	3.22e-43	1.03652	5.83e-39
MT-ND5	3.5e-43	0.702332	6.33e-39
TMEM273	3.78e-43	-0.734003	6.84e-39
KXD1	4.49e-43	0.618986	8.13e-39
HCFC1R1	4.68e-43	0.782618	8.46e-39
HNRNPL	4.96e-43	0.614245	8.97e-39
LMO4	5.24e-43	0.61459	9.48e-39
SARAF	5.81e-43	0.587404	1.05e-38
ACTA2	6.17e-43	1.04871	1.12e-38
NDUFA4	6.17e-43	0.502342	1.12e-38
RNF213	6.88e-43	-0.558866	1.24e-38
ATP5F1C	7.7e-43	1.01001	1.39e-38
TMEM45A	8.58e-43	2.48133	1.55e-38
DPAGT1	8.79e-43	0.831554	1.59e-38
ICMT	1.27e-42	0.715738	2.29e-38
VMO1	1.29e-42	1.68086	2.34e-38
ELK4	1.3e-42	0.693393	2.35e-38
IMPAD1	1.65e-42	0.734235	2.98e-38
POLR2G	1.96e-42	0.757024	3.55e-38
UBE2D3	2.09e-42	0.625175	3.78e-38
ALG5	2.46e-42	0.824654	4.44e-38
ANP32B	2.61e-42	1.00102	4.72e-38
COX7C	3.2e-42	0.560408	5.79e-38
UCP2	3.23e-42	0.596057	5.84e-38
TMEM230	3.25e-42	0.82564	5.87e-38
EVI2A	3.25e-42	0.612248	5.89e-38
MAPKAP1	3.87e-42	0.523555	6.99e-38
SLC25A5	3.93e-42	0.817501	7.1e-38
CREG1	4.02e-42	-0.318571	7.27e-38
GTF2A2	4.28e-42	0.756007	7.73e-38
TOMM20	5.05e-42	0.697308	9.13e-38
UQCRB	5.16e-42	0.631466	9.33e-38
YWHAH	5.89e-42	0.788416	1.06e-37
MAFF	6.02e-42	-4.48094	1.09e-37
RNASEK	6.12e-42	0.382616	1.11e-37
UXT	7.13e-42	0.732713	1.29e-37
RWDD1	8.29e-42	0.814049	1.5e-37
VSIR	8.66e-42	0.897468	1.57e-37
DISC1	1.12e-41	-1.27332	2.02e-37
SF3A3	1.14e-41	0.843928	2.06e-37
DNAJC3	1.17e-41	0.716912	2.12e-37
ATP6V0E1	1.34e-41	0.408346	2.42e-37
MID1IP1	1.36e-41	0.702955	2.45e-37
NDUFA5	1.36e-41	0.665134	2.46e-37
SLC39A8	1.7e-41	0.966452	3.08e-37
PPP1CA	1.79e-41	0.590978	3.23e-37
GNB1	2.09e-41	0.443002	3.78e-37
PRDX6	2.22e-41	0.634609	4.01e-37
YIPF4	2.34e-41	0.719399	4.23e-37
EIF3E	2.48e-41	1.28021	4.48e-37
CA11	2.49e-41	0.96532	4.49e-37
IFNAR1	2.62e-41	0.677227	4.73e-37
DESI1	2.98e-41	0.768939	5.39e-37
LYPD1	3.03e-41	4.16958	5.48e-37
COMMD6	3.06e-41	0.788268	5.53e-37
MZT1	3.4e-41	0.786629	6.15e-37
DSTN	3.67e-41	0.805567	6.63e-37
GMPR2	3.97e-41	0.744269	7.19e-37
FCGR1A	5.06e-41	1.02028	9.15e-37
MAPK1	5.64e-41	0.501419	1.02e-36
SEC63	6.08e-41	0.734982	1.1e-36
SERPINB2	6.34e-41	-3.46024	1.15e-36
SEPTIN11	7.51e-41	0.634993	1.36e-36
ARPC3	8.24e-41	0.551405	1.49e-36
BTF3L4	8.29e-41	0.555403	1.5e-36
FHL3	9.23e-41	0.934854	1.67e-36
GABARAP	9.47e-41	0.445869	1.71e-36
PC	9.68e-41	1.23145	1.75e-36
CA2	1.01e-40	0.747779	1.82e-36
BABAM1	1.1e-40	0.666367	1.99e-36
SVBP	1.14e-40	0.977302	2.06e-36
ATP5MF	1.23e-40	0.608772	2.23e-36
NPRL2	1.26e-40	1.1043	2.28e-36
GUK1	1.45e-40	0.636556	2.63e-36
GNG12	1.51e-40	1.19272	2.72e-36
MYL12A	1.67e-40	0.878083	3.02e-36
C16orf71	1.68e-40	2.3809	3.04e-36
CD180	1.8e-40	-1.20257	3.26e-36
G6PC3	1.93e-40	0.66154	3.49e-36
PPP6C	2.16e-40	0.587611	3.9e-36
HIST1H1E	2.52e-40	0.685344	4.57e-36
PDGFB	2.58e-40	-0.986023	4.67e-36
GDE1	2.67e-40	0.406326	4.84e-36
SLC31A1	3.08e-40	0.566987	5.57e-36
ACBD3	3.28e-40	0.631258	5.93e-36
ANAPC16	3.47e-40	0.688656	6.27e-36
CIITA	3.49e-40	-0.636909	6.32e-36
NAB2	6.62e-40	0.86922	1.2e-35
METTL26	7.3e-40	0.760521	1.32e-35
AURKAIP1	7.57e-40	0.674082	1.37e-35
SLC16A3	8.24e-40	0.490416	1.49e-35
ENDOG	9.78e-40	0.966595	1.77e-35
NANS	1.09e-39	0.58352	1.97e-35
TRA2B	1.13e-39	-1.14739	2.05e-35
IER5	1.14e-39	-1.29162	2.06e-35
GADD45GIP1	1.36e-39	0.588346	2.47e-35
BET1L	1.6e-39	0.656569	2.88e-35
SSNA1	1.77e-39	0.816513	3.2e-35
SCN9A	1.85e-39	-1.53637	3.34e-35
KCTD15	2.13e-39	1.60198	3.85e-35
PAK1	2.2e-39	0.623844	3.97e-35
SPR	2.2e-39	0.752305	3.98e-35
PPDPF	2.35e-39	0.536596	4.25e-35
NABP2	2.39e-39	1.02783	4.32e-35
CCL13	2.42e-39	-0.405161	4.37e-35
DNAJC4	3.25e-39	0.642801	5.87e-35
ZDHHC20	3.3e-39	0.943532	5.97e-35
SEC24D	3.31e-39	0.699737	5.98e-35
NARS	3.43e-39	0.445496	6.2e-35
ASPH	3.62e-39	0.461491	6.54e-35
ATP5MG	4.1e-39	0.51468	7.41e-35
NSMAF	4.69e-39	0.731956	8.49e-35
MAPK1IP1L	4.72e-39	0.521709	8.53e-35
ATP8A1	4.87e-39	-1.99283	8.81e-35
NUDT22	4.95e-39	0.737603	8.95e-35
SSU72	5.1e-39	0.755601	9.22e-35
HBEGF	5.56e-39	-2.26761	1.01e-34
ROMO1	5.6e-39	0.590822	1.01e-34
NDUFA9	5.65e-39	0.667177	1.02e-34
CACNA2D4	5.85e-39	0.916769	1.06e-34
HRH1	6.42e-39	-1.31063	1.16e-34
KCNN4	6.69e-39	0.645553	1.21e-34
GNB2	6.97e-39	0.546278	1.26e-34
ARPC4	7.25e-39	0.482122	1.31e-34
MKNK1	7.95e-39	-0.579547	1.44e-34
SHMT2	8.22e-39	1.30625	1.49e-34
ARFGAP3	8.51e-39	0.678875	1.54e-34
GLTP	9.68e-39	0.965317	1.75e-34
RELT	1.14e-38	-0.870223	2.06e-34
CERS2	1.3e-38	0.488149	2.35e-34
UBL7	1.48e-38	0.699877	2.68e-34
GSK3A	1.78e-38	0.6337	3.23e-34
GUCD1	2.09e-38	0.660742	3.78e-34
BROX	2.17e-38	0.646629	3.93e-34
PPP4R3B	2.42e-38	0.618486	4.37e-34
DNAJA3	2.79e-38	0.795413	5.05e-34
RNPEP	3.27e-38	0.538469	5.91e-34
ATRAID	3.45e-38	0.549293	6.24e-34
YIPF3	3.46e-38	0.570551	6.25e-34
MOB1A	3.46e-38	0.631776	6.25e-34
IMPACT	3.54e-38	0.777808	6.4e-34
SLC9A9	3.96e-38	-0.939797	7.15e-34
TXNDC17	4.12e-38	0.613862	7.46e-34
ATP5MC2	4.26e-38	0.507532	7.71e-34
FAM136A	4.64e-38	0.945373	8.39e-34
CLINT1	4.74e-38	0.626063	8.57e-34
AIP	4.74e-38	0.581136	8.57e-34
ITGB5	4.86e-38	0.546379	8.79e-34
HIPK2	5.72e-38	0.71421	1.03e-33
CAMTA1	6.14e-38	0.675682	1.11e-33
GALK1	7.36e-38	0.879834	1.33e-33
TMEM59	7.8e-38	0.51158	1.41e-33
ECSIT	8.69e-38	0.843343	1.57e-33
UQCRC1	8.89e-38	0.398829	1.61e-33
TLR1	9.82e-38	0.69748	1.78e-33
EIF4G2	1.04e-37	0.628421	1.88e-33
RNF181	1.06e-37	0.717434	1.91e-33
SEC11C	1.19e-37	0.706298	2.14e-33
TMEM248	1.39e-37	0.552959	2.52e-33
FCGR1B	1.76e-37	0.949148	3.18e-33
CSNK2A2	2e-37	0.675995	3.61e-33
IDS	2.18e-37	0.505771	3.95e-33
COPS3	2.21e-37	0.677992	3.99e-33
HM13	2.31e-37	0.432678	4.18e-33
ZNF467	2.79e-37	0.767649	5.04e-33
SPG21	2.89e-37	0.386603	5.22e-33
PPP1R11	2.92e-37	0.668643	5.27e-33
ZCRB1	2.98e-37	0.815261	5.38e-33
GHITM	3.1e-37	0.550937	5.61e-33
ADAP2	3.54e-37	0.482517	6.39e-33
DDX18	3.87e-37	0.63409	7e-33
ARFIP2	3.9e-37	0.788916	7.05e-33
ANAPC13	4.23e-37	0.646161	7.66e-33
LSM1	4.26e-37	0.674977	7.7e-33
XAF1	4.36e-37	-0.635312	7.88e-33
TMEM214	4.49e-37	0.823229	8.11e-33
TYMP	4.56e-37	0.326892	8.24e-33
SFXN1	4.88e-37	0.880464	8.83e-33
EMG1	5.6e-37	0.773204	1.01e-32
ITGB3	5.69e-37	1.2927	1.03e-32
HMOX2	5.81e-37	0.612279	1.05e-32
PEF1	5.87e-37	0.844675	1.06e-32
CYFIP2	5.87e-37	1.03738	1.06e-32
USP1	5.98e-37	0.870976	1.08e-32
PMM2	6.31e-37	0.862043	1.14e-32
NPM3	6.47e-37	0.949111	1.17e-32
SEC24C	6.47e-37	0.532375	1.17e-32
GOLGA7	6.83e-37	0.587618	1.24e-32
NAGK	7.2e-37	-0.319532	1.3e-32
NT5C3B	7.73e-37	1.01713	1.4e-32
ABL2	7.74e-37	-1.5104	1.4e-32
CDC34	8.13e-37	0.661069	1.47e-32
SET	9.18e-37	0.563475	1.66e-32
POMP	9.27e-37	0.680361	1.68e-32
PRELID3B	9.64e-37	0.930582	1.74e-32
PHC2	1e-36	0.588526	1.82e-32
MERTK	1.01e-36	0.678502	1.83e-32
GPN3	1.1e-36	0.686532	1.99e-32
MAGED1	1.13e-36	1.04815	2.05e-32
BAX	1.68e-36	0.399605	3.03e-32
PREB	1.68e-36	0.723918	3.03e-32
WDR13	1.92e-36	0.633547	3.48e-32
USO1	1.93e-36	0.607123	3.49e-32
PYCARD	2.07e-36	0.608578	3.75e-32
APMAP	2.18e-36	-0.482327	3.94e-32
BTBD2	2.41e-36	0.60092	4.36e-32
COX6B1	2.44e-36	0.530907	4.41e-32
ZNF511	2.47e-36	0.814411	4.47e-32
COPZ1	2.48e-36	0.724614	4.49e-32
CNRIP1	2.61e-36	0.578823	4.71e-32
MORF4L1	2.63e-36	0.735492	4.75e-32
SEC23IP	3.1e-36	0.639874	5.6e-32
GRK2	3.29e-36	0.473085	5.94e-32
NUBP2	3.31e-36	0.96859	5.99e-32
SNRNP40	3.41e-36	0.65773	6.17e-32
MARF1	3.51e-36	0.741444	6.34e-32
CHCHD10	3.92e-36	0.54632	7.09e-32
GNA15	3.99e-36	0.567217	7.22e-32
CCDC28A	4.38e-36	0.656596	7.92e-32
C18orf32	4.54e-36	0.613762	8.21e-32
PPP1CC	4.59e-36	0.800601	8.31e-32
SLC43A2	4.69e-36	0.660906	8.49e-32
HSPA9	5.13e-36	0.807179	9.28e-32
CLCN7	5.51e-36	-0.36427	9.96e-32
LSM10	5.8e-36	0.588932	1.05e-31
CCDC88A	6.35e-36	0.45476	1.15e-31
PFKP	6.37e-36	0.75672	1.15e-31
VAMP3	6.43e-36	0.405509	1.16e-31
RSL1D1	8.54e-36	0.760477	1.54e-31
GCHFR	8.55e-36	0.903975	1.55e-31
MMADHC	8.8e-36	0.701087	1.59e-31
SERPINB1	9.58e-36	0.479415	1.73e-31
SERINC1	9.79e-36	0.425737	1.77e-31
ATP5F1A	9.94e-36	0.493735	1.8e-31
TADA3	1.08e-35	0.569458	1.95e-31
KCNJ5	1.08e-35	-1.46843	1.96e-31
SMIM10L1	1.09e-35	0.76171	1.98e-31
TNFRSF1B	1.11e-35	-0.552182	2e-31
DLG4	1.25e-35	0.728568	2.26e-31
KCTD20	1.33e-35	0.572109	2.41e-31
HACD2	1.37e-35	0.783847	2.47e-31
RESF1	1.57e-35	0.771433	2.83e-31
HERPUD1	1.59e-35	0.746645	2.88e-31
DKC1	1.63e-35	0.71338	2.94e-31
TMA7	1.71e-35	0.756154	3.1e-31
CSF1R	1.78e-35	0.31229	3.23e-31
HSD17B11	1.87e-35	0.596574	3.37e-31
FAM89B	1.92e-35	0.570594	3.47e-31
CSF2RB	2e-35	-0.74281	3.62e-31
MPC1	2.03e-35	0.598962	3.67e-31
IGIP	2.05e-35	1.08542	3.7e-31
GET3	2.09e-35	0.51057	3.78e-31
SGPL1	2.14e-35	0.512205	3.87e-31
SCYL1	3.23e-35	0.74732	5.84e-31
CCNY	3.65e-35	0.556839	6.59e-31
PHF19	3.69e-35	0.721988	6.68e-31
ATP5F1B	4.01e-35	0.513198	7.25e-31
APOL4	4.03e-35	-1.49977	7.28e-31
ALDH3A2	4.2e-35	0.546807	7.6e-31
KRTCAP2	4.45e-35	0.536695	8.04e-31
PCK2	4.95e-35	0.555836	8.96e-31
NT5DC2	4.96e-35	0.768319	8.97e-31
PIK3AP1	5.23e-35	0.386272	9.46e-31
AUTS2	5.44e-35	1.17355	9.84e-31
DCTD	5.49e-35	0.577323	9.93e-31
POLR3H	5.53e-35	0.846038	1e-30
TYW3	6.09e-35	0.723745	1.1e-30
MLF2	6.33e-35	0.523435	1.14e-30
SCFD1	6.4e-35	0.640769	1.16e-30
PRKACA	6.65e-35	0.367139	1.2e-30
WDR46	6.9e-35	0.714023	1.25e-30
ATG13	7.06e-35	0.747729	1.28e-30
EGFL7	8.6e-35	-1.70824	1.56e-30
SLC30A5	8.64e-35	0.729137	1.56e-30
PRRC1	8.72e-35	0.609939	1.58e-30
MS4A14	9.05e-35	0.924103	1.64e-30
DCTPP1	9.2e-35	0.847265	1.66e-30
KLHL5	9.42e-35	0.572601	1.7e-30
ARMC10	9.54e-35	0.720182	1.73e-30
EGR3	1.01e-34	-6.07551	1.82e-30
P3H2	1.02e-34	0.923062	1.84e-30
UBE2D2	1.13e-34	0.802052	2.04e-30
RTN3	1.13e-34	0.412775	2.05e-30
SEC23A	1.15e-34	0.660461	2.08e-30
AGPAT1	1.18e-34	0.556641	2.13e-30
ZNF618	1.19e-34	0.760778	2.16e-30
EIF2S3	1.2e-34	0.761348	2.17e-30
IAH1	1.22e-34	0.60471	2.2e-30
PSMB10	1.24e-34	0.494198	2.25e-30
DYNLT3	1.25e-34	0.671637	2.26e-30
LYN	1.28e-34	0.593805	2.31e-30
ARSA	1.31e-34	-0.645098	2.37e-30
SLC7A7	1.35e-34	0.405538	2.45e-30
FUCA2	1.61e-34	0.465809	2.91e-30
RAB6A	1.65e-34	0.513007	2.98e-30
FTSJ1	1.68e-34	0.899047	3.05e-30
POLDIP2	1.72e-34	0.580395	3.11e-30
RAB4A	1.73e-34	0.536425	3.12e-30
ATP5PD	1.8e-34	0.615818	3.25e-30
TFG	1.84e-34	0.634676	3.33e-30
CAND1	2.01e-34	0.619593	3.63e-30
ZFAND3	2.05e-34	0.578518	3.71e-30
LY6E	2.06e-34	-0.301088	3.73e-30
PARVB	2.53e-34	0.506455	4.58e-30
CSNK2B	2.61e-34	0.639469	4.71e-30
BST2	2.7e-34	-0.329291	4.88e-30
UQCR11	2.7e-34	0.492076	4.88e-30
COX6A1	2.95e-34	0.527603	5.33e-30
SUPT4H1	2.95e-34	0.683084	5.34e-30
AP2A1	2.97e-34	0.546742	5.38e-30
H2AFZ	3.09e-34	0.541194	5.58e-30
HS3ST1	3.14e-34	1.17529	5.68e-30
SLC50A1	3.22e-34	0.625784	5.82e-30
PRKAG1	3.23e-34	0.678826	5.84e-30
ANKH	3.38e-34	0.568966	6.11e-30
UQCRFS1	3.44e-34	0.891587	6.22e-30
PGD	3.48e-34	-0.364596	6.28e-30
SMIM19	3.69e-34	0.881546	6.67e-30
ECI1	4.33e-34	0.719493	7.83e-30
C4orf3	4.94e-34	0.474271	8.94e-30
ARNTL2	4.95e-34	1.17766	8.95e-30
SLC6A6	5.11e-34	0.43776	9.24e-30
RABL6	5.84e-34	0.564268	1.06e-29
BANF1	6.17e-34	0.664627	1.11e-29
C1orf122	6.35e-34	0.655261	1.15e-29
WDTC1	6.41e-34	0.519349	1.16e-29
CXCL5	6.71e-34	1.83875	1.21e-29
CALU	6.97e-34	0.45949	1.26e-29
TPGS2	7.36e-34	0.597234	1.33e-29
CSK	7.56e-34	0.419335	1.37e-29
UGGT1	7.77e-34	0.582183	1.4e-29
HIF1A	7.84e-34	0.641941	1.42e-29
FBL	7.87e-34	0.798698	1.42e-29
NOA1	7.92e-34	1.07667	1.43e-29
STAU1	8.48e-34	0.482797	1.53e-29
ESD	8.95e-34	0.529984	1.62e-29
R3HDM4	9.22e-34	0.66717	1.67e-29
PLPP5	1.04e-33	0.781397	1.88e-29
UBE2I	1.1e-33	0.468402	1.99e-29
MDH1	1.12e-33	0.624542	2.03e-29
AHCYL1	1.29e-33	0.665718	2.33e-29
AIDA	1.29e-33	0.725349	2.33e-29
MRC2	1.34e-33	1.6902	2.42e-29
THAP11	1.41e-33	0.595249	2.55e-29
PI4K2B	1.49e-33	0.708729	2.69e-29
TMEM141	1.72e-33	0.702496	3.11e-29
IFI27L2	1.8e-33	0.558349	3.25e-29
SLIRP	1.84e-33	0.613237	3.33e-29
RER1	1.91e-33	0.485305	3.45e-29
TIMM9	2.1e-33	0.862281	3.79e-29
VPS26B	2.28e-33	0.564377	4.11e-29
TMF1	2.44e-33	0.653151	4.42e-29
RANGRF	2.7e-33	0.701243	4.89e-29
CDK16	2.72e-33	0.649814	4.91e-29
UBE2R2	2.75e-33	0.530349	4.96e-29
ERH	2.76e-33	0.685374	4.99e-29
AUP1	2.9e-33	0.541652	5.25e-29
TRPM2	3.2e-33	-0.660643	5.79e-29
SNRPC	3.34e-33	0.544811	6.03e-29
PGAM5	3.5e-33	0.883277	6.34e-29
FTL	3.66e-33	0.216058	6.62e-29
YIPF5	4.07e-33	0.645359	7.37e-29
NR4A2	4.34e-33	-3.48093	7.84e-29
WDR45B	5e-33	0.580134	9.05e-29
RGMB	5.13e-33	2.20491	9.27e-29
SULT1C2	5.19e-33	-3.22451	9.38e-29
POLE3	5.24e-33	0.773977	9.47e-29
PGLS	5.54e-33	0.548192	1e-28
CLPP	5.67e-33	0.619482	1.03e-28
C1QBP	5.97e-33	0.794988	1.08e-28
TMX2	6.62e-33	0.588439	1.2e-28
POLG2	6.73e-33	-2.82996	1.22e-28
DOCK10	7.38e-33	0.490794	1.33e-28
ANTXR2	7.38e-33	-0.676771	1.34e-28
BTBD6	7.78e-33	0.748545	1.41e-28
ORAI2	7.78e-33	0.719945	1.41e-28
ZNHIT1	7.94e-33	0.578739	1.44e-28
NUDT1	9.42e-33	0.777346	1.7e-28
PRMT1	1.01e-32	0.826245	1.82e-28
B4GALT2	1.06e-32	1.56177	1.91e-28
MSRA	1.34e-32	0.595118	2.43e-28
TMEM39A	1.34e-32	0.759914	2.43e-28
TAF10	1.38e-32	0.492979	2.49e-28
PDPN	1.42e-32	1.88947	2.57e-28
LARS	1.6e-32	0.544726	2.9e-28
DUSP6	1.62e-32	0.715096	2.93e-28
TRIR	1.68e-32	0.474126	3.04e-28
RAB5A	1.69e-32	0.565259	3.05e-28
PRSS36	1.7e-32	-1.30634	3.07e-28
VARS	1.71e-32	0.744112	3.08e-28
AAMP	1.82e-32	0.479631	3.29e-28
CCL4	2.03e-32	-2.17537	3.68e-28
SLC1A4	2.24e-32	0.634063	4.05e-28
SND1	2.29e-32	0.502938	4.14e-28
ALG3	2.42e-32	0.609178	4.37e-28
GNAI2	2.47e-32	0.389948	4.46e-28
USP39	2.66e-32	0.818	4.82e-28
MAN1C1	2.77e-32	-1.10864	5.02e-28
PDLIM7	3.17e-32	0.773428	5.73e-28
RTN1	3.41e-32	0.836674	6.17e-28
PHF10	3.45e-32	0.652248	6.23e-28
ARHGDIB	3.7e-32	0.372515	6.68e-28
MSTO1	3.82e-32	1.07048	6.91e-28
MYO18A	3.96e-32	-0.845026	7.16e-28
ACSS1	4.35e-32	-1.17076	7.86e-28
CFL1	4.38e-32	0.244242	7.92e-28
EOGT	4.59e-32	0.578834	8.29e-28
NDUFAF8	4.7e-32	0.657044	8.49e-28
NXF1	4.83e-32	-1.31935	8.74e-28
SLC39A6	4.85e-32	0.754759	8.77e-28
ANAPC5	4.86e-32	0.511937	8.79e-28
NDUFB11	5.24e-32	0.551358	9.47e-28
SPPL2A	5.5e-32	0.398091	9.94e-28
PRPF19	5.87e-32	0.583422	1.06e-27
RNF13	6.64e-32	0.571066	1.2e-27
DDX49	6.76e-32	0.71254	1.22e-27
MPP6	6.86e-32	2.69893	1.24e-27
NDUFB1	7.05e-32	0.62893	1.27e-27
AP2S1	7.5e-32	0.371054	1.36e-27
PYGL	8.09e-32	-0.922629	1.46e-27
RMDN1	8.13e-32	0.845481	1.47e-27
TXN2	9.23e-32	0.552379	1.67e-27
CYCS	9.5e-32	0.664693	1.72e-27
NUCKS1	1.02e-31	0.483384	1.85e-27
SLC26A11	1.05e-31	-0.651346	1.9e-27
NDUFB7	1.05e-31	0.386934	1.9e-27
MKKS	1.07e-31	0.799934	1.93e-27
IER3	1.26e-31	-1.55817	2.27e-27
FARSA	1.31e-31	0.550223	2.37e-27
GPS2	1.37e-31	0.620283	2.47e-27
SF3B5	1.4e-31	0.533194	2.53e-27
ETFA	1.41e-31	0.534234	2.54e-27
MAPKAPK3	1.68e-31	0.40116	3.04e-27
NEK7	1.81e-31	0.533216	3.28e-27
P2RY14	1.9e-31	-3.51544	3.44e-27
UBE2M	1.91e-31	0.656313	3.45e-27
SSRP1	2.15e-31	0.609483	3.88e-27
FBXO25	2.16e-31	0.942065	3.9e-27
TMEM126B	2.17e-31	0.63659	3.92e-27
CCNDBP1	2.39e-31	0.620901	4.32e-27
HES4	2.57e-31	-3.92269	4.65e-27
MYO1G	2.57e-31	0.79729	4.65e-27
GGCX	2.59e-31	0.823172	4.69e-27
VAMP7	2.61e-31	0.690592	4.72e-27
ISCA1	2.65e-31	0.933364	4.8e-27
MRC1	2.81e-31	-0.319307	5.08e-27
CRELD2	2.85e-31	0.598448	5.16e-27
CD200R1	3.24e-31	-1.11041	5.85e-27
EIF2AK3	3.29e-31	0.897927	5.94e-27
TIMM8B	3.43e-31	0.591128	6.2e-27
EMC6	3.74e-31	0.614928	6.77e-27
POLR1D	4.04e-31	0.517335	7.3e-27
DHRS3	4.24e-31	-1.05772	7.67e-27
COPS6	4.27e-31	0.548527	7.72e-27
WDR82	4.54e-31	0.419076	8.21e-27
HMBS	4.57e-31	1.09656	8.25e-27
PIGW	4.77e-31	1.2947	8.62e-27
KCNMA1	5.82e-31	-0.628269	1.05e-26
HMGN4	5.83e-31	0.542023	1.05e-26
SESN1	6.1e-31	0.67926	1.1e-26
PFDN2	6.78e-31	0.521386	1.23e-26
SIL1	7.32e-31	0.552091	1.32e-26
GLRX5	8.32e-31	0.711023	1.5e-26
STX6	9e-31	0.530342	1.63e-26
PXDC1	9.4e-31	0.548605	1.7e-26
NPC1	1.01e-30	-0.709924	1.82e-26
CHCHD4	1.04e-30	1.11218	1.89e-26
HNRNPUL1	1.05e-30	0.435298	1.89e-26
COX6C	1.24e-30	0.499729	2.25e-26
BUD31	1.25e-30	0.492754	2.25e-26
DAXX	1.27e-30	0.574249	2.3e-26
RCC2	1.35e-30	0.534789	2.44e-26
CHURC1	1.39e-30	0.48257	2.51e-26
HSPA13	1.42e-30	0.693234	2.57e-26
P2RY6	1.5e-30	-0.465726	2.72e-26
ZNRD2	1.69e-30	0.792295	3.05e-26
ARL4C	1.69e-30	-0.81939	3.06e-26
PPM1M	1.72e-30	0.540603	3.11e-26
GPR180	1.83e-30	0.862163	3.31e-26
MAT2B	2.06e-30	0.500755	3.72e-26
USP3	2.12e-30	0.575531	3.83e-26
PIGC	2.2e-30	0.792496	3.98e-26
SRP9	2.25e-30	0.534943	4.06e-26
MFF	2.47e-30	0.589372	4.47e-26
CNOT6L	2.51e-30	0.578314	4.54e-26
METTL1	2.59e-30	1.18723	4.69e-26
GGT5	2.62e-30	-2.68544	4.74e-26
NUB1	2.66e-30	0.518958	4.82e-26
NDRG1	2.71e-30	-1.08984	4.91e-26
NTSR1	2.85e-30	2.56018	5.15e-26
PDIA4	2.88e-30	0.752475	5.21e-26
SRPX	2.93e-30	-2.25882	5.29e-26
IMPDH2	3.16e-30	1.19192	5.71e-26
COMMD7	3.24e-30	0.51044	5.87e-26
MS4A7	3.46e-30	0.487947	6.26e-26
KLHDC7B	3.58e-30	1.14981	6.47e-26
ATRN	3.67e-30	0.502698	6.64e-26
ACADVL	3.67e-30	0.412176	6.64e-26
EIF3D	3.88e-30	0.556366	7.02e-26
SRP54	3.97e-30	0.700366	7.19e-26
NUTF2	4.68e-30	0.576086	8.46e-26
UBE2D4	4.75e-30	0.616351	8.6e-26
PSMF1	5.01e-30	0.40786	9.05e-26
CNOT11	5.18e-30	0.533199	9.37e-26
RNASEH2C	5.68e-30	0.702391	1.03e-25
RENBP	5.68e-30	-0.615809	1.03e-25
PAF1	5.76e-30	0.569613	1.04e-25
RABGGTB	5.94e-30	0.48682	1.07e-25
AGAP3	6.08e-30	0.484083	1.1e-25
LRRC59	6.17e-30	0.568451	1.12e-25
ENY2	6.38e-30	0.507147	1.15e-25
HMGN1	6.66e-30	0.494385	1.21e-25
UBE2L3	6.69e-30	0.599299	1.21e-25
SNRPG	6.78e-30	0.629826	1.23e-25
UHMK1	6.84e-30	0.489097	1.24e-25
ACTR10	7.55e-30	0.563651	1.37e-25
FNDC3B	7.67e-30	-0.506108	1.39e-25
RAB18	7.8e-30	0.443683	1.41e-25
CEP57	8.51e-30	0.704432	1.54e-25
GOLT1B	8.93e-30	0.565686	1.61e-25
GRB10	9.43e-30	1.01426	1.71e-25
NUMB	9.8e-30	0.403601	1.77e-25
CCT3	1.03e-29	0.653886	1.85e-25
POLR2C	1.08e-29	0.838068	1.95e-25
SCN1B	1.09e-29	-0.967008	1.96e-25
NR4A3	1.21e-29	-3.69154	2.2e-25
ME2	1.27e-29	0.562021	2.29e-25
TNFSF8	1.36e-29	0.71831	2.47e-25
NUDT3	1.38e-29	0.514296	2.49e-25
DAZAP2	1.55e-29	0.306566	2.8e-25
HPGDS	1.65e-29	1.07807	2.98e-25
SLC2A9	1.68e-29	-0.846442	3.04e-25
ARSB	1.68e-29	-0.482888	3.04e-25
FAM162A	1.76e-29	0.605579	3.19e-25
TXNDC12	1.79e-29	0.472279	3.23e-25
POLR2B	1.83e-29	0.589938	3.3e-25
GAA	1.85e-29	-0.363201	3.34e-25
NTAN1	1.89e-29	0.594131	3.41e-25
SMIM15	1.9e-29	0.495533	3.43e-25
SLC7A1	1.9e-29	0.914318	3.44e-25
ABI1	1.91e-29	0.412448	3.45e-25
FRMD4A	1.92e-29	0.554199	3.47e-25
FPR3	2e-29	0.288909	3.62e-25
PUM2	2.1e-29	0.484288	3.8e-25
USP9X	2.11e-29	0.453181	3.81e-25
TM9SF1	2.18e-29	0.461266	3.94e-25
BAG6	2.2e-29	0.44698	3.98e-25
SLC36A4	2.38e-29	1.02823	4.31e-25
POLD4	2.64e-29	0.51074	4.77e-25
CYC1	2.72e-29	0.390386	4.92e-25
MIS18BP1	2.77e-29	0.692561	5.02e-25
THG1L	2.94e-29	0.929147	5.32e-25
PLBD2	3.05e-29	-0.365158	5.51e-25
TSTA3	3.09e-29	0.741169	5.58e-25
CENPBD1	3.15e-29	0.836191	5.69e-25
PSMB3	3.23e-29	0.74978	5.84e-25
FCHO2	3.43e-29	0.484641	6.2e-25
RSL24D1	3.48e-29	1.08762	6.3e-25
FOXO4	3.51e-29	0.701833	6.35e-25
MBTPS1	3.74e-29	0.531997	6.76e-25
GTF3A	3.82e-29	0.735555	6.91e-25
ASAH1	3.85e-29	-0.343659	6.96e-25
ERP44	3.88e-29	0.429886	7.02e-25
C11orf68	4e-29	0.556405	7.24e-25
NAA38	4.26e-29	0.60574	7.7e-25
PSMD10	4.28e-29	0.602541	7.74e-25
SNX27	4.41e-29	0.559676	7.98e-25
PTTG1IP	4.51e-29	0.320542	8.15e-25
SLC49A4	4.52e-29	0.485799	8.18e-25
TMEM101	4.9e-29	0.598374	8.86e-25
EIF2D	5.03e-29	0.612061	9.1e-25
BCL6	5.07e-29	0.426957	9.17e-25
CPSF2	5.16e-29	0.525333	9.33e-25
TBL2	5.32e-29	0.704842	9.62e-25
RAD21	5.33e-29	0.716056	9.63e-25
GLMP	5.42e-29	-0.602692	9.8e-25
JOSD2	5.52e-29	0.596287	9.97e-25
CCL23	5.79e-29	-1.7275	1.05e-24
DLGAP4	5.97e-29	0.552028	1.08e-24
TRAK2	6.41e-29	0.682587	1.16e-24
CHID1	6.65e-29	-0.523141	1.2e-24
GSTP1	6.65e-29	0.437299	1.2e-24
PRDX5	6.82e-29	0.780129	1.23e-24
DCAF12	6.92e-29	0.493338	1.25e-24
STK16	7.16e-29	0.789551	1.29e-24
TSN	7.17e-29	0.545948	1.3e-24
SIAH2	7.46e-29	0.737515	1.35e-24
THAP4	7.64e-29	0.546588	1.38e-24
TLR8	7.74e-29	0.688523	1.4e-24
DUSP23	7.92e-29	0.546929	1.43e-24
ATP1A1	8.36e-29	0.428574	1.51e-24
TMEM147	8.63e-29	0.469265	1.56e-24
GIMAP2	8.8e-29	0.582866	1.59e-24
SLC1A5	9.28e-29	0.667076	1.68e-24
RALY	9.32e-29	0.588387	1.68e-24
SLAIN2	9.4e-29	0.582188	1.7e-24
SNAPIN	1.02e-28	0.589521	1.85e-24
DECR1	1.06e-28	0.478241	1.91e-24
EIF4E2	1.13e-28	0.431382	2.05e-24
MANEAL	1.19e-28	1.45705	2.15e-24
METAP2	1.25e-28	0.575008	2.26e-24
POR	1.26e-28	-0.722899	2.28e-24
STT3B	1.31e-28	0.418455	2.36e-24
MGAT1	1.34e-28	-0.313538	2.41e-24
GNG5	1.66e-28	0.766028	3e-24
FCF1	1.8e-28	0.658332	3.26e-24
IGBP1	1.83e-28	0.531256	3.3e-24
NFYB	1.91e-28	0.726803	3.45e-24
ZFP36L2	2e-28	0.364134	3.62e-24
NOL7	2.01e-28	0.819181	3.63e-24
BASP1	2.09e-28	-0.734827	3.77e-24
TUFM	2.13e-28	0.374939	3.84e-24
METTL5	2.13e-28	0.69637	3.86e-24
GANAB	2.27e-28	0.464752	4.1e-24
DNAJB4	2.41e-28	-2.06825	4.36e-24
ATP2C1	2.42e-28	0.443084	4.37e-24
SMAD4	2.57e-28	0.516429	4.64e-24
UBE2Q2	2.6e-28	0.616655	4.7e-24
H1F0	2.61e-28	0.701166	4.72e-24
NADK2	2.83e-28	0.998226	5.12e-24
EIF6	3.02e-28	0.491383	5.47e-24
ARPP19	3.09e-28	0.497615	5.59e-24
ZNF385A	3.14e-28	0.350077	5.68e-24
SNRPB2	3.21e-28	0.591331	5.81e-24
RCC1	3.41e-28	0.910071	6.16e-24
PRKCZ	4.03e-28	1.97037	7.28e-24
SGTB	4.07e-28	0.643703	7.36e-24
SH3BP1	4.21e-28	0.506624	7.61e-24
EPS8	4.29e-28	0.851399	7.76e-24
COA4	4.29e-28	0.579364	7.76e-24
WIPI2	4.37e-28	0.470789	7.89e-24
EIF4E	4.48e-28	0.522872	8.1e-24
USP10	4.48e-28	0.561618	8.1e-24
C1orf54	4.6e-28	0.661922	8.31e-24
RNASE4	4.72e-28	1.38837	8.53e-24
ADI1	4.76e-28	0.419453	8.6e-24
SEH1L	5.03e-28	0.740683	9.09e-24
ZFR	5.07e-28	0.502827	9.17e-24
SPARC	5.18e-28	-1.84603	9.36e-24
WDFY2	5.19e-28	-0.893274	9.38e-24
PIH1D1	5.38e-28	0.613734	9.74e-24
FURIN	5.45e-28	0.449504	9.85e-24
TRAF7	5.52e-28	0.587879	9.99e-24
SLC11A1	5.53e-28	0.717065	9.99e-24
WDR41	5.59e-28	0.59728	1.01e-23
ACTL6A	5.84e-28	0.745629	1.06e-23
VNN1	6.73e-28	0.865981	1.22e-23
E2F4	7.56e-28	0.466859	1.37e-23
PTGDS	7.62e-28	-2.72801	1.38e-23
CAMK1D	7.69e-28	0.563748	1.39e-23
COLEC12	7.82e-28	-0.350385	1.41e-23
CAB39	7.85e-28	0.461704	1.42e-23
FBXW11	7.88e-28	0.698911	1.43e-23
ST3GAL4	8.09e-28	0.861057	1.46e-23
UBXN1	8.12e-28	0.460962	1.47e-23
KCNK13	8.54e-28	1.07193	1.54e-23
ADSL	8.95e-28	0.538811	1.62e-23
SLC38A6	9.17e-28	-0.674542	1.66e-23
SEPTIN6	9.84e-28	0.702565	1.78e-23
CDC123	9.94e-28	0.517464	1.8e-23
ACP1	1.01e-27	0.714225	1.82e-23
NEU3	1.06e-27	-1.20684	1.92e-23
PITPNM1	1.09e-27	0.520755	1.96e-23
CIAO2A	1.12e-27	0.383313	2.03e-23
TRIP11	1.13e-27	0.612958	2.05e-23
MLST8	1.14e-27	0.664622	2.06e-23
PRXL2C	1.2e-27	0.679763	2.17e-23
CFH	1.26e-27	-1.42179	2.27e-23
APLP2	1.31e-27	-0.277317	2.37e-23
ZCCHC7	1.31e-27	0.76043	2.38e-23
IER3IP1	1.42e-27	0.643454	2.57e-23
NXT1	1.47e-27	0.905968	2.65e-23
BID	1.52e-27	0.547144	2.75e-23
LZTFL1	1.56e-27	0.881615	2.83e-23
UBA5	1.61e-27	0.614366	2.9e-23
APOC1	1.61e-27	1.09373	2.92e-23
CMAS	1.65e-27	0.606297	2.98e-23
LSM7	1.66e-27	0.650083	3e-23
DTX1	1.66e-27	-2.89132	3e-23
NDUFB3	1.79e-27	0.576462	3.23e-23
TRUB2	1.85e-27	1.09236	3.34e-23
UBQLN1	1.95e-27	0.638019	3.53e-23
DBNDD2	1.99e-27	0.547435	3.61e-23
MPST	2.25e-27	0.599504	4.08e-23
RNF167	2.27e-27	0.634648	4.11e-23
EVA1B	2.28e-27	0.544438	4.11e-23
ETV6	2.33e-27	0.471636	4.21e-23
SLC30A9	2.41e-27	0.729283	4.35e-23
ATP6V1E1	2.59e-27	0.377522	4.67e-23
NUBP1	2.59e-27	0.661937	4.69e-23
HEATR3	2.78e-27	0.48165	5.02e-23
SARS	2.82e-27	0.785673	5.1e-23
MX2	2.82e-27	-0.626809	5.1e-23
NOTCH2	2.96e-27	-0.691875	5.34e-23
AXL	3.07e-27	-0.936947	5.55e-23
SCYL2	3.26e-27	0.489827	5.89e-23
AKIRIN1	3.3e-27	0.448096	5.96e-23
SPAG7	3.38e-27	0.453548	6.11e-23
SEC24A	3.51e-27	0.594192	6.34e-23
PMAIP1	3.79e-27	-2.87497	6.85e-23
GNPAT	4.43e-27	0.550892	8e-23
BAP1	4.79e-27	0.599887	8.67e-23
TNIP1	4.82e-27	0.414143	8.72e-23
RARS	4.86e-27	0.530465	8.79e-23
FAM49B	5.25e-27	0.434913	9.49e-23
PTPN12	5.44e-27	0.468964	9.83e-23
CCDC90B	5.6e-27	0.714307	1.01e-22
UROS	5.81e-27	0.57424	1.05e-22
MCFD2	5.91e-27	0.529271	1.07e-22
BHLHE41	6.18e-27	0.523378	1.12e-22
SMARCE1	6.5e-27	0.669476	1.18e-22
TMED9	6.52e-27	0.389975	1.18e-22
FAM98A	6.66e-27	0.624069	1.2e-22
SCNM1	6.94e-27	0.61067	1.25e-22
SNRPD2	8.16e-27	0.632536	1.47e-22
SCD	8.73e-27	-0.577292	1.58e-22
CUL4B	9.04e-27	0.557742	1.63e-22
PRXL2A	9.42e-27	-0.834478	1.7e-22
EIF4H	1e-26	0.401183	1.82e-22
SF3A2	1.03e-26	0.680603	1.86e-22
ARHGEF10L	1.03e-26	-0.526743	1.87e-22
ST13	1.06e-26	0.720273	1.91e-22
SSR2	1.06e-26	0.417992	1.92e-22
TMED10	1.1e-26	0.355185	1.98e-22
STRADA	1.1e-26	0.549031	1.98e-22
BCCIP	1.15e-26	0.542986	2.07e-22
ILF2	1.15e-26	0.490392	2.08e-22
ZNF593	1.22e-26	0.854989	2.21e-22
RAB2A	1.24e-26	0.497368	2.24e-22
SP3	1.24e-26	0.458123	2.24e-22
TMEM134	1.26e-26	0.542683	2.28e-22
OARD1	1.3e-26	0.644721	2.35e-22
IQGAP2	1.33e-26	-0.502976	2.4e-22
ITGAL	1.36e-26	0.566257	2.45e-22
MYL12B	1.37e-26	1.18753	2.48e-22
MBNL2	1.39e-26	0.542357	2.51e-22
CLNS1A	1.43e-26	0.592208	2.59e-22
BLOC1S2	1.49e-26	0.581481	2.69e-22
ATP6V0A1	1.55e-26	-0.429619	2.8e-22
RAPGEF1	1.57e-26	0.375005	2.84e-22
FBXO22	1.6e-26	0.686988	2.89e-22
CDV3	1.61e-26	0.471367	2.9e-22
CHCHD3	1.61e-26	0.661171	2.91e-22
WBP1	1.61e-26	0.671752	2.91e-22
KCNMB1	1.62e-26	0.762112	2.93e-22
UBTD1	1.63e-26	0.567178	2.94e-22
GID4	1.68e-26	0.702059	3.04e-22
FZD2	1.78e-26	0.538425	3.23e-22
LRRC8D	1.83e-26	0.667286	3.3e-22
GGPS1	1.83e-26	0.908266	3.3e-22
ERGIC1	1.88e-26	0.683541	3.39e-22
ELAVL1	1.98e-26	0.444078	3.57e-22
TMBIM4	1.99e-26	0.436857	3.59e-22
BNIP3L	2.08e-26	0.39393	3.75e-22
NFU1	2.15e-26	0.611567	3.89e-22
TMUB1	2.19e-26	0.576443	3.97e-22
SLC31A2	2.2e-26	0.514687	3.98e-22
CCR5	2.23e-26	0.503798	4.03e-22
ARRDC4	2.26e-26	0.763345	4.08e-22
GID8	2.27e-26	0.482663	4.1e-22
PAFAH1B2	2.28e-26	0.419275	4.13e-22
MCRS1	2.29e-26	0.459536	4.14e-22
PES1	2.45e-26	0.691711	4.43e-22
PAK2	2.46e-26	0.46359	4.46e-22
EDF1	2.55e-26	0.514599	4.61e-22
UFSP2	2.56e-26	0.862809	4.64e-22
ACTR1B	2.57e-26	0.506717	4.65e-22
PSMG1	2.68e-26	0.683189	4.84e-22
PDGFC	2.69e-26	-0.491652	4.87e-22
WIPI1	2.72e-26	0.548817	4.93e-22
UBE2G1	2.8e-26	0.554832	5.06e-22
SOCS5	3.03e-26	0.663627	5.48e-22
SUSD1	3.06e-26	-0.666169	5.53e-22
TCEAL8	3.3e-26	0.494456	5.96e-22
VMA21	3.31e-26	0.504885	5.99e-22
P2RX7	3.32e-26	1.11752	6.01e-22
PGP	3.47e-26	0.474747	6.28e-22
RDH11	3.49e-26	0.451106	6.32e-22
CHMP2B	3.62e-26	0.55109	6.54e-22
FAM114A1	3.81e-26	0.689307	6.89e-22
C1RL	3.99e-26	-1.11062	7.21e-22
CCDC186	4.02e-26	0.669247	7.28e-22
TIMM23	4.03e-26	0.543788	7.29e-22
GATAD2B	4.18e-26	0.523435	7.57e-22
FOSB	4.31e-26	-3.25555	7.8e-22
CMTM3	4.42e-26	0.342012	7.99e-22
PLPBP	4.55e-26	0.494722	8.22e-22
BCL10	5.02e-26	0.518117	9.08e-22
ZDHHC4	5.14e-26	0.626274	9.3e-22
IRAK3	5.16e-26	0.465455	9.33e-22
ARHGEF6	5.22e-26	0.618753	9.43e-22
PDE4A	5.27e-26	0.551097	9.52e-22
LAGE3	5.3e-26	0.629457	9.58e-22
COPRS	5.4e-26	0.493839	9.76e-22
CHMP1B	5.41e-26	-1.05939	9.78e-22
NUCB2	5.51e-26	0.759168	9.96e-22
HPS1	5.65e-26	-0.421033	1.02e-21
KARS	5.78e-26	0.632887	1.04e-21
STK11	5.91e-26	0.454921	1.07e-21
MALSU1	6.04e-26	0.606457	1.09e-21
NDUFS1	6.17e-26	0.459967	1.12e-21
PLA2G15	6.31e-26	-0.560446	1.14e-21
ZNF436	6.41e-26	0.796129	1.16e-21
RGL1	6.44e-26	-0.449778	1.16e-21
AIMP1	6.7e-26	0.543796	1.21e-21
PQBP1	6.86e-26	0.576043	1.24e-21
DDX1	6.96e-26	0.535097	1.26e-21
TNFAIP8	7.01e-26	0.483346	1.27e-21
AP2A2	7.13e-26	-0.369616	1.29e-21
FMC1	7.23e-26	0.668523	1.31e-21
GOT2	7.28e-26	0.514439	1.32e-21
CCP110	7.9e-26	0.966067	1.43e-21
RFC2	8.33e-26	0.642343	1.51e-21
EXOSC5	8.62e-26	1.00753	1.56e-21
STUB1	8.74e-26	0.451762	1.58e-21
AKT2	8.94e-26	0.553855	1.62e-21
RBL2	9.12e-26	0.501991	1.65e-21
PREX1	9.37e-26	0.379997	1.69e-21
ZNF768	9.53e-26	0.497186	1.72e-21
ZER1	9.85e-26	0.58804	1.78e-21
NOL6	1.06e-25	0.774275	1.92e-21
NDRG3	1.15e-25	0.547445	2.07e-21
PGM3	1.17e-25	0.738648	2.11e-21
TMEM106A	1.17e-25	-0.544509	2.12e-21
NGRN	1.18e-25	0.539512	2.14e-21
CDR2	1.2e-25	0.645165	2.18e-21
SLC35F2	1.22e-25	1.78639	2.2e-21
TSG101	1.22e-25	0.546068	2.21e-21
ZNF641	1.25e-25	0.583424	2.25e-21
ILRUN	1.25e-25	0.438098	2.27e-21
MIS12	1.27e-25	0.828379	2.3e-21
TRIM25	1.31e-25	-0.706427	2.38e-21
DYNC1LI1	1.32e-25	0.548977	2.38e-21
JUND	1.34e-25	-0.467018	2.42e-21
COQ4	1.44e-25	0.577775	2.6e-21
RNF11	1.51e-25	0.506871	2.73e-21
MBOAT7	1.57e-25	0.488769	2.84e-21
SASH1	1.66e-25	0.570293	3e-21
EBNA1BP2	1.72e-25	0.564485	3.1e-21
SLC4A7	1.72e-25	0.536208	3.11e-21
DUSP7	1.76e-25	0.626956	3.19e-21
TMEM9B	1.78e-25	0.417223	3.22e-21
CIAO2B	1.81e-25	0.54067	3.26e-21
THAP5	1.86e-25	0.939741	3.37e-21
FBXO8	1.89e-25	0.701132	3.41e-21
TIMM50	1.94e-25	0.574103	3.52e-21
C1orf174	1.99e-25	0.580286	3.6e-21
CDIPT	2.06e-25	0.408125	3.73e-21
SPCS1	2.09e-25	0.404211	3.78e-21
NDUFB4	2.14e-25	0.600992	3.87e-21
ERI3	2.14e-25	0.650906	3.87e-21
PPT1	2.36e-25	0.28066	4.26e-21
CNOT8	2.4e-25	0.453868	4.34e-21
TMEM158	2.4e-25	-1.8584	4.34e-21
SYT17	2.46e-25	0.971662	4.44e-21
SRP19	2.46e-25	0.413249	4.45e-21
SIVA1	2.62e-25	0.543724	4.73e-21
SEL1L	2.68e-25	0.50611	4.84e-21
QSOX1	2.8e-25	-0.517483	5.06e-21
SIGMAR1	2.84e-25	0.59957	5.13e-21
DNPEP	2.94e-25	0.502453	5.31e-21
EIF3B	3.01e-25	0.480293	5.45e-21
LILRB2	3.02e-25	0.399874	5.46e-21
TIGAR	3.15e-25	0.471921	5.7e-21
OSBPL9	3.18e-25	0.465317	5.75e-21
CRYL1	3.35e-25	0.425713	6.06e-21
PSMD13	3.36e-25	0.508418	6.08e-21
GLG1	3.44e-25	0.428512	6.22e-21
IFI44L	3.45e-25	-0.503754	6.23e-21
GET1	3.52e-25	0.557627	6.36e-21
TMEM150B	3.6e-25	-0.622376	6.51e-21
PIK3R2	3.65e-25	0.508729	6.6e-21
PTRH2	4.06e-25	0.847447	7.34e-21
MOCS2	4.24e-25	0.503249	7.67e-21
SLAMF8	4.45e-25	0.309476	8.05e-21
ARPC5L	4.63e-25	0.485728	8.37e-21
SMAP1	4.65e-25	0.444485	8.41e-21
HAUS1	4.79e-25	0.977285	8.66e-21
GMFG	4.86e-25	0.460188	8.79e-21
RNF44	4.92e-25	0.444321	8.9e-21
LONP1	5.02e-25	0.758777	9.08e-21
EIF2S2	5.04e-25	1.44389	9.11e-21
NADK	5.05e-25	-0.544554	9.13e-21
AIF1	5.12e-25	0.23805	9.26e-21
CPVL	5.46e-25	-0.383223	9.87e-21
FYB1	5.49e-25	0.355796	9.93e-21
ORAI1	5.64e-25	0.431046	1.02e-20
ELP5	5.82e-25	0.554664	1.05e-20
GPR161	5.84e-25	0.860325	1.06e-20
GLUL	5.99e-25	0.317661	1.08e-20
UQCRH	6.1e-25	0.585873	1.1e-20
LMAN1	6.34e-25	0.438315	1.15e-20
CCNC	6.43e-25	0.594917	1.16e-20
CSF3R	7.45e-25	-0.660858	1.35e-20
SH3BP5L	8.9e-25	0.469198	1.61e-20
SUCLG1	8.92e-25	0.48675	1.61e-20
SPSB3	8.95e-25	0.542591	1.62e-20
TRIM24	9.44e-25	0.519566	1.71e-20
COX5B	9.53e-25	0.494514	1.72e-20
EMD	9.74e-25	0.528184	1.76e-20
PRPS2	1.01e-24	0.545951	1.83e-20
LACTB	1.04e-24	0.480036	1.88e-20
IL17RA	1.07e-24	-0.543416	1.93e-20
ZNF524	1.07e-24	0.771969	1.94e-20
TUBGCP2	1.1e-24	0.483894	1.99e-20
GTF3C6	1.14e-24	0.494604	2.06e-20
TBCB	1.15e-24	0.410313	2.09e-20
GNL3	1.19e-24	0.499744	2.15e-20
MTPN	1.26e-24	0.43073	2.29e-20
UBA2	1.28e-24	0.625623	2.32e-20
FMNL3	1.37e-24	0.392806	2.48e-20
MBNL3	1.39e-24	0.677326	2.51e-20
DCAF11	1.39e-24	0.498642	2.52e-20
FXYD2	1.47e-24	0.858402	2.65e-20
APBB1IP	1.49e-24	0.431374	2.69e-20
TSSC4	1.55e-24	0.570468	2.8e-20
BMI1	1.56e-24	0.740204	2.82e-20
VDAC2	1.66e-24	0.484791	3e-20
NIPA2	1.69e-24	0.565896	3.06e-20
RAP2C	1.7e-24	0.556841	3.07e-20
GAR1	1.74e-24	0.710817	3.14e-20
CFP	1.78e-24	-2.40838	3.21e-20
GNPTG	1.8e-24	-0.430484	3.26e-20
AASDHPPT	1.82e-24	0.539035	3.3e-20
IFIH1	1.88e-24	-0.525161	3.4e-20
NR1D2	1.92e-24	0.4768	3.46e-20
RNASEH1	2.14e-24	0.612343	3.86e-20
CDC26	2.15e-24	0.677695	3.89e-20
TIMM17A	2.18e-24	0.482495	3.94e-20
GFER	2.21e-24	0.665031	4e-20
PINK1	2.24e-24	0.506386	4.04e-20
POLR2D	2.25e-24	0.767664	4.07e-20
FGD5	2.37e-24	0.944118	4.29e-20
IER2	2.37e-24	-1.9728	4.29e-20
MDGA1	2.56e-24	-2.77995	4.63e-20
PSMB1	2.61e-24	0.367028	4.72e-20
RAB20	2.67e-24	-0.539162	4.83e-20
PDK2	2.7e-24	0.701525	4.89e-20
PPBP	2.79e-24	3.07533	5.04e-20
TRIQK	2.88e-24	0.697461	5.21e-20
COA6	3.02e-24	0.521588	5.47e-20
PLEKHA7	3.1e-24	0.694966	5.61e-20
TOX4	3.1e-24	0.446785	5.61e-20
SFT2D2	3.18e-24	0.421274	5.76e-20
MBD2	3.32e-24	0.330742	6.01e-20
ARGLU1	3.34e-24	-0.643536	6.04e-20
TMEM123	3.34e-24	0.462692	6.05e-20
ULK1	3.38e-24	0.612184	6.11e-20
EDEM1	3.46e-24	0.423289	6.26e-20
KCNG1	3.49e-24	4.37324	6.31e-20
OPN3	3.73e-24	0.656081	6.74e-20
DPP7	4.28e-24	-0.374866	7.74e-20
NABP1	4.54e-24	-0.71931	8.21e-20
FAM120A	4.63e-24	0.404431	8.37e-20
CFLAR	4.79e-24	-0.426563	8.66e-20
TRIM4	5.04e-24	0.52317	9.11e-20
SERBP1	5.17e-24	0.395316	9.35e-20
LAMTOR2	5.2e-24	0.39533	9.4e-20
TMEM86A	5.26e-24	-0.583221	9.51e-20
GBP2	5.33e-24	0.479819	9.63e-20
STK24	6.02e-24	0.515606	1.09e-19
PICALM	6.09e-24	0.322577	1.1e-19
ITPRID2	6.17e-24	0.500478	1.11e-19
CLPX	6.27e-24	0.518749	1.13e-19
CLEC7A	6.44e-24	0.289233	1.16e-19
SELENOP	6.91e-24	0.482785	1.25e-19
RGS2	7e-24	-2.02391	1.27e-19
TSPAN14	7.13e-24	-0.575853	1.29e-19
BHLHE40	7.24e-24	-0.907813	1.31e-19
COPS5	7.45e-24	0.442324	1.35e-19
ZNF32	7.49e-24	0.665977	1.36e-19
KPNB1	7.79e-24	0.504677	1.41e-19
SUCO	8.34e-24	0.683425	1.51e-19
CDA	8.59e-24	1.09419	1.55e-19
FAM104B	8.69e-24	0.826012	1.57e-19
COX7B	8.73e-24	0.577657	1.58e-19
TRIAP1	8.84e-24	0.639199	1.6e-19
TOMM70	8.97e-24	0.525614	1.62e-19
NFATC3	9.01e-24	0.48335	1.63e-19
MMP25	9.44e-24	-2.09846	1.71e-19
GORAB	9.55e-24	0.632698	1.73e-19
GMFB	9.85e-24	0.492576	1.78e-19
PTEN	9.99e-24	0.551051	1.81e-19
HIST1H1B	1e-23	0.61442	1.81e-19
SMIM30	1e-23	0.471639	1.81e-19
C11orf45	1.02e-23	0.638295	1.85e-19
NECTIN1	1.02e-23	0.793299	1.85e-19
SMARCB1	1.03e-23	0.437804	1.87e-19
PGRMC2	1.04e-23	0.511219	1.88e-19
SAP18	1.06e-23	0.339554	1.91e-19
UBE2Q1	1.1e-23	0.406122	1.98e-19
OTUB1	1.11e-23	0.341646	2.01e-19
UBE2B	1.13e-23	0.507441	2.04e-19
TSR3	1.14e-23	0.469254	2.06e-19
PLIN3	1.14e-23	0.364933	2.07e-19
SDHAF1	1.16e-23	0.815093	2.09e-19
AFTPH	1.21e-23	0.496065	2.18e-19
GOSR1	1.28e-23	0.480306	2.31e-19
KAT8	1.28e-23	0.467121	2.31e-19
SRSF8	1.32e-23	0.557347	2.39e-19
GOSR2	1.34e-23	0.479941	2.42e-19
LRPPRC	1.36e-23	0.521159	2.45e-19
COX7A2	1.42e-23	0.477089	2.57e-19
ATP5F1E	1.46e-23	0.295424	2.64e-19
IKBIP	1.48e-23	0.550941	2.67e-19
CCDC170	1.51e-23	0.707582	2.72e-19
RBFOX2	1.54e-23	2.31926	2.78e-19
GPR107	1.56e-23	0.445241	2.82e-19
TMED8	1.6e-23	0.569039	2.9e-19
CCT4	1.61e-23	0.538208	2.91e-19
MFSD6	1.62e-23	0.615213	2.93e-19
ECI2	1.62e-23	0.484301	2.93e-19
FXR2	1.67e-23	0.54482	3.01e-19
IQCN	1.7e-23	-3.62391	3.07e-19
LARP1	1.7e-23	0.44696	3.07e-19
SNX20	1.7e-23	0.45458	3.08e-19
TMC8	1.75e-23	-0.78381	3.16e-19
PDHX	1.88e-23	0.539939	3.4e-19
NDUFS3	1.9e-23	0.401576	3.43e-19
SMIM26	1.92e-23	0.522896	3.46e-19
SYAP1	1.93e-23	0.403247	3.48e-19
PRPF8	1.97e-23	0.430345	3.56e-19
CISD2	1.97e-23	0.446933	3.56e-19
SLC47A1	1.99e-23	-1.47342	3.6e-19
PLA2G4C	2.01e-23	-0.684706	3.64e-19
RTCB	2.04e-23	0.421571	3.68e-19
MMP24OS	2.1e-23	0.398902	3.8e-19
NDUFB2	2.13e-23	0.489374	3.84e-19
DERL3	2.13e-23	2.65771	3.86e-19
TFE3	2.16e-23	0.409654	3.9e-19
MACC1	2.16e-23	1.5106	3.91e-19
RUNX1	2.18e-23	-0.614332	3.93e-19
SHARPIN	2.21e-23	0.445912	4e-19
IMMT	2.23e-23	0.450019	4.04e-19
TSEN15	2.53e-23	0.891457	4.57e-19
TMBIM6	2.53e-23	0.55851	4.58e-19
SELENOT	2.56e-23	0.522862	4.62e-19
GNPNAT1	2.64e-23	1.53909	4.77e-19
INO80B	2.72e-23	0.697084	4.93e-19
CSRNP1	2.83e-23	-2.21678	5.12e-19
BIN2	2.92e-23	0.400656	5.28e-19
PSMC2	3.19e-23	0.465439	5.77e-19
OST4	3.47e-23	0.532204	6.28e-19
MAX	3.55e-23	0.345686	6.42e-19
AARS	3.59e-23	0.579889	6.49e-19
DMAC1	3.83e-23	0.458257	6.93e-19
SF3B2	3.95e-23	0.451428	7.14e-19
TMEM50B	3.98e-23	0.505314	7.19e-19
DNAJB9	4.05e-23	0.626237	7.33e-19
SEC23B	4.31e-23	0.427533	7.79e-19
PSMA4	4.36e-23	0.500927	7.88e-19
HAUS4	4.37e-23	0.536851	7.9e-19
ALG8	4.4e-23	0.66275	7.96e-19
INPP5K	4.58e-23	0.73491	8.28e-19
GMPPA	4.75e-23	0.511385	8.58e-19
UQCC2	4.76e-23	0.465413	8.61e-19
TMEM167B	4.85e-23	0.404351	8.78e-19
PFKFB3	5.03e-23	0.607722	9.1e-19
PNPLA2	5.11e-23	0.409268	9.24e-19
SGMS1	5.14e-23	-0.61159	9.3e-19
FXYD6	5.33e-23	-0.852617	9.64e-19
RAC1	5.35e-23	0.354488	9.68e-19
ATF2	5.43e-23	0.403546	9.82e-19
GPI	5.49e-23	0.43251	9.93e-19
PPP1CB	5.55e-23	0.39778	1e-18
C3orf38	5.56e-23	0.483077	1.01e-18
TNFSF9	5.94e-23	-2.72283	1.07e-18
DDX21	6.07e-23	0.573522	1.1e-18
SPOP	6.07e-23	0.438406	1.1e-18
RBP1	6.07e-23	-0.962617	1.1e-18
SLC17A9	6.45e-23	0.702097	1.17e-18
PCMTD1	6.47e-23	0.534186	1.17e-18
TRAPPC1	6.56e-23	0.432183	1.19e-18
CAVIN3	6.61e-23	0.961167	1.19e-18
ZNF146	6.66e-23	0.413402	1.2e-18
ASCC2	6.71e-23	0.434702	1.21e-18
SNX4	6.73e-23	0.43633	1.22e-18
HPRT1	6.8e-23	0.78058	1.23e-18
ANKRA2	6.81e-23	0.719995	1.23e-18
GALM	6.94e-23	0.524461	1.26e-18
STAT5A	6.98e-23	0.433737	1.26e-18
HNRNPR	7.54e-23	0.538831	1.36e-18
UCHL5	7.57e-23	0.625971	1.37e-18
MTPAP	7.7e-23	0.589148	1.39e-18
UBE2F	7.84e-23	0.554796	1.42e-18
IFI35	8.07e-23	-0.562067	1.46e-18
MAP4K4	8.65e-23	0.500643	1.56e-18
HIPK1	8.68e-23	0.431341	1.57e-18
DMAC2	8.9e-23	0.530472	1.61e-18
ZNF384	9.51e-23	0.460919	1.72e-18
KIAA1191	9.65e-23	0.47811	1.74e-18
KHSRP	9.67e-23	0.42427	1.75e-18
PGM1	9.99e-23	0.612526	1.81e-18
PUS1	1.02e-22	0.538494	1.84e-18
ATG101	1.03e-22	0.545159	1.86e-18
EBAG9	1.04e-22	0.643067	1.89e-18
CNOT6	1.1e-22	0.500695	2e-18
SCRN1	1.12e-22	0.566916	2.03e-18
TOP1MT	1.12e-22	0.747761	2.03e-18
KRCC1	1.13e-22	0.614324	2.04e-18
TWF1	1.15e-22	0.567261	2.09e-18
SRSF5	1.16e-22	-0.734867	2.09e-18
TGFB1I1	1.16e-22	1.83902	2.09e-18
MLX	1.16e-22	0.416785	2.09e-18
CCT8	1.18e-22	0.5294	2.13e-18
PUF60	1.19e-22	0.430563	2.15e-18
TIMM10	1.2e-22	0.442181	2.17e-18
COX4I1	1.23e-22	0.354034	2.22e-18
KPNA3	1.27e-22	0.509391	2.29e-18
GNL1	1.27e-22	0.596946	2.3e-18
ATAD3A	1.3e-22	0.92187	2.35e-18
LYSMD3	1.31e-22	0.459533	2.37e-18
DCTN6	1.33e-22	0.499917	2.4e-18
RWDD2B	1.34e-22	0.970693	2.42e-18
REXO2	1.37e-22	0.482816	2.48e-18
DNAJC15	1.39e-22	0.430473	2.51e-18
SLC38A2	1.42e-22	0.293303	2.57e-18
APOL6	1.44e-22	-0.428724	2.6e-18
RANBP9	1.45e-22	0.487326	2.62e-18
IFI44	1.45e-22	-0.429195	2.63e-18
SLC25A1	1.47e-22	0.466413	2.65e-18
GOLGB1	1.49e-22	0.484554	2.69e-18
CDC37	1.49e-22	0.322476	2.7e-18
GTF3C2	1.52e-22	0.450455	2.74e-18
CDK5	1.59e-22	0.949514	2.88e-18
SLC7A5	1.61e-22	0.712713	2.92e-18
INTS10	1.62e-22	0.597928	2.93e-18
CHRAC1	1.66e-22	0.592374	3e-18
TRIM27	1.67e-22	0.395883	3.02e-18
SEC11A	1.75e-22	0.373365	3.17e-18
CHST2	1.8e-22	0.937446	3.25e-18
DRAM2	1.86e-22	0.381145	3.36e-18
UBALD1	1.87e-22	0.697905	3.39e-18
ATXN2L	1.92e-22	0.409948	3.48e-18
COL23A1	2.02e-22	-1.47559	3.65e-18
PPP1R14B	2.04e-22	0.574707	3.69e-18
HDAC3	2.07e-22	0.53818	3.74e-18
GLRX3	2.11e-22	0.430866	3.82e-18
NENF	2.13e-22	0.386455	3.86e-18
PMPCB	2.18e-22	0.441972	3.94e-18
CIAO1	2.19e-22	0.394956	3.96e-18
SQOR	2.23e-22	0.367924	4.04e-18
ZBTB38	2.24e-22	0.454071	4.06e-18
FCAR	2.26e-22	-2.69172	4.08e-18
TNC	2.27e-22	1.4946	4.1e-18
PBX2	2.28e-22	0.409489	4.12e-18
NT5DC1	2.32e-22	0.601196	4.19e-18
C5AR1	2.33e-22	-0.311094	4.21e-18
ORMDL2	2.35e-22	0.403587	4.25e-18
HAGH	2.43e-22	0.388329	4.39e-18
XRCC6	2.45e-22	0.509705	4.44e-18
ZSWIM7	2.47e-22	0.520451	4.46e-18
RNF114	2.59e-22	0.374715	4.69e-18
FAM53C	2.62e-22	-1.42347	4.74e-18
RASSF7	2.66e-22	0.706978	4.8e-18
CARHSP1	2.69e-22	0.640925	4.87e-18
DHX40	2.76e-22	0.646977	4.99e-18
RALBP1	2.87e-22	0.425278	5.19e-18
CARM1	2.95e-22	0.345131	5.33e-18
FAF1	2.97e-22	0.582089	5.36e-18
DESI2	3.09e-22	0.744386	5.59e-18
FCER1A	3.2e-22	2.41257	5.78e-18
PNRC1	3.29e-22	0.271195	5.95e-18
AGO1	3.29e-22	0.466768	5.95e-18
VHL	3.3e-22	0.34637	5.96e-18
BOD1	3.38e-22	0.600085	6.1e-18
SLC46A1	3.41e-22	-0.677222	6.17e-18
STRADB	3.61e-22	0.785676	6.52e-18
EAPP	3.64e-22	0.509427	6.58e-18
CWC15	3.65e-22	0.41003	6.6e-18
ATP5PF	3.83e-22	0.525643	6.93e-18
THOC7	3.87e-22	0.502785	6.99e-18
ANAPC11	4.08e-22	0.401953	7.37e-18
PGA5	4.12e-22	1.9201	7.44e-18
COPG2	4.36e-22	0.646248	7.88e-18
TGFBR1	4.42e-22	0.331505	8e-18
SYVN1	4.43e-22	0.478056	8.02e-18
PPP1R1A	4.57e-22	1.56071	8.27e-18
ATXN3	4.6e-22	0.473353	8.32e-18
UBE2K	4.7e-22	0.61316	8.5e-18
TGFB1	4.74e-22	0.374593	8.58e-18
RPA2	4.95e-22	0.662361	8.96e-18
PDIA6	5.18e-22	0.341956	9.37e-18
RRM2B	5.24e-22	0.643657	9.48e-18
RNF166	5.28e-22	0.516315	9.55e-18
MAIP1	5.58e-22	0.544934	1.01e-17
ATP5ME	5.64e-22	0.434374	1.02e-17
UBE2E1	5.69e-22	0.475654	1.03e-17
XBP1	5.72e-22	0.375702	1.03e-17
VPS53	5.81e-22	-0.638945	1.05e-17
TAB2	5.85e-22	0.383195	1.06e-17
ZNF561	6.04e-22	0.387444	1.09e-17
APEH	6.33e-22	0.38375	1.14e-17
ADCY7	6.39e-22	-0.518157	1.15e-17
NCOA4	6.67e-22	0.287535	1.21e-17
SNF8	6.85e-22	0.41278	1.24e-17
PYM1	6.85e-22	0.451449	1.24e-17
TGM2	6.9e-22	-2.07056	1.25e-17
ATPAF1	7.17e-22	0.519168	1.3e-17
ALDH5A1	7.2e-22	1.2057	1.3e-17
EHMT2	7.29e-22	0.485741	1.32e-17
PRKAR2A	7.34e-22	0.500148	1.33e-17
PEX2	7.37e-22	0.466228	1.33e-17
DERA	7.5e-22	0.517554	1.36e-17
CAPZA1	7.69e-22	0.485031	1.39e-17
TMEM179B	8.08e-22	0.359423	1.46e-17
CLSTN1	8.9e-22	-0.640281	1.61e-17
CNOT9	9.03e-22	0.358654	1.63e-17
SACM1L	9.23e-22	0.39477	1.67e-17
ZCCHC17	9.28e-22	0.608474	1.68e-17
CNEP1R1	9.58e-22	0.415222	1.73e-17
NDUFV3	9.74e-22	0.391545	1.76e-17
SUCNR1	9.88e-22	-0.661108	1.79e-17
TMED1	1e-21	0.43243	1.81e-17
C16orf58	1.04e-21	0.487236	1.88e-17
NAB1	1.05e-21	0.45879	1.9e-17
PLK2	1.06e-21	-2.78086	1.92e-17
MMUT	1.07e-21	0.737045	1.94e-17
CDK19	1.1e-21	0.629636	1.99e-17
NDUFA12	1.11e-21	0.732851	2e-17
STARD10	1.17e-21	0.614426	2.11e-17
SLC41A2	1.18e-21	0.56329	2.14e-17
MAGEF1	1.22e-21	1.17886	2.21e-17
CHCHD1	1.24e-21	0.424519	2.24e-17
RHBDD2	1.28e-21	0.443736	2.31e-17
GLRX2	1.28e-21	0.525822	2.31e-17
MBD4	1.28e-21	0.487379	2.32e-17
C1QB	1.37e-21	-0.287008	2.47e-17
CHD4	1.39e-21	0.399336	2.52e-17
ZNF710	1.41e-21	0.506137	2.55e-17
TIAM1	1.43e-21	0.488166	2.58e-17
SETX	1.44e-21	0.378931	2.61e-17
TMEM159	1.46e-21	0.52987	2.64e-17
SNRPB	1.57e-21	0.415037	2.84e-17
IFI27	1.57e-21	-0.630413	2.84e-17
USF1	1.63e-21	0.362309	2.94e-17
NDUFA8	1.66e-21	0.375616	3e-17
TXNDC15	1.68e-21	0.463665	3.03e-17
FAM102B	1.68e-21	0.452301	3.03e-17
SRSF7	1.69e-21	-0.879031	3.05e-17
GRHPR	1.74e-21	0.413754	3.14e-17
SMCO4	1.8e-21	0.47419	3.26e-17
BLOC1S1	1.81e-21	0.311235	3.28e-17
FAM49A	1.85e-21	0.439925	3.35e-17
RET	1.95e-21	1.97649	3.53e-17
PRDX1	1.96e-21	0.252179	3.55e-17
RNF10	1.99e-21	0.355249	3.6e-17
DUT	2.03e-21	0.57417	3.67e-17
REXO4	2.15e-21	0.597774	3.88e-17
PPP3CB	2.15e-21	0.462844	3.88e-17
ZNF267	2.17e-21	-0.874861	3.92e-17
IBTK	2.2e-21	0.407419	3.98e-17
MYC	2.25e-21	0.881421	4.06e-17
GPR65	2.42e-21	0.459806	4.38e-17
NRROS	2.48e-21	-0.545053	4.48e-17
RASSF4	2.51e-21	-0.359542	4.53e-17
ELOF1	2.53e-21	0.419547	4.57e-17
SORT1	2.58e-21	0.361632	4.66e-17
CYTIP	2.59e-21	0.485654	4.67e-17
COL15A1	2.7e-21	1.77351	4.88e-17
HDAC2	2.74e-21	0.564637	4.96e-17
UBE2E3	2.74e-21	0.42349	4.96e-17
COQ9	2.75e-21	0.439376	4.97e-17
BLMH	2.76e-21	0.507777	4.99e-17
GPRIN3	2.8e-21	0.492621	5.06e-17
OSBP	2.82e-21	0.451977	5.1e-17
DTYMK	3.13e-21	0.658283	5.67e-17
AKR7A2	3.15e-21	0.66889	5.69e-17
FMNL1	3.15e-21	0.263111	5.7e-17
NDUFB5	3.24e-21	0.342774	5.86e-17
MDH2	3.31e-21	0.448456	5.98e-17
EIF2B4	3.51e-21	0.514106	6.35e-17
ANAPC15	3.51e-21	0.557956	6.35e-17
C11orf1	3.61e-21	1.08535	6.52e-17
ZNF664	3.73e-21	0.470837	6.75e-17
GOLPH3L	3.75e-21	0.497883	6.78e-17
PSMA1	3.84e-21	0.487262	6.94e-17
BCL3	3.86e-21	0.449311	6.98e-17
ELOVL5	3.89e-21	0.442647	7.02e-17
TNS3	3.92e-21	-0.426012	7.09e-17
SCAMP3	3.98e-21	0.422602	7.2e-17
STX3	4.06e-21	0.396176	7.34e-17
STARD3NL	4.14e-21	0.418195	7.48e-17
TAF13	4.23e-21	0.491444	7.64e-17
MTIF3	4.29e-21	0.4936	7.76e-17
CUL1	4.41e-21	0.383011	7.98e-17
FUT8	4.43e-21	0.75319	8.01e-17
CFAP410	4.47e-21	0.578341	8.08e-17
TAF12	4.51e-21	0.473998	8.16e-17
MMGT1	4.56e-21	0.546919	8.24e-17
GSTZ1	4.76e-21	0.682426	8.6e-17
NFKBIL1	4.78e-21	0.619816	8.64e-17
SLC35C2	4.81e-21	0.489707	8.69e-17
COPS9	4.82e-21	0.589382	8.71e-17
CD38	5e-21	-2.82552	9.04e-17
RNASET2	5e-21	-0.576753	9.05e-17
HTR7	5.09e-21	0.880537	9.21e-17
VASP	5.11e-21	0.335149	9.23e-17
SRC	5.18e-21	0.364266	9.37e-17
SLC39A9	5.24e-21	0.430264	9.48e-17
PWP1	5.26e-21	0.606078	9.51e-17
PYGB	5.32e-21	0.400558	9.62e-17
MAP3K7	5.41e-21	0.524474	9.79e-17
MAD2L2	5.48e-21	0.666027	9.91e-17
IP6K1	5.55e-21	0.42994	1e-16
HSBP1	5.56e-21	0.371629	1e-16
EDA2R	5.68e-21	1.25511	1.03e-16
GGCT	5.71e-21	0.49612	1.03e-16
EFTUD2	5.75e-21	0.385951	1.04e-16
TRIM8	6.42e-21	0.368831	1.16e-16
CFAP36	6.44e-21	0.814538	1.16e-16
DENND4B	6.46e-21	-0.632405	1.17e-16
OAF	6.5e-21	0.432745	1.18e-16
POLR2K	6.99e-21	0.427356	1.26e-16
SEPTIN10	7.05e-21	0.505986	1.27e-16
IFITM10	7.65e-21	-1.48716	1.38e-16
ACTR1A	8.08e-21	0.364177	1.46e-16
DYSF	8.11e-21	-1.22037	1.47e-16
MYH9	8.12e-21	0.372233	1.47e-16
PBLD	8.14e-21	-1.71345	1.47e-16
ACO1	8.15e-21	0.463736	1.47e-16
KLHL8	8.18e-21	0.64703	1.48e-16
RASGEF1B	8.4e-21	-1.53206	1.52e-16
RMND1	8.64e-21	0.584995	1.56e-16
PGK1	8.7e-21	0.55588	1.57e-16
EID1	8.9e-21	0.35602	1.61e-16
WARS	8.94e-21	0.607824	1.62e-16
NUPR1	9.03e-21	0.32407	1.63e-16
PAM16	9.16e-21	0.644067	1.66e-16
DDB1	9.2e-21	0.363106	1.66e-16
GIT1	9.22e-21	0.474247	1.67e-16
MTX1	9.57e-21	0.582473	1.73e-16
ARHGAP5	9.84e-21	0.529088	1.78e-16
BMERB1	1e-20	1.75513	1.81e-16
CEBPA	1.06e-20	-0.636758	1.92e-16
GRSF1	1.07e-20	0.421054	1.93e-16
IGFLR1	1.08e-20	0.315353	1.95e-16
SYT11	1.09e-20	0.641255	1.96e-16
PREPL	1.14e-20	0.442745	2.06e-16
DERL1	1.17e-20	0.388519	2.12e-16
CCDC117	1.18e-20	0.522729	2.14e-16
B3GNT9	1.2e-20	0.940018	2.17e-16
AKT3	1.25e-20	0.609581	2.25e-16
PAFAH1B1	1.3e-20	0.320905	2.35e-16
IL18	1.34e-20	0.445134	2.43e-16
ARAF	1.35e-20	0.3769	2.44e-16
DHFR	1.35e-20	0.605864	2.45e-16
ASCL2	1.38e-20	0.723804	2.5e-16
FMNL2	1.43e-20	0.328908	2.59e-16
NR1H2	1.46e-20	0.383094	2.64e-16
WDR77	1.48e-20	0.570116	2.67e-16
GOLGA2	1.54e-20	0.585253	2.78e-16
KATNBL1	1.57e-20	0.72598	2.85e-16
FH	1.59e-20	0.530426	2.88e-16
LIX1L	1.6e-20	0.413453	2.89e-16
MAP2K2	1.61e-20	0.335456	2.91e-16
CMTM6	1.62e-20	0.335234	2.92e-16
DCUN1D5	1.65e-20	0.767714	2.98e-16
PSMD3	1.66e-20	0.355876	2.99e-16
BNIP1	1.68e-20	0.724956	3.03e-16
PPP1R8	1.7e-20	0.503664	3.07e-16
IRF7	1.75e-20	-0.522378	3.16e-16
CDC42BPA	1.78e-20	0.877009	3.21e-16
CHKA	1.79e-20	-0.92027	3.24e-16
NFKBID	1.8e-20	-1.79723	3.25e-16
SAE1	1.81e-20	0.407244	3.28e-16
SIKE1	1.82e-20	0.618533	3.29e-16
UBP1	1.83e-20	0.394719	3.31e-16
ATP5PO	1.89e-20	0.77133	3.42e-16
SLC44A2	1.91e-20	-1.77792	3.45e-16
GPKOW	1.92e-20	0.593454	3.47e-16
SLC52A2	1.98e-20	0.461722	3.58e-16
SCARB2	1.98e-20	0.255212	3.58e-16
SREBF2	1.99e-20	-0.506031	3.61e-16
CCL3	2.06e-20	-1.9348	3.72e-16
ZNF598	2.14e-20	0.550329	3.87e-16
CHMP2A	2.16e-20	0.371505	3.91e-16
PDXP	2.26e-20	0.729445	4.09e-16
ATP6V1G1	2.29e-20	0.336628	4.14e-16
KIAA1143	2.38e-20	0.649	4.31e-16
COPS2	2.43e-20	0.425689	4.39e-16
SLU7	2.45e-20	0.550104	4.43e-16
MPG	2.65e-20	0.452648	4.8e-16
ZDHHC6	2.71e-20	0.425233	4.9e-16
[truncated: 2,768 more rows]

## Sheet: Cluster_3_2D_MDMi
	p_val	avg_log2FC	p_val_adj
BCL2A1	0	3.59544	0
CSF1	0	4.57666	0
DCSTAMP	0	5.34779	0
SLAMF7	0	3.28368	0
CD52	0	5.26262	0
SLC28A3	0	4.2024	0
TM4SF19	0	4.63129	0
MREG	0	4.45896	0
SARDH	0	4.80159	0
CDH23	0	5.55294	0
LPL	0	5.63444	0
AQP9	0	6.17894	0
FGR	6.89e-303	3.11153	1.25e-298
FBP1	1.2e-301	3.92803	2.17e-297
RGCC	1.03e-294	3.45681	1.86e-290
STAB1	1.93e-291	-2.60333	3.49e-287
F13A1	9.52e-288	-3.0742	1.72e-283
APOC1	6.54e-279	3.05333	1.18e-274
BHLHE41	3.71e-271	4.23723	6.71e-267
SELENOP	3.92e-263	-2.38958	7.08e-259
TIMP3	4.92e-256	6.66388	8.89e-252
ST14	2.37e-252	3.14227	4.28e-248
FABP5	2.36e-251	2.77712	4.26e-247
VIM	1.78e-245	1.12091	3.21e-241
HSD11B1	7.12e-244	5.18553	1.29e-239
FLT1	5.53e-241	5.11083	9.99e-237
PRAM1	3.58e-238	2.90296	6.47e-234
CYP27A1	1.58e-235	2.60097	2.86e-231
CSTB	3.03e-234	1.8023	5.48e-230
GALNT12	3.53e-230	4.98341	6.38e-226
MATK	9.14e-223	2.96676	1.65e-218
SEL1L3	2.92e-221	2.85262	5.28e-217
LSP1	1.28e-220	2.30941	2.32e-216
MS4A6A	2e-218	-1.57693	3.61e-214
FLNA	9e-218	1.81553	1.63e-213
ANXA11	1.07e-215	1.51864	1.93e-211
FCGRT	5.79e-215	-1.26878	1.05e-210
CTSC	4.31e-214	-1.34861	7.8e-210
FUCA1	1.38e-213	-1.97998	2.5e-209
NCS1	6.43e-213	2.81294	1.16e-208
UCHL1	1.27e-208	2.65189	2.3e-204
GDF15	7.41e-208	2.60605	1.34e-203
RTN4R	1.27e-207	2.43141	2.3e-203
FOLR2	2.05e-206	-1.70423	3.7e-202
KCP	8.98e-205	2.58873	1.62e-200
ANXA2	7.9e-203	0.893952	1.43e-198
C1QA	6.61e-200	-1.21899	1.2e-195
LIPA	8.5e-200	1.20172	1.54e-195
CD9	1.36e-199	1.78313	2.47e-195
CHI3L1	6.84e-197	6.44118	1.24e-192
SERPINE1	1.82e-196	3.24487	3.29e-192
MAF	3.07e-196	-1.27039	5.55e-192
NCF4	1.63e-195	-1.55801	2.94e-191
CAPG	2.79e-195	1.06832	5.05e-191
MGST1	5.26e-194	2.67814	9.52e-190
CD163L1	5.76e-193	-2.60341	1.04e-188
PALLD	2.37e-192	4.33795	4.28e-188
MPEG1	1.34e-191	-1.5522	2.43e-187
AQP3	1.68e-191	3.19841	3.04e-187
GPAT3	4.61e-191	2.73651	8.34e-187
CD163	4.95e-191	-1.31875	8.96e-187
TFRC	8.68e-190	2.5773	1.57e-185
SPN	1.45e-186	2.17637	2.62e-182
ATP6V0D2	1.93e-185	1.99558	3.49e-181
MAFB	5.59e-184	-1.59323	1.01e-179
CST3	8.7e-184	-1.08783	1.57e-179
CNIH3	5.57e-183	4.08101	1.01e-178
LGALS3	1.87e-182	1.37089	3.38e-178
LITAF	5.11e-182	1.1476	9.24e-178
TGM2	7.52e-182	2.60726	1.36e-177
SPSB1	1.07e-181	3.32762	1.94e-177
TNFSF14	4.01e-180	5.01455	7.26e-176
ITM2B	1.44e-179	-1.04122	2.6e-175
AIF1	9.41e-176	-1.15654	1.7e-171
CSF1R	2.8e-174	-1.22401	5.06e-170
CHIT1	1.08e-172	6.44736	1.96e-168
FDX1	4.22e-172	2.46302	7.62e-168
HTRA4	7.54e-172	2.37799	1.36e-167
SEMA3C	3.23e-169	2.18447	5.83e-165
MARCO	1.52e-168	3.12792	2.76e-164
CDA	2.83e-166	2.17467	5.11e-162
PALM2-AKAP2	3.2e-166	2.35744	5.78e-162
CXCL16	1.68e-165	1.61409	3.04e-161
HSD3B7	1.27e-163	1.80768	2.3e-159
CD74	3.37e-163	-0.827964	6.09e-159
LACC1	1.11e-162	-1.9973	2e-158
AFAP1L1	2.24e-162	4.56802	4.05e-158
P2RY6	4.57e-160	-1.55309	8.26e-156
KCTD12	1.36e-159	-1.06377	2.46e-155
PHLDA3	8.59e-159	2.43815	1.55e-154
NR1H3	2.02e-158	2.25907	3.66e-154
BCAP31	1.14e-156	1.09214	2.06e-152
GOLGA7B	6.54e-156	4.42922	1.18e-151
MS4A7	2.16e-154	-1.43515	3.91e-150
ITGA3	4.65e-154	3.28146	8.41e-150
SOAT1	5.53e-152	1.19512	1e-147
G6PD	1.61e-150	1.65652	2.91e-146
C15orf48	3.64e-150	2.00995	6.59e-146
PAQR5	9.76e-150	4.3809	1.76e-145
PDLIM4	4.96e-149	4.0788	8.98e-145
SH3BGRL3	1.12e-148	1.19192	2.03e-144
AP2A2	1.7e-148	-1.25977	3.08e-144
PCSK6	1.09e-147	2.07732	1.98e-143
GPC4	1.63e-146	5.13479	2.94e-142
ASPHD1	3.21e-146	4.35142	5.81e-142
IGFBP4	7.8e-146	-1.75187	1.41e-141
ADGRE2	1.1e-145	1.96377	1.99e-141
PPARG	3.58e-145	1.71829	6.47e-141
HPGD	3.82e-145	5.06026	6.91e-141
APOE	1.1e-144	1.18362	1.99e-140
LTBP3	1.47e-144	2.09043	2.66e-140
EGR2	9.13e-143	1.30477	1.65e-138
CD14	9.68e-143	-1.09295	1.75e-138
LIMK1	2.03e-142	1.73372	3.68e-138
CRABP2	2.11e-142	6.75543	3.82e-138
ZFP36L1	1e-141	-1.49976	1.81e-137
AP1B1	5.1e-139	-1.05498	9.23e-135
MSC	6.78e-139	4.22486	1.23e-134
SLC26A11	7.32e-138	1.4963	1.32e-133
C1QC	2.43e-137	-0.867949	4.39e-133
ALDH5A1	3.45e-137	2.75877	6.23e-133
TREM2	1.64e-136	1.68893	2.97e-132
RAC2	4.74e-136	1.59591	8.57e-132
RAB11FIP4	4.81e-136	3.25142	8.7e-132
TSKU	3.95e-135	1.99973	7.14e-131
USP2	5.62e-135	5.08606	1.02e-130
RNASE1	6.89e-135	-1.59266	1.25e-130
SLC1A3	1.92e-134	1.81093	3.48e-130
ITGAX	2.4e-133	1.03136	4.35e-129
SPARC	2.72e-133	2.97145	4.92e-129
RASAL2	3.67e-133	1.83533	6.64e-129
FAIM2	5.13e-133	5.49974	9.28e-129
FAIM	5.6e-131	2.5778	1.01e-126
DTX4	1.05e-130	2.46783	1.9e-126
ITPR2	1.6e-130	-1.32187	2.9e-126
RGL1	2.36e-130	-1.42898	4.28e-126
KIAA0930	1.21e-129	0.970751	2.19e-125
GM2A	2.15e-129	1.29588	3.89e-125
PMP22	4.05e-129	-1.1081	7.32e-125
EFR3B	9.81e-129	4.21379	1.77e-124
SLC6A12	1.64e-128	2.26538	2.96e-124
NOTCH3	2.21e-127	3.01148	4e-123
HRK	5.72e-127	3.871	1.03e-122
ADGRE3	5.78e-127	5.30556	1.04e-122
DNASE2B	7.49e-127	4.35083	1.35e-122
DHCR24	8.98e-127	2.06554	1.62e-122
ZNF366	1.44e-126	3.59104	2.6e-122
FAM20C	4.17e-126	1.44183	7.54e-122
S100A11	5.3e-126	0.689536	9.58e-122
TNKS1BP1	3.42e-125	2.04556	6.19e-121
VAT1	1.57e-124	0.741206	2.84e-120
QPRT	7.25e-124	-1.85059	1.31e-119
ITGA6	4.34e-123	2.57896	7.84e-119
MCOLN3	7.45e-123	1.64661	1.35e-118
PLPP3	1.42e-122	1.72497	2.57e-118
SLC38A1	3e-122	5.35134	5.43e-118
COL8A2	1.53e-120	2.40192	2.77e-116
WWP1	2.22e-120	-1.78646	4.01e-116
CTSD	2.88e-120	1.29666	5.21e-116
ITGB3	9.59e-120	2.54701	1.73e-115
ADCY3	9.1e-119	1.8697	1.65e-114
P2RX7	3.37e-118	1.38761	6.09e-114
SLC39A11	1.29e-117	1.31465	2.33e-113
IL2RG	8.84e-117	2.4629	1.6e-112
CMKLR1	1.12e-116	-1.2583	2.03e-112
WARS	1.21e-116	1.81906	2.18e-112
SLC12A8	1.67e-116	4.63443	3.02e-112
MS4A4A	2.43e-116	-1.60932	4.39e-112
MGAT4A	3.75e-116	-1.41103	6.77e-112
DOCK3	8.03e-116	2.80537	1.45e-111
ECE1	8.9e-116	3.70515	1.61e-111
CTTN	2.6e-115	4.17073	4.7e-111
ANXA5	2.7e-115	0.564706	4.89e-111
TMEM176B	1.6e-114	-0.721446	2.9e-110
OLFML3	4.2e-114	-3.34839	7.59e-110
NDUFB9	5.74e-114	1.42284	1.04e-109
CAVIN1	1.38e-113	3.02269	2.49e-109
IFI44L	1.58e-113	-1.4722	2.85e-109
SPP1	1.96e-111	1.45471	3.55e-107
PLD3	4.01e-111	0.568009	7.26e-107
SLCO2B1	2.6e-110	-0.832719	4.7e-106
ALOX5	1.88e-109	-0.962307	3.4e-105
LPAR6	7.22e-109	-1.55267	1.3e-104
ARL4C	1.04e-108	-1.87016	1.88e-104
PDE3B	4.22e-108	1.65695	7.63e-104
SLC29A3	1.29e-107	1.49824	2.34e-103
B4GALT5	2.08e-107	1.50493	3.76e-103
ACSL1	7.41e-107	1.04452	1.34e-102
CDKN2B	1.11e-106	2.61818	2.01e-102
ZBTB7C	1.92e-105	4.64397	3.48e-101
AOAH	4.97e-105	-1.78382	8.99e-101
SGK1	3.52e-104	0.887978	6.36e-100
APOC2	4.42e-104	3.0313	7.99e-100
MTHFS	9.94e-104	1.8289	1.8e-99
ENTHD1	2.86e-103	5.39076	5.18e-99
STEAP3	1.13e-102	1.43574	2.04e-98
SIGLEC1	1.33e-102	-0.87692	2.4e-98
ATP6AP1	3.12e-102	0.578793	5.64e-98
TMTC1	3.37e-102	1.55785	6.09e-98
DNM1	4.24e-102	-2.26246	7.67e-98
METTL1	6.62e-102	1.87794	1.2e-97
IGFBP6	9.07e-102	5.85825	1.64e-97
BST2	1.51e-101	-0.700542	2.73e-97
ZFYVE16	4.38e-101	1.15238	7.92e-97
CPVL	5.77e-101	-1.01169	1.04e-96
FTH1	2.59e-100	0.763546	4.69e-96
PDGFC	3.57e-100	-1.19579	6.45e-96
ACTG1	1.33e-99	1.02288	2.4e-95
FABP3	1.45e-99	1.70557	2.61e-95
PTPN7	2.39e-99	1.92466	4.33e-95
MRAS	1.01e-98	1.42698	1.82e-94
ACTN1	1.02e-98	1.26922	1.84e-94
SORT1	1.06e-98	1.26568	1.92e-94
TMEM158	1.14e-98	1.76884	2.06e-94
BIRC7	1.74e-98	1.98666	3.15e-94
SYTL1	2.88e-98	3.99146	5.21e-94
GLIPR2	3.6e-98	1.09934	6.51e-94
CD4	4.45e-98	-0.697619	8.05e-94
PKM	1.14e-97	0.787865	2.05e-93
TMCC3	4.71e-97	2.1279	8.52e-93
F3	2.55e-96	4.18522	4.61e-92
FCMR	5.39e-96	5.51565	9.75e-92
NPC1	1.24e-95	1.03254	2.25e-91
PDGFB	1.35e-95	-1.92397	2.44e-91
COBL	3.85e-95	7.07323	6.97e-91
FLRT2	4.23e-95	6.48353	7.65e-91
TTC39B	1.32e-94	2.00095	2.38e-90
CORO1C	3.91e-94	0.826181	7.08e-90
GAL	3.38e-93	7.4683	6.11e-89
TMEM106A	8.2e-93	-1.21571	1.48e-88
CSF2RA	1.49e-92	-0.9049	2.69e-88
QPCT	2.13e-92	1.54712	3.85e-88
IL3RA	3.54e-92	1.90473	6.4e-88
DBI	4.07e-92	1.00102	7.37e-88
FA2H	8.48e-92	9.0755	1.53e-87
ITGB1BP1	1.08e-91	1.38352	1.96e-87
ITGB2	2.72e-91	0.648554	4.91e-87
CA2	3.26e-91	2.4159	5.9e-87
ARHGAP18	6.26e-91	-0.846675	1.13e-86
ADAP2	9.05e-91	-1.34916	1.64e-86
ZEB2	2.99e-90	-0.841722	5.4e-86
RIN2	5.51e-90	-1.07795	9.97e-86
GLRX	8.52e-90	1.11131	1.54e-85
NINJ1	9.57e-90	-0.805647	1.73e-85
KCNN4	1.14e-89	1.30805	2.06e-85
SH3BP5	3.79e-88	1.17609	6.86e-84
MARCKS	3.04e-87	-0.738769	5.49e-83
NAB2	3.11e-87	1.22897	5.62e-83
AVPI1	6.33e-87	1.43714	1.15e-82
ACOT7	4.02e-86	1.47027	7.28e-82
TBC1D14	4.64e-86	-1.07012	8.39e-82
SAMSN1	4.74e-86	-1.27833	8.57e-82
CCNA1	5.7e-86	4.54258	1.03e-81
FLNB	9.47e-86	2.46625	1.71e-81
PLAUR	2.23e-85	0.956102	4.03e-81
TLR4	4.26e-85	-1.15106	7.7e-81
MT2A	5.62e-85	2.1094	1.02e-80
UBE2J1	7.74e-85	1.16246	1.4e-80
BCAR1	9.43e-85	5.9963	1.71e-80
ASAP2	2.22e-84	2.32292	4.01e-80
GAS6	2.63e-84	-1.57576	4.75e-80
GPR34	1.25e-83	-1.24237	2.26e-79
PDLIM7	5.95e-83	1.42875	1.08e-78
MFSD2A	1.05e-82	1.5293	1.89e-78
SELPLG	1.21e-82	-1.07201	2.19e-78
SPTBN1	1.21e-82	2.68271	2.19e-78
SPTAN1	2.53e-82	1.26651	4.57e-78
TMEM38B	3.26e-82	1.59245	5.89e-78
CLEC12A	1.7e-81	2.1065	3.08e-77
CD276	3.74e-81	0.898356	6.76e-77
ARHGAP4	1.45e-80	-1.0047	2.63e-76
SCIMP	1.64e-80	1.38862	2.96e-76
LGALS2	3.21e-80	5.21293	5.8e-76
UGCG	1e-79	1.21488	1.81e-75
MCEMP1	1.66e-79	3.53873	2.99e-75
SLC46A1	1.87e-79	-1.55776	3.38e-75
CD44	3.84e-79	0.783941	6.95e-75
CD40	3.87e-79	1.1	6.99e-75
TNFAIP6	4.56e-79	4.49226	8.24e-75
S100A6	6.23e-79	0.577654	1.13e-74
SQOR	6.31e-79	0.852712	1.14e-74
IFI44	6.41e-79	-1.00295	1.16e-74
OTULINL	7.84e-79	-1.40534	1.42e-74
RGS20	1.11e-78	4.68058	2.01e-74
WWTR1	1.38e-78	6.62544	2.49e-74
SEC14L2	2.2e-78	4.61585	3.98e-74
LGALSL	3.16e-78	2.38076	5.71e-74
LDLRAP1	3.82e-78	1.2542	6.9e-74
SLC37A2	3.94e-78	-0.688975	7.13e-74
MSANTD3	8.57e-78	1.59614	1.55e-73
DCLK2	1.42e-77	2.63918	2.57e-73
CIITA	4.72e-77	-1.04976	8.54e-73
CYGB	4.77e-77	4.32362	8.62e-73
DENND4C	6.3e-77	1.02602	1.14e-72
SRC	9.58e-77	0.957125	1.73e-72
ATP8B4	1.06e-76	-1.30049	1.92e-72
SPOCD1	1.15e-76	5.79965	2.07e-72
GSTO1	1.39e-76	0.867177	2.52e-72
TDRD3	1.45e-76	1.10149	2.63e-72
SLC9A9	1.54e-76	-1.74895	2.79e-72
ALDH1A2	2.94e-76	5.14193	5.32e-72
IGF1	3.71e-76	-3.89819	6.71e-72
AHNAK	5.43e-76	0.506965	9.82e-72
PDXK	5.48e-76	0.69751	9.91e-72
IL27RA	6.16e-76	1.25943	1.11e-71
ATP13A3	9e-76	1.21798	1.63e-71
GCHFR	9.26e-76	1.14585	1.67e-71
TNNI2	1.05e-75	1.95155	1.9e-71
WLS	3.44e-75	-1.13004	6.22e-71
ZNF697	7.26e-75	1.45577	1.31e-70
RRP1	2.39e-74	1.23321	4.32e-70
MYOF	2.59e-74	0.93735	4.69e-70
FCGR1A	2.62e-74	1.33582	4.74e-70
ADORA3	2.69e-74	-2.26157	4.86e-70
CD82	3.62e-74	0.872277	6.54e-70
ASAP1	4.44e-74	0.779886	8.03e-70
PLTP	1.26e-73	-1.04136	2.28e-69
MRC2	1.28e-73	2.35285	2.31e-69
ENO2	1.61e-73	1.6749	2.92e-69
TMEM86A	4.27e-73	-1.16663	7.72e-69
MYD88	4.99e-73	0.867102	9.01e-69
SGCB	6.43e-73	2.37566	1.16e-68
PTX3	1.09e-72	1.75932	1.97e-68
MITF	1.18e-72	0.984246	2.13e-68
DIXDC1	1.32e-72	2.99779	2.38e-68
FGD5	1.42e-72	1.70005	2.56e-68
TRIM54	1.54e-72	8.25579	2.78e-68
EMP1	1.58e-72	0.923559	2.85e-68
ACOT4	1.86e-72	2.4395	3.36e-68
XAF1	2.83e-72	-1.00527	5.12e-68
CDKN2A	2.99e-72	5.25021	5.41e-68
SLC30A3	3e-72	6.40701	5.43e-68
FAM81A	3.36e-72	3.19696	6.07e-68
COL6A1	5.37e-72	3.84892	9.71e-68
CLU	6.15e-72	5.00153	1.11e-67
TLR2	6.43e-72	-0.848469	1.16e-67
TIE1	8.85e-72	5.59878	1.6e-67
ARRDC4	9.25e-72	1.31785	1.67e-67
SPON2	1.21e-71	5.82076	2.19e-67
APOBEC3A	1.37e-71	3.02709	2.48e-67
CEBPD	1.46e-71	-1.63751	2.64e-67
CELSR1	1.6e-71	1.14175	2.89e-67
ST5	1.65e-71	1.56694	2.99e-67
CCL13	1.86e-71	-0.769131	3.37e-67
TRPV2	3e-71	0.868339	5.42e-67
GGA2	3.36e-71	-0.774127	6.07e-67
IFITM3	3.8e-71	-0.829236	6.88e-67
ABHD2	4.96e-71	0.959458	8.97e-67
LCP1	5.15e-71	0.755908	9.32e-67
EIF4A1	1.59e-70	0.662094	2.87e-66
ACP5	1.68e-70	1.19832	3.04e-66
HCST	1.85e-70	1.22786	3.34e-66
AK4	2.22e-70	2.55731	4.01e-66
BLVRB	2.35e-70	-0.828155	4.24e-66
RAB7B	2.49e-70	1.08032	4.5e-66
CCDC88A	2.52e-70	0.678103	4.57e-66
LILRA2	5.22e-70	2.11955	9.44e-66
VDAC1	6.33e-70	1.03219	1.14e-65
LTA4H	8.08e-70	1.39145	1.46e-65
SPATA18	1.79e-69	2.01347	3.24e-65
RAI14	1.93e-69	4.03034	3.49e-65
NISCH	2.48e-69	-1.59494	4.48e-65
FAM89B	2.78e-69	1.1342	5.02e-65
FGL2	5.07e-69	-0.88283	9.16e-65
NRIP3	6.18e-69	1.83463	1.12e-64
TXNRD1	6.67e-68	0.88599	1.21e-63
TMEM138	8.56e-68	1.06474	1.55e-63
JAKMIP2	9.29e-68	1.4845	1.68e-63
HM13	9.4e-68	0.613133	1.7e-63
EPHB6	1.09e-67	1.53872	1.97e-63
SLC2A1	1.48e-67	1.80267	2.68e-63
CCL22	1.7e-67	9.27844	3.07e-63
TBC1D2	1.91e-67	0.877715	3.46e-63
DAB2	1.92e-67	-0.558198	3.48e-63
UPP1	2.28e-67	0.944753	4.13e-63
COL6A2	2.83e-67	4.21174	5.12e-63
CCR5	4.9e-67	1.06133	8.87e-63
CD48	6.11e-67	1.02345	1.1e-62
IGF1R	6.51e-67	1.61083	1.18e-62
PTGES	1.08e-66	5.09382	1.95e-62
TCF4	1.29e-66	-1.69035	2.33e-62
SERINC2	1.46e-66	1.22465	2.63e-62
MYL9	1.53e-66	3.69858	2.76e-62
TMEM176A	2.14e-66	-0.749289	3.86e-62
NCKAP1	2.8e-66	3.13887	5.07e-62
FXYD2	3e-66	1.83016	5.42e-62
IFI16	3.74e-66	-0.792065	6.77e-62
STAC2	4.73e-66	7.69079	8.55e-62
MYBPH	5.93e-66	6.5246	1.07e-61
DOCK6	6.03e-66	3.05624	1.09e-61
CYB561A3	8.38e-66	0.958617	1.51e-61
TCIRG1	1.09e-65	0.769664	1.97e-61
PIM1	1.11e-65	1.15636	2.01e-61
RCN3	1.2e-65	-1.93498	2.18e-61
SLC27A3	1.42e-65	1.38761	2.56e-61
KLHL6	1.84e-65	0.992137	3.32e-61
CCND2	1.94e-65	2.31645	3.52e-61
SDC3	2.19e-65	-0.781829	3.97e-61
IL1RN	2.35e-65	3.79079	4.25e-61
BCAT1	3.21e-65	1.10596	5.81e-61
FMNL2	5.25e-65	0.825816	9.5e-61
VAC14	7.64e-65	0.877321	1.38e-60
NAV2	1.13e-64	2.25908	2.05e-60
SPINT2	1.17e-64	-0.922328	2.11e-60
CD83	1.79e-64	0.548806	3.24e-60
TGFBI	2.17e-64	-0.696046	3.92e-60
CEBPB	2.83e-64	0.595968	5.13e-60
SLC12A6	3.3e-64	0.954523	5.97e-60
DPYSL3	5.67e-64	7.19118	1.02e-59
PADI2	5.85e-64	2.63435	1.06e-59
FARP1	8.91e-64	1.41959	1.61e-59
TCTEX1D2	1.13e-63	2.41863	2.05e-59
MBOAT7	1.16e-63	0.965447	2.09e-59
CCRL2	1.83e-63	1.00182	3.3e-59
PLEKHF1	2.52e-63	2.08785	4.56e-59
OSBPL8	3.78e-63	1.06941	6.83e-59
LONRF3	4.7e-63	0.978948	8.5e-59
NRBP1	7.57e-63	0.819274	1.37e-58
HOMER1	9.26e-63	2.05056	1.67e-58
MDK	1.01e-62	3.22482	1.83e-58
SH2B2	1.31e-62	1.48911	2.37e-58
PPT1	1.79e-62	0.583851	3.24e-58
BEAN1	1.82e-62	3.67506	3.3e-58
CHID1	2.71e-62	-0.890596	4.91e-58
CRTAM	2.82e-62	1.18212	5.09e-58
TENT2	3.38e-62	-0.933989	6.11e-58
FXYD5	3.47e-62	0.582564	6.28e-58
TNFRSF12A	4.81e-62	1.30634	8.7e-58
HMOX2	1.22e-61	0.943724	2.2e-57
USF2	1.23e-61	0.681057	2.23e-57
IGF2R	1.25e-61	0.739884	2.26e-57
OLFML2B	1.63e-61	-2.03263	2.95e-57
SYNC	1.67e-61	3.63028	3.02e-57
ARHGAP26	1.91e-61	-0.959985	3.45e-57
LGALS3BP	2.52e-61	-0.76089	4.55e-57
PFKP	4.31e-61	1.07789	7.79e-57
DNMT1	4.37e-61	-1.02535	7.9e-57
APLP2	5.97e-61	0.469191	1.08e-56
ATP2A3	6.1e-61	1.16776	1.1e-56
EPSTI1	1.24e-60	-0.906907	2.25e-56
NRGN	1.31e-60	1.63089	2.37e-56
TJP1	1.37e-60	3.17023	2.48e-56
GSN	2.06e-60	1.12261	3.73e-56
FER1L6	2.18e-60	5.88007	3.95e-56
FYN	4.73e-60	2.60268	8.55e-56
FNIP2	6.08e-60	0.967281	1.1e-55
ABR	6.94e-60	0.55063	1.26e-55
MX2	7.43e-60	-1.1689	1.34e-55
PBX3	7.65e-60	1.11864	1.38e-55
ADORA2B	9.47e-60	1.71225	1.71e-55
ALCAM	2.25e-59	0.980107	4.07e-55
GSR	3.27e-59	0.83689	5.92e-55
CD81	3.3e-59	0.545893	5.96e-55
ODF3B	4.52e-59	-1.67895	8.17e-55
SDC4	4.79e-59	0.884356	8.66e-55
MFSD12	1.23e-58	1.20508	2.22e-54
TMEM217	1.42e-58	2.63902	2.57e-54
HK2	1.59e-58	1.10601	2.87e-54
CLECL1	1.71e-58	2.27886	3.09e-54
ATP6V1B2	2.23e-58	0.486655	4.04e-54
CYP1B1	2.62e-58	0.822844	4.74e-54
MFGE8	4.28e-58	1.33659	7.73e-54
MME	8.76e-58	5.8414	1.58e-53
OPN3	8.94e-58	1.255	1.62e-53
CORO1A	1.31e-57	-1.38396	2.37e-53
NCEH1	1.46e-57	0.750398	2.63e-53
HAGHL	1.52e-57	1.05781	2.75e-53
CHST11	1.65e-57	0.64288	2.98e-53
VDR	2.37e-57	0.914063	4.29e-53
PLA2G7	2.46e-57	0.655527	4.45e-53
TNFRSF1A	3.22e-57	-0.635548	5.82e-53
CD180	3.33e-57	-1.87398	6.01e-53
SOX13	3.48e-57	1.25888	6.3e-53
CLYBL	3.85e-57	1.22359	6.96e-53
CHST15	4.07e-57	1.13732	7.36e-53
CD109	4.22e-57	1.00304	7.63e-53
RAB5IF	4.5e-57	0.636169	8.14e-53
ZFP36	9.41e-57	-1.69834	1.7e-52
TBC1D10C	1.01e-56	1.67628	1.83e-52
CMPK2	1.41e-56	-0.922772	2.55e-52
ATP6V1H	1.75e-56	0.776617	3.17e-52
CPED1	2.28e-56	-1.11302	4.12e-52
FGD2	2.76e-56	-0.965955	4.99e-52
PAPLN	4.03e-56	1.46892	7.29e-52
SPTBN2	5.63e-56	5.44708	1.02e-51
PSTPIP2	6.77e-56	-1.61787	1.22e-51
NLRC4	7.91e-56	1.01863	1.43e-51
DIRAS2	9.46e-56	6.32066	1.71e-51
SEMA6B	1.11e-55	-1.02075	2e-51
ARHGEF10L	1.29e-55	-0.828822	2.33e-51
IL21R	1.37e-55	-1.50192	2.48e-51
CHST2	2.86e-55	2.65665	5.17e-51
PDE8A	2.96e-55	1.09503	5.35e-51
UBTD2	3.21e-55	0.912765	5.8e-51
ABHD12	4.36e-55	-0.616276	7.88e-51
ZYX	4.81e-55	0.681553	8.7e-51
PDGFA	5.3e-55	1.42377	9.58e-51
HS3ST2	5.32e-55	1.91023	9.62e-51
RIPK2	6.24e-55	1.12266	1.13e-50
TMEM173	6.86e-55	-1.39063	1.24e-50
CYTH4	1.26e-54	-0.798646	2.27e-50
SELENON	1.35e-54	1.26745	2.45e-50
CAMKK1	1.67e-54	1.24444	3.02e-50
LILRA5	1.86e-54	1.21597	3.36e-50
PBDC1	1.94e-54	0.882707	3.51e-50
TIAM1	1.95e-54	0.953157	3.53e-50
SLC25A25	2.58e-54	1.01136	4.67e-50
PPDPF	3.51e-54	0.954833	6.34e-50
TSC22D1	7.12e-54	2.31089	1.29e-49
FCGR2B	7.79e-54	-0.987836	1.41e-49
STRIP2	9.6e-54	2.10813	1.74e-49
ALAS1	1.07e-53	0.855627	1.94e-49
SLC43A3	1.08e-53	0.727512	1.95e-49
MTSS1	2.85e-53	-2.05666	5.16e-49
CHST7	5.95e-53	1.03075	1.08e-48
SLC1A4	7.53e-53	1.35272	1.36e-48
ANTXR2	7.81e-53	-0.985663	1.41e-48
ITGAL	1.18e-52	0.86852	2.13e-48
GAL3ST4	1.2e-52	-2.37189	2.17e-48
SEMA7A	1.3e-52	1.48268	2.34e-48
SLAMF8	1.42e-52	0.598427	2.56e-48
TIMP4	1.95e-52	4.83884	3.53e-48
HEXB	2.32e-52	0.643433	4.19e-48
MLPH	2.84e-52	2.07428	5.13e-48
SNTB1	3.21e-52	0.839656	5.8e-48
SNX6	3.32e-52	-0.733843	5.99e-48
WSB1	3.54e-52	-0.785248	6.39e-48
RSRP1	4.16e-52	-0.860778	7.51e-48
TOMM40	4.67e-52	1.21485	8.44e-48
CBR3	4.81e-52	1.44001	8.7e-48
RAPGEF3	6.07e-52	3.03813	1.1e-47
APPL2	7.49e-52	-1.37365	1.35e-47
CYTL1	1.14e-51	1.73938	2.06e-47
MGAT3	1.37e-51	7.12532	2.47e-47
NOS1AP	2.98e-51	3.66486	5.39e-47
ATP6V1A	3.11e-51	0.635584	5.63e-47
TMEM33	3.15e-51	0.611085	5.69e-47
TMSB10	3.37e-51	0.393254	6.09e-47
PCK2	3.44e-51	0.786796	6.22e-47
ST6GALNAC6	3.56e-51	1.40112	6.44e-47
ENO1	5.83e-51	0.60907	1.05e-46
TGFBR2	6.89e-51	-0.692083	1.25e-46
RNF213	1.16e-50	-0.671839	2.1e-46
TMBIM1	1.27e-50	0.425949	2.29e-46
PJA1	1.98e-50	0.96861	3.58e-46
PKD1L1	1.99e-50	2.63602	3.6e-46
ANKRD28	2.04e-50	0.795788	3.69e-46
OSBP2	2.87e-50	3.71228	5.19e-46
PGBD5	2.87e-50	1.88207	5.2e-46
GUSB	3.07e-50	0.788355	5.56e-46
KCNJ1	4.81e-50	2.82788	8.69e-46
DPYD	7.68e-50	-0.727682	1.39e-45
KRT79	8.26e-50	7.18021	1.49e-45
PC	1.28e-49	1.15676	2.32e-45
CD93	1.74e-49	-2.82842	3.14e-45
RNASE6	1.9e-49	-0.900151	3.44e-45
TRABD2A	2.1e-49	5.4343	3.8e-45
SYT7	2.34e-49	6.92691	4.23e-45
PLBD1	2.45e-49	0.719633	4.43e-45
DIAPH1	2.56e-49	0.682357	4.64e-45
SLC29A1	2.58e-49	0.880128	4.66e-45
SRXN1	4.8e-49	0.937425	8.67e-45
MPND	5.12e-49	1.08494	9.25e-45
DENND11	5.81e-49	-1.19423	1.05e-44
ZMYND15	8.01e-49	1.45469	1.45e-44
PIEZO1	8.1e-49	0.90976	1.46e-44
MTMR1	8.37e-49	1.00172	1.51e-44
FES	2.72e-48	-1.11095	4.92e-44
SLC11A1	2.98e-48	1.31181	5.39e-44
SCIN	3.63e-48	3.29778	6.57e-44
C1orf226	4.15e-48	4.78769	7.51e-44
CDC42EP1	5.7e-48	2.053	1.03e-43
C2	9.4e-48	-0.766204	1.7e-43
SLC9A1	1.01e-47	0.818435	1.83e-43
ARHGEF3	1.02e-47	0.887257	1.84e-43
RASGRP3	1.21e-47	0.727154	2.18e-43
SLIT3	1.29e-47	2.7316	2.33e-43
MAN1A1	2.15e-47	0.793708	3.89e-43
ARAP3	2.33e-47	2.29615	4.22e-43
EPB41L3	2.35e-47	-0.778375	4.24e-43
EPHB2	2.53e-47	-1.20622	4.58e-43
NDRG2	2.8e-47	3.8052	5.06e-43
NES	3.27e-47	4.59974	5.91e-43
GNS	3.7e-47	0.400209	6.7e-43
ARHGAP31	4.02e-47	0.839385	7.26e-43
CTSB	5.78e-47	0.610948	1.05e-42
CRIM1	6.24e-47	1.27508	1.13e-42
AMZ1	6.35e-47	4.0334	1.15e-42
ITGB8	7e-47	3.08656	1.26e-42
TP53I11	7.87e-47	0.996146	1.42e-42
NDUFS3	8.83e-47	0.734733	1.6e-42
LAMP3	9.09e-47	3.70378	1.64e-42
ADO	9.83e-47	0.897602	1.78e-42
GLRX2	1.07e-46	0.870234	1.94e-42
DAGLA	1.44e-46	0.8611	2.6e-42
RNF13	1.45e-46	0.697127	2.62e-42
LONP1	1.45e-46	0.732594	2.62e-42
PNPLA3	1.75e-46	3.19876	3.17e-42
TPP1	1.9e-46	-0.410798	3.44e-42
ZNF316	2.84e-46	1.19338	5.13e-42
TUBB6	3.2e-46	0.999179	5.78e-42
ZCCHC2	3.64e-46	0.869859	6.58e-42
DAZAP2	3.66e-46	-0.58343	6.61e-42
CTSH	6.54e-46	0.438049	1.18e-41
TSTD1	7.48e-46	1.48631	1.35e-41
SLC17A9	7.59e-46	0.836456	1.37e-41
PROC	8.59e-46	3.36681	1.55e-41
ACO1	9.7e-46	1.32864	1.75e-41
FGFRL1	1.07e-45	1.6303	1.94e-41
MMP7	1.19e-45	6.0561	2.15e-41
CLEC4E	1.23e-45	1.73203	2.23e-41
CYSTM1	1.58e-45	0.832367	2.86e-41
IRF7	2.05e-45	-0.837932	3.7e-41
ETNK2	2.15e-45	4.06263	3.88e-41
ENPP2	2.85e-45	-0.990802	5.15e-41
FAM131B	3.37e-45	3.93389	6.09e-41
SRM	3.98e-45	0.768071	7.2e-41
GALNT6	5.86e-45	0.822652	1.06e-40
AHCYL1	6.82e-45	0.88455	1.23e-40
CD68	7.55e-45	0.279267	1.36e-40
CD209	8.02e-45	-0.619937	1.45e-40
GHITM	8.56e-45	0.674244	1.55e-40
SLC16A6	8.88e-45	2.36352	1.6e-40
TALDO1	1.11e-44	0.531815	2.01e-40
IKBKB	1.43e-44	-0.906334	2.58e-40
RSAD2	1.76e-44	-1.11375	3.18e-40
LASP1	2.17e-44	0.502784	3.92e-40
YBX1	2.66e-44	0.586387	4.81e-40
KDM7A	2.72e-44	-1.17882	4.92e-40
PLIN2	3.23e-44	1.33662	5.85e-40
SGPL1	3.34e-44	-0.960521	6.05e-40
IVNS1ABP	4.68e-44	-0.66319	8.46e-40
MCRIP2	7.21e-44	0.915394	1.3e-39
NOP10	7.3e-44	0.576401	1.32e-39
SPI1	8.22e-44	0.267207	1.49e-39
CSPG4	1e-43	5.53789	1.81e-39
NUP188	1.03e-43	0.760372	1.87e-39
CLCF1	1.04e-43	4.29104	1.89e-39
HPGDS	1.07e-43	1.23678	1.94e-39
GEM	1.31e-43	2.69965	2.38e-39
GJB2	1.34e-43	3.94789	2.42e-39
SLC1A2	1.6e-43	8.27735	2.88e-39
ACAA2	2.01e-43	0.777248	3.64e-39
HSPA9	2.04e-43	0.9775	3.69e-39
ACE	2.73e-43	0.68094	4.94e-39
RNF128	2.93e-43	5.35403	5.29e-39
TLR7	3.6e-43	-2.14509	6.5e-39
SLC44A2	3.84e-43	1.30441	6.94e-39
OCSTAMP	3.94e-43	6.82925	7.13e-39
INHBA	4e-43	3.54102	7.23e-39
PTGS1	4.01e-43	-0.768656	7.25e-39
NRCAM	4.23e-43	6.10233	7.65e-39
PLEKHG4	4.35e-43	2.43606	7.87e-39
MYO1B	4.47e-43	3.84953	8.09e-39
ATP5F1B	4.74e-43	0.738023	8.57e-39
DUSP14	5.28e-43	1.37681	9.54e-39
NME1	6.89e-43	0.86196	1.25e-38
CLIP4	7.76e-43	0.715026	1.4e-38
FCGR2A	9.94e-43	-0.532574	1.8e-38
SCD	1.15e-42	0.735388	2.09e-38
NPR1	1.16e-42	5.03571	2.09e-38
IGFLR1	1.4e-42	-0.802626	2.53e-38
COPRS	1.41e-42	0.650373	2.55e-38
AMDHD2	1.57e-42	-0.788127	2.84e-38
TDP2	1.62e-42	0.660891	2.93e-38
GIPC3	1.95e-42	3.46746	3.52e-38
AKR1C3	1.97e-42	2.04891	3.57e-38
DOCK2	2.06e-42	-0.652719	3.72e-38
CD63	2.25e-42	0.322683	4.06e-38
FCRLB	2.27e-42	2.78481	4.11e-38
ITM2C	2.28e-42	-2.46711	4.12e-38
ACP2	2.49e-42	0.644546	4.51e-38
ACOT13	2.88e-42	0.699756	5.21e-38
HRH1	3.19e-42	-1.71709	5.76e-38
MID2	3.29e-42	4.7737	5.96e-38
WDFY2	3.67e-42	-1.32403	6.63e-38
MBOAT1	4.51e-42	0.797918	8.16e-38
DYRK2	5.5e-42	0.91183	9.95e-38
PGM5	7.09e-42	2.64475	1.28e-37
P2RX4	9.04e-42	0.608139	1.63e-37
PSEN2	1.01e-41	0.740398	1.83e-37
MTHFD2	1.71e-41	0.823776	3.09e-37
ARNTL2	2.59e-41	1.00514	4.68e-37
AMFR	3e-41	0.543709	5.42e-37
CLEC10A	3e-41	-1.9999	5.43e-37
SDC2	3.15e-41	0.966762	5.69e-37
SLC7A1	3.23e-41	0.934782	5.83e-37
HSPA6	3.86e-41	-1.15789	6.99e-37
MFHAS1	4.05e-41	0.642973	7.32e-37
SGMS2	4.15e-41	1.0756	7.5e-37
CDC37	4.18e-41	0.54679	7.56e-37
MAP1A	4.57e-41	3.03447	8.27e-37
MFSD6	5.21e-41	1.09513	9.43e-37
VIT	5.23e-41	5.44379	9.46e-37
RTN4RL2	5.52e-41	2.55987	9.99e-37
GLMP	5.62e-41	-0.823177	1.02e-36
PTPMT1	7.35e-41	1.03792	1.33e-36
CNIH4	7.59e-41	0.935801	1.37e-36
GPR153	8.14e-41	2.08328	1.47e-36
CMIP	8.61e-41	-0.711689	1.56e-36
LILRB5	1.47e-40	-0.636204	2.65e-36
CKAP4	1.54e-40	0.753063	2.79e-36
CFD	1.6e-40	-0.733053	2.89e-36
SPINT1	1.84e-40	0.627923	3.33e-36
CCL7	1.85e-40	1.54972	3.35e-36
ZFP36L2	2.12e-40	-0.588163	3.84e-36
PSMA7	2.31e-40	0.597766	4.18e-36
COL23A1	2.49e-40	-2.60269	4.49e-36
C11orf45	3.01e-40	1.48618	5.45e-36
TIMM17A	3.71e-40	0.735238	6.72e-36
EPS8L2	4.6e-40	4.01755	8.32e-36
ACTA2	4.82e-40	0.921509	8.72e-36
SLC7A11	6.95e-40	1.15583	1.26e-35
BSG	8.27e-40	0.585727	1.5e-35
ADRB2	1.14e-39	-1.85405	2.06e-35
CTSL	1.23e-39	0.852339	2.22e-35
SLC41A2	1.24e-39	0.873361	2.24e-35
SLC40A1	1.4e-39	-2.28463	2.54e-35
ANKRD12	1.99e-39	-0.978269	3.6e-35
MEF2C	2.21e-39	-1.58435	3.99e-35
TBXA2R	2.34e-39	3.69336	4.23e-35
LPCAT4	2.39e-39	0.830872	4.32e-35
CECR2	2.98e-39	3.0975	5.39e-35
G0S2	3.15e-39	3.47086	5.7e-35
TBX21	3.56e-39	4.47215	6.43e-35
TNFAIP2	4.06e-39	-0.591964	7.35e-35
TRIB2	4.41e-39	1.4475	7.98e-35
ECHS1	4.98e-39	0.654167	9e-35
SLC49A3	7e-39	0.711408	1.27e-34
FANCE	7.14e-39	2.37021	1.29e-34
VARS	7.31e-39	0.735514	1.32e-34
PPARD	8.93e-39	0.754131	1.61e-34
PITX1	9.53e-39	4.7644	1.72e-34
FH	1.12e-38	0.737593	2.03e-34
MICAL1	1.67e-38	0.609664	3.02e-34
ARHGAP45	2.04e-38	-1.01544	3.69e-34
EEF1AKMT3	2.99e-38	0.800775	5.41e-34
ARGLU1	3.02e-38	-0.871824	5.47e-34
CXXC5	3.06e-38	0.767503	5.53e-34
CENPV	3.46e-38	3.63162	6.26e-34
RAPGEF1	3.55e-38	0.527484	6.43e-34
S1PR1	3.64e-38	-1.99787	6.59e-34
DNAJC5B	5.13e-38	1.84199	9.27e-34
KMO	5.13e-38	0.682166	9.27e-34
MGAT4B	5.32e-38	0.631014	9.62e-34
NCLN	5.36e-38	0.658997	9.69e-34
YWHAZ	7.68e-38	0.533636	1.39e-33
GPER1	8.05e-38	4.63949	1.46e-33
AHR	8.32e-38	-0.980999	1.5e-33
RNASET2	9.6e-38	-0.857722	1.74e-33
TLN2	9.77e-38	2.01368	1.77e-33
FCGR1B	1.22e-37	0.889172	2.21e-33
EXOSC4	1.29e-37	0.843411	2.33e-33
TFPI	1.34e-37	1.59755	2.43e-33
CHDH	1.53e-37	1.55197	2.76e-33
ALDH3A2	1.6e-37	0.588761	2.9e-33
TNFRSF1B	1.64e-37	-0.587825	2.97e-33
GFOD1	1.78e-37	0.809405	3.21e-33
BORCS5	1.92e-37	0.914139	3.47e-33
ITGA5	1.95e-37	0.63028	3.53e-33
TNS2	2.13e-37	2.62889	3.85e-33
BAMBI	3e-37	2.32648	5.43e-33
CFL1	3.01e-37	0.29975	5.45e-33
ATIC	3.05e-37	0.708073	5.52e-33
APOD	3.07e-37	8.15362	5.56e-33
ST8SIA4	3.25e-37	-1.40542	5.88e-33
AGPS	3.68e-37	0.592698	6.66e-33
P2RX1	4.55e-37	0.879159	8.23e-33
ST3GAL4	4.98e-37	0.952094	9.01e-33
TPRG1	5.64e-37	1.2592	1.02e-32
EML4	5.64e-37	0.634438	1.02e-32
NINL	6.01e-37	2.83284	1.09e-32
MGST3	6.52e-37	0.494274	1.18e-32
SH3RF3	7.16e-37	1.48675	1.29e-32
NDRG4	7.26e-37	6.19248	1.31e-32
DEPP1	7.93e-37	3.57456	1.43e-32
SLC45A4	8.83e-37	-1.25589	1.6e-32
SLCO4A1	1e-36	2.68341	1.81e-32
SUCNR1	1.09e-36	0.596688	1.97e-32
APOO	1.24e-36	1.1768	2.24e-32
ANKH	1.27e-36	-1.22226	2.29e-32
UCK2	1.36e-36	1.25278	2.47e-32
SNX10	1.49e-36	0.832537	2.69e-32
ZNF219	1.5e-36	0.719134	2.71e-32
LTC4S	1.63e-36	-3.16815	2.94e-32
FBXL16	1.71e-36	4.06743	3.09e-32
TEX2	1.76e-36	0.910056	3.18e-32
TRAF3IP2	1.82e-36	2.26666	3.29e-32
IFIH1	1.96e-36	-0.701531	3.55e-32
COL9A2	1.99e-36	1.0293	3.6e-32
MOSPD1	3.06e-36	0.949929	5.53e-32
TFEB	3.32e-36	0.982538	6.01e-32
ACSM5	3.42e-36	0.929636	6.18e-32
CALU	3.43e-36	0.577842	6.2e-32
DPH3	3.48e-36	0.679944	6.3e-32
RALA	3.79e-36	0.961212	6.85e-32
SMIM14	3.87e-36	1.02881	7e-32
SP100	4.32e-36	-0.780344	7.8e-32
RASSF5	4.4e-36	0.883928	7.95e-32
OAZ1	4.82e-36	0.30475	8.71e-32
PRDX6	5.77e-36	0.678144	1.04e-31
HADHB	5.79e-36	0.560492	1.05e-31
GPR150	6.44e-36	2.2039	1.16e-31
APMAP	6.55e-36	-0.541951	1.19e-31
COX6A1	6.93e-36	0.643291	1.25e-31
TLE1	7.08e-36	1.78002	1.28e-31
GTF3A	7.4e-36	0.796382	1.34e-31
GGCT	7.57e-36	0.681863	1.37e-31
VASH1	8.05e-36	0.712458	1.46e-31
TRAP1	9.4e-36	0.794749	1.7e-31
GIMAP8	9.49e-36	-1.66912	1.72e-31
TMEM43	1.05e-35	0.698333	1.89e-31
ABCC5	1.13e-35	-0.88943	2.05e-31
TTLL4	1.2e-35	0.726766	2.17e-31
SUN2	1.32e-35	0.667234	2.39e-31
ALDH4A1	1.43e-35	0.779093	2.58e-31
ACSS2	1.48e-35	0.713085	2.68e-31
VKORC1L1	1.72e-35	0.802376	3.11e-31
TRPS1	1.73e-35	-0.932231	3.13e-31
SLC38A7	1.91e-35	-0.680853	3.45e-31
SLAMF9	1.92e-35	4.70838	3.48e-31
PRXL2B	2.24e-35	0.861152	4.05e-31
ERGIC1	2.44e-35	0.864671	4.41e-31
CYBB	2.5e-35	0.400568	4.52e-31
LAMP1	3.69e-35	0.322443	6.67e-31
IQSEC1	3.92e-35	0.521934	7.09e-31
AC015871.1	4.02e-35	1.45115	7.28e-31
BCL6	4.35e-35	0.610933	7.87e-31
NIBAN1	4.38e-35	0.614973	7.93e-31
MYC	4.59e-35	0.879187	8.29e-31
PHLDA2	4.69e-35	0.545769	8.47e-31
ATP5F1A	5.07e-35	0.587705	9.18e-31
LRCH1	5.92e-35	0.91002	1.07e-30
DDI2	6.08e-35	0.837945	1.1e-30
METTL9	6.13e-35	0.838353	1.11e-30
SMPD2	6.3e-35	1.00178	1.14e-30
SH3RF2	6.69e-35	5.68838	1.21e-30
FN1	6.77e-35	3.13288	1.22e-30
SCN9A	6.97e-35	-1.76237	1.26e-30
TRAF1	7.25e-35	1.93228	1.31e-30
MLX	7.77e-35	0.60759	1.41e-30
ATP6V1F	7.81e-35	0.444295	1.41e-30
ANK1	8.68e-35	5.77718	1.57e-30
SECTM1	9.34e-35	-1.6172	1.69e-30
APOBR	9.79e-35	0.62353	1.77e-30
STX4	9.94e-35	0.597432	1.8e-30
HAMP	1.1e-34	1.90547	1.99e-30
QKI	1.2e-34	-0.479569	2.17e-30
TRPM2	1.25e-34	-0.74958	2.26e-30
GPAT2	1.38e-34	2.54238	2.49e-30
SAMD9L	1.53e-34	-0.739024	2.77e-30
RASSF2	1.61e-34	-0.90596	2.91e-30
DLAT	1.66e-34	0.675895	3.01e-30
PCGF2	1.7e-34	2.0682	3.07e-30
EPS15	1.91e-34	-0.980217	3.46e-30
PPM1M	1.93e-34	0.60168	3.49e-30
PLXNA1	2.08e-34	0.659846	3.76e-30
SH3GLB1	2.51e-34	0.72433	4.54e-30
RENBP	2.75e-34	-0.7339	4.97e-30
CIRBP	3.52e-34	-0.627956	6.37e-30
RHCG	4.08e-34	3.03536	7.37e-30
CREG1	4.12e-34	-0.338513	7.45e-30
RGS3	4.94e-34	1.16809	8.93e-30
CISH	5.14e-34	-0.674253	9.3e-30
ATP1B1	5.19e-34	0.66587	9.39e-30
SLC31A2	5.26e-34	0.734425	9.51e-30
CENPN	5.82e-34	0.910867	1.05e-29
RASSF4	6.49e-34	-0.486694	1.17e-29
SERPINF1	6.55e-34	-2.63847	1.18e-29
GPX3	6.65e-34	0.96852	1.2e-29
GCNT1	6.9e-34	-1.45642	1.25e-29
CYP27B1	7.47e-34	4.66589	1.35e-29
SOD2	8.55e-34	0.800611	1.55e-29
ME3	9.12e-34	1.94164	1.65e-29
ACO2	1.3e-33	0.610485	2.35e-29
ESYT1	1.34e-33	0.498403	2.42e-29
SLC9A7	1.37e-33	0.856823	2.47e-29
CORO2A	1.41e-33	0.807246	2.55e-29
LSR	1.75e-33	1.74757	3.16e-29
BICDL1	1.99e-33	3.46417	3.6e-29
HMG20B	3.16e-33	0.974307	5.71e-29
SSBP3	3.35e-33	1.30572	6.07e-29
ARHGAP27	3.36e-33	-1.25323	6.08e-29
GASK1B	3.84e-33	-0.770214	6.94e-29
C9orf16	3.92e-33	0.736211	7.09e-29
ISOC2	3.96e-33	0.793428	7.16e-29
ELOC	4.52e-33	0.695986	8.17e-29
LYZ	5e-33	1.02964	9.04e-29
GSDME	5.16e-33	0.613768	9.34e-29
AHNAK2	6.84e-33	1.45077	1.24e-28
MAN1C1	7.42e-33	-1.2686	1.34e-28
NPAS2	7.48e-33	5.30456	1.35e-28
TSPAN15	8.01e-33	-1.25394	1.45e-28
MYADM	9.09e-33	0.650336	1.64e-28
TRIB3	9.18e-33	0.608636	1.66e-28
RAB13	9.45e-33	0.648075	1.71e-28
CAMP	1.04e-32	2.70467	1.88e-28
SCARB2	1.07e-32	0.525961	1.93e-28
ASB1	1.09e-32	0.748406	1.97e-28
SDHB	1.34e-32	0.565544	2.42e-28
UQCRC1	1.35e-32	0.454773	2.44e-28
MDFIC	1.51e-32	0.533583	2.74e-28
CLGN	1.52e-32	3.05687	2.74e-28
GPX4	1.66e-32	0.568742	3.01e-28
ACSL5	1.89e-32	0.687503	3.41e-28
ATP5MC3	1.9e-32	0.558044	3.44e-28
HK3	2.09e-32	0.635776	3.78e-28
NDST1	2.22e-32	0.550239	4.01e-28
TMC8	2.33e-32	-1.02732	4.21e-28
GPRIN3	2.61e-32	0.733099	4.72e-28
DNAJA3	3.55e-32	0.705927	6.42e-28
TMEM140	3.55e-32	0.603392	6.43e-28
DPP4	3.97e-32	-1.15852	7.17e-28
PREX1	4.8e-32	-0.810044	8.67e-28
DNM2	5.43e-32	-0.522315	9.83e-28
MKNK1	5.94e-32	-0.589349	1.07e-27
VASP	7.41e-32	0.409321	1.34e-27
NUMB	7.84e-32	0.828587	1.42e-27
PAPSS1	9.22e-32	0.424901	1.67e-27
SELENOH	1.1e-31	0.564782	1.98e-27
FGD3	1.12e-31	-1.06455	2.03e-27
PHGDH	1.21e-31	1.14185	2.18e-27
ANXA1	1.33e-31	0.67944	2.4e-27
STOM	1.35e-31	-0.698637	2.44e-27
CEP70	1.46e-31	1.96643	2.64e-27
ST3GAL2	1.54e-31	0.647806	2.79e-27
CCL3	1.59e-31	0.225869	2.88e-27
HS6ST1	1.62e-31	0.828463	2.93e-27
HCAR3	2.27e-31	2.06861	4.1e-27
HPCAL1	2.3e-31	0.581776	4.16e-27
PIGX	2.69e-31	0.705072	4.87e-27
TMED3	3.16e-31	0.697434	5.71e-27
PEX14	3.16e-31	0.659895	5.71e-27
WIPF1	3.31e-31	-0.375208	5.98e-27
TGFBR1	3.41e-31	-0.523542	6.17e-27
RAB3IL1	4.15e-31	-0.883499	7.5e-27
KCNC4	4.66e-31	0.750005	8.42e-27
GPR183	5.01e-31	-1.74911	9.07e-27
SPRY2	5.02e-31	0.779741	9.08e-27
CD274	5.09e-31	0.642523	9.21e-27
DLX3	5.94e-31	6.89696	1.07e-26
CYP4F22	5.94e-31	7.91808	1.07e-26
TACSTD2	6.27e-31	4.74001	1.13e-26
RARRES1	6.5e-31	1.28256	1.17e-26
TBC1D8	6.71e-31	0.947744	1.21e-26
IER3	6.71e-31	-1.41194	1.21e-26
SERPINB2	7.3e-31	-3.87932	1.32e-26
SDF4	7.76e-31	0.40201	1.4e-26
CLPTM1	8.73e-31	0.44781	1.58e-26
NOTCH1	9.55e-31	-1.1306	1.73e-26
TMEM114	1.11e-30	6.0628	2.01e-26
CCPG1	1.13e-30	0.592777	2.04e-26
TXNDC17	1.41e-30	0.596341	2.54e-26
PLK3	1.55e-30	0.392783	2.8e-26
EPOP	1.73e-30	1.75978	3.12e-26
TMCO3	1.98e-30	0.574438	3.59e-26
PARP14	2.1e-30	-0.531698	3.79e-26
SPHK1	2.4e-30	0.976287	4.35e-26
SLC6A6	2.41e-30	0.490703	4.36e-26
CSRP1	2.55e-30	0.411687	4.62e-26
DUS2	2.76e-30	0.831185	4.98e-26
SEPHS2	3.02e-30	0.456413	5.47e-26
ATP2B4	3.91e-30	1.03901	7.08e-26
EPB41L1	3.96e-30	0.984148	7.16e-26
SPR	4.19e-30	0.665818	7.57e-26
ABHD10	4.61e-30	0.631207	8.34e-26
RGS12	4.88e-30	0.888025	8.82e-26
EPAS1	5.29e-30	0.492016	9.57e-26
N4BP3	5.54e-30	4.11436	1e-25
NIBAN2	5.58e-30	0.621428	1.01e-25
JCAD	5.73e-30	5.34663	1.04e-25
DEXI	6.02e-30	0.883452	1.09e-25
SLC39A13	6.05e-30	0.624625	1.09e-25
DDIAS	6.15e-30	0.837325	1.11e-25
ZDHHC3	6.34e-30	0.642022	1.15e-25
NQO1	6.71e-30	0.683049	1.21e-25
CDK14	7.57e-30	0.824876	1.37e-25
FICD	8.13e-30	0.709936	1.47e-25
FNBP1	1.03e-29	-0.723731	1.86e-25
LAT	1.18e-29	1.65669	2.14e-25
STRBP	1.19e-29	0.789408	2.15e-25
CIR1	1.19e-29	2.21191	2.15e-25
FPR3	1.25e-29	-0.396504	2.25e-25
DECR1	1.29e-29	0.602179	2.33e-25
BRPF1	1.29e-29	0.618042	2.33e-25
EAF1	1.35e-29	0.557452	2.44e-25
CTSS	1.49e-29	0.502931	2.7e-25
IFIT1	1.58e-29	-0.714116	2.85e-25
LONRF1	1.68e-29	0.788472	3.03e-25
MCU	1.69e-29	0.704667	3.05e-25
ALOX5AP	1.86e-29	-0.964434	3.37e-25
DDB1	2.06e-29	0.523089	3.72e-25
SMCO4	2.08e-29	0.5979	3.77e-25
FCER2	2.09e-29	1.9991	3.77e-25
MSN	2.24e-29	0.35933	4.05e-25
DAPK1	2.51e-29	-0.604122	4.54e-25
COX8A	2.66e-29	0.480609	4.81e-25
SCAMP2	2.75e-29	-0.359643	4.97e-25
DIP2B	2.78e-29	-0.885404	5.03e-25
NBEAL2	2.95e-29	0.597584	5.34e-25
LMO2	3.01e-29	-0.637174	5.45e-25
GPR141	3.42e-29	-1.23584	6.19e-25
TMC6	3.49e-29	0.587452	6.31e-25
SGMS1	3.71e-29	-0.799343	6.72e-25
RAB1A	3.91e-29	0.446343	7.07e-25
NMT2	4.02e-29	0.743175	7.26e-25
PSAT1	4.08e-29	1.46095	7.37e-25
CTSK	4.11e-29	2.34316	7.43e-25
ATP6V1E1	4.24e-29	0.459747	7.66e-25
LY9	4.24e-29	1.05188	7.67e-25
RAB20	4.43e-29	0.48495	8e-25
DCXR	4.46e-29	0.582305	8.06e-25
ARPIN	4.74e-29	-0.612663	8.58e-25
TMEM44	5e-29	1.43701	9.04e-25
FOXRED2	5.33e-29	-1.57697	9.63e-25
METTL7A	6.28e-29	-0.813657	1.14e-24
MRTFB	6.87e-29	0.689855	1.24e-24
APOL2	7.43e-29	0.597486	1.34e-24
GLTP	7.82e-29	0.669263	1.41e-24
PLXNA3	7.94e-29	0.631185	1.44e-24
PPFIBP1	7.97e-29	0.71394	1.44e-24
BID	8.49e-29	0.552506	1.53e-24
GLA	8.86e-29	0.248074	1.6e-24
DRAXIN	9.06e-29	5.15409	1.64e-24
RASSF8	9.21e-29	0.943893	1.67e-24
SKI	9.27e-29	-0.683732	1.68e-24
SLC4A8	9.3e-29	0.646087	1.68e-24
SIGLEC7	9.57e-29	0.59849	1.73e-24
RTKN	9.6e-29	1.44314	1.74e-24
HVCN1	1.03e-28	0.566152	1.86e-24
CES1	1.04e-28	2.87632	1.88e-24
TWF2	1.09e-28	0.404209	1.98e-24
RASGRP1	1.11e-28	3.07612	2e-24
BLOC1S2	1.12e-28	0.587824	2.03e-24
OR6K3	1.33e-28	6.32469	2.4e-24
TEAD2	1.35e-28	5.87333	2.44e-24
ADSS	1.36e-28	0.733381	2.47e-24
RAP1GAP	1.37e-28	5.72698	2.48e-24
HACD2	1.38e-28	0.589388	2.49e-24
ADRA2B	1.4e-28	2.7262	2.53e-24
SEL1L	1.41e-28	0.553318	2.55e-24
ZNF385A	1.53e-28	0.633712	2.77e-24
SEH1L	1.59e-28	0.626718	2.87e-24
TTLL12	1.7e-28	0.640475	3.07e-24
KLF8	1.81e-28	2.12858	3.27e-24
ACVRL1	1.86e-28	0.731604	3.36e-24
CD151	1.88e-28	0.501858	3.4e-24
RDX	1.9e-28	0.646302	3.43e-24
P2RY8	1.93e-28	-2.16127	3.49e-24
RAB6B	2.02e-28	2.62937	3.66e-24
NAAA	2.27e-28	-0.613395	4.1e-24
STK17A	2.45e-28	0.847903	4.43e-24
RNF135	2.52e-28	-1.10736	4.55e-24
PBLD	2.72e-28	-2.42866	4.92e-24
FDX2	3.13e-28	0.644913	5.67e-24
KDM1B	3.28e-28	0.508527	5.94e-24
NDUFAF8	3.31e-28	0.645663	5.99e-24
RHOQ	3.41e-28	0.533939	6.17e-24
BMF	3.61e-28	-1.37729	6.53e-24
GPI	3.73e-28	0.521363	6.75e-24
UGDH	3.96e-28	0.736418	7.17e-24
AP1S1	4.14e-28	0.494306	7.49e-24
LRP12	4.23e-28	0.622028	7.65e-24
SPRED1	4.35e-28	-0.591595	7.86e-24
CGAS	4.75e-28	-1.13972	8.59e-24
IARS	5.96e-28	0.830808	1.08e-23
MPG	6.01e-28	0.595306	1.09e-23
IL17RB	6.08e-28	2.43678	1.1e-23
LUC7L3	6.61e-28	-0.742275	1.2e-23
EBNA1BP2	7.17e-28	0.536915	1.3e-23
LAPTM5	7.31e-28	0.265677	1.32e-23
RAP2B	7.55e-28	-0.39226	1.36e-23
PRDX1	7.83e-28	0.411165	1.42e-23
SLC31A1	8.02e-28	0.52445	1.45e-23
COX4I1	8.42e-28	0.455281	1.52e-23
EPDR1	8.72e-28	0.742263	1.58e-23
NUS1	8.89e-28	0.579838	1.61e-23
CORO7	9.9e-28	-0.633562	1.79e-23
C9orf72	9.92e-28	-0.780762	1.79e-23
HEXA	1.13e-27	-0.394538	2.04e-23
FAM189A2	1.15e-27	3.38567	2.08e-23
TRIM22	1.17e-27	-0.538567	2.12e-23
CDK5RAP3	1.2e-27	-0.619939	2.17e-23
FBXW5	1.25e-27	0.521675	2.25e-23
TMED5	1.78e-27	0.417125	3.22e-23
PTDSS1	1.84e-27	0.506147	3.33e-23
USP12	1.89e-27	0.870843	3.42e-23
TPMT	2.04e-27	0.602241	3.69e-23
STK24	2.22e-27	0.466465	4.01e-23
TRAF4	2.5e-27	1.0411	4.51e-23
PSAP	2.68e-27	0.283895	4.85e-23
SYTL3	2.84e-27	1.41932	5.13e-23
NANOS1	3.08e-27	3.15007	5.56e-23
SERPINA1	3.2e-27	0.926679	5.79e-23
KCNF1	3.21e-27	3.41653	5.8e-23
GOT2	3.67e-27	0.554117	6.63e-23
NDUFAB1	3.69e-27	0.515355	6.67e-23
EEPD1	3.95e-27	-0.832717	7.14e-23
MTIF2	4.01e-27	0.535626	7.24e-23
STARD13	4.27e-27	-1.29632	7.71e-23
ADA	4.39e-27	-1.81491	7.95e-23
VOPP1	4.69e-27	0.483503	8.49e-23
NABP1	4.86e-27	0.563473	8.78e-23
GGT5	5.17e-27	-3.21202	9.34e-23
TNFRSF18	5.44e-27	3.63924	9.83e-23
TMEM70	5.6e-27	0.539573	1.01e-22
BTBD6	6.1e-27	0.555476	1.1e-22
PAM	6.21e-27	0.939379	1.12e-22
2003-03-01	6.4e-27	1.60775	1.16e-22
IQGAP2	7.5e-27	-0.549355	1.36e-22
UNC93B1	7.5e-27	-0.383031	1.36e-22
S100A10	7.68e-27	0.37886	1.39e-22
BHLHE40	8.36e-27	0.393078	1.51e-22
CAPZB	8.72e-27	-0.408393	1.58e-22
DUSP13	9.25e-27	6.8051	1.67e-22
TREML1	9.37e-27	1.04172	1.69e-22
MYOZ1	9.42e-27	5.13926	1.7e-22
OVOL1	9.47e-27	5.67286	1.71e-22
DSP	9.6e-27	5.5683	1.74e-22
ZMIZ1	9.94e-27	0.433094	1.8e-22
SULT1C2	1e-26	0.605524	1.81e-22
ARHGEF28	1.01e-26	4.50915	1.82e-22
TAX1BP3	1.03e-26	0.668108	1.86e-22
DCUN1D3	1.05e-26	-0.738057	1.9e-22
NCAPH	1.06e-26	2.1783	1.92e-22
FGD6	1.08e-26	0.540418	1.95e-22
MAP4K4	1.28e-26	0.700852	2.31e-22
TMEM132A	1.32e-26	2.38127	2.39e-22
NCF2	1.35e-26	0.366912	2.43e-22
TRMT5	1.43e-26	0.81224	2.58e-22
WFS1	1.5e-26	0.718185	2.72e-22
TMEM130	1.55e-26	5.66111	2.8e-22
FABP4	1.55e-26	7.61155	2.8e-22
TMEM251	1.55e-26	0.463418	2.8e-22
CD1B	1.57e-26	6.19553	2.84e-22
PPM1G	1.59e-26	0.539832	2.87e-22
GREM1	1.61e-26	7.7052	2.91e-22
CFH	1.64e-26	-1.75263	2.97e-22
IFNLR1	1.67e-26	4.98984	3.02e-22
TMEFF1	1.69e-26	1.34969	3.06e-22
UBE2I	1.73e-26	0.462772	3.13e-22
AMZ2	1.83e-26	0.639209	3.31e-22
B3GNT7	2.04e-26	0.795371	3.69e-22
RHOC	2.22e-26	0.887199	4.01e-22
VCL	2.25e-26	0.534903	4.07e-22
ARHGDIB	2.27e-26	-0.370626	4.11e-22
TMEM63A	2.35e-26	0.546817	4.25e-22
SPATA13	2.4e-26	0.763733	4.34e-22
KLF10	2.43e-26	0.843404	4.39e-22
ATL1	2.63e-26	1.28248	4.75e-22
RBM38	2.67e-26	0.807283	4.83e-22
MICALL1	2.74e-26	1.11859	4.95e-22
APOC4	2.74e-26	3.01484	4.95e-22
TMEM87B	2.74e-26	0.536093	4.95e-22
COX5B	2.76e-26	0.844135	5e-22
TAPBP	2.82e-26	0.379384	5.1e-22
CRTAP	2.92e-26	-0.618755	5.28e-22
GPBAR1	3.15e-26	-3.2427	5.7e-22
CDCA7L	3.2e-26	0.712309	5.79e-22
MINDY1	3.3e-26	0.724843	5.97e-22
EIF4G1	3.34e-26	0.404499	6.03e-22
CDC42BPB	3.41e-26	0.505202	6.16e-22
HIPK2	3.44e-26	0.513901	6.22e-22
CLEC6A	3.55e-26	2.56765	6.42e-22
SCN1B	3.56e-26	-1.00522	6.43e-22
DUSP3	3.61e-26	-0.554838	6.52e-22
ISG15	3.69e-26	-0.573198	6.68e-22
IDH1	3.8e-26	-0.37357	6.86e-22
NPB	4.64e-26	3.06185	8.38e-22
PSD	4.69e-26	3.70114	8.49e-22
DLGAP4	4.83e-26	0.726505	8.73e-22
NDUFS1	4.89e-26	0.519923	8.84e-22
ME2	4.93e-26	0.501904	8.91e-22
DUSP6	5.93e-26	-1.24135	1.07e-21
RNF145	6.37e-26	0.670767	1.15e-21
TAGLN2	6.74e-26	0.600636	1.22e-21
C11orf80	6.92e-26	0.859195	1.25e-21
WSB2	7.1e-26	0.389224	1.28e-21
SLC1A5	7.34e-26	0.605026	1.33e-21
RRAGD	7.5e-26	0.517662	1.36e-21
TMEM37	8.65e-26	-0.707884	1.56e-21
GNPDA1	9.22e-26	-0.951579	1.67e-21
CPE	1.12e-25	3.11482	2.03e-21
PSMB6	1.18e-25	0.511307	2.14e-21
CALM3	1.19e-25	0.515691	2.16e-21
VNN2	1.43e-25	1.28834	2.59e-21
SFXN4	1.47e-25	0.677172	2.65e-21
LAMA3	1.52e-25	2.3079	2.75e-21
HES2	1.59e-25	3.8937	2.87e-21
PPP1R14C	1.67e-25	2.11544	3.02e-21
NEDD9	1.74e-25	1.21418	3.15e-21
RHOF	1.75e-25	1.67136	3.16e-21
GPD2	1.85e-25	0.496013	3.34e-21
C1QB	1.88e-25	-0.428876	3.4e-21
CAB39L	2.09e-25	0.725884	3.78e-21
NMRK2	2.1e-25	2.35864	3.8e-21
GIMAP5	2.21e-25	-1.42423	3.99e-21
MMP14	2.23e-25	-0.349744	4.03e-21
RAB7A	2.3e-25	0.351439	4.17e-21
AXL	2.57e-25	-1.09054	4.64e-21
KPNB1	2.9e-25	0.462459	5.25e-21
NAV1	3.47e-25	0.774809	6.28e-21
ISOC1	3.73e-25	0.674477	6.74e-21
GSPT1	3.92e-25	0.465696	7.08e-21
NPC2	3.95e-25	-0.269122	7.14e-21
HINT1	4.5e-25	0.477917	8.14e-21
ITPKB	5.24e-25	0.709185	9.47e-21
TOMM5	5.25e-25	0.548475	9.49e-21
FRMD4B	5.42e-25	-0.8361	9.8e-21
ATP1A1	5.61e-25	0.625692	1.01e-20
TDRD9	5.8e-25	1.25069	1.05e-20
TRMT6	6.38e-25	0.722049	1.15e-20
C2orf69	6.44e-25	0.507847	1.17e-20
SLC15A3	6.49e-25	0.324783	1.17e-20
RMDN3	7.36e-25	0.610336	1.33e-20
CARS2	7.43e-25	0.510416	1.34e-20
RND3	7.74e-25	0.89598	1.4e-20
EPN2	7.79e-25	1.29325	1.41e-20
EVL	8.66e-25	0.737941	1.57e-20
GRK6	1.06e-24	0.462324	1.92e-20
TMX4	1.07e-24	0.456367	1.93e-20
KIAA0319	1.18e-24	1.43353	2.13e-20
HACD1	1.18e-24	1.31463	2.14e-20
ACADM	1.24e-24	0.538433	2.24e-20
LPXN	1.28e-24	0.393072	2.31e-20
CAPNS1	1.28e-24	0.428199	2.32e-20
PPP1R13B	1.63e-24	1.18133	2.94e-20
SIGLEC15	1.74e-24	1.42706	3.15e-20
NDUFB3	1.88e-24	0.500574	3.39e-20
UXS1	1.9e-24	0.487023	3.44e-20
FOS	1.98e-24	-1.41952	3.59e-20
STUM	2e-24	5.70584	3.62e-20
SAMD4A	2.07e-24	0.4852	3.74e-20
CARMIL1	2.14e-24	3.24138	3.87e-20
HADHA	2.22e-24	0.424845	4.02e-20
MYDGF	2.36e-24	0.359631	4.26e-20
TTC8	2.73e-24	0.731197	4.94e-20
SCYL1	2.77e-24	0.537104	5.01e-20
MAPKAP1	2.86e-24	0.400781	5.17e-20
NDUFS8	2.9e-24	0.475119	5.25e-20
UQCRFS1	2.98e-24	0.624108	5.39e-20
TIGAR	3.19e-24	0.474953	5.76e-20
PGD	3.73e-24	0.308259	6.75e-20
EMC7	3.88e-24	0.436566	7.02e-20
GARS	3.93e-24	0.495955	7.1e-20
CAPN2	4.1e-24	0.424207	7.41e-20
MIEF1	4.75e-24	0.531516	8.6e-20
PMM2	4.86e-24	0.505803	8.78e-20
MRTO4	4.96e-24	0.973272	8.97e-20
FER	5.76e-24	-0.880834	1.04e-19
PGAM1	5.97e-24	0.596787	1.08e-19
TBC1D1	6.15e-24	0.649255	1.11e-19
PWP1	6.22e-24	0.482913	1.12e-19
MX1	6.83e-24	-0.382692	1.24e-19
CD300A	7.39e-24	0.659176	1.34e-19
PTPN12	9.02e-24	0.479498	1.63e-19
OAS2	9.32e-24	-0.433288	1.69e-19
CERS5	9.4e-24	0.445794	1.7e-19
GPNMB	1.12e-23	0.337116	2.03e-19
SIN3B	1.13e-23	-1.14328	2.05e-19
CMAS	1.18e-23	0.512862	2.14e-19
SMAP2	1.2e-23	-0.613968	2.16e-19
ACTB	1.28e-23	0.333548	2.31e-19
ITPRIP	1.3e-23	0.669741	2.36e-19
RUNX1	1.38e-23	-0.734027	2.5e-19
TNFRSF9	1.39e-23	1.60468	2.51e-19
TAFA3	1.4e-23	4.44958	2.53e-19
PERP	1.41e-23	2.8665	2.54e-19
ADAM15	1.48e-23	0.45778	2.68e-19
EREG	1.59e-23	1.83526	2.87e-19
TOMM22	1.7e-23	0.488087	3.07e-19
ANGEL1	1.81e-23	0.540421	3.27e-19
SGTB	1.81e-23	0.513355	3.28e-19
CHEK1	1.82e-23	0.804232	3.29e-19
PRKCB	1.9e-23	0.672538	3.43e-19
RMDN1	1.99e-23	0.706208	3.61e-19
GFRA2	2.01e-23	-2.31489	3.64e-19
FCHSD2	2.01e-23	-0.759552	3.64e-19
CXCL12	2.05e-23	-3.35643	3.71e-19
PAFAH1B3	2.06e-23	0.834367	3.72e-19
GFPT1	2.08e-23	0.874491	3.77e-19
TCF7L1	2.11e-23	1.30046	3.82e-19
FNDC10	2.18e-23	0.605122	3.93e-19
AGO1	2.49e-23	0.478162	4.51e-19
EMB	2.64e-23	-1.17547	4.77e-19
SMIM27	2.64e-23	0.730205	4.78e-19
TPCN1	2.7e-23	-0.86533	4.88e-19
SUSD6	2.79e-23	0.405259	5.04e-19
FRRS1	2.79e-23	0.615497	5.04e-19
CHRNA3	2.88e-23	1.49829	5.2e-19
GDPD5	2.89e-23	0.771598	5.22e-19
RHOBTB1	3.03e-23	-1.13409	5.48e-19
TSPAN4	3.12e-23	-0.440492	5.65e-19
CNKSR3	3.17e-23	2.88458	5.74e-19
SHTN1	3.53e-23	0.465183	6.38e-19
MSRA	3.72e-23	0.446705	6.72e-19
WAS	3.73e-23	-0.72469	6.74e-19
PRSS36	3.84e-23	-1.28057	6.94e-19
CCDC102B	3.86e-23	0.561406	6.99e-19
ILRUN	4.06e-23	0.458827	7.35e-19
RYR1	4.1e-23	1.36348	7.42e-19
IARS2	4.11e-23	0.454222	7.44e-19
MCOLN1	4.98e-23	-0.438347	9.01e-19
NARS	5.06e-23	0.322043	9.15e-19
TRAK2	5.3e-23	0.646849	9.58e-19
SLC2A5	5.49e-23	0.888704	9.92e-19
GLRX3	5.78e-23	0.520443	1.05e-18
ZNF521	5.85e-23	4.14532	1.06e-18
MT1H	6.1e-23	3.3722	1.1e-18
SLC16A3	6.2e-23	0.435599	1.12e-18
THBD	6.37e-23	-1.1086	1.15e-18
PPIL6	6.5e-23	3.52027	1.18e-18
SELENOW	6.64e-23	0.552309	1.2e-18
ECM1	6.73e-23	-0.542082	1.22e-18
ST13	6.93e-23	0.602834	1.25e-18
CPM	7.06e-23	0.595457	1.28e-18
CTNNAL1	7.78e-23	1.52747	1.41e-18
PHPT1	7.83e-23	0.471108	1.42e-18
C11orf21	7.97e-23	1.04537	1.44e-18
KCNJ5	7.99e-23	0.551708	1.45e-18
SEMA4A	8.09e-23	-1.48862	1.46e-18
ZNF664	8.26e-23	0.461033	1.49e-18
ALOX15B	8.97e-23	1.05341	1.62e-18
BAZ2B	9.35e-23	-0.881404	1.69e-18
FOCAD	9.46e-23	0.64224	1.71e-18
STXBP1	9.85e-23	0.61418	1.78e-18
PLCB2	1.04e-22	-0.490258	1.89e-18
SCCPDH	1.09e-22	0.515758	1.97e-18
BTBD1	1.09e-22	0.488287	1.98e-18
SIAE	1.12e-22	0.650914	2.03e-18
TNFSF13	1.21e-22	-0.359573	2.19e-18
DOT1L	1.22e-22	0.711081	2.2e-18
MDM4	1.27e-22	-0.844583	2.3e-18
SAT1	1.33e-22	-0.569442	2.4e-18
VSIG4	1.35e-22	-0.665636	2.44e-18
TNRC18	1.38e-22	-0.776512	2.5e-18
MIPEP	1.41e-22	0.794933	2.54e-18
FAM174C	1.44e-22	0.420821	2.6e-18
PRSS22	1.45e-22	7.44577	2.63e-18
METAP2	1.59e-22	0.493254	2.88e-18
SLC36A4	1.62e-22	0.666106	2.93e-18
NDUFAF4	1.82e-22	0.510459	3.29e-18
RABGGTA	1.83e-22	0.431361	3.31e-18
CD1C	1.83e-22	2.21107	3.32e-18
TTYH3	1.87e-22	-0.268749	3.39e-18
MDH1	1.89e-22	0.546704	3.43e-18
SGSH	1.91e-22	-0.692969	3.45e-18
TIMM10	1.98e-22	0.450944	3.57e-18
CRLF1	2.02e-22	5.24694	3.65e-18
FTL	2.03e-22	0.33792	3.67e-18
FLII	2.29e-22	0.319178	4.15e-18
ABCA2	2.54e-22	0.510313	4.59e-18
CLTA	2.59e-22	-0.459112	4.68e-18
EIF4EBP1	2.89e-22	0.407316	5.22e-18
NUP210	3.06e-22	0.771071	5.53e-18
PSMB5	3.06e-22	0.434349	5.53e-18
IMP4	3.08e-22	0.449837	5.56e-18
SLC2A9	3.31e-22	-0.840318	5.99e-18
MFSD1	3.51e-22	-0.279829	6.34e-18
ATP6V0D1	3.64e-22	0.353599	6.58e-18
NHP2	3.77e-22	0.532098	6.82e-18
ACAT1	4.07e-22	0.470244	7.36e-18
PARP8	4.12e-22	-0.98235	7.46e-18
CYC1	4.29e-22	0.396628	7.76e-18
TCF7L2	4.79e-22	0.742714	8.66e-18
ADCY7	5.01e-22	-0.560936	9.05e-18
GPD1	5.05e-22	3.56544	9.13e-18
SEC61A1	5.14e-22	0.403952	9.29e-18
UBTD1	5.35e-22	0.706022	9.68e-18
COX7A2	5.48e-22	0.477528	9.9e-18
DLST	5.63e-22	0.431599	1.02e-17
CD302	5.89e-22	-1.09783	1.07e-17
GASK1A	6.4e-22	-2.84853	1.16e-17
IFFO1	6.46e-22	-1.01624	1.17e-17
NFE2L2	7.02e-22	0.341146	1.27e-17
PCCB	7.52e-22	0.457415	1.36e-17
PMFBP1	7.53e-22	0.743074	1.36e-17
PIK3CB	7.61e-22	0.65038	1.38e-17
COPA	7.91e-22	0.370934	1.43e-17
CAMSAP1	8.11e-22	0.502303	1.47e-17
MACF1	8.19e-22	-0.603439	1.48e-17
ZNF804A	8.22e-22	1.4056	1.49e-17
PCDH12	8.34e-22	-3.11109	1.51e-17
THRA	8.49e-22	0.662742	1.53e-17
PEMT	8.58e-22	0.596383	1.55e-17
STOX2	9.11e-22	2.00472	1.65e-17
CD84	9.69e-22	0.328832	1.75e-17
CUL2	9.72e-22	0.433063	1.76e-17
C17orf58	1.3e-21	1.0788	2.35e-17
SPATA12	1.4e-21	0.912859	2.52e-17
TNC	1.46e-21	2.98359	2.63e-17
NAA50	1.59e-21	0.498414	2.87e-17
MAP4	1.61e-21	0.399703	2.92e-17
CDK5	1.76e-21	0.794905	3.19e-17
PINK1	1.8e-21	0.404343	3.25e-17
EPHX1	1.83e-21	-0.380889	3.31e-17
GIMAP6	1.9e-21	-1.28549	3.43e-17
RNASEK	2.27e-21	0.332187	4.11e-17
TRIM9	2.29e-21	3.20976	4.14e-17
NDUFB6	2.33e-21	0.426415	4.21e-17
PLPP5	2.38e-21	0.473031	4.31e-17
ZDHHC24	2.59e-21	0.520173	4.69e-17
HGF	2.83e-21	-1.64615	5.12e-17
MTMR2	2.84e-21	0.460922	5.14e-17
TACC1	3e-21	-0.529057	5.42e-17
COL5A3	3.32e-21	3.55776	6e-17
GPR157	3.34e-21	0.755472	6.03e-17
DISC1	3.53e-21	-1.14781	6.38e-17
EARS2	3.7e-21	0.514097	6.69e-17
PNRC1	3.86e-21	-0.472086	6.98e-17
PIK3R5	3.89e-21	-0.426791	7.03e-17
CHST6	3.95e-21	3.8264	7.14e-17
DNASE1L3	4.05e-21	3.75332	7.33e-17
TSPAN10	4.14e-21	1.98658	7.49e-17
GIMAP1	4.81e-21	-1.2475	8.69e-17
SNX1	5.31e-21	-0.357728	9.61e-17
NPAS1	5.35e-21	3.77183	9.68e-17
C5AR1	5.49e-21	0.246625	9.92e-17
ITPK1	5.78e-21	0.361033	1.05e-16
PPP1CA	6.37e-21	0.392189	1.15e-16
POP4	6.41e-21	0.553943	1.16e-16
P4HA2	6.5e-21	0.420848	1.18e-16
TBC1D15	6.84e-21	-0.803751	1.24e-16
CYCS	7.14e-21	0.495484	1.29e-16
VDAC2	7.28e-21	0.444348	1.32e-16
EIF4E	7.32e-21	0.487657	1.32e-16
GIMAP7	7.53e-21	-1.45942	1.36e-16
DEF6	7.73e-21	-1.02592	1.4e-16
PTPN1	7.82e-21	0.433056	1.41e-16
YRDC	8.05e-21	0.569586	1.46e-16
KBTBD8	8.25e-21	0.389372	1.49e-16
MAST2	8.28e-21	0.38406	1.5e-16
DCAF7	9.17e-21	0.396263	1.66e-16
YPEL4	9.36e-21	0.643006	1.69e-16
DBN1	1.08e-20	4.66191	1.95e-16
NOP16	1.13e-20	0.539647	2.05e-16
CEBPG	1.14e-20	0.563806	2.06e-16
FAM83G	1.15e-20	2.21769	2.07e-16
RERE	1.19e-20	-0.697927	2.15e-16
SIRPB1	1.19e-20	0.63841	2.16e-16
USO1	1.22e-20	0.478136	2.2e-16
EPHB1	1.22e-20	3.78062	2.21e-16
RCAN3	1.27e-20	0.424515	2.29e-16
L1CAM	1.39e-20	2.02998	2.52e-16
VWF	1.43e-20	3.0098	2.58e-16
PIGW	1.44e-20	0.699784	2.61e-16
FXR2	1.56e-20	0.434934	2.81e-16
NOTCH2	1.75e-20	-0.71063	3.16e-16
SMG5	1.77e-20	0.390469	3.19e-16
ATP1A4	1.83e-20	6.10899	3.3e-16
CYP19A1	1.83e-20	5.67589	3.3e-16
PARP9	1.84e-20	-0.55299	3.33e-16
CD55	1.87e-20	0.390002	3.38e-16
CLDN12	1.96e-20	0.578343	3.54e-16
VAPA	2e-20	0.394561	3.62e-16
CD1A	2.07e-20	3.31784	3.74e-16
CDS2	2.12e-20	0.519867	3.84e-16
ATP5MC1	2.14e-20	0.439938	3.86e-16
WDR1	2.14e-20	0.47417	3.87e-16
TMEM151A	2.14e-20	2.34175	3.88e-16
OTUD4	2.16e-20	0.479594	3.91e-16
NFU1	2.29e-20	0.376617	4.14e-16
BEGAIN	2.37e-20	4.20513	4.28e-16
SLC7A8	2.45e-20	-0.549078	4.43e-16
NIPAL4	2.57e-20	3.22531	4.64e-16
TMEM63B	2.73e-20	0.46282	4.93e-16
FADS2	2.88e-20	-0.640921	5.21e-16
DEPTOR	2.89e-20	-1.78964	5.22e-16
AICDA	2.94e-20	5.14867	5.31e-16
ABLIM1	2.95e-20	4.40755	5.33e-16
PMPCA	3.02e-20	0.382199	5.46e-16
NRROS	3.58e-20	0.378348	6.48e-16
EMC6	3.59e-20	0.380181	6.5e-16
MAT2A	3.61e-20	-0.623331	6.52e-16
GALNS	3.8e-20	0.409952	6.87e-16
ELMSAN1	3.92e-20	-0.925544	7.08e-16
GUCY1B1	4e-20	1.3897	7.24e-16
GALM	4.13e-20	0.431764	7.47e-16
ACP1	4.16e-20	0.488301	7.51e-16
CLUH	4.28e-20	0.404478	7.75e-16
AGAP3	4.66e-20	0.464851	8.43e-16
TTC7B	4.85e-20	0.432917	8.78e-16
SEZ6L2	4.95e-20	2.31754	8.95e-16
XPOT	5.18e-20	0.528318	9.36e-16
ZNRF2	5.2e-20	-0.614916	9.4e-16
ADA2	5.38e-20	-0.252511	9.72e-16
POMGNT1	5.4e-20	0.42912	9.76e-16
SLC20A1	5.86e-20	0.372484	1.06e-15
GNA15	5.95e-20	-0.693133	1.08e-15
SGPP2	5.96e-20	3.35779	1.08e-15
RAB11A	6.01e-20	0.343981	1.09e-15
ITGAM	6.02e-20	0.311444	1.09e-15
SOX4	6.05e-20	0.690249	1.09e-15
OAS1	6.23e-20	-0.372137	1.13e-15
ANGPTL6	6.34e-20	1.25498	1.15e-15
MADD	6.42e-20	0.689749	1.16e-15
RETREG1	6.58e-20	1.54955	1.19e-15
PPAN	6.82e-20	0.486132	1.23e-15
RCC1L	6.9e-20	0.468141	1.25e-15
SLC25A5	7.11e-20	0.435268	1.29e-15
CTSG	7.45e-20	1.94979	1.35e-15
TRIM35	7.49e-20	0.715541	1.35e-15
ERMP1	7.53e-20	0.491566	1.36e-15
GNG2	7.81e-20	-1.68256	1.41e-15
SPIRE1	7.82e-20	0.427833	1.41e-15
CLEC7A	7.84e-20	-0.43829	1.42e-15
TSFM	8.14e-20	0.436247	1.47e-15
ZBTB7A	8.68e-20	0.358629	1.57e-15
DOP1B	8.7e-20	0.393473	1.57e-15
ME1	8.72e-20	-0.560685	1.58e-15
IFITM2	8.87e-20	-0.877683	1.6e-15
ALG8	8.89e-20	0.407667	1.61e-15
ZNF467	9.3e-20	-1.73486	1.68e-15
NPL	9.44e-20	-0.337945	1.71e-15
GATAD2A	9.45e-20	0.35569	1.71e-15
RAB31	9.85e-20	-0.423788	1.78e-15
ARF1	9.86e-20	0.276932	1.78e-15
RASL11B	9.96e-20	3.92813	1.8e-15
IDH3A	1.01e-19	0.449112	1.82e-15
CAST	1.07e-19	0.348192	1.93e-15
MYL12A	1.08e-19	0.425099	1.95e-15
ABHD5	1.1e-19	0.390246	2e-15
WDR43	1.21e-19	0.502567	2.18e-15
ATP5PB	1.27e-19	0.415316	2.3e-15
ZNF516	1.3e-19	-0.917191	2.35e-15
IFITM10	1.3e-19	0.451495	2.36e-15
TIPARP	1.31e-19	-1.56329	2.36e-15
SDSL	1.31e-19	0.454071	2.37e-15
PAFAH2	1.33e-19	0.422093	2.4e-15
IFNAR1	1.36e-19	0.411124	2.46e-15
ACTR10	1.37e-19	0.466305	2.47e-15
ENTR1	1.37e-19	-1.21624	2.48e-15
CIB1	1.43e-19	0.41411	2.58e-15
PGAP2	1.44e-19	0.521289	2.6e-15
SCO2	1.55e-19	-0.9585	2.8e-15
CCDC62	1.57e-19	3.31281	2.84e-15
UBL4A	1.67e-19	0.604419	3.01e-15
NDUFAF1	1.92e-19	0.368048	3.47e-15
ETFA	2.03e-19	0.377862	3.67e-15
XIAP	2.05e-19	0.379132	3.71e-15
MAP2K3	2.15e-19	0.656026	3.89e-15
NDUFA9	2.21e-19	0.382605	4.01e-15
MCFD2	2.24e-19	0.419958	4.05e-15
ATP6V0B	2.36e-19	0.31618	4.26e-15
ECI1	2.42e-19	0.467755	4.37e-15
NBN	2.48e-19	0.484166	4.48e-15
CRYBB1	2.57e-19	-1.82289	4.64e-15
OTUD7B	2.63e-19	1.83787	4.76e-15
SARS	2.73e-19	0.42462	4.93e-15
TOMM70	2.79e-19	0.357693	5.04e-15
C1orf198	2.85e-19	0.642089	5.15e-15
PDLIM1	2.85e-19	1.16015	5.15e-15
ID3	3.03e-19	-0.988722	5.47e-15
AFTPH	3.05e-19	0.456764	5.52e-15
SLAIN2	3.07e-19	0.410236	5.56e-15
MAK16	3.12e-19	0.462976	5.65e-15
TGOLN2	3.13e-19	0.236153	5.65e-15
TNFRSF21	3.49e-19	-0.898151	6.3e-15
CAV2	3.55e-19	3.471	6.41e-15
PTGR1	3.55e-19	0.457224	6.41e-15
NOMO1	3.91e-19	0.499461	7.08e-15
ACYP1	3.98e-19	0.709193	7.19e-15
NME2	4.25e-19	0.366804	7.69e-15
TMEM126A	4.3e-19	0.396364	7.78e-15
BLCAP	4.6e-19	0.431719	8.32e-15
NDFIP2	5.02e-19	1.21661	9.07e-15
FXYD1	5.17e-19	1.82786	9.35e-15
TPM4	5.62e-19	0.42242	1.02e-14
SERINC5	5.68e-19	0.434726	1.03e-14
MS4A4E	5.84e-19	-2.50864	1.06e-14
SPRYD7	6.7e-19	0.527013	1.21e-14
KCMF1	7.56e-19	0.392788	1.37e-14
NDUFA1	7.59e-19	0.357822	1.37e-14
TSR1	7.92e-19	0.512732	1.43e-14
LRFN4	8.3e-19	0.27666	1.5e-14
FRMD6	8.31e-19	2.16427	1.5e-14
GORASP2	8.38e-19	0.501024	1.51e-14
NECTIN1	8.65e-19	0.475096	1.56e-14
PEX19	8.7e-19	0.469324	1.57e-14
ST6GALNAC4	8.92e-19	1.05578	1.61e-14
TMEM91	9.01e-19	0.848038	1.63e-14
CDYL	9.17e-19	0.433517	1.66e-14
SLC6A16	9.44e-19	1.99746	1.71e-14
PDE4D	9.56e-19	-1.48011	1.73e-14
RHEB	9.62e-19	0.435325	1.74e-14
YKT6	9.98e-19	0.431308	1.81e-14
SEPTIN11	1.01e-18	0.421417	1.83e-14
CCN3	1.03e-18	0.795739	1.86e-14
APP	1.04e-18	0.322635	1.89e-14
CD300LB	1.12e-18	1.32165	2.02e-14
MTRR	1.13e-18	0.454055	2.04e-14
IMPACT	1.15e-18	0.389636	2.07e-14
MIF	1.15e-18	0.394727	2.08e-14
DPH2	1.18e-18	0.575223	2.13e-14
ACBD3	1.2e-18	0.389142	2.17e-14
RNF11	1.22e-18	0.367871	2.2e-14
MTMR14	1.3e-18	0.350606	2.34e-14
ECSIT	1.32e-18	0.489425	2.39e-14
TRIM33	1.35e-18	0.44479	2.43e-14
ILVBL	1.4e-18	0.381333	2.54e-14
TMIGD3	1.42e-18	-1.84162	2.57e-14
CLPTM1L	1.48e-18	0.373947	2.68e-14
LAT2	1.48e-18	-0.869962	2.68e-14
BZW2	1.51e-18	0.350082	2.73e-14
MTUS1	1.53e-18	1.46974	2.77e-14
OGFOD1	1.56e-18	0.419763	2.81e-14
MAP3K1	1.57e-18	-0.916374	2.84e-14
COX6C	1.59e-18	0.38578	2.88e-14
CD200R1	1.6e-18	-0.96817	2.89e-14
MELTF	1.62e-18	0.85645	2.92e-14
MGST2	1.65e-18	-0.786339	2.99e-14
NACC1	1.66e-18	0.39766	3e-14
B9D1	1.88e-18	1.16527	3.39e-14
RNPEP	1.9e-18	0.370483	3.44e-14
SLC7A5	1.91e-18	0.452682	3.45e-14
PGK1	1.99e-18	0.405343	3.6e-14
FAM124A	2e-18	1.42737	3.61e-14
CMTM3	2.1e-18	-0.365091	3.79e-14
SLC30A5	2.15e-18	0.500867	3.89e-14
NUMBL	2.22e-18	0.93892	4.02e-14
ATP2B2	2.31e-18	6.43975	4.18e-14
CP	2.31e-18	5.63039	4.18e-14
ORM1	2.31e-18	6.39786	4.18e-14
FBXO31	2.37e-18	0.578979	4.29e-14
SDC1	2.42e-18	4.90436	4.38e-14
WDR13	2.43e-18	0.390633	4.39e-14
HOPX	2.45e-18	3.98976	4.44e-14
PPP5C	2.48e-18	0.593403	4.48e-14
ACVR1B	2.56e-18	0.426354	4.64e-14
PPP2R5A	2.59e-18	0.400828	4.68e-14
EMC1	2.72e-18	0.380239	4.93e-14
OPLAH	2.74e-18	0.501344	4.96e-14
DCTPP1	2.76e-18	0.450759	4.99e-14
POLDIP2	2.87e-18	0.357448	5.19e-14
SH3KBP1	3.05e-18	-0.846731	5.52e-14
TOMM6	3.08e-18	0.532302	5.57e-14
LAMC1	3.08e-18	0.393074	5.57e-14
PRKAR1A	3.3e-18	0.348565	5.97e-14
CRYL1	3.31e-18	-0.665527	5.99e-14
RTN4	3.32e-18	0.291125	6e-14
SCFD1	3.47e-18	0.292945	6.28e-14
MLXIPL	3.49e-18	5.92145	6.31e-14
DSE	3.59e-18	-0.706517	6.48e-14
GTF2A1	3.77e-18	0.389886	6.81e-14
TSPO	3.91e-18	0.223344	7.06e-14
DENR	3.91e-18	0.36288	7.07e-14
AK5	3.92e-18	3.79556	7.09e-14
XPO5	4.07e-18	0.371255	7.36e-14
CPD	4.11e-18	0.5455	7.43e-14
FADD	4.13e-18	0.334874	7.47e-14
STARD7	4.15e-18	0.467607	7.5e-14
EIF2AK2	4.19e-18	-0.530554	7.58e-14
SLC46A3	4.21e-18	-0.862981	7.61e-14
TMEM156	4.27e-18	2.67832	7.71e-14
PRDX3	4.31e-18	0.485223	7.79e-14
DHX34	4.41e-18	0.408398	7.98e-14
LSM4	4.57e-18	0.416407	8.25e-14
NDC1	4.75e-18	0.551703	8.6e-14
TSPAN17	4.88e-18	0.70532	8.82e-14
GTF2H4	4.91e-18	0.364463	8.87e-14
XPR1	5.01e-18	0.507733	9.07e-14
NDUFA8	5.13e-18	0.322146	9.28e-14
FAM136A	5.17e-18	0.475787	9.35e-14
C3AR1	5.35e-18	-0.338964	9.68e-14
FMN1	5.47e-18	-0.46553	9.89e-14
ACAT2	5.6e-18	0.808177	1.01e-13
SLC39A6	5.65e-18	0.447914	1.02e-13
ZBTB21	5.99e-18	0.565481	1.08e-13
EMC3	6.09e-18	0.37752	1.1e-13
THOC5	6.2e-18	0.602407	1.12e-13
MYO5A	6.31e-18	-0.579439	1.14e-13
RAD23B	6.53e-18	0.390118	1.18e-13
KIAA1522	6.95e-18	0.510913	1.26e-13
EMG1	7.35e-18	0.446891	1.33e-13
GLIPR1	7.36e-18	-0.524749	1.33e-13
SIRPA	7.91e-18	0.234731	1.43e-13
TMEM8A	8.02e-18	0.342545	1.45e-13
TNK2	8.03e-18	-0.679878	1.45e-13
FLOT2	8.18e-18	0.387795	1.48e-13
TSPAN3	8.27e-18	0.492457	1.5e-13
PPP1R11	8.56e-18	0.464127	1.55e-13
CAPZA1	8.92e-18	0.363801	1.61e-13
KARS	8.97e-18	0.477402	1.62e-13
NSMCE1	9.47e-18	0.454052	1.71e-13
DMAC2	9.59e-18	0.337077	1.73e-13
MAP4K1	9.81e-18	-2.75474	1.77e-13
UBE2E2	9.86e-18	0.349173	1.78e-13
NTPCR	9.92e-18	0.450539	1.79e-13
MLST8	1.03e-17	0.425956	1.86e-13
TOR1A	1.05e-17	0.328184	1.91e-13
FBXO45	1.05e-17	0.637099	1.91e-13
SERPINI1	1.06e-17	0.910595	1.92e-13
C8orf33	1.06e-17	0.365984	1.92e-13
ITPR3	1.1e-17	1.74703	1.99e-13
DHX37	1.11e-17	0.356357	2.01e-13
ZNF618	1.12e-17	0.455816	2.02e-13
MAFF	1.12e-17	-0.470598	2.03e-13
SLC25A29	1.17e-17	0.696567	2.11e-13
COA6	1.18e-17	0.434506	2.14e-13
LMO4	1.22e-17	1.01487	2.2e-13
CAVIN3	1.28e-17	0.642596	2.31e-13
TENT4B	1.29e-17	0.562795	2.33e-13
CHCHD10	1.35e-17	0.389338	2.44e-13
ELMO2	1.37e-17	0.402486	2.48e-13
FZD7	1.42e-17	1.24473	2.56e-13
GPATCH4	1.44e-17	0.531699	2.61e-13
GGH	1.47e-17	0.597525	2.66e-13
CKS1B	1.64e-17	0.379866	2.96e-13
EHD1	1.67e-17	0.624362	3.03e-13
CPTP	1.71e-17	0.360497	3.09e-13
SRD5A3	1.87e-17	0.50286	3.37e-13
CCND3	1.96e-17	0.358204	3.54e-13
AKR1B1	2.15e-17	-0.33488	3.88e-13
GPR143	2.17e-17	4.04732	3.92e-13
OSTC	2.17e-17	0.415969	3.93e-13
MLF2	2.21e-17	0.393031	3.99e-13
ADTRP	2.23e-17	1.67784	4.03e-13
DBNDD2	2.28e-17	-0.974862	4.12e-13
DENND3	2.48e-17	-0.991247	4.48e-13
NAXE	2.48e-17	0.393858	4.48e-13
RSL1D1	2.51e-17	0.35565	4.54e-13
NOL7	2.53e-17	0.401785	4.57e-13
ZBTB9	2.53e-17	0.497158	4.58e-13
RAB22A	2.55e-17	0.41281	4.6e-13
ATP5MD	2.59e-17	0.406904	4.69e-13
PCYT1A	2.8e-17	0.324841	5.07e-13
B3GNT2	2.85e-17	0.399049	5.16e-13
PCOLCE2	2.99e-17	4.35304	5.41e-13
BLNK	3.01e-17	-0.828401	5.44e-13
ASB2	3.08e-17	3.87584	5.56e-13
CREB3	3.18e-17	0.359457	5.76e-13
SFRP4	3.19e-17	1.50997	5.77e-13
INF2	3.3e-17	0.33339	5.96e-13
EDN1	3.37e-17	3.13219	6.1e-13
SORL1	3.39e-17	-1.51599	6.14e-13
DERL1	3.61e-17	0.443648	6.52e-13
RAP2C	3.91e-17	0.339035	7.07e-13
RILPL2	3.96e-17	0.545652	7.16e-13
SLC16A7	4.06e-17	-2.97399	7.34e-13
SLC27A4	4.06e-17	0.314686	7.34e-13
VEGFB	4.19e-17	0.281677	7.57e-13
C3	4.38e-17	-1.31863	7.92e-13
C15orf40	4.39e-17	0.321751	7.93e-13
WDR46	4.47e-17	0.252009	8.08e-13
GBA	4.49e-17	0.262895	8.12e-13
CSNK2B	4.54e-17	0.360174	8.21e-13
GNAL	4.58e-17	2.9873	8.28e-13
NDEL1	4.83e-17	0.454008	8.73e-13
VTI1B	4.91e-17	0.348111	8.88e-13
RUSC2	4.98e-17	0.400473	9.01e-13
LNPK	5.03e-17	0.359924	9.1e-13
SMPD1	5.08e-17	0.46561	9.19e-13
NLRP3	5.09e-17	-1.31836	9.2e-13
BCL2	5.15e-17	0.346087	9.3e-13
EGR3	5.15e-17	-4.03446	9.31e-13
ARPC5L	5.32e-17	0.356987	9.62e-13
GABRR2	5.35e-17	2.54169	9.67e-13
MICALL2	5.38e-17	0.681949	9.72e-13
TESC	5.53e-17	-1.80348	9.99e-13
ALG14	5.54e-17	0.470299	1e-12
ADAP1	5.56e-17	-0.952046	1.01e-12
IRF2BP2	5.58e-17	-0.575701	1.01e-12
MGLL	5.67e-17	0.494352	1.03e-12
PPP1R21	6.11e-17	-0.924463	1.11e-12
ZFYVE28	6.18e-17	0.348228	1.12e-12
COQ9	6.35e-17	0.330069	1.15e-12
FZD2	6.5e-17	-1.17245	1.18e-12
TSR3	6.57e-17	0.324973	1.19e-12
LRPAP1	6.81e-17	0.347225	1.23e-12
C1orf122	6.82e-17	0.39366	1.23e-12
RAB27A	6.9e-17	0.385758	1.25e-12
COPG1	6.91e-17	0.550237	1.25e-12
PARP6	6.95e-17	0.350736	1.26e-12
HAUS2	7e-17	0.449383	1.27e-12
PRDM1	7.09e-17	-1.54066	1.28e-12
SLC7A7	7.29e-17	0.337573	1.32e-12
BCKDK	7.52e-17	0.332746	1.36e-12
PYGB	7.55e-17	0.332339	1.37e-12
UTP25	7.56e-17	0.568526	1.37e-12
SYP	7.59e-17	1.53415	1.37e-12
NADK	7.75e-17	-0.493169	1.4e-12
SWAP70	7.84e-17	-0.421942	1.42e-12
TRUB2	7.97e-17	0.444397	1.44e-12
LY6E	8.01e-17	0.291912	1.45e-12
MTX1	8.3e-17	0.433155	1.5e-12
AGA	8.62e-17	0.355309	1.56e-12
PRKAR2A	9.08e-17	0.329051	1.64e-12
DOCK10	9.17e-17	-0.626327	1.66e-12
PIP4K2C	9.18e-17	0.351133	1.66e-12
USP3	9.6e-17	0.354337	1.74e-12
BEX3	9.71e-17	-0.525412	1.76e-12
CDK17	9.71e-17	0.418523	1.76e-12
SIPA1	9.71e-17	-0.633281	1.76e-12
NDP	1e-16	4.10733	1.81e-12
NIPAL1	1.01e-16	4.58626	1.82e-12
EIF2AK3	1.02e-16	0.604009	1.84e-12
BPI	1.02e-16	4.31241	1.85e-12
GALNT7	1.03e-16	0.466833	1.86e-12
EHBP1L1	1.06e-16	-0.426836	1.92e-12
C1QBP	1.06e-16	0.488947	1.92e-12
MEX3C	1.1e-16	0.369826	1.98e-12
AXIN1	1.11e-16	0.248624	2.01e-12
TBRG4	1.11e-16	0.318814	2.01e-12
RGS18	1.11e-16	-1.44372	2.01e-12
IGSF6	1.16e-16	0.345507	2.09e-12
MMGT1	1.17e-16	0.347398	2.12e-12
PALD1	1.19e-16	-3.86229	2.15e-12
IMPA2	1.23e-16	0.921996	2.23e-12
NDUFAF6	1.24e-16	0.523011	2.25e-12
TMEM102	1.25e-16	0.484568	2.25e-12
SIRT7	1.25e-16	0.323173	2.26e-12
DGKQ	1.28e-16	0.271615	2.31e-12
BANF1	1.29e-16	0.341495	2.33e-12
RDH11	1.32e-16	0.344531	2.39e-12
ATG4C	1.45e-16	-0.939819	2.62e-12
MPC2	1.46e-16	0.410951	2.64e-12
ATG101	1.48e-16	0.379991	2.67e-12
SH3BGRL	1.62e-16	0.305524	2.93e-12
GNL1	1.63e-16	0.354499	2.95e-12
DYSF	1.66e-16	-1.22184	3e-12
ICMT	1.74e-16	0.294145	3.14e-12
LAMTOR5	1.86e-16	0.342024	3.37e-12
METRN	1.89e-16	0.540128	3.41e-12
MAF1	1.95e-16	0.408442	3.53e-12
CTNNA1	1.95e-16	0.298165	3.53e-12
NRAS	1.98e-16	0.308107	3.58e-12
TMOD2	1.98e-16	-1.01183	3.58e-12
GNG5	2.06e-16	0.465367	3.72e-12
PNP	2.08e-16	0.216568	3.75e-12
BRK1	2.11e-16	0.359379	3.82e-12
SFT2D2	2.12e-16	0.351429	3.83e-12
EGLN3	2.13e-16	3.59156	3.85e-12
FAM214B	2.22e-16	0.291785	4.01e-12
CYB5R3	2.25e-16	0.28641	4.08e-12
SLC35F2	2.32e-16	1.76737	4.19e-12
ZNF711	2.33e-16	2.91201	4.21e-12
HCFC1R1	2.57e-16	0.370289	4.64e-12
APBB2	2.57e-16	0.344076	4.65e-12
ROR1	2.59e-16	4.70166	4.68e-12
AC067752.1	2.59e-16	4.88974	4.68e-12
ACTR3	2.69e-16	0.340079	4.86e-12
DHRS11	2.72e-16	1.21384	4.92e-12
TLE5	2.72e-16	0.329312	4.92e-12
CYBRD1	2.76e-16	-0.58459	4.99e-12
CHCHD3	2.82e-16	0.440989	5.09e-12
UBQLN1	2.84e-16	0.410127	5.13e-12
VWA8	2.9e-16	0.4806	5.24e-12
ITGA9	2.94e-16	-2.77744	5.31e-12
CASR	2.94e-16	5.87037	5.31e-12
PHF24	2.94e-16	5.61086	5.31e-12
C19orf12	3.1e-16	0.290262	5.6e-12
GPR132	3.26e-16	-1.23131	5.89e-12
SH3GL1	3.4e-16	-0.803609	6.15e-12
MYO1D	3.45e-16	0.386783	6.24e-12
ANP32B	3.47e-16	0.345277	6.27e-12
PTCRA	3.5e-16	0.6373	6.32e-12
SHARPIN	3.5e-16	0.285634	6.32e-12
AHI1	3.56e-16	0.497213	6.43e-12
PACSIN2	3.58e-16	0.37186	6.47e-12
DPEP2	3.71e-16	0.335823	6.7e-12
PPP2R3A	3.83e-16	0.939567	6.93e-12
COPZ1	3.83e-16	0.338177	6.93e-12
TUSC2	3.9e-16	0.402957	7.04e-12
DLD	3.99e-16	0.34958	7.21e-12
C3orf18	4.05e-16	0.374618	7.33e-12
CFAP20	4.21e-16	0.519787	7.61e-12
STAR	4.21e-16	4.42351	7.61e-12
TUBB	4.22e-16	0.346637	7.62e-12
IFI35	4.28e-16	-0.565613	7.73e-12
ANAPC7	4.39e-16	0.310266	7.94e-12
LTV1	4.47e-16	0.324231	8.08e-12
ATXN3	4.57e-16	0.323258	8.26e-12
ATMIN	4.62e-16	0.44564	8.35e-12
PRELID3B	4.62e-16	0.418134	8.36e-12
CSF3R	4.71e-16	-0.566697	8.51e-12
LXN	4.76e-16	0.5383	8.6e-12
ATP5MPL	4.83e-16	0.449739	8.74e-12
ADAM28	5e-16	-2.47259	9.05e-12
PELO	5.02e-16	0.338227	9.07e-12
BTG3	5.12e-16	0.680122	9.25e-12
FLI1	5.24e-16	-0.632177	9.47e-12
SRP68	5.25e-16	0.347856	9.48e-12
POLR2I	5.25e-16	0.25004	9.49e-12
DESI1	5.3e-16	0.399685	9.58e-12
STUB1	5.34e-16	0.312543	9.65e-12
CCDC92	5.36e-16	0.40108	9.69e-12
NAT8L	5.48e-16	0.84909	9.91e-12
CRLS1	5.62e-16	0.304977	1.02e-11
UAP1L1	5.62e-16	-0.534811	1.02e-11
PRSS23	5.68e-16	1.88965	1.03e-11
RHBDF1	5.79e-16	1.73621	1.05e-11
UBE2D2	6.01e-16	0.358738	1.09e-11
SELENOF	6.02e-16	0.257646	1.09e-11
MTFP1	6.15e-16	0.321704	1.11e-11
MAPK6	6.37e-16	0.365935	1.15e-11
MYO15B	6.39e-16	-1.26556	1.15e-11
TIMM8B	6.58e-16	0.348592	1.19e-11
SLC35C1	6.63e-16	0.340721	1.2e-11
MTHFD1	7.04e-16	0.385311	1.27e-11
PLP2	7.22e-16	0.399468	1.31e-11
TTL	7.49e-16	0.364225	1.35e-11
CERCAM	7.5e-16	0.683564	1.36e-11
EPRS	7.6e-16	0.432249	1.37e-11
SEPTIN9	7.63e-16	0.371135	1.38e-11
MAD2L1BP	8e-16	0.309496	1.45e-11
PLA2G4C	8.09e-16	-0.614798	1.46e-11
INPP5K	8.28e-16	0.55616	1.5e-11
NLN	8.38e-16	0.371517	1.51e-11
HINT3	8.89e-16	0.338866	1.61e-11
PHB	9.29e-16	0.425895	1.68e-11
RRM2B	1.01e-15	0.597188	1.83e-11
PNPLA6	1.02e-15	0.32569	1.84e-11
DDX21	1.06e-15	0.348647	1.92e-11
CCT4	1.07e-15	0.314496	1.93e-11
NDUFA5	1.1e-15	0.395678	1.98e-11
MYH9	1.11e-15	0.307322	2e-11
HOMER3	1.11e-15	-0.484082	2e-11
UBA2	1.14e-15	0.289558	2.07e-11
DDA1	1.16e-15	0.362048	2.1e-11
CCT6A	1.17e-15	0.331921	2.11e-11
RRBP1	1.17e-15	0.297877	2.11e-11
PID1	1.19e-15	-1.89144	2.15e-11
GTDC1	1.23e-15	0.348658	2.22e-11
SLC35B1	1.24e-15	0.326516	2.24e-11
COLEC12	1.28e-15	-0.31815	2.32e-11
SSTR2	1.3e-15	4.3762	2.34e-11
TRIM16	1.35e-15	0.481939	2.44e-11
CISD3	1.36e-15	0.360825	2.45e-11
ARHGEF1	1.36e-15	-0.527889	2.46e-11
NLRP12	1.46e-15	0.414332	2.64e-11
CRIPT	1.48e-15	0.399037	2.67e-11
MBD2	1.6e-15	0.31141	2.89e-11
NFATC3	1.73e-15	0.338228	3.14e-11
FAM98A	1.75e-15	0.36566	3.16e-11
RNASEH1	1.81e-15	0.427768	3.27e-11
DENND4B	1.83e-15	-0.605851	3.32e-11
TP53BP2	1.84e-15	0.382911	3.32e-11
UBE2Z	1.88e-15	0.353278	3.39e-11
EIF6	1.99e-15	0.332734	3.6e-11
UBASH3B	2e-15	0.472708	3.62e-11
NIPA2	2.01e-15	0.324071	3.64e-11
INPP5D	2.03e-15	-0.736157	3.66e-11
CPT2	2.03e-15	0.283119	3.66e-11
ITGA4	2.1e-15	-0.993183	3.8e-11
CCDC69	2.11e-15	0.344677	3.81e-11
SNAI3	2.2e-15	0.633817	3.98e-11
PIGU	2.26e-15	0.516396	4.09e-11
RELT	2.29e-15	-0.666949	4.15e-11
GSTP1	2.32e-15	-0.466804	4.2e-11
FAAP100	2.33e-15	0.282475	4.21e-11
CCSAP	2.34e-15	0.349978	4.22e-11
NUP58	2.51e-15	0.37405	4.54e-11
S100A5	2.53e-15	2.36066	4.57e-11
AIG1	2.61e-15	-1.30777	4.72e-11
USP30	2.84e-15	0.354758	5.13e-11
SIGLEC9	2.89e-15	0.304968	5.23e-11
ADAR	3.1e-15	-0.323129	5.6e-11
PRKAG2	3.1e-15	0.440981	5.6e-11
TMEM183A	3.26e-15	0.356689	5.89e-11
TRAPPC2L	3.29e-15	0.334684	5.95e-11
WDR81	3.38e-15	-0.631248	6.1e-11
GYG1	3.39e-15	0.370059	6.14e-11
CCDC86	3.4e-15	0.467953	6.15e-11
EIF2B4	3.42e-15	0.291681	6.18e-11
HIBADH	3.5e-15	0.357719	6.32e-11
C19orf53	3.77e-15	0.300098	6.82e-11
ZC3H12D	3.86e-15	-1.67909	6.98e-11
AK9	4.03e-15	0.952477	7.28e-11
PHYKPL	4.15e-15	-0.994488	7.51e-11
CA11	4.16e-15	0.852603	7.52e-11
BCKDHA	4.28e-15	0.364053	7.74e-11
MTF1	4.39e-15	0.287793	7.94e-11
SLC25A32	4.51e-15	0.342347	8.16e-11
RAB10	4.67e-15	0.260968	8.44e-11
PUS1	4.73e-15	0.289173	8.56e-11
MXI1	4.77e-15	0.424201	8.63e-11
PLIN3	4.83e-15	0.27056	8.74e-11
CDKN1A	4.93e-15	0.470002	8.92e-11
TMX2	5.15e-15	0.331241	9.31e-11
PPIL1	5.3e-15	0.242176	9.59e-11
C12orf66	5.62e-15	0.754357	1.02e-10
DYRK3	5.65e-15	1.56323	1.02e-10
APAF1	5.66e-15	-0.926219	1.02e-10
FYCO1	5.69e-15	0.347957	1.03e-10
CDKN2D	5.88e-15	0.905398	1.06e-10
HCLS1	5.9e-15	-0.352343	1.07e-10
UBA5	6.11e-15	0.307794	1.11e-10
IFRD2	6.15e-15	0.319097	1.11e-10
RCSD1	6.58e-15	-0.652659	1.19e-10
CHD9	6.7e-15	0.332615	1.21e-10
BAG3	6.74e-15	0.338432	1.22e-10
INPP5F	6.85e-15	0.362927	1.24e-10
SELENOI	6.94e-15	0.360207	1.26e-10
SLC30A9	7.15e-15	0.380898	1.29e-10
KIF1C	7.72e-15	0.315479	1.4e-10
AP4E1	7.78e-15	0.3027	1.41e-10
MDH2	7.82e-15	0.300715	1.41e-10
LRRC42	7.87e-15	0.470036	1.42e-10
CHD2	7.99e-15	-0.648978	1.45e-10
[truncated: 1,415 more rows]

## Sheet: Cluster_4_2D_MDMi
	p_val	avg_log2FC	p_val_adj
GNB2	1.7257e-33	-0.649632	3.12041e-29
RETREG3	9.29282e-32	-0.745167	1.68033e-27
WDTC1	1.18696e-31	-0.41065	2.14627e-27
GPI	1.49499e-31	-0.819295	2.70324e-27
MAN2B2	2.59385e-31	-0.717472	4.6902e-27
PIP4P1	3.43824e-31	-0.511808	6.21702e-27
WBP1L	5.24631e-31	-0.570737	9.48638e-27
EIF4A3	9.51446e-31	-1.13017	1.7204e-26
SMG5	3.67353e-30	-0.917506	6.64248e-26
DCAF12	3.76075e-30	-0.551305	6.80018e-26
ZMAT2	4.77176e-30	-0.557877	8.6283e-26
EPHB2	9.57901e-30	-0.645355	1.73208e-25
EWSR1	1.22157e-29	-0.477474	2.20884e-25
EVA1B	1.33592e-29	-0.793754	2.41561e-25
ADAM15	1.3883e-29	-0.759709	2.51033e-25
SLC35A4	1.55253e-29	-0.836346	2.80729e-25
FN1	2.46776e-29	3.86737	4.46221e-25
TMEM147	3.3381e-29	-0.445205	6.03595e-25
TOP1	4.82854e-29	-0.687979	8.73097e-25
NDUFA13	5.31208e-29	-0.457967	9.60531e-25
SLC22A18	5.32297e-29	-0.494867	9.625e-25
UBE2A	1.31211e-28	-0.646249	2.37256e-24
INPP5D	1.34412e-28	-0.627865	2.43043e-24
MOV10	2.62813e-28	-0.687271	4.75218e-24
MAEA	2.87065e-28	-0.37015	5.19071e-24
SLC39A7	3.17607e-28	-0.417228	5.74297e-24
PHC2	5.15607e-28	-0.430727	9.3232e-24
PLSCR1	5.3635e-28	-0.522023	9.69827e-24
TRPV2	6.03571e-28	-0.559775	1.09138e-23
TMEM164	6.13526e-28	-0.461589	1.10938e-23
BTK	1.12161e-27	-0.488418	2.02809e-23
VPS11	1.23406e-27	-0.328757	2.23143e-23
TMEM30A	1.2637e-27	-0.651322	2.28502e-23
TPP2	1.42047e-27	-0.438918	2.5685e-23
ABCF1	2.14281e-27	-0.629892	3.87463e-23
LRP10	2.15312e-27	-0.560731	3.89327e-23
DYNLL2	2.28104e-27	-0.352515	4.12457e-23
MTMR6	2.65306e-27	-0.666514	4.79727e-23
PLCG2	2.7426e-27	-0.374689	4.95918e-23
PPP4R3B	2.85892e-27	-0.286502	5.1695e-23
CPNE3	2.93429e-27	-0.858213	5.30577e-23
CLK1	3.16932e-27	-0.683696	5.73076e-23
TPRA1	3.37997e-27	-0.2843	6.11167e-23
APEH	4.1481e-27	-0.42739	7.50059e-23
CREBBP	4.64439e-27	-0.518435	8.39799e-23
MLF2	8.60657e-27	-0.461299	1.55624e-22
SRSF3	1.03136e-26	-0.63808	1.86491e-22
ERCC1	1.06986e-26	-0.561177	1.93451e-22
ETHE1	1.12159e-26	-1.02341	2.02806e-22
PSEN1	1.16973e-26	-0.240676	2.11511e-22
NUFIP2	1.46669e-26	-0.434356	2.65207e-22
PPDPF	1.6341e-26	-0.679626	2.95479e-22
SRP54	1.66907e-26	-0.524641	3.018e-22
LARP4B	1.66988e-26	-0.701629	3.01949e-22
RASA3	1.96663e-26	-0.473496	3.55605e-22
KMT2D	2.95658e-26	-0.324215	5.34609e-22
IRF2BPL	3.0783e-26	-0.64114	5.56618e-22
DOCK8	3.85131e-26	-0.496876	6.96393e-22
IRF9	3.88242e-26	-0.417649	7.0202e-22
HSPA9	4.15458e-26	-0.794631	7.51231e-22
SPTSSA	4.27624e-26	-0.434898	7.73229e-22
EFTUD2	4.39247e-26	-0.374786	7.94246e-22
COL6A2	4.71586e-26	2.87185	8.52722e-22
SCAMP4	4.80768e-26	-0.327825	8.69326e-22
PACS2	5.31164e-26	-0.270013	9.6045e-22
CASP3	5.94257e-26	-0.793851	1.07454e-21
MAP3K8	7.65257e-26	-0.909956	1.38374e-21
YIPF3	9.79334e-26	-0.369957	1.77083e-21
TM9SF4	1.01966e-25	-0.402782	1.84376e-21
ELMO1	1.10518e-25	-0.338084	1.99838e-21
SNX9	1.12869e-25	-0.438849	2.0409e-21
RNPEP	1.15321e-25	-0.387748	2.08524e-21
MED13L	1.18285e-25	-0.902096	2.13883e-21
UGGT1	1.1909e-25	-0.68702	2.15339e-21
ERGIC3	1.22026e-25	-0.507118	2.20647e-21
TMC6	1.31509e-25	-0.744238	2.37795e-21
PINK1	1.4771e-25	-0.239603	2.6709e-21
CEP170	1.58075e-25	-0.419389	2.85831e-21
PTPN9	1.73415e-25	-0.256799	3.13569e-21
SIRT2	1.75213e-25	-0.319636	3.16821e-21
NCKAP5L	1.80828e-25	-0.260236	3.26974e-21
RALBP1	1.92106e-25	-0.505684	3.47365e-21
UBA1	2.18063e-25	-0.405651	3.94302e-21
CIAO2B	2.35092e-25	-0.59412	4.25093e-21
SEMA6B	2.50464e-25	-0.763338	4.52889e-21
APH1B	3.02099e-25	-0.859597	5.46256e-21
SHFL	3.44942e-25	-0.588713	6.23724e-21
PABPC4	3.91718e-25	-0.49011	7.08305e-21
JMJD1C	4.38696e-25	-0.594594	7.9325e-21
KIF1C	4.40473e-25	-0.395471	7.96463e-21
APH1A	4.87364e-25	-0.565642	8.81252e-21
SF3A1	4.92021e-25	-0.726069	8.89672e-21
CHMP2A	5.28241e-25	-0.406102	9.55165e-21
EMB	5.59947e-25	-0.646012	1.0125e-20
TBRG1	5.62065e-25	-0.257395	1.01633e-20
DDX17	6.07287e-25	-0.386348	1.0981e-20
SUPT5H	6.32416e-25	-0.339818	1.14353e-20
UPF1	6.3498e-25	-0.445693	1.14817e-20
PDCD6	6.87194e-25	-0.408163	1.24258e-20
LYL1	9.10097e-25	-0.358966	1.64564e-20
UQCRC2	9.25564e-25	-0.440197	1.67361e-20
SLC66A2	9.49756e-25	-0.33398	1.71735e-20
MEF2C	9.68345e-25	-0.396057	1.75096e-20
TMEM245	9.86555e-25	-0.446728	1.78389e-20
TERF2IP	9.86967e-25	-0.280494	1.78463e-20
LARP1	1.06848e-24	-0.302474	1.93203e-20
NAPRT	1.30923e-24	-0.385959	2.36734e-20
ZNF358	1.48122e-24	-0.349946	2.67833e-20
CD302	1.63698e-24	-0.50616	2.95999e-20
PPM1M	1.69259e-24	-0.35617	3.06055e-20
TMEM14C	1.93481e-24	-0.439779	3.49852e-20
DNPEP	1.93987e-24	-0.361587	3.50768e-20
SRA1	2.07186e-24	-1.12295	3.74634e-20
MTA2	2.17055e-24	-0.222761	3.92479e-20
OCIAD1	2.43065e-24	-0.458503	4.39511e-20
LYN	2.61123e-24	-0.207571	4.72162e-20
XRN2	2.66909e-24	-0.422397	4.82625e-20
SSH1	2.70736e-24	-0.522542	4.89544e-20
DCXR	2.74368e-24	-0.342854	4.96112e-20
FOXJ2	2.95863e-24	-1.16846	5.34979e-20
LIX1L	3.06993e-24	-0.585199	5.55105e-20
CTNS	3.25207e-24	-0.308047	5.88039e-20
IDS	3.50363e-24	-0.373061	6.33527e-20
OGFR	3.56661e-24	-0.333087	6.44914e-20
R3HDM2	3.61201e-24	-0.591251	6.53124e-20
TBXAS1	3.73166e-24	-0.28189	6.74759e-20
PI4KB	4.47645e-24	-0.229147	8.09431e-20
TRMT112	4.49207e-24	-0.439983	8.12257e-20
LYPLAL1	4.55202e-24	-0.283378	8.23095e-20
PACS1	5.32528e-24	-0.275891	9.62917e-20
LSM4	6.11385e-24	-0.441777	1.10551e-19
IRF2BP2	6.6607e-24	-0.337115	1.20439e-19
COPE	7.52685e-24	-0.300025	1.36101e-19
ZZEF1	7.77494e-24	-0.211099	1.40587e-19
POLR2A	8.66143e-24	-0.439292	1.56616e-19
NAA60	9.27039e-24	-0.474694	1.67627e-19
CTDSP2	1.05654e-23	-0.426529	1.91043e-19
RBM22	1.14914e-23	-0.63202	2.07788e-19
TFCP2	1.17476e-23	-0.225014	2.12419e-19
TMEM109	1.22713e-23	-0.406534	2.2189e-19
LIN7C	1.26547e-23	-0.277877	2.28822e-19
MAPRE3	1.365e-23	-0.286601	2.46819e-19
C6orf120	1.37372e-23	-0.509691	2.48395e-19
SEPTIN2	1.39776e-23	-0.355747	2.52744e-19
PTK2B	1.47e-23	-0.326191	2.65804e-19
2005-03-01	1.48254e-23	-0.493033	2.68072e-19
FOXK2	1.492e-23	-0.290111	2.69783e-19
SRPK2	1.60735e-23	-0.419787	2.90642e-19
SLC38A2	1.63775e-23	-0.351052	2.96139e-19
EFCAB14	1.68228e-23	-0.408948	3.0419e-19
FOXO3	1.79683e-23	-0.381767	3.24903e-19
ARAF	1.83564e-23	-0.236505	3.31921e-19
ANKS1A	1.84808e-23	-0.280198	3.3417e-19
ATXN2L	1.87161e-23	-0.426824	3.38425e-19
LRRC41	1.87763e-23	-0.278217	3.39512e-19
WDR81	1.91829e-23	-0.211576	3.46865e-19
LATS1	1.97817e-23	-0.469223	3.57693e-19
NDUFA2	2.02698e-23	-0.255859	3.66519e-19
MTHFR	2.09971e-23	-0.209576	3.79669e-19
SLC46A3	2.17186e-23	-0.35415	3.92717e-19
ZNHIT1	2.36631e-23	-0.431936	4.27877e-19
LMBRD1	2.40538e-23	-0.323345	4.3494e-19
RDH11	2.47602e-23	-0.291832	4.47714e-19
DYM	2.58641e-23	-0.369024	4.67674e-19
HMOX2	2.69686e-23	-0.619706	4.87647e-19
ALDH3B1	2.8133e-23	-0.432875	5.087e-19
CC2D1B	2.94338e-23	-0.421502	5.32223e-19
PGP	2.98294e-23	-0.399391	5.39376e-19
SPTLC2	3.14558e-23	-0.264009	5.68783e-19
RNF14	3.19626e-23	-0.508718	5.77948e-19
SLC1A5	3.2585e-23	-0.526539	5.89203e-19
PCBD1	3.27841e-23	-0.322732	5.92802e-19
TRA2A	3.31623e-23	-0.339443	5.99641e-19
PCYT1A	3.32578e-23	-0.362795	6.01367e-19
EIF3B	3.33631e-23	-0.369564	6.03271e-19
TFG	3.60762e-23	-0.413222	6.5233e-19
ALAD	3.67937e-23	-0.536512	6.65305e-19
BTBD2	3.91089e-23	-0.419736	7.07167e-19
UBA3	4.10138e-23	-0.437775	7.41612e-19
NLK	4.27593e-23	-0.376506	7.73174e-19
NPEPPS	4.68333e-23	-0.456811	8.46839e-19
EIF4A2	4.98646e-23	-0.271577	9.01652e-19
FADS1	5.3602e-23	-0.519558	9.69232e-19
ADIPOR2	5.62767e-23	-0.527006	1.0176e-18
SNX5	5.94819e-23	-0.225893	1.07555e-18
JUP	6.29242e-23	-0.516343	1.1378e-18
TERF2	6.5682e-23	-0.310248	1.18766e-18
RABGGTB	6.8434e-23	-0.241067	1.23742e-18
GPAA1	6.88142e-23	-0.581716	1.2443e-18
MAML1	6.88927e-23	-0.329559	1.24572e-18
PXDC1	6.94998e-23	-0.323678	1.2567e-18
HNRNPH2	7.13462e-23	-0.284806	1.29008e-18
LBR	7.30967e-23	-0.431169	1.32173e-18
PFKFB2	7.38148e-23	-0.731951	1.33472e-18
RGL2	7.39981e-23	-0.474909	1.33803e-18
ZFHX3	7.48812e-23	-0.279813	1.354e-18
ATP1A1	7.64732e-23	-0.273078	1.38279e-18
TOR1B	8.62822e-23	-0.339939	1.56015e-18
PRDM1	8.73483e-23	-1.01854	1.57943e-18
SEL1L	9.5287e-23	-0.233229	1.72298e-18
DCAF5	1.01975e-22	-0.319568	1.84391e-18
BAIAP2	1.05241e-22	-0.341889	1.90296e-18
CRTC2	1.13338e-22	-0.49454	2.04938e-18
USP19	1.58846e-22	-0.409631	2.87225e-18
SGMS1	1.85228e-22	-0.269685	3.3493e-18
UBE2E1	1.85518e-22	-0.366933	3.35454e-18
SURF4	1.86083e-22	-0.288985	3.36476e-18
GALC	1.86152e-22	-0.259452	3.366e-18
DISC1	1.96091e-22	-0.256191	3.54571e-18
ARRDC1	2.04671e-22	-0.330433	3.70087e-18
TFE3	2.22565e-22	-0.212769	4.02442e-18
SERPING1	2.26541e-22	-0.343601	4.09632e-18
STAT5B	2.30161e-22	-0.650657	4.16178e-18
SIDT2	2.31119e-22	-0.338061	4.17909e-18
RGS19	2.38166e-22	-0.341793	4.30652e-18
ABCD1	2.39182e-22	-0.440074	4.32488e-18
XBP1	2.63266e-22	-0.324579	4.76037e-18
ENSA	2.64414e-22	-0.305732	4.78113e-18
DLG4	2.84447e-22	-0.569023	5.14337e-18
ASCC2	2.9727e-22	-0.308764	5.37524e-18
HTT	2.98986e-22	-0.430678	5.40627e-18
RELB	3.22927e-22	-0.39134	5.83917e-18
UVRAG	3.39136e-22	-0.340661	6.13225e-18
FOXN2	3.52808e-22	-0.283423	6.37947e-18
RSRC2	3.59552e-22	-0.207537	6.50142e-18
STX11	3.60851e-22	-0.448054	6.52491e-18
RMND5A	3.65744e-22	-0.536273	6.61338e-18
ZMIZ2	3.80405e-22	-0.325778	6.87849e-18
ZSWIM6	3.82991e-22	-0.314847	6.92524e-18
SLC2A8	3.83862e-22	-0.318831	6.94099e-18
HPS4	3.85552e-22	-0.337512	6.97155e-18
SLC43A2	3.86149e-22	-0.536434	6.98234e-18
RAB4B	3.9838e-22	-0.549687	7.20351e-18
SNX29	4.1066e-22	-0.306418	7.42555e-18
UNC45A	4.36068e-22	-0.394997	7.88499e-18
TNFRSF10B	4.37306e-22	-0.391683	7.90737e-18
CUEDC2	4.62094e-22	-0.388468	8.35557e-18
ZNF362	4.67486e-22	-0.31219	8.45307e-18
PIK3R2	4.77353e-22	-0.498733	8.63149e-18
ZNFX1	4.77373e-22	-0.250803	8.63185e-18
CHD9	4.78475e-22	-0.272524	8.65178e-18
RFX5	4.84694e-22	-0.274881	8.76424e-18
AMBRA1	5.33445e-22	-0.230875	9.64575e-18
ID3	5.388e-22	-0.384088	9.74257e-18
QRICH1	5.43562e-22	-0.298419	9.82869e-18
CDC34	5.6898e-22	-0.535971	1.02883e-17
SRSF2	6.03133e-22	-0.498906	1.09058e-17
GINM1	6.03139e-22	-0.330436	1.0906e-17
SEC23IP	6.10266e-22	-0.260598	1.10348e-17
RPN2	6.40174e-22	-0.282826	1.15756e-17
SLC45A4	6.42727e-22	-0.222373	1.16218e-17
ABHD16A	6.45434e-22	-0.305856	1.16707e-17
SLC25A1	6.55726e-22	-0.378897	1.18568e-17
TOLLIP	6.58562e-22	-0.417475	1.19081e-17
HEATR3	6.97859e-22	-0.47551	1.26187e-17
ARRDC2	7.0038e-22	-0.354615	1.26643e-17
DLGAP4	7.20934e-22	-0.270641	1.30359e-17
SHTN1	7.34433e-22	-0.402403	1.328e-17
SYMPK	7.8461e-22	-0.326115	1.41873e-17
CDIPT	8.02264e-22	-0.222312	1.45065e-17
MVB12B	8.0555e-22	-0.349618	1.4566e-17
GFM1	8.13865e-22	-0.496553	1.47163e-17
FBXW7	8.20506e-22	-0.339838	1.48364e-17
EIF4B	8.25637e-22	-0.216513	1.49292e-17
PRCC	8.33412e-22	-0.541292	1.50698e-17
H2AFZ	8.85786e-22	-0.423865	1.60168e-17
YPEL5	9.35169e-22	-0.462804	1.69097e-17
IDI1	9.46422e-22	-0.742264	1.71132e-17
ARFGEF2	9.81767e-22	-0.354518	1.77523e-17
DAGLB	1.00458e-21	-0.499539	1.81648e-17
ARHGAP27	1.05314e-21	-0.283812	1.9043e-17
UBAC2	1.06723e-21	-0.521655	1.92976e-17
ABL1	1.06905e-21	-0.235051	1.93306e-17
GRAMD1A	1.14024e-21	-0.701319	2.06178e-17
ARID4B	1.14994e-21	-0.228095	2.07932e-17
TMEM104	1.19952e-21	-0.308467	2.16897e-17
USP33	1.26629e-21	-0.403524	2.2897e-17
FRYL	1.27745e-21	-0.52761	2.30989e-17
GANAB	1.28899e-21	-0.225784	2.33075e-17
C1QA	1.32292e-21	-0.41859	2.3921e-17
SRP68	1.34487e-21	-0.589766	2.43179e-17
ARPC5	1.38292e-21	-0.366355	2.5006e-17
MESD	1.39797e-21	-0.292464	2.52781e-17
TBC1D10B	1.39994e-21	-0.202189	2.53138e-17
TAF7	1.56602e-21	-0.20605	2.83168e-17
EIF3H	1.62954e-21	-0.24195	2.94654e-17
NONO	1.72991e-21	-0.313651	3.12803e-17
MAPK3	1.86973e-21	-0.538343	3.38084e-17
ZBTB7B	1.87292e-21	-0.326633	3.38662e-17
MTFR1L	1.88863e-21	-0.284801	3.41502e-17
TNFAIP8	1.9084e-21	-0.247568	3.45077e-17
VEZF1	2.08187e-21	-0.353732	3.76443e-17
TAX1BP1	2.15387e-21	-0.246876	3.89463e-17
CD33	2.24406e-21	-0.30703	4.05771e-17
SCCPDH	2.34518e-21	-0.234902	4.24055e-17
URM1	2.3676e-21	-0.383569	4.28109e-17
PRR12	2.44152e-21	-0.769604	4.41477e-17
ZYG11B	2.48242e-21	-0.216794	4.48871e-17
TAOK2	2.49815e-21	-0.20634	4.51715e-17
PAN3	2.51893e-21	-0.693703	4.55473e-17
SEM1	2.56905e-21	-0.297301	4.64535e-17
MKNK2	2.57122e-21	-0.422787	4.64928e-17
ELMSAN1	2.67599e-21	-0.284145	4.83873e-17
CYLD	3.0778e-21	-0.49783	5.56529e-17
ADAP1	3.20452e-21	-0.366943	5.79441e-17
PML	3.39334e-21	-0.3093	6.13583e-17
AXL	3.40303e-21	-0.584125	6.15335e-17
LATS2	3.53303e-21	-0.668721	6.38843e-17
TRIM32	3.59314e-21	-0.92967	6.49712e-17
ZNF703	3.89268e-21	-0.621827	7.03875e-17
DDT	4.33529e-21	-0.230428	7.83906e-17
MARK2	4.82121e-21	-0.255469	8.71771e-17
STXBP5	4.87149e-21	-0.577628	8.80863e-17
AGPAT2	4.93346e-21	-0.335559	8.92068e-17
RAB14	5.31625e-21	-0.329979	9.61285e-17
TCF12	5.66824e-21	-0.297241	1.02493e-16
CDV3	5.67764e-21	-0.350841	1.02663e-16
IP6K1	6.2738e-21	-0.333265	1.13443e-16
TM9SF1	6.27443e-21	-0.264808	1.13454e-16
MEPCE	6.54306e-21	-0.490843	1.18312e-16
BMPR2	6.69752e-21	-0.247979	1.21105e-16
FOXRED2	6.77306e-21	-0.533592	1.2247e-16
GASK1B	6.79533e-21	-0.429723	1.22873e-16
ATF6	6.89829e-21	-0.333544	1.24735e-16
DDX3Y	6.96516e-21	-0.373405	1.25944e-16
DPF2	7.09627e-21	-0.444666	1.28315e-16
RNF10	7.18196e-21	-0.234226	1.29864e-16
CASC3	7.26053e-21	-0.212185	1.31285e-16
PPP1R12A	7.31173e-21	-0.257811	1.32211e-16
LUC7L2	7.39344e-21	-0.239841	1.33688e-16
CREM	7.41307e-21	-0.729625	1.34043e-16
COMMD10	7.44001e-21	-0.404357	1.3453e-16
NDUFA3	7.75654e-21	-0.412426	1.40254e-16
C7orf26	7.8907e-21	-0.448513	1.4268e-16
CRYL1	8.0483e-21	-0.33455	1.45529e-16
STK32C	8.16091e-21	-0.642765	1.47566e-16
CCDC92	8.72584e-21	-0.386882	1.57781e-16
GAB3	8.76872e-21	-0.261017	1.58556e-16
SLC39A1	8.77694e-21	-0.219519	1.58705e-16
SAR1B	9.19834e-21	-0.202545	1.66324e-16
YJU2	9.30933e-21	-0.547826	1.68331e-16
NUP98	9.37188e-21	-0.225551	1.69462e-16
ATG13	9.38202e-21	-0.51142	1.69646e-16
CBL	9.508e-21	-0.22192	1.71924e-16
ARID5B	9.58192e-21	-0.264933	1.7326e-16
TSC22D2	9.92808e-21	-0.432427	1.7952e-16
IMPAD1	9.93587e-21	-0.249441	1.7966e-16
TWSG1	1.00758e-20	-0.245193	1.82191e-16
PRKDC	1.00868e-20	-0.328511	1.8239e-16
BLOC1S6	1.01493e-20	-0.417461	1.83519e-16
CPM	1.10792e-20	-0.233369	2.00333e-16
TOB1	1.12336e-20	-0.207999	2.03126e-16
BRD1	1.2008e-20	-0.436202	2.17129e-16
TICAM1	1.21882e-20	-0.38854	2.20388e-16
AGO4	1.22703e-20	-0.38828	2.21872e-16
MEF2D	1.23254e-20	-0.665416	2.22868e-16
CHIC2	1.25723e-20	-0.265071	2.27333e-16
ATP5F1B	1.26389e-20	-0.349524	2.28536e-16
PSMA4	1.28588e-20	-0.324335	2.32513e-16
MIF4GD	1.31457e-20	-0.961838	2.377e-16
AARS	1.36516e-20	-0.640942	2.46848e-16
HSD17B10	1.36719e-20	-0.604502	2.47216e-16
ARMH3	1.39334e-20	-0.213603	2.51945e-16
NME4	1.41042e-20	-0.449499	2.55031e-16
SOGA1	1.41575e-20	-0.272092	2.55996e-16
ATXN2	1.41687e-20	-0.309369	2.56198e-16
CYTIP	1.47925e-20	-0.550722	2.67478e-16
HELZ	1.53014e-20	-0.241671	2.76679e-16
ZNF672	1.54107e-20	-0.794503	2.78656e-16
HSDL2	1.64391e-20	-0.961352	2.97251e-16
ATL3	1.67546e-20	-0.680751	3.02957e-16
KLHL36	1.68699e-20	-0.236832	3.05042e-16
YTHDC1	1.69201e-20	-0.45978	3.0595e-16
SMPD1	1.82849e-20	-0.534229	3.30627e-16
SLC48A1	1.83845e-20	-0.435913	3.32428e-16
CUX1	1.84747e-20	-0.348996	3.34059e-16
FBXW5	1.86803e-20	-0.306732	3.37777e-16
BCL3	1.89413e-20	-0.232456	3.42496e-16
GORASP1	1.93967e-20	-0.487993	3.50731e-16
IL21R	1.95809e-20	-0.508136	3.54062e-16
PRPF19	1.98177e-20	-0.216433	3.58344e-16
HDHD2	2.00177e-20	-0.375277	3.61961e-16
SNRK	2.00341e-20	-0.265194	3.62256e-16
CABIN1	2.10575e-20	-0.626267	3.80761e-16
SUPT4H1	2.28639e-20	-0.405891	4.13425e-16
DHX36	2.32116e-20	-0.494457	4.19713e-16
YARS	2.3885e-20	-0.295915	4.31889e-16
LDLRAD4	2.42884e-20	-0.879765	4.39182e-16
SYAP1	2.43029e-20	-0.39705	4.39445e-16
CLIC2	2.43611e-20	-0.411227	4.40497e-16
STOML2	2.50055e-20	-0.513901	4.52149e-16
DENND4A	2.63343e-20	-0.336942	4.76176e-16
POLR2B	2.79694e-20	-0.587512	5.05742e-16
ZNF106	2.86304e-20	-0.238723	5.17695e-16
ECPAS	2.88247e-20	-0.339699	5.21209e-16
POGK	2.89625e-20	-0.231466	5.237e-16
IL6R	3.06242e-20	-0.463715	5.53746e-16
RILP	3.06606e-20	-0.496867	5.54406e-16
CSRNP1	3.1108e-20	-2.27939	5.62495e-16
DARS	3.1302e-20	-0.352224	5.66003e-16
H2AFJ	3.1787e-20	-0.201235	5.74772e-16
ERAP1	3.28965e-20	-0.415232	5.94834e-16
SUSD1	3.44246e-20	-0.31279	6.22466e-16
AHRR	3.50416e-20	-0.21528	6.33622e-16
ZMAT5	3.52541e-20	-0.561058	6.37464e-16
SNRPN	3.57194e-20	-0.780297	6.45879e-16
CHMP4A	3.57893e-20	-0.20686	6.47142e-16
CEPT1	3.74646e-20	-0.259712	6.77436e-16
DUSP22	3.76978e-20	-0.200498	6.81652e-16
DBP	3.77799e-20	-0.953075	6.83137e-16
ZNF185	3.9971e-20	-1.3717	7.22756e-16
WIPF2	4.03733e-20	-0.425133	7.3003e-16
SMC1A	4.32433e-20	-0.291725	7.81925e-16
GON4L	4.44508e-20	-0.613688	8.0376e-16
HCFC1R1	4.47127e-20	-0.562708	8.08495e-16
NUDT14	4.51891e-20	-0.224311	8.17108e-16
MAN1C1	4.53728e-20	-0.303558	8.20431e-16
CLN8	4.54506e-20	-0.244021	8.21838e-16
SDF2	4.58033e-20	-0.323215	8.28215e-16
AVL9	4.67081e-20	-0.446364	8.44575e-16
ESD	4.72035e-20	-0.297264	8.53533e-16
PTOV1	4.74602e-20	-0.334448	8.58175e-16
FAM13B	4.83108e-20	-0.327605	8.73557e-16
BST1	4.91783e-20	-0.788367	8.89242e-16
VPS54	4.93056e-20	-0.412677	8.91543e-16
PTGER4	5.1541e-20	-0.287632	9.31965e-16
HLX	5.58727e-20	-0.625142	1.01029e-15
NSMCE3	5.69293e-20	-0.371991	1.0294e-15
KCTD5	5.79441e-20	-0.253799	1.04775e-15
ARF3	5.83728e-20	-0.248041	1.0555e-15
EMD	5.88238e-20	-0.342612	1.06365e-15
TXN2	6.20221e-20	-0.401339	1.12148e-15
TPRG1L	6.21839e-20	-0.348835	1.12441e-15
2009-03-01	6.27081e-20	-0.308188	1.13389e-15
TMED3	6.58795e-20	-0.478124	1.19123e-15
COX6A1	6.64302e-20	-0.234211	1.20119e-15
HK2	6.64523e-20	-0.342474	1.20159e-15
EIF4EBP2	6.94703e-20	-0.322888	1.25616e-15
SMARCD2	6.97717e-20	-0.243986	1.26161e-15
ENGASE	7.2542e-20	-0.451517	1.3117e-15
GNL3L	7.85235e-20	-0.771804	1.41986e-15
EVI2A	8.00137e-20	-0.306417	1.44681e-15
MSRA	8.52407e-20	-0.306989	1.54132e-15
PROSER1	8.59114e-20	-0.614774	1.55345e-15
SLC7A8	8.72032e-20	-0.399293	1.57681e-15
ELAC2	9.11111e-20	-0.31027	1.64747e-15
ICMT	9.67155e-20	-0.209397	1.74881e-15
ACLY	1.00986e-19	-0.942235	1.82603e-15
BAZ1B	1.04238e-19	-0.303345	1.88483e-15
UBL7	1.05252e-19	-0.353816	1.90317e-15
CEBPD	1.0841e-19	-0.378518	1.96027e-15
SLC2A9	1.08841e-19	-0.276267	1.96807e-15
DIS3	1.15587e-19	-0.542641	2.09004e-15
DHX30	1.16239e-19	-0.56141	2.10183e-15
JOSD1	1.19556e-19	-0.35922	2.16181e-15
C4orf48	1.2015e-19	-0.299334	2.17256e-15
FECH	1.20243e-19	-0.371756	2.17423e-15
DUS1L	1.25897e-19	-0.208875	2.27648e-15
SLC35C2	1.26319e-19	-0.74898	2.2841e-15
TMCO1	1.315e-19	-0.289787	2.37779e-15
ABRAXAS2	1.34015e-19	-0.508095	2.42325e-15
GAS6	1.37095e-19	-0.41345	2.47895e-15
BTG2	1.39257e-19	-1.20176	2.51804e-15
NRBF2	1.46554e-19	-0.456206	2.64998e-15
PDE12	1.47363e-19	-1.09134	2.66462e-15
PHF12	1.47734e-19	-0.303805	2.67133e-15
ARMCX1	1.58526e-19	-0.338665	2.86647e-15
CHD1	1.60361e-19	-0.574028	2.89964e-15
TBC1D10A	1.73061e-19	-0.285796	3.12928e-15
KIAA2026	1.736e-19	-0.275275	3.13904e-15
TRAFD1	1.73925e-19	-0.405474	3.1449e-15
KCNK6	1.78601e-19	-0.365459	3.22946e-15
EPC1	1.87266e-19	-0.300764	3.38614e-15
IL16	1.88023e-19	-0.223839	3.39983e-15
HNRNPK	1.9332e-19	-0.258607	3.4956e-15
FUOM	1.93714e-19	-0.241322	3.50273e-15
ASCC3	2.01407e-19	-0.442811	3.64184e-15
FEZ2	2.04138e-19	-0.253617	3.69122e-15
TTC37	2.07232e-19	-0.30125	3.74717e-15
PGK1	2.08896e-19	-0.475224	3.77726e-15
GPATCH8	2.09911e-19	-0.549862	3.79561e-15
H3F3B	2.10185e-19	-1.0029	3.80057e-15
PNPO	2.16872e-19	-0.266334	3.92149e-15
TPCN1	2.19199e-19	-0.257607	3.96356e-15
PARP6	2.2022e-19	-0.65069	3.98202e-15
GMPR2	2.25785e-19	-0.314663	4.08264e-15
CNN2	2.29735e-19	-0.429927	4.15407e-15
PRPF38B	2.31733e-19	-0.209125	4.19021e-15
FBXO11	2.34378e-19	-0.249706	4.23803e-15
DHRS7	2.37867e-19	-0.307763	4.30112e-15
CDK16	2.43203e-19	-0.237614	4.39759e-15
TAGAP	2.43988e-19	-0.332161	4.41179e-15
CLASP1	2.45216e-19	-0.558137	4.43399e-15
FAM53C	2.53014e-19	-0.724316	4.575e-15
SEC61A1	2.53877e-19	-0.213635	4.5906e-15
ATXN3	2.66969e-19	-0.397314	4.82733e-15
PSMG2	2.77352e-19	0.244319	5.01507e-15
NXF1	2.83354e-19	-0.403672	5.12361e-15
WIZ	2.83864e-19	-0.238143	5.13283e-15
SGPL1	2.88186e-19	-0.286685	5.21098e-15
SEC23A	3.04064e-19	-0.491417	5.49809e-15
SLC25A36	3.05853e-19	-0.660433	5.53043e-15
SGPP1	3.05864e-19	-0.235058	5.53064e-15
RNF19B	3.10007e-19	-0.28565	5.60554e-15
UQCRQ	3.10398e-19	-0.445898	5.61261e-15
PCYT2	3.11521e-19	-0.640691	5.63292e-15
MAN1A2	3.34962e-19	-0.567806	6.05678e-15
DYNLT3	3.44628e-19	-0.670846	6.23156e-15
TGFBRAP1	3.47594e-19	-0.331968	6.2852e-15
ARIH1	3.56091e-19	-0.388707	6.43883e-15
GALNT1	3.68756e-19	-0.250522	6.66785e-15
DENND5A	3.72081e-19	-0.224764	6.72797e-15
HEXIM1	3.7299e-19	-0.530836	6.7444e-15
STIMATE	3.78613e-19	-0.260712	6.84607e-15
PPP1R15B	3.87716e-19	-0.366733	7.01067e-15
TOR4A	3.87917e-19	-0.711814	7.01432e-15
EIF1B	3.91587e-19	-0.227531	7.08067e-15
AFTPH	4.18334e-19	-0.315718	7.56432e-15
ST6GAL1	4.22048e-19	-0.418967	7.63148e-15
CD74	4.39321e-19	-0.314139	7.9438e-15
CCNT2	4.39621e-19	-0.576283	7.94923e-15
PRDX5	4.48386e-19	-0.665824	8.10772e-15
ATP8B4	4.59087e-19	-0.328795	8.30122e-15
OGFOD3	4.71185e-19	-0.773548	8.51996e-15
N4BP2L1	4.75958e-19	-0.79732	8.60628e-15
KLHL24	4.84069e-19	-0.241539	8.75294e-15
SELENOO	4.85302e-19	-0.226027	8.77524e-15
TMEM160	4.88732e-19	-0.247959	8.83726e-15
SMCR8	5.04975e-19	-0.300524	9.13096e-15
TMEM106B	5.12787e-19	-0.268569	9.27221e-15
RNF26	5.2749e-19	-0.451236	9.53808e-15
ELF1	5.39913e-19	-0.208701	9.76271e-15
WAC	5.59164e-19	-0.285684	1.01108e-14
UBE2Z	5.66222e-19	-0.255782	1.02384e-14
WASF2	5.68968e-19	-0.242546	1.02881e-14
PPP4C	5.76865e-19	-0.31146	1.04309e-14
LRRC8C	5.87382e-19	-0.215116	1.0621e-14
CD80	5.97165e-19	-0.368028	1.07979e-14
FAM20C	6.00424e-19	-0.240295	1.08569e-14
BID	6.38655e-19	-0.341296	1.15482e-14
PPP6R1	6.47817e-19	-0.251611	1.17138e-14
TLE4	6.70915e-19	-0.405992	1.21315e-14
RNF138	7.11808e-19	-0.854102	1.28709e-14
DIAPH2	7.13278e-19	-0.435594	1.28975e-14
WWP2	7.6519e-19	-0.278451	1.38362e-14
TMEM129	7.74752e-19	-0.283022	1.40091e-14
UPP1	7.80974e-19	-0.207278	1.41216e-14
SERINC2	8.27588e-19	-0.446565	1.49644e-14
BAP1	8.58505e-19	-0.723965	1.55235e-14
TECPR1	8.63906e-19	-0.500861	1.56211e-14
PGS1	8.89443e-19	-0.254802	1.60829e-14
ZCCHC24	9.88564e-19	-0.498423	1.78752e-14
PSMD3	1.01144e-18	-0.273566	1.82889e-14
CSNK1A1	1.13956e-18	-0.378578	2.06055e-14
GUSB	1.16474e-18	-0.230384	2.10609e-14
MOB3B	1.18614e-18	-0.30301	2.14477e-14
CLPX	1.18968e-18	-0.588914	2.15117e-14
CAMK1D	1.20019e-18	-0.26449	2.17018e-14
IPO8	1.24218e-18	-0.271385	2.24611e-14
CHP1	1.25724e-18	-0.377841	2.27334e-14
RBM7	1.2577e-18	-0.832957	2.27417e-14
LY86	1.31575e-18	-0.449958	2.37913e-14
ST7	1.33885e-18	-0.877767	2.4209e-14
ANO10	1.38233e-18	-0.29873	2.49952e-14
IRS2	1.40522e-18	-0.474803	2.54093e-14
TEX261	1.50996e-18	-0.244348	2.73032e-14
KIAA1191	1.51917e-18	-0.476378	2.74696e-14
CDC16	1.65409e-18	-0.208751	2.99092e-14
DESI1	1.684e-18	-0.569631	3.04501e-14
CBX4	1.71919e-18	-0.295349	3.10864e-14
TNFAIP8L2	1.72149e-18	-0.261824	3.11279e-14
NUDT21	1.763e-18	-0.256864	3.18786e-14
RPA1	1.77747e-18	-0.307924	3.21402e-14
ALG2	1.78667e-18	-0.62949	3.23066e-14
KLF4	1.8021e-18	-0.962581	3.25855e-14
MSRB2	1.85607e-18	-0.261642	3.35614e-14
B3GAT3	1.94259e-18	-0.43687	3.5126e-14
DAGLA	1.94617e-18	-0.860609	3.51907e-14
FOXK1	1.97781e-18	-0.23034	3.57628e-14
MT-ND2	2.01314e-18	-0.956085	3.64016e-14
DYRK2	2.15087e-18	-0.333762	3.8892e-14
HNRNPU	2.17146e-18	-0.227017	3.92643e-14
OSGEP	2.23858e-18	-0.340694	4.04781e-14
SEMA4A	2.26102e-18	-0.632472	4.08838e-14
EPG5	2.45744e-18	-0.349619	4.44354e-14
MFSD12	2.4809e-18	-0.268354	4.48596e-14
NF2	2.5043e-18	-0.282137	4.52828e-14
INSIG1	2.53038e-18	-0.492708	4.57543e-14
COX5B	2.6208e-18	-0.471672	4.73893e-14
HNRNPM	2.74319e-18	-0.200158	4.96023e-14
ELOA	2.80603e-18	-0.214528	5.07387e-14
SERPINH1	2.86935e-18	-0.262711	5.18836e-14
PEAK1	3.02273e-18	-0.228922	5.4657e-14
SLC46A1	3.04957e-18	-0.263441	5.51423e-14
SNRPB2	3.07474e-18	-0.474157	5.55975e-14
IER5	3.08707e-18	-0.574183	5.58204e-14
ABL2	3.11868e-18	-0.286002	5.6392e-14
THADA	3.41296e-18	-0.462971	6.17131e-14
RCSD1	3.55015e-18	-0.227211	6.41938e-14
TP53INP2	3.77702e-18	-0.541522	6.8296e-14
PTPRJ	4.35394e-18	-0.211057	7.8728e-14
ACSS2	4.44077e-18	-0.310861	8.02981e-14
EZH1	4.52242e-18	-0.404108	8.17745e-14
TMEM243	4.6123e-18	-0.42448	8.33997e-14
EMC1	4.61747e-18	-0.3964	8.3493e-14
TLR7	4.69006e-18	-0.608133	8.48056e-14
INTS11	4.71078e-18	0.205068	8.51804e-14
MEGF9	4.7557e-18	-0.449198	8.59925e-14
SBF2	4.80069e-18	-0.54932	8.68062e-14
RNF168	4.96981e-18	-0.749498	8.98642e-14
ZNF331	5.19023e-18	-0.797491	9.38498e-14
HGF	5.28608e-18	-0.895154	9.55828e-14
PPP2R5D	5.36903e-18	-0.358493	9.70827e-14
VIM	5.3907e-18	0.39998	9.74747e-14
PHACTR1	5.50259e-18	-0.498084	9.94978e-14
TTC14	5.53207e-18	-0.211707	1.00031e-13
PQBP1	5.53508e-18	-0.387365	1.00085e-13
VARS	5.57817e-18	-0.303065	1.00864e-13
NIT1	5.58342e-18	-0.274393	1.00959e-13
DDX39A	5.59865e-18	-0.23478	1.01235e-13
MTMR4	5.61731e-18	-0.314635	1.01572e-13
SNAPC2	6.11026e-18	-0.321127	1.10486e-13
NAGLU	6.23254e-18	-0.335144	1.12697e-13
PARP8	6.87095e-18	0.263337	1.2424e-13
CYB5R1	6.98196e-18	-0.292462	1.26248e-13
FBRSL1	7.02102e-18	-0.565169	1.26954e-13
DFFA	7.05859e-18	-0.642384	1.27633e-13
ZNF687	7.08854e-18	-0.688605	1.28175e-13
PRXL2C	7.11479e-18	-0.30508	1.2865e-13
AP3M1	7.28407e-18	-0.24712	1.31711e-13
WDR61	7.3834e-18	-0.386663	1.33507e-13
UBE2R2	7.42082e-18	-0.216473	1.34183e-13
FLVCR2	7.53525e-18	-0.602758	1.36252e-13
CAPZA1	8.03354e-18	-0.200613	1.45262e-13
SFT2D1	8.05246e-18	-0.221138	1.45605e-13
EHMT2	8.47202e-18	-0.528532	1.53191e-13
CDIP1	8.53225e-18	-0.235226	1.5428e-13
TLR8	8.63227e-18	-0.394448	1.56089e-13
BTAF1	8.88519e-18	-0.557695	1.60662e-13
SLC25A44	9.08514e-18	-0.558002	1.64278e-13
UNK	9.12139e-18	-0.858713	1.64933e-13
MAP3K7	9.942e-18	-0.474476	1.79771e-13
EGLN1	1.00038e-17	-0.203558	1.80888e-13
LIMD2	1.0099e-17	-0.64637	1.82611e-13
DAZAP1	1.01549e-17	-0.310499	1.83621e-13
NUDCD3	1.01596e-17	-0.351919	1.83706e-13
SLC12A4	1.02704e-17	-0.527696	1.8571e-13
MSL2	1.03417e-17	-0.373322	1.86998e-13
NCOA2	1.04683e-17	-0.303721	1.89287e-13
IFITM2	1.07224e-17	-0.290048	1.93883e-13
BRD3	1.106e-17	-0.849536	1.99988e-13
EIF2B5	1.12772e-17	-0.888931	2.03914e-13
UBE2H	1.14001e-17	-0.521512	2.06137e-13
SVIL	1.17965e-17	-0.218191	2.13304e-13
MED17	1.20034e-17	-0.467448	2.17046e-13
SUFU	1.22624e-17	-0.247409	2.21728e-13
PLIN3	1.26186e-17	-0.206047	2.28169e-13
MED28	1.26798e-17	-0.202905	2.29276e-13
INTS6	1.31327e-17	-0.67613	2.37466e-13
USP7	1.37946e-17	-0.376723	2.49434e-13
SOCS3	1.39529e-17	-1.34104	2.52297e-13
UCP2	1.40209e-17	-0.3888	2.53526e-13
VEGFA	1.41916e-17	-0.391833	2.56612e-13
GOPC	1.4211e-17	-0.355495	2.56964e-13
ACO2	1.42465e-17	-0.228334	2.57604e-13
C9orf16	1.42473e-17	-0.379452	2.5762e-13
GTF3C2	1.44754e-17	-0.290919	2.61744e-13
ANKRD52	1.46321e-17	-0.209095	2.64577e-13
GSE1	1.50785e-17	-0.323849	2.7265e-13
RBM12	1.51478e-17	-0.359918	2.73902e-13
SESN1	1.51997e-17	-0.388538	2.74841e-13
ASL	1.53054e-17	-0.245433	2.76753e-13
GADD45B	1.61917e-17	-1.3903	2.92779e-13
DNAJA3	1.64671e-17	-0.750772	2.97758e-13
NUBP1	1.6592e-17	-0.490658	3.00016e-13
DNTTIP1	1.68043e-17	-0.240774	3.03855e-13
ARMCX3	1.69849e-17	0.207311	3.07122e-13
LILRB1	1.70466e-17	-0.20533	3.08236e-13
DMTF1	1.73111e-17	-0.263801	3.13019e-13
MECP2	1.78515e-17	-0.440057	3.2279e-13
SCNM1	1.87013e-17	-0.208962	3.38156e-13
SRFBP1	1.93672e-17	-0.309901	3.50198e-13
IFI27L2	2.06319e-17	-0.24112	3.73065e-13
ZC3H18	2.06431e-17	-0.353995	3.73268e-13
CHCHD10	2.06499e-17	0.267429	3.73391e-13
TMEM62	2.06872e-17	-1.0455	3.74066e-13
PEA15	2.07951e-17	-0.350185	3.76016e-13
HSD3B7	2.08303e-17	-0.35019	3.76654e-13
PSMB6	2.18782e-17	0.208126	3.95602e-13
SIGLEC10	2.23003e-17	-0.779589	4.03233e-13
HHEX	2.33495e-17	-0.362008	4.22206e-13
SIN3A	2.35237e-17	-0.457109	4.25355e-13
AQR	2.40262e-17	-0.235649	4.34442e-13
RASSF2	2.50075e-17	-0.257066	4.52185e-13
FAM168B	2.5468e-17	-0.256926	4.60513e-13
SPPL2B	2.58105e-17	-0.400237	4.66706e-13
P2RY8	2.58815e-17	-0.389852	4.67989e-13
VAV3	2.62428e-17	-0.283337	4.74523e-13
TCP11L1	2.70284e-17	-0.316625	4.88728e-13
TADA2B	2.73023e-17	0.201214	4.9368e-13
TOR3A	2.87241e-17	-0.432731	5.19389e-13
SEC24D	3.13881e-17	0.213531	5.67559e-13
CALCOCO1	3.13891e-17	-0.298485	5.67577e-13
ATPAF1	3.15604e-17	-0.430132	5.70676e-13
ALS2	3.23817e-17	-0.582694	5.85526e-13
SYNJ1	3.26637e-17	-0.803816	5.90626e-13
EIF2S3	3.28842e-17	-0.524755	5.94612e-13
SEMA4B	3.41407e-17	-0.619888	6.17332e-13
ARF5	3.51902e-17	-0.265795	6.36309e-13
FOSL2	3.61531e-17	-0.477534	6.5372e-13
TPD52	3.62563e-17	-0.405589	6.55587e-13
SPR	3.71243e-17	-0.406156	6.71281e-13
TXNIP	3.79668e-17	-0.497879	6.86515e-13
SLC31A1	3.85426e-17	-0.204929	6.96927e-13
SIGMAR1	3.99613e-17	-0.485688	7.2258e-13
SLC25A19	4.28952e-17	-0.236138	7.75632e-13
SERPINB9	4.30256e-17	-0.559252	7.77989e-13
FPR1	4.35471e-17	-0.436154	7.87419e-13
INPP5K	4.42182e-17	-1.33918	7.99553e-13
FXR1	4.49374e-17	-0.68892	8.12558e-13
PROCR	4.51435e-17	-0.208925	8.16284e-13
CD55	4.51827e-17	-0.409667	8.16993e-13
DNAJB1	5.15568e-17	-0.486622	9.32251e-13
CCR1	5.37225e-17	-0.306152	9.71409e-13
LILRA6	5.4902e-17	-0.204295	9.92739e-13
STK25	5.54267e-17	0.201112	1.00223e-12
SESN2	5.59717e-17	-0.574316	1.01208e-12
TET2	5.60959e-17	-0.471767	1.01433e-12
PFDN1	5.62737e-17	-0.448266	1.01754e-12
KAT2B	5.78172e-17	-0.536921	1.04545e-12
ADPRH	6.05354e-17	-0.32326	1.0946e-12
MTCH2	6.09631e-17	-0.292508	1.10234e-12
UBE4A	6.09996e-17	-0.225759	1.10299e-12
ATMIN	6.3559e-17	-0.867213	1.14927e-12
ZBED4	6.41211e-17	-0.490155	1.15944e-12
SIGLEC5	6.69536e-17	-0.30733	1.21066e-12
ECSIT	6.76298e-17	-0.612471	1.22288e-12
IL12RB1	6.83707e-17	-0.453719	1.23628e-12
2002-03-01	6.86717e-17	-0.227883	1.24172e-12
RAP2C	7.26045e-17	-0.294767	1.31283e-12
PEX2	7.6196e-17	-0.38623	1.37778e-12
GPR183	7.72474e-17	-0.477973	1.39679e-12
CISD3	8.06599e-17	-0.21227	1.45849e-12
SC5D	8.28607e-17	-0.391646	1.49829e-12
MMADHC	8.31971e-17	-0.202284	1.50437e-12
PAQR8	8.33242e-17	-0.918866	1.50667e-12
CLEC16A	8.39769e-17	-0.316499	1.51847e-12
MYL12A	8.47977e-17	-1.4404	1.53331e-12
PATZ1	8.52896e-17	-0.320355	1.54221e-12
HMG20A	8.56256e-17	-0.465944	1.54828e-12
MTERF4	8.63824e-17	-0.392769	1.56197e-12
EIF2B4	9.00406e-17	-0.406364	1.62811e-12
UHMK1	9.54818e-17	-0.216032	1.7265e-12
STARD4	9.75741e-17	-0.663601	1.76434e-12
UBXN1	9.84463e-17	0.308125	1.78011e-12
SUMF1	1.06195e-16	0.201711	1.92021e-12
MVK	1.07305e-16	-0.559433	1.94029e-12
CASP7	1.08782e-16	-0.561193	1.967e-12
AIMP1	1.14526e-16	-0.312432	2.07086e-12
NUP205	1.22987e-16	-0.379869	2.22385e-12
DYNC1H1	1.24668e-16	-0.204365	2.25424e-12
THOC1	1.28564e-16	-0.283049	2.3247e-12
MAST2	1.32198e-16	-0.74534	2.3904e-12
TMA7	1.34552e-16	-0.328346	2.43297e-12
WDR20	1.36332e-16	-0.289713	2.46515e-12
MALT1	1.3794e-16	-0.213668	2.49424e-12
DCAF11	1.38493e-16	0.210557	2.50423e-12
NIPBL	1.3895e-16	0.327806	2.5125e-12
ADNP	1.43511e-16	-0.957635	2.59496e-12
KDM5B	1.462e-16	-0.587995	2.64358e-12
C16orf54	1.46556e-16	-0.449347	2.65003e-12
PHPT1	1.49991e-16	-0.252744	2.71213e-12
SBNO1	1.52881e-16	-0.281155	2.76439e-12
OXR1	1.65611e-16	-0.656506	2.99458e-12
CDYL	1.71764e-16	-0.560098	3.10584e-12
EXT2	1.78759e-16	-0.386934	3.23232e-12
S1PR1	1.79797e-16	-0.352087	3.25109e-12
CTTNBP2NL	1.8388e-16	-0.310743	3.32492e-12
AZIN1	1.8455e-16	-0.224149	3.33704e-12
ATP2A3	1.8998e-16	-0.700772	3.43522e-12
CIC	1.90363e-16	0.284703	3.44214e-12
DDX50	1.95131e-16	-0.805758	3.52835e-12
MPEG1	2.09399e-16	-0.469531	3.78634e-12
E2F3	2.09668e-16	-0.25214	3.79122e-12
MARF1	2.17791e-16	-0.585238	3.93811e-12
FAM53B	2.30475e-16	-0.377471	4.16745e-12
TINF2	2.33786e-16	0.204602	4.22732e-12
CASP10	2.3769e-16	-0.202621	4.29792e-12
SLC9A8	2.41697e-16	-0.613569	4.37036e-12
NEU1	2.45542e-16	-0.564847	4.43989e-12
MB21D2	2.4853e-16	-0.395077	4.49392e-12
TAPBPL	2.5111e-16	-0.276058	4.54058e-12
WDR70	2.55947e-16	-0.331747	4.62803e-12
GBE1	2.63092e-16	-0.283717	4.75723e-12
GALNT6	2.66583e-16	-0.381327	4.82036e-12
TTBK2	2.66804e-16	-0.415512	4.82435e-12
TBCK	2.68074e-16	-0.758701	4.84731e-12
RELL1	2.81008e-16	0.258082	5.08119e-12
DCAF15	3.04558e-16	-0.424754	5.50702e-12
NCOA6	3.26506e-16	-0.24978	5.90388e-12
SEMA4D	3.27119e-16	-0.227389	5.91497e-12
UCK1	3.28682e-16	-0.286115	5.94322e-12
TRIM21	3.3734e-16	-0.258565	6.09978e-12
DEDD	3.38893e-16	0.305146	6.12786e-12
RLIM	3.50453e-16	-0.268705	6.3369e-12
PAIP2	3.68787e-16	-0.309607	6.6684e-12
P4HB	3.71605e-16	-0.276284	6.71937e-12
TUSC2	3.77429e-16	-0.203759	6.82467e-12
YKT6	3.77539e-16	0.217622	6.82666e-12
PRRC2C	3.80045e-16	0.237808	6.87198e-12
SNX33	3.8223e-16	-1.08787	6.91149e-12
MTIF3	3.85994e-16	0.241236	6.97954e-12
RNF144B	3.9157e-16	-0.271176	7.08037e-12
SIAH1	3.97934e-16	-0.26907	7.19544e-12
SECISBP2	4.01935e-16	-0.403237	7.26778e-12
TSEN34	4.05953e-16	-0.501686	7.34045e-12
CYSLTR1	4.11151e-16	-0.370671	7.43443e-12
UROS	4.11802e-16	-0.294068	7.4462e-12
XRCC5	4.15172e-16	0.206494	7.50714e-12
RFNG	4.16992e-16	0.218051	7.54006e-12
RABGEF1	4.17516e-16	-0.397394	7.54953e-12
OLR1	4.22509e-16	-0.979038	7.63981e-12
MICAL2	4.36337e-16	-0.519861	7.88985e-12
C15orf39	4.59533e-16	-0.327209	8.30927e-12
PHIP	4.59557e-16	-0.228199	8.3097e-12
MARVELD1	4.63461e-16	-0.287965	8.3803e-12
CLNS1A	4.86299e-16	-0.285576	8.79325e-12
YBX3	4.86322e-16	-0.313535	8.79368e-12
RBM6	5.08502e-16	0.217831	9.19473e-12
LMBRD2	5.23405e-16	-0.253009	9.46421e-12
RCC1L	5.35312e-16	-0.239187	9.67951e-12
RNF111	5.47461e-16	0.239946	9.89918e-12
ZCCHC14	5.49774e-16	-0.612933	9.94102e-12
TTLL5	5.50678e-16	-0.333478	9.95737e-12
CPSF7	5.72776e-16	0.212805	1.03569e-11
IP6K2	5.82441e-16	-0.277314	1.05317e-11
FZD2	5.95383e-16	0.232397	1.07657e-11
XPO1	5.98679e-16	-0.335629	1.08253e-11
TBC1D20	6.05281e-16	0.312592	1.09447e-11
SAFB2	6.26782e-16	0.259825	1.13335e-11
KCMF1	6.29059e-16	0.238726	1.13747e-11
IDH3G	6.38877e-16	0.271217	1.15522e-11
TAPT1	6.48849e-16	-0.573451	1.17325e-11
TTLL3	6.58404e-16	-0.703453	1.19053e-11
NAPA	7.12099e-16	-0.427702	1.28762e-11
TAF15	7.23598e-16	-0.397743	1.30841e-11
RABL6	7.24017e-16	0.265492	1.30917e-11
SMU1	7.34571e-16	-0.271885	1.32825e-11
EIF1	7.42732e-16	-0.266958	1.34301e-11
ACOT13	7.44529e-16	-0.203333	1.34626e-11
ICAM1	7.53809e-16	-0.396384	1.36304e-11
BCR	7.70581e-16	-0.506158	1.39336e-11
SRF	7.89687e-16	0.30733	1.42791e-11
APOL4	7.97809e-16	-0.40091	1.4426e-11
KLHDC8B	8.01523e-16	-0.24275	1.44931e-11
CRBN	8.02699e-16	-0.391334	1.45144e-11
UBE2F	8.08484e-16	-0.225634	1.4619e-11
ATP11B	8.1176e-16	0.200952	1.46782e-11
ARID4A	8.23987e-16	-0.312657	1.48993e-11
PGM2	8.27875e-16	-0.280854	1.49696e-11
PPP1R10	8.30621e-16	-0.438769	1.50193e-11
FXR2	8.33143e-16	-0.260057	1.50649e-11
DCP2	8.5142e-16	0.279659	1.53954e-11
ERN1	8.56121e-16	-0.394282	1.54804e-11
DEK	8.94403e-16	-0.343217	1.61726e-11
KDM6B	8.94484e-16	-0.515764	1.61741e-11
NBAS	8.98909e-16	-0.396811	1.62541e-11
KCTD17	9.15362e-16	-0.211048	1.65516e-11
ZNF274	9.24157e-16	-0.371355	1.67106e-11
MAN2A1	9.26654e-16	0.348918	1.67558e-11
RRP7A	9.89887e-16	-0.646962	1.78991e-11
PSMC6	1.01315e-15	-0.367811	1.83197e-11
ANKRD40	1.0156e-15	0.368501	1.8364e-11
DDA1	1.04229e-15	-0.276804	1.88467e-11
ITSN2	1.0514e-15	0.269864	1.90113e-11
TRAF2	1.06244e-15	-1.05336	1.92111e-11
RASSF5	1.09518e-15	-0.356047	1.98031e-11
NDUFB4	1.09611e-15	-0.542541	1.98198e-11
PAFAH2	1.12691e-15	-0.422904	2.03767e-11
TIMM50	1.1371e-15	-0.200292	2.0561e-11
CLIP2	1.16885e-15	-0.234881	2.11352e-11
CPED1	1.23476e-15	-0.219232	2.2327e-11
KAT6B	1.26125e-15	-0.338165	2.28059e-11
CDC23	1.27425e-15	-0.300193	2.30409e-11
RBMX	1.27566e-15	-0.656567	2.30664e-11
CENPT	1.315e-15	-0.824434	2.37779e-11
BIRC2	1.34772e-15	-0.603482	2.43694e-11
MAPK13	1.39495e-15	-0.229017	2.52234e-11
HDGFL2	1.40838e-15	0.200851	2.54663e-11
SEC24B	1.44825e-15	-0.272947	2.61872e-11
RNF40	1.46133e-15	0.262638	2.64238e-11
ITGB5	1.51015e-15	-0.260765	2.73065e-11
FIS1	1.56288e-15	0.212407	2.826e-11
PRMT1	1.59983e-15	-0.31398	2.89282e-11
COQ4	1.6164e-15	-0.528591	2.92278e-11
ZBTB25	1.62033e-15	-0.291787	2.92988e-11
PDE6D	1.62199e-15	-0.477413	2.93288e-11
ZDHHC4	1.62878e-15	-0.355407	2.94515e-11
RCN1	1.64289e-15	-0.274813	2.97067e-11
RCBTB1	1.72799e-15	-0.214334	3.12455e-11
CCL23	1.75477e-15	-0.587893	3.17298e-11
FAM118B	1.75519e-15	0.206966	3.17373e-11
RTN1	1.80292e-15	-0.471764	3.26005e-11
GOLGB1	1.81851e-15	0.21845	3.28824e-11
SMC6	1.83772e-15	-0.491348	3.32296e-11
DHX8	1.89036e-15	0.342298	3.41814e-11
THBD	1.89989e-15	-0.73826	3.43538e-11
GTF2H1	1.9422e-15	0.21435	3.51189e-11
EDC3	1.95252e-15	-0.424178	3.53055e-11
PPAN	2.00595e-15	-0.515804	3.62715e-11
GAL3ST4	2.0098e-15	-0.381697	3.63412e-11
RNF166	2.04764e-15	-0.352324	3.70254e-11
ALG1	2.06116e-15	-0.435351	3.72699e-11
PSMC1	2.09977e-15	0.228762	3.79681e-11
RING1	2.13196e-15	0.239342	3.855e-11
PHF6	2.18545e-15	-0.203584	3.95174e-11
HBEGF	2.23051e-15	-1.19824	4.0332e-11
ERP29	2.25634e-15	-0.2173	4.07991e-11
EMC2	2.28058e-15	0.204366	4.12375e-11
CNNM3	2.28177e-15	-1.34149	4.12589e-11
KRTCAP2	2.31132e-15	0.23327	4.17934e-11
PRDM4	2.37977e-15	0.203158	4.3031e-11
BACE1	2.42865e-15	-0.246283	4.39149e-11
ANKRD9	2.45379e-15	-0.526741	4.43694e-11
ATP5PB	2.51324e-15	0.29721	4.54444e-11
ZBTB33	2.52302e-15	-1.03074	4.56213e-11
LRRK1	2.52778e-15	0.285184	4.57073e-11
PLK3	2.71485e-15	-0.302883	4.909e-11
BORCS7	2.78848e-15	-0.241199	5.04213e-11
UBE4B	2.79059e-15	0.210178	5.04595e-11
COQ2	2.82129e-15	-0.325872	5.10146e-11
EIF2A	2.94406e-15	-0.211523	5.32346e-11
P2RY11	2.96776e-15	-0.31833	5.3663e-11
MOB1B	2.97773e-15	0.300554	5.38433e-11
PNP	2.99659e-15	-0.224737	5.41844e-11
MYO1G	3.0179e-15	-1.20047	5.45697e-11
VRK3	3.09209e-15	-0.631498	5.59112e-11
WDR33	3.13882e-15	0.435529	5.67561e-11
ABCB8	3.1404e-15	-0.426544	5.67846e-11
ZBTB18	3.27908e-15	-1.21534	5.92923e-11
ZC3H12D	3.28879e-15	-0.665797	5.94679e-11
FBXO34	3.34224e-15	-0.79577	6.04343e-11
SLU7	3.34743e-15	-0.356704	6.05283e-11
POM121	3.35266e-15	-0.500056	6.06228e-11
UBE2Q2	3.39298e-15	-0.220898	6.13519e-11
NMNAT1	3.40611e-15	-0.734368	6.15892e-11
PCIF1	3.42946e-15	-0.690972	6.20115e-11
LRMP	3.55353e-15	-0.32041	6.42549e-11
DUSP1	3.61801e-15	-1.12317	6.54209e-11
ANAPC2	3.73689e-15	-0.391204	6.75705e-11
PHYH	3.83491e-15	-0.375758	6.93429e-11
SMARCE1	3.84668e-15	-0.320576	6.95557e-11
USP8	3.94433e-15	0.237631	7.13214e-11
SNIP1	4.14037e-15	-0.572873	7.48661e-11
TBC1D15	4.15106e-15	0.25845	7.50594e-11
RB1	4.23324e-15	0.271243	7.65454e-11
RGS2	4.40353e-15	-1.00509	7.96247e-11
KIAA0100	4.53716e-15	-0.248541	8.2041e-11
DDX59	4.70812e-15	-1.60302	8.51322e-11
NEMP1	4.71583e-15	-0.63943	8.52716e-11
DYRK1B	4.81945e-15	-2.13446	8.71452e-11
AHCYL2	4.82295e-15	0.230799	8.72085e-11
TAGLN	5.01098e-15	-0.313433	9.06086e-11
SMAD2	5.04118e-15	0.289836	9.11547e-11
USP39	5.09683e-15	-0.990475	9.21609e-11
POLR3A	5.10922e-15	-0.889513	9.2385e-11
SNX18	5.10967e-15	-0.626265	9.23931e-11
C1QB	5.20464e-15	-0.467504	9.41103e-11
RAB20	5.39915e-15	-0.227676	9.76275e-11
THOC6	5.4052e-15	0.3367	9.77369e-11
SUB1	5.55965e-15	-0.234815	1.0053e-10
TMEM51	5.61703e-15	0.228855	1.01567e-10
MON1B	5.72528e-15	0.253728	1.03525e-10
GTF2I	5.80479e-15	0.208923	1.04962e-10
SELPLG	5.81718e-15	-0.358256	1.05186e-10
DNAJB2	5.94244e-15	-0.209535	1.07451e-10
OGFOD1	6.12766e-15	-0.649701	1.108e-10
CLASP2	6.20157e-15	0.310229	1.12137e-10
GPR65	6.26504e-15	-0.482276	1.13284e-10
ADNP2	6.33104e-15	-0.377246	1.14478e-10
PPIF	6.39667e-15	-0.380245	1.15665e-10
BRPF1	6.4604e-15	-0.20698	1.16817e-10
UBE2D2	6.53018e-15	-0.225636	1.18079e-10
STX8	6.55355e-15	0.324756	1.18501e-10
TSSC4	6.88979e-15	-0.536216	1.24581e-10
GNPTAB	6.93729e-15	-0.317714	1.2544e-10
CCSER2	7.0698e-15	0.329764	1.27836e-10
SUPT20H	7.1512e-15	-0.246373	1.29308e-10
BANF1	7.15286e-15	0.207198	1.29338e-10
ARHGEF12	7.33065e-15	-0.283434	1.32553e-10
LPIN2	7.4152e-15	0.251146	1.34082e-10
CKS2	7.56219e-15	-0.792859	1.3674e-10
ATP6V0E1	7.7069e-15	-0.433194	1.39356e-10
AMD1	7.78918e-15	-0.371456	1.40844e-10
BTG1	7.79822e-15	-0.401562	1.41007e-10
KDM4A	8.0555e-15	0.225911	1.4566e-10
TRMU	8.15567e-15	-0.830677	1.47471e-10
SMAD7	8.58603e-15	-0.866173	1.55253e-10
PYGO2	8.76812e-15	-0.451764	1.58545e-10
TMEM168	8.93919e-15	-0.437837	1.61638e-10
CTBP2	9.12843e-15	0.247947	1.6506e-10
PEX14	9.18585e-15	-0.760652	1.66099e-10
GSTM3	9.37832e-15	-0.458551	1.69579e-10
NUDT9	9.86125e-15	0.361791	1.78311e-10
ACAD9	9.88241e-15	-0.232765	1.78694e-10
CMTR2	1.00847e-14	-0.26772	1.82352e-10
PLP2	1.08955e-14	-0.262882	1.97012e-10
IK	1.0915e-14	0.276349	1.97365e-10
SNUPN	1.13062e-14	0.241201	2.04439e-10
ZNF142	1.13547e-14	-0.807835	2.05316e-10
HADH	1.14645e-14	-0.480714	2.07302e-10
ULK4	1.17796e-14	-0.624931	2.12999e-10
FBXL3	1.26013e-14	0.250412	2.27856e-10
SMIM20	1.28212e-14	-0.564011	2.31833e-10
FAM214A	1.2855e-14	-0.308134	2.32444e-10
RRP12	1.28886e-14	-0.759583	2.33052e-10
RCAN1	1.33146e-14	-0.981917	2.40755e-10
ELAVL1	1.39453e-14	0.224909	2.52159e-10
CHST13	1.40758e-14	-0.287184	2.54518e-10
ZADH2	1.42726e-14	-0.301141	2.58077e-10
RGP1	1.45989e-14	-0.271333	2.63977e-10
DNAJC7	1.49613e-14	0.220262	2.7053e-10
ST3GAL5	1.56269e-14	0.24175	2.82566e-10
OLFML3	1.5889e-14	-0.566012	2.87305e-10
DNAJB4	1.59503e-14	-0.556583	2.88413e-10
NIBAN2	1.59954e-14	-0.263228	2.89229e-10
CUL1	1.62898e-14	0.222119	2.94553e-10
RAC1	1.63057e-14	0.257987	2.94839e-10
AKAP13	1.65488e-14	0.225808	2.99236e-10
DGUOK	1.67615e-14	-0.245961	3.03081e-10
C1QC	1.69508e-14	-0.262708	3.06505e-10
ITPKB	1.72701e-14	-0.340571	3.12277e-10
EIF2S1	1.72892e-14	0.281809	3.12624e-10
FIP1L1	1.74222e-14	-0.284573	3.15028e-10
SLC25A13	1.75164e-14	-0.272349	3.16731e-10
DENND1A	1.75851e-14	0.204944	3.17974e-10
SP2	1.76703e-14	-0.266669	3.19514e-10
MT-ATP6	1.79456e-14	-0.448469	3.24492e-10
TRAF3	1.80689e-14	0.288812	3.26722e-10
PPCS	1.8296e-14	0.296889	3.30828e-10
UBAP1	1.8583e-14	0.428734	3.36017e-10
RNF6	1.86368e-14	-0.250859	3.3699e-10
TRIB1	1.86891e-14	-0.354027	3.37936e-10
PNPLA7	1.8742e-14	-0.848123	3.38893e-10
ANAPC5	1.90861e-14	0.200584	3.45115e-10
TMEM150A	1.91898e-14	0.282208	3.4699e-10
DYRK4	1.94978e-14	-0.541832	3.52559e-10
FRAT2	1.95413e-14	0.23809	3.53346e-10
TESK1	2.04549e-14	0.21903	3.69865e-10
MIIP	2.04559e-14	0.415593	3.69884e-10
SLC26A6	2.07709e-14	-0.576371	3.7558e-10
OPN3	2.09629e-14	-1.27066	3.79051e-10
MRFAP1L1	2.10786e-14	0.212094	3.81144e-10
PPM1B	2.15259e-14	0.362079	3.8923e-10
STK40	2.17125e-14	-0.218548	3.92605e-10
PTPN22	2.17948e-14	-0.253	3.94093e-10
CUL4A	2.32481e-14	-0.319877	4.20372e-10
ALK	2.35128e-14	-0.282885	4.25158e-10
DST	2.36903e-14	-0.267587	4.28368e-10
FAM107B	2.47478e-14	0.301618	4.47489e-10
RHOB	2.48156e-14	-0.269209	4.48716e-10
L3MBTL2	2.52441e-14	-0.388087	4.56463e-10
RASGEF1B	2.54068e-14	-0.531828	4.59406e-10
GID8	2.6502e-14	0.327368	4.79209e-10
VAPB	2.68571e-14	0.297058	4.8563e-10
ZSCAN26	2.71549e-14	-0.461524	4.91015e-10
ABHD10	2.72924e-14	-0.41986	4.935e-10
SMNDC1	2.74763e-14	0.390297	4.96827e-10
NUP214	2.79612e-14	-0.701578	5.05595e-10
TFPT	2.81585e-14	0.248207	5.09163e-10
BAG5	2.90134e-14	0.420535	5.2462e-10
JAK1	2.95431e-14	0.220241	5.34197e-10
DNAJC14	2.95504e-14	-1.44021	5.3433e-10
PRKAA1	2.98444e-14	0.212489	5.39646e-10
CAMTA1	3.01656e-14	0.295747	5.45454e-10
GTF3C3	3.0195e-14	0.23448	5.45986e-10
UBQLN1	3.02947e-14	-0.394684	5.47788e-10
CD2AP	3.04621e-14	0.313368	5.50816e-10
ITFG1	3.06574e-14	0.323452	5.54347e-10
SP140L	3.13866e-14	0.228083	5.67532e-10
APPL1	3.14711e-14	0.298714	5.69061e-10
PRKAG2	3.23479e-14	-0.458565	5.84914e-10
ZBTB45	3.25419e-14	-0.421422	5.88424e-10
FUBP3	3.31805e-14	0.25977	5.99971e-10
PCCA	3.34369e-14	-0.375383	6.04606e-10
TK2	3.39172e-14	0.381603	6.1329e-10
FAM122B	3.458e-14	-0.5228	6.25276e-10
CXCR4	3.49496e-14	-0.929874	6.31959e-10
GGCX	3.548e-14	-0.394231	6.41549e-10
SNRNP25	3.58042e-14	0.249013	6.47411e-10
ARPC3	3.64035e-14	0.289261	6.58249e-10
MTFR1	3.68572e-14	-0.702909	6.66452e-10
ASXL1	3.7173e-14	0.207857	6.72163e-10
KHNYN	3.76817e-14	0.238925	6.81361e-10
B3GALT6	3.7816e-14	-0.491258	6.83789e-10
ZMYM2	3.80692e-14	0.208855	6.88368e-10
CHSY1	3.84133e-14	0.261351	6.94589e-10
SRP9	3.9644e-14	0.225507	7.16842e-10
MED1	4.05867e-14	0.20602	7.33888e-10
RNF103	4.07539e-14	0.235946	7.36911e-10
CDK2AP1	4.08653e-14	0.317521	7.38927e-10
PIP4K2A	4.13647e-14	0.222156	7.47957e-10
NDUFC1	4.14859e-14	0.236433	7.50149e-10
WDR44	4.16654e-14	0.24326	7.53394e-10
KBTBD8	4.23924e-14	-0.606306	7.66539e-10
IL18	4.54202e-14	0.433273	8.21287e-10
PAGR1	4.61689e-14	0.217067	8.34825e-10
TIMM44	4.69128e-14	0.3359	8.48278e-10
MPPE1	4.70749e-14	0.423805	8.51209e-10
TNFRSF21	4.72795e-14	-0.273623	8.54907e-10
KLF16	4.76668e-14	0.290828	8.61911e-10
SLC18B1	4.85532e-14	-0.307051	8.7794e-10
AGAP3	4.8754e-14	0.236512	8.8157e-10
FCF1	4.94083e-14	-0.541106	8.93402e-10
DDX56	4.9447e-14	-0.645645	8.94101e-10
NDUFS8	5.02696e-14	0.34156	9.08976e-10
MIA3	5.02764e-14	0.251082	9.09098e-10
TMEM175	5.13274e-14	0.324369	9.28101e-10
SLC4A7	5.17144e-14	-0.229716	9.351e-10
BPNT1	5.1731e-14	-0.686768	9.354e-10
ZNF592	5.20307e-14	0.399619	9.40819e-10
RIPK3	5.41213e-14	-0.203115	9.78622e-10
GRPEL1	5.45137e-14	-0.253041	9.85717e-10
STARD10	5.45531e-14	-0.534582	9.8643e-10
VCL	5.49716e-14	-0.577851	9.93997e-10
RUFY3	5.57109e-14	-0.217815	1.00736e-09
SLC25A28	5.60596e-14	-0.2956	1.01367e-09
UBE2M	5.60641e-14	0.223523	1.01375e-09
OTULIN	5.66287e-14	0.348202	1.02396e-09
CMKLR1	5.76619e-14	-0.325961	1.04264e-09
MAD2L1BP	5.78962e-14	-0.213954	1.04688e-09
USP36	5.80936e-14	-0.36396	1.05045e-09
LEO1	5.8657e-14	-0.297613	1.06064e-09
ZDHHC17	5.87946e-14	-0.25072	1.06312e-09
UBE3A	6.04457e-14	0.279352	1.09298e-09
ELF2	6.05526e-14	-0.474653	1.09491e-09
SUCLG1	6.07963e-14	0.333965	1.09932e-09
TXNL1	6.35751e-14	0.255722	1.14957e-09
COX7A2L	6.44857e-14	0.207328	1.16603e-09
GIGYF1	6.52126e-14	0.296578	1.17917e-09
H2AFX	6.5493e-14	-0.461552	1.18424e-09
HDAC10	6.56582e-14	-0.400675	1.18723e-09
OSTC	6.56839e-14	0.392085	1.1877e-09
EEF2K	6.6584e-14	0.242942	1.20397e-09
TCEAL9	6.70661e-14	0.227593	1.21269e-09
BLMH	6.82579e-14	0.518772	1.23424e-09
PIGC	6.83986e-14	-0.79652	1.23678e-09
SON	7.0003e-14	0.231257	1.26579e-09
MAP3K4	7.13964e-14	-1.38636	1.29099e-09
HIF1AN	7.33459e-14	-0.281046	1.32624e-09
P3H1	7.34171e-14	-0.615536	1.32753e-09
KMT5A	7.34221e-14	-0.284676	1.32762e-09
RORA	7.599e-14	-0.234652	1.37405e-09
NSMAF	7.61814e-14	0.322689	1.37751e-09
ACOT11	7.63641e-14	-0.209306	1.38081e-09
DIP2A	7.67889e-14	0.22017	1.3885e-09
SGK1	7.755e-14	-0.502842	1.40226e-09
C2CD5	7.81905e-14	0.252318	1.41384e-09
GALNT10	8.03331e-14	-0.37404	1.45258e-09
ELK3	8.07316e-14	-0.855293	1.45979e-09
BTBD6	8.1359e-14	-0.209195	1.47113e-09
CDC42BPB	8.15739e-14	0.222962	1.47502e-09
HDAC5	8.21173e-14	0.573205	1.48485e-09
UHRF1BP1L	8.26006e-14	-0.214837	1.49358e-09
HNMT	8.41626e-14	0.215869	1.52183e-09
QSOX1	8.42343e-14	-0.267942	1.52313e-09
IFRD2	8.43593e-14	-0.33373	1.52539e-09
BRD7	8.44673e-14	0.245665	1.52734e-09
CAB39	8.45047e-14	0.294657	1.52801e-09
PELP1	8.46122e-14	-0.392637	1.52996e-09
PSMD12	8.467e-14	0.275909	1.531e-09
CKLF	8.86701e-14	0.244663	1.60333e-09
RNF115	8.87868e-14	0.287005	1.60544e-09
KIAA0232	8.91046e-14	0.238974	1.61119e-09
TXNDC15	8.99125e-14	0.274825	1.6258e-09
ABHD17B	9.09558e-14	-0.258849	1.64466e-09
PSMC4	9.15965e-14	0.273243	1.65625e-09
TTC7B	9.18592e-14	0.319443	1.661e-09
PFKFB3	9.29374e-14	-0.274262	1.68049e-09
GSDMD	9.39972e-14	0.202404	1.69966e-09
ARL14EP	9.40647e-14	0.288563	1.70088e-09
ABI2	9.44261e-14	-0.694852	1.70741e-09
DDX60	9.49303e-14	0.300989	1.71653e-09
FAM193B	9.73452e-14	0.346448	1.7602e-09
ZNF292	9.75149e-14	-0.610504	1.76326e-09
POLR3GL	9.94263e-14	0.360882	1.79783e-09
MOGS	1.00124e-13	0.214687	1.81045e-09
SH3PXD2A	1.00885e-13	0.314587	1.8242e-09
AP1S1	1.03201e-13	0.242994	1.86609e-09
FOXO4	1.04726e-13	-0.494844	1.89366e-09
PA2G4	1.05746e-13	0.233454	1.91211e-09
ARHGEF6	1.05963e-13	-0.233453	1.91602e-09
ZNF622	1.06239e-13	0.216496	1.92102e-09
VPS33A	1.0635e-13	-0.449186	1.92303e-09
TMPPE	1.07229e-13	0.208707	1.93892e-09
XPO4	1.08709e-13	-0.913268	1.96568e-09
MGLL	1.09028e-13	-0.231242	1.97145e-09
ZDHHC7	1.09092e-13	0.275807	1.97261e-09
POLDIP2	1.09128e-13	0.340771	1.97325e-09
FEM1C	1.09338e-13	0.354554	1.97704e-09
LPAR2	1.11637e-13	-0.220533	2.01862e-09
TMEM9	1.14303e-13	-0.356139	2.06683e-09
SLC15A3	1.15125e-13	-0.352807	2.08169e-09
PHF11	1.17386e-13	0.327404	2.12257e-09
BRK1	1.17464e-13	-0.255973	2.12399e-09
TNPO1	1.18085e-13	0.225103	2.13521e-09
LUZP1	1.18536e-13	0.250989	2.14337e-09
FOXRED1	1.21087e-13	-0.30431	2.18949e-09
MORC2	1.2337e-13	-0.556024	2.23078e-09
NUBP2	1.23416e-13	-0.747702	2.2316e-09
HPCAL1	1.25187e-13	0.45489	2.26363e-09
SRRD	1.25544e-13	-0.556027	2.2701e-09
RALY	1.27636e-13	0.287672	2.30791e-09
SUPT7L	1.28007e-13	0.529563	2.31462e-09
NRAS	1.29568e-13	0.266702	2.34284e-09
TLR4	1.30368e-13	-0.204481	2.35732e-09
PLEKHA3	1.31432e-13	-0.474667	2.37656e-09
SCAF8	1.3246e-13	0.510483	2.39515e-09
TMOD2	1.35694e-13	0.451199	2.45362e-09
TRNT1	1.35812e-13	-0.330833	2.45575e-09
WDR48	1.37443e-13	-0.613774	2.48525e-09
NSUN2	1.39163e-13	0.209771	2.51634e-09
SEPTIN6	1.407e-13	-0.37524	2.54414e-09
INPP4A	1.42273e-13	0.269969	2.57258e-09
RNF5	1.4479e-13	0.270414	2.6181e-09
ECI2	1.45677e-13	0.262191	2.63414e-09
TUBA1A	1.48591e-13	-0.471248	2.68682e-09
TRIP6	1.52705e-13	0.204158	2.76122e-09
IGSF8	1.52831e-13	-1.26066	2.7635e-09
CDK19	1.53255e-13	-0.697246	2.77116e-09
GMPPA	1.56704e-13	0.436479	2.83353e-09
APOL3	1.57799e-13	-0.431383	2.85332e-09
TCN2	1.58117e-13	-0.387254	2.85908e-09
NDUFB8	1.59779e-13	0.21535	2.88912e-09
MFAP1	1.61718e-13	0.323282	2.92419e-09
ARMC1	1.62005e-13	-0.854039	2.92938e-09
SPINT2	1.63047e-13	-0.322779	2.94822e-09
ADSS	1.63696e-13	-0.253321	2.95995e-09
GLCE	1.719e-13	0.202117	3.1083e-09
PNPLA8	1.72846e-13	-0.948587	3.12539e-09
ITM2C	1.73034e-13	-0.331274	3.12881e-09
BLNK	1.74443e-13	0.243455	3.15428e-09
KRIT1	1.74669e-13	0.279392	3.15837e-09
ZNF398	1.74993e-13	-1.02143	3.16423e-09
BABAM1	1.75396e-13	0.328928	3.17151e-09
TESC	1.75912e-13	-0.684464	3.18083e-09
MT-ND1	1.76565e-13	-0.542546	3.19265e-09
ALG3	1.77465e-13	0.309459	3.20892e-09
ZNF800	1.77647e-13	0.201417	3.21221e-09
GTPBP6	1.81679e-13	0.343555	3.28512e-09
RICTOR	1.82576e-13	-0.565599	3.30134e-09
MAP7	1.82832e-13	-0.203646	3.30597e-09
EXOC7	1.84973e-13	0.360842	3.34468e-09
ZNF652	1.85558e-13	-0.501565	3.35525e-09
SAMM50	1.85588e-13	-0.624446	3.35581e-09
OSBP	1.86163e-13	0.373694	3.36619e-09
WASHC5	1.88615e-13	0.249789	3.41053e-09
FAM118A	1.89151e-13	-0.763919	3.42023e-09
LRP11	1.91424e-13	-0.627701	3.46133e-09
GOSR1	1.91787e-13	0.265885	3.46789e-09
MYO9A	1.93324e-13	-0.550522	3.49568e-09
TACC3	1.99952e-13	-0.888369	3.61553e-09
MT-CYB	2.02082e-13	-0.292512	3.65405e-09
RTL10	2.02873e-13	-0.289096	3.66835e-09
PEX26	2.03009e-13	-0.282318	3.6708e-09
BIRC6	2.03201e-13	0.260243	3.67429e-09
PSMD10	2.08418e-13	0.281253	3.76861e-09
PSKH1	2.13049e-13	-0.226557	3.85235e-09
HAUS2	2.13881e-13	-1.15863	3.86739e-09
SMG8	2.20089e-13	-0.275078	3.97964e-09
SS18L1	2.20362e-13	-0.849906	3.98458e-09
APIP	2.22293e-13	0.335578	4.01951e-09
SF3B4	2.26479e-13	0.20817	4.09519e-09
PYGB	2.29325e-13	0.572671	4.14666e-09
WIPI1	2.30307e-13	0.282755	4.16441e-09
ZNF207	2.31834e-13	-0.211325	4.19202e-09
IRF2BP1	2.3351e-13	-0.340011	4.22233e-09
TMEM181	2.36459e-13	0.306932	4.27566e-09
ITM2B	2.36803e-13	-0.395132	4.28188e-09
CKAP5	2.38969e-13	0.349009	4.32104e-09
ZNF629	2.39261e-13	-0.541294	4.32632e-09
ATP6V0B	2.44814e-13	-0.339305	4.42674e-09
PIK3C3	2.4597e-13	-0.360469	4.44763e-09
CLOCK	2.46588e-13	-0.382429	4.4588e-09
MCUR1	2.49459e-13	0.364537	4.51072e-09
NME1	2.52403e-13	-0.70163	4.56396e-09
MBNL3	2.53219e-13	-0.476029	4.57871e-09
DEPTOR	2.54219e-13	-0.396701	4.59678e-09
NIPSNAP2	2.65459e-13	0.381197	4.80003e-09
TRPC4AP	2.65802e-13	0.312757	4.80624e-09
ACVR1	2.66594e-13	0.290021	4.82056e-09
JAGN1	2.70331e-13	-0.213555	4.88812e-09
MIB2	2.70403e-13	-0.400927	4.88942e-09
STX6	2.70612e-13	0.231896	4.89321e-09
FOXO1	2.73282e-13	-0.870687	4.94148e-09
CCDC85B	2.74977e-13	0.219099	4.97214e-09
AURKAIP1	2.80636e-13	0.392882	5.07447e-09
HSPA8	2.80666e-13	-0.486216	5.07501e-09
GYS1	2.80972e-13	-0.373419	5.08054e-09
NOTCH1	2.81852e-13	0.296003	5.09645e-09
NDRG3	2.82677e-13	0.262937	5.11137e-09
TRABD	2.87625e-13	0.293593	5.20083e-09
SCYL2	2.89459e-13	0.441202	5.234e-09
PMM1	2.90305e-13	-0.97304	5.2493e-09
LARP7	3.00512e-13	0.353774	5.43386e-09
VOPP1	3.04996e-13	0.252509	5.51494e-09
TBRG4	3.05138e-13	-0.429596	5.5175e-09
PRPS1	3.09683e-13	-0.49204	5.59969e-09
KARS	3.11028e-13	-0.236677	5.62401e-09
REV1	3.11756e-13	0.517682	5.63718e-09
NXPE3	3.25912e-13	-0.389546	5.89314e-09
TOMM20	3.3133e-13	0.341924	5.99111e-09
CLCN4	3.31392e-13	-0.603114	5.99223e-09
CREBZF	3.33722e-13	0.289058	6.03435e-09
ACBD6	3.44689e-13	0.360332	6.23267e-09
STK38L	3.50255e-13	0.295143	6.33331e-09
EHMT1	3.55243e-13	0.235258	6.4235e-09
TFIP11	3.58387e-13	0.336252	6.48035e-09
PHF2	3.59156e-13	0.251487	6.49425e-09
CLTB	3.6054e-13	0.221378	6.51929e-09
MOAP1	3.6716e-13	-0.200806	6.63899e-09
GMPR	3.83373e-13	0.292586	6.93214e-09
PTPRO	3.84931e-13	0.285434	6.96032e-09
PER1	3.8788e-13	-0.514064	7.01365e-09
ISY1	3.90151e-13	0.374251	7.05471e-09
GPAT4	3.90522e-13	0.364416	7.06141e-09
FAF1	3.9057e-13	-0.238879	7.06229e-09
ZNF496	3.96607e-13	-0.204143	7.17144e-09
PIGG	3.99406e-13	-0.305733	7.22206e-09
KHSRP	4.01187e-13	0.294573	7.25426e-09
NAMPT	4.07395e-13	-0.392839	7.36652e-09
GPS1	4.12039e-13	-0.331608	7.45048e-09
NAA38	4.12574e-13	-0.223784	7.46017e-09
USP37	4.1772e-13	-1.35066	7.5532e-09
ATP6V0C	4.29286e-13	-0.258261	7.76235e-09
ADH5	4.29933e-13	0.264295	7.77404e-09
PACC1	4.30569e-13	0.229298	7.78556e-09
NFKBIB	4.33063e-13	-0.625304	7.83064e-09
RAVER1	4.43816e-13	0.252069	8.02509e-09
COPS8	4.49236e-13	-0.218215	8.12309e-09
HEATR5B	4.50786e-13	-0.457628	8.15112e-09
CASC4	4.53337e-13	0.375711	8.19725e-09
SETD3	4.57698e-13	0.393985	8.27609e-09
LSM14A	4.67572e-13	-0.502224	8.45464e-09
PIAS2	4.6832e-13	0.266913	8.46816e-09
MED6	4.86736e-13	-0.534715	8.80116e-09
CEP164	4.89463e-13	-0.403958	8.85047e-09
MFSD10	4.93382e-13	0.252501	8.92134e-09
AFG3L2	4.98812e-13	0.250994	9.01952e-09
GATAD1	4.99078e-13	0.232046	9.02433e-09
FNIP1	5.01831e-13	0.249073	9.07411e-09
EDEM3	5.10151e-13	0.264427	9.22456e-09
THOP1	5.22798e-13	-0.62512	9.45323e-09
PRPF3	5.27927e-13	0.298465	9.54598e-09
RNASE6	5.3325e-13	-0.323027	9.64223e-09
TRIM4	5.43713e-13	0.205624	9.83142e-09
ALKBH7	5.55355e-13	0.447186	1.00419e-08
PBDC1	5.58885e-13	0.64108	1.01058e-08
PPP1R18	5.61369e-13	-0.285279	1.01507e-08
RFTN1	5.62219e-13	-0.357208	1.01661e-08
COMMD7	5.63503e-13	0.315538	1.01893e-08
SMDT1	5.63537e-13	0.303747	1.01899e-08
FKBP9	5.66346e-13	-0.685832	1.02407e-08
JPT1	5.67528e-13	-0.723179	1.0262e-08
JAK2	5.79333e-13	0.271611	1.04755e-08
GET3	5.81606e-13	0.217527	1.05166e-08
RECQL5	5.90714e-13	-0.254234	1.06813e-08
COG2	5.91355e-13	-0.266336	1.06929e-08
ARRDC3	5.96537e-13	-0.358316	1.07866e-08
SAP30BP	5.98791e-13	-0.421848	1.08273e-08
COG8	6.02024e-13	-0.378511	1.08858e-08
ACADVL	6.02778e-13	0.259936	1.08994e-08
KCTD10	6.05123e-13	0.285109	1.09418e-08
ZNF618	6.06681e-13	-0.554328	1.097e-08
SECISBP2L	6.08452e-13	0.30153	1.1002e-08
TMEM167A	6.0894e-13	0.309325	1.10109e-08
CNNM4	6.11822e-13	0.332865	1.1063e-08
OSBPL8	6.18135e-13	0.210116	1.11771e-08
ZNF513	6.18318e-13	-0.41474	1.11804e-08
IER2	6.20048e-13	-0.764495	1.12117e-08
SRP19	6.25747e-13	0.435988	1.13148e-08
CWC25	6.35121e-13	-0.447735	1.14843e-08
HEBP2	6.35711e-13	-0.237713	1.14949e-08
B4GALT7	6.37978e-13	0.286996	1.15359e-08
RUNX1	6.40586e-13	-0.203447	1.15831e-08
DYNLL1	6.42282e-13	-0.587693	1.16138e-08
RHOG	6.4722e-13	-0.336653	1.1703e-08
APBB3	6.48378e-13	-0.768637	1.1724e-08
KDM1A	6.49336e-13	-0.232431	1.17413e-08
KANSL3	6.54569e-13	0.353695	1.18359e-08
PSMD6	6.54655e-13	0.268963	1.18375e-08
NDUFAF3	6.56142e-13	0.207359	1.18644e-08
CPLANE1	6.62308e-13	-0.325794	1.19759e-08
TNRC6A	6.72029e-13	0.333724	1.21516e-08
SFXN1	6.72596e-13	-0.62131	1.21619e-08
NUDT1	6.75932e-13	-0.546139	1.22222e-08
HSPA13	6.77783e-13	0.354124	1.22557e-08
PEX11B	6.84214e-13	0.277321	1.2372e-08
NDUFS5	6.9043e-13	0.332024	1.24844e-08
TMIGD3	7.12959e-13	-0.352427	1.28917e-08
MAT2A	7.30434e-13	-0.219416	1.32077e-08
STX12	7.31318e-13	0.252741	1.32237e-08
ARF4	7.32995e-13	-0.327348	1.3254e-08
STXBP3	7.36623e-13	0.554415	1.33196e-08
CUL5	7.41829e-13	0.337928	1.34137e-08
ACOX1	7.62131e-13	0.307822	1.37809e-08
RUNX3	7.64392e-13	-0.364398	1.38217e-08
MAP7D1	7.67931e-13	-0.27253	1.38857e-08
SOCS2	7.6873e-13	-0.536857	1.39002e-08
MYSM1	7.70262e-13	0.442771	1.39279e-08
EXTL3	7.89344e-13	-0.798355	1.42729e-08
GBGT1	7.92681e-13	0.280842	1.43333e-08
BHLHE40	7.95075e-13	-0.235597	1.43765e-08
DNAJA2	7.98837e-13	0.212723	1.44446e-08
FAM98A	8.12104e-13	0.584241	1.46845e-08
TLK1	8.31058e-13	0.293614	1.50272e-08
ABHD5	8.36547e-13	-0.297453	1.51264e-08
FNDC3A	8.43492e-13	0.210473	1.5252e-08
DNAJC1	8.45448e-13	0.356552	1.52874e-08
PISD	8.63251e-13	0.20437	1.56093e-08
DHX58	8.64013e-13	0.236258	1.56231e-08
OASL	8.74806e-13	-0.337198	1.58182e-08
PCGF3	8.77418e-13	0.21528	1.58655e-08
PDIA4	8.95978e-13	-0.256696	1.62011e-08
CR1	8.97212e-13	-0.343808	1.62234e-08
SPRY2	9.07063e-13	-0.585776	1.64015e-08
NR4A2	9.08288e-13	-1.96215	1.64237e-08
PARP11	9.12548e-13	-0.76553	1.65007e-08
BLCAP	9.29159e-13	0.354395	1.68011e-08
CCDC43	9.32372e-13	0.218442	1.68592e-08
SEC61G	9.32978e-13	0.217313	1.68701e-08
TEP1	9.38818e-13	0.300928	1.69757e-08
ATG14	9.41024e-13	0.274239	1.70156e-08
CREB3	9.62045e-13	0.383534	1.73957e-08
GCNT2	9.62168e-13	0.28131	1.73979e-08
FBXL17	9.66901e-13	0.432475	1.74835e-08
C5orf22	9.73004e-13	0.217197	1.75939e-08
SAP130	9.78629e-13	-0.251368	1.76956e-08
TMEM158	9.79395e-13	-0.395386	1.77094e-08
ATL2	9.85041e-13	-0.912728	1.78115e-08
FZR1	9.85168e-13	0.297233	1.78138e-08
TAOK3	9.8858e-13	0.208427	1.78755e-08
NCL	9.91742e-13	0.231822	1.79327e-08
MLLT10	9.93216e-13	0.232401	1.79593e-08
KPNA6	9.97806e-13	0.274016	1.80423e-08
ANKRD27	9.99133e-13	0.368858	1.80663e-08
KLF11	1.00116e-12	0.443182	1.81031e-08
SPTY2D1	1.00592e-12	0.331135	1.81891e-08
RFC2	1.00975e-12	0.330805	1.82583e-08
MAPK9	1.01969e-12	0.400948	1.84381e-08
RAB2A	1.0207e-12	0.271988	1.84564e-08
PDPR	1.0367e-12	0.261133	1.87456e-08
RNASEL	1.03864e-12	-0.327195	1.87807e-08
PIN1	1.04874e-12	0.450969	1.89633e-08
AP1B1	1.05815e-12	-0.31764	1.91335e-08
RAB3GAP1	1.06884e-12	0.295381	1.93267e-08
ENTPD4	1.06946e-12	0.299167	1.9338e-08
HECTD3	1.06947e-12	0.246074	1.93382e-08
HVCN1	1.07075e-12	0.234098	1.93613e-08
COMMD1	1.07624e-12	0.357674	1.94607e-08
ZBTB48	1.1104e-12	-0.220359	2.00783e-08
YIPF4	1.11309e-12	0.405024	2.0127e-08
ORAI2	1.12475e-12	-0.251392	2.03378e-08
MAFF	1.1404e-12	-2.57024	2.06207e-08
LILRB2	1.14304e-12	-0.27445	2.06684e-08
SLC25A5	1.15836e-12	0.301282	2.09455e-08
HSPA4	1.17501e-12	0.328796	2.12466e-08
CYB5A	1.18034e-12	0.219769	2.1343e-08
MAN2B1	1.18184e-12	-0.319525	2.13701e-08
ZC2HC1A	1.20412e-12	0.28244	2.1773e-08
MAGEH1	1.20596e-12	-0.825527	2.18061e-08
RBBP7	1.21216e-12	-0.20679	2.19182e-08
PGRMC1	1.2127e-12	0.257322	2.1928e-08
ACACA	1.21973e-12	-0.376074	2.20551e-08
HIST2H2BE	1.24893e-12	-0.798564	2.25831e-08
CLINT1	1.25436e-12	0.547264	2.26814e-08
SDC2	1.25491e-12	-0.230016	2.26913e-08
GPBAR1	1.27224e-12	-1.89647	2.30046e-08
USP22	1.27246e-12	0.296423	2.30085e-08
WDR74	1.28103e-12	-1.17233	2.31636e-08
MID1IP1	1.28394e-12	0.289039	2.32162e-08
PPARD	1.2907e-12	0.231214	2.33385e-08
CINP	1.2919e-12	-0.438663	2.33602e-08
DNAJC15	1.30769e-12	0.239369	2.36457e-08
TCF3	1.32763e-12	-0.734927	2.40062e-08
KAT8	1.3671e-12	0.439218	2.472e-08
PRPF4	1.38931e-12	-0.364254	2.51215e-08
GTF3C1	1.39499e-12	0.257625	2.52241e-08
LMO4	1.39607e-12	0.337631	2.52438e-08
TAOK1	1.41505e-12	0.314278	2.5587e-08
KCTD12	1.4226e-12	-0.296125	2.57235e-08
PDLIM5	1.42733e-12	-0.390802	2.58091e-08
NFKBID	1.43592e-12	-0.255635	2.59642e-08
TMEM185A	1.44884e-12	0.286062	2.61979e-08
PRKAB1	1.46041e-12	0.482639	2.64072e-08
ZNF141	1.46599e-12	-0.327181	2.65081e-08
YTHDF1	1.48808e-12	-0.213732	2.69075e-08
KIAA0556	1.48901e-12	-0.562252	2.69242e-08
ERBIN	1.49033e-12	0.239773	2.69481e-08
SGTA	1.49253e-12	0.231039	2.69879e-08
EIF3I	1.52805e-12	-0.982355	2.76302e-08
RAD23B	1.54003e-12	0.274097	2.78469e-08
JTB	1.5683e-12	0.23027	2.8358e-08
VEZT	1.56917e-12	-0.818043	2.83737e-08
TYK2	1.57111e-12	0.342635	2.84089e-08
NFRKB	1.57858e-12	-0.605497	2.85439e-08
SNRNP40	1.60382e-12	0.328408	2.90003e-08
STRN4	1.62166e-12	0.28538	2.93229e-08
ATG2B	1.6326e-12	-0.325203	2.95206e-08
IVNS1ABP	1.64433e-12	-0.305638	2.97328e-08
ATM	1.67233e-12	0.29655	3.02392e-08
CAMSAP1	1.69525e-12	-0.409392	3.06536e-08
HERC5	1.70864e-12	-0.221357	3.08956e-08
MSRB1	1.71777e-12	-0.629841	3.10607e-08
CASP2	1.72053e-12	-0.418883	3.11106e-08
LYSMD2	1.75315e-12	0.353845	3.17004e-08
PIK3R1	1.76719e-12	0.202394	3.19544e-08
POLE3	1.78074e-12	0.220189	3.21993e-08
SET	1.80036e-12	0.38216	3.25542e-08
C16orf58	1.8094e-12	0.250356	3.27175e-08
MT-ND4L	1.82664e-12	-0.373486	3.30294e-08
TIMM10	1.83995e-12	0.242448	3.32699e-08
LMBR1	1.87577e-12	-0.622764	3.39176e-08
PPIL4	1.89161e-12	-0.236647	3.4204e-08
ALPK1	1.90375e-12	0.322168	3.44237e-08
ZNF148	1.91175e-12	0.286294	3.45683e-08
SPAG9	1.94504e-12	0.290843	3.51702e-08
PTPN18	1.94504e-12	-0.580086	3.51702e-08
NCOA3	1.95932e-12	0.305416	3.54285e-08
TRIM34	1.95966e-12	0.233375	3.54345e-08
NSMCE2	1.99141e-12	0.403122	3.60087e-08
LRRC25	1.99761e-12	-0.243725	3.61209e-08
DGKZ	1.99828e-12	0.265867	3.61328e-08
IMMP2L	2.0111e-12	-0.317669	3.63647e-08
REEP4	2.0695e-12	0.243409	3.74206e-08
NOL8	2.08388e-12	-0.229722	3.76807e-08
WWOX	2.08752e-12	0.261375	3.77465e-08
MEAF6	2.09094e-12	0.256582	3.78084e-08
ARFGAP3	2.09866e-12	0.334984	3.7948e-08
WDR91	2.10284e-12	0.226204	3.80236e-08
NUP42	2.10652e-12	0.3096	3.809e-08
SCFD1	2.10751e-12	0.351	3.8108e-08
COPS5	2.15067e-12	0.374328	3.88883e-08
SART1	2.16068e-12	0.441753	3.90694e-08
ATF7IP	2.19046e-12	0.396934	3.9608e-08
COX14	2.19343e-12	0.292441	3.96616e-08
FASTKD5	2.20658e-12	-0.205505	3.98993e-08
ARMC10	2.21618e-12	-0.204583	4.00729e-08
UBLCP1	2.21903e-12	0.303416	4.01245e-08
TOMM22	2.27325e-12	0.310749	4.11049e-08
PEX19	2.32682e-12	0.265567	4.20735e-08
LRBA	2.34034e-12	-1.22619	4.2318e-08
CDK12	2.41649e-12	0.261807	4.36949e-08
ARPP19	2.43154e-12	0.478558	4.39672e-08
FAM219B	2.44375e-12	0.351077	4.41878e-08
TOPBP1	2.47145e-12	-0.606656	4.46887e-08
SUN1	2.48483e-12	0.360446	4.49307e-08
METTL22	2.4885e-12	-0.2773	4.49971e-08
LRIG2	2.49181e-12	-0.294164	4.50569e-08
TPGS2	2.51065e-12	0.318611	4.53975e-08
ARFGAP2	2.52179e-12	0.250236	4.5599e-08
ARHGEF3	2.52638e-12	-0.234443	4.56821e-08
CCDC124	2.55298e-12	0.254735	4.61629e-08
CWC15	2.56167e-12	0.395864	4.63202e-08
COX6C	2.56486e-12	0.332994	4.63777e-08
SURF6	2.56776e-12	-0.794855	4.64302e-08
PRKCB	2.57617e-12	0.216316	4.65822e-08
MTF1	2.59825e-12	-0.223115	4.69816e-08
UBE2D4	2.60795e-12	0.234068	4.7157e-08
C19orf38	2.62174e-12	-0.475867	4.74064e-08
FAM210A	2.62476e-12	-0.377082	4.74608e-08
DHX29	2.6355e-12	-0.644741	4.76551e-08
ATAD2B	2.64725e-12	0.227336	4.78675e-08
PURA	2.66209e-12	0.293894	4.81359e-08
HUS1	2.68504e-12	0.468896	4.8551e-08
GPR155	2.68638e-12	-0.236787	4.85752e-08
CLEC10A	2.69415e-12	-0.376223	4.87156e-08
OPA1	2.69699e-12	0.224085	4.8767e-08
EIF3J	2.70723e-12	0.342291	4.89522e-08
DNAJC4	2.71129e-12	0.282322	4.90256e-08
PRMT7	2.71791e-12	-0.45712	4.91453e-08
AGO3	2.72383e-12	0.233094	4.92524e-08
MIER1	2.73388e-12	0.417296	4.94339e-08
TSR1	2.73896e-12	-0.3664	4.95259e-08
PIK3CB	2.79656e-12	0.354672	5.05674e-08
ZBED1	2.80448e-12	0.207281	5.07106e-08
NR4A1	2.82202e-12	-2.39082	5.10278e-08
OSBPL11	2.82205e-12	0.273338	5.10283e-08
TMEM199	2.86513e-12	0.311282	5.18073e-08
ERLIN2	2.90845e-12	-0.308369	5.25907e-08
ENC1	2.92831e-12	-0.955505	5.29497e-08
PIK3R4	2.95094e-12	-0.342659	5.33589e-08
P4HA2	2.99422e-12	0.354888	5.41414e-08
CXorf40A	3.00504e-12	-0.508041	5.43371e-08
LRCH3	3.02799e-12	0.325387	5.47521e-08
TMEM161A	3.03793e-12	-0.537616	5.49318e-08
CEBPZ	3.04252e-12	0.415804	5.50148e-08
DCAKD	3.06173e-12	-1.79356	5.53622e-08
CDC40	3.07722e-12	0.249575	5.56423e-08
MCFD2	3.15633e-12	0.356309	5.70727e-08
UBE2E2	3.1635e-12	0.26219	5.72024e-08
NKTR	3.16702e-12	0.221129	5.72661e-08
SIGIRR	3.16711e-12	0.465248	5.72677e-08
MORF4L1	3.17913e-12	0.281674	5.74849e-08
CST3	3.19604e-12	-0.298534	5.77909e-08
ASH1L	3.24421e-12	0.363806	5.86618e-08
EPM2AIP1	3.2532e-12	-0.478335	5.88243e-08
FAF2	3.27107e-12	0.415982	5.91475e-08
DENND10	3.27711e-12	0.330683	5.92566e-08
IMP4	3.27819e-12	0.29801	5.92762e-08
HERPUD2	3.31052e-12	0.362502	5.98609e-08
EMC7	3.3258e-12	0.234104	6.01372e-08
TENT5A	3.37929e-12	0.410251	6.11044e-08
DENND4C	3.41616e-12	0.212681	6.1771e-08
SREBF2	3.42755e-12	-0.229959	6.1977e-08
LZIC	3.44525e-12	0.316406	6.22969e-08
NOL4L	3.45903e-12	-0.361823	6.25461e-08
SLC25A30	3.51512e-12	0.340328	6.35603e-08
WBP1	3.51532e-12	-0.425307	6.35641e-08
ARHGAP12	3.56758e-12	0.216961	6.45089e-08
NEMF	3.68029e-12	0.297776	6.6547e-08
CARD6	3.68796e-12	0.269878	6.66858e-08
CSNK1G1	3.73578e-12	-0.433294	6.75503e-08
CNOT1	3.73774e-12	0.201127	6.75858e-08
GRK6	3.79182e-12	0.264585	6.85636e-08
ELP2	3.80233e-12	0.253489	6.87537e-08
ELL2	3.86287e-12	0.291938	6.98484e-08
NFAT5	3.8937e-12	0.357354	7.04059e-08
BCL2L2	3.93851e-12	0.47486	7.12162e-08
TMX2	3.96948e-12	0.216007	7.17762e-08
RAB22A	3.99395e-12	0.248123	7.22186e-08
NSUN4	4.00255e-12	-0.454294	7.2374e-08
TGS1	4.06293e-12	0.237871	7.3466e-08
C5orf51	4.07838e-12	0.38056	7.37452e-08
ROCK1	4.10094e-12	0.25632	7.41532e-08
PREPL	4.14035e-12	0.331431	7.48659e-08
ALOX5AP	4.19922e-12	-0.292926	7.59302e-08
HARS	4.21325e-12	0.31013	7.6184e-08
DNPH1	4.23645e-12	0.280729	7.66034e-08
TRAPPC6A	4.24466e-12	0.488485	7.67519e-08
KRR1	4.28941e-12	-0.945813	7.75612e-08
GPN1	4.29799e-12	-0.230383	7.77163e-08
TGFA	4.31541e-12	-0.470757	7.80313e-08
DDX39B	4.3514e-12	0.463866	7.86821e-08
GET1	4.37843e-12	0.367856	7.91707e-08
HSD17B12	4.41246e-12	0.248263	7.9786e-08
SH3BP5L	4.4131e-12	0.31633	7.97977e-08
ATRX	4.41961e-12	0.573228	7.99153e-08
PLPPR2	4.42739e-12	-0.744766	8.0056e-08
FBXL15	4.48562e-12	0.425569	8.1109e-08
PSMB2	4.57118e-12	0.391339	8.26561e-08
GTF2A2	4.58937e-12	0.284844	8.29851e-08
CTDNEP1	4.62628e-12	0.286432	8.36523e-08
EPB41L2	4.70716e-12	0.358492	8.51149e-08
GOT1	4.72643e-12	-0.517921	8.54632e-08
UBALD2	4.73848e-12	0.202142	8.56813e-08
POLB	4.7388e-12	-0.740653	8.5687e-08
NRBP1	4.74098e-12	0.209774	8.57264e-08
ZNF84	4.7476e-12	-0.69777	8.58462e-08
RABEP1	4.76281e-12	0.224796	8.61212e-08
TOMM40L	4.86897e-12	-0.309202	8.80406e-08
LRRC8D	4.91369e-12	-0.412151	8.88493e-08
BAG3	4.98422e-12	-0.278336	9.01247e-08
RRAS	4.98441e-12	0.338967	9.01281e-08
SAT2	4.99372e-12	0.32518	9.02964e-08
SDE2	5.04051e-12	0.270943	9.11425e-08
WAS	5.1098e-12	0.206821	9.23954e-08
PPP2CB	5.1293e-12	-0.235145	9.27481e-08
ILF2	5.2786e-12	0.386209	9.54476e-08
CELF6	5.29153e-12	-1.15859	9.56814e-08
SLC35B1	5.32594e-12	0.24549	9.63037e-08
TRMT2B	5.38986e-12	-0.417168	9.74594e-08
BAZ1A	5.3988e-12	0.27114	9.76212e-08
VANGL1	5.41282e-12	-0.343272	9.78747e-08
BRPF3	5.42694e-12	0.369119	9.81299e-08
PPP3CB	5.50848e-12	0.274351	9.96044e-08
REXO2	5.54158e-12	0.294702	1.00203e-07
WDR46	5.57467e-12	0.419151	1.00801e-07
BUD31	5.59425e-12	0.285076	1.01155e-07
ZC3H3	5.61567e-12	-0.650429	1.01543e-07
STMN1	5.61909e-12	-0.257414	1.01604e-07
AVPI1	5.62837e-12	-0.598578	1.01772e-07
ERICH1	5.63115e-12	0.223554	1.01822e-07
MEGF8	5.65412e-12	-0.791026	1.02238e-07
NUP85	5.67974e-12	0.321517	1.02701e-07
MERTK	5.73865e-12	0.204264	1.03766e-07
CAMK1	5.75894e-12	-0.203665	1.04133e-07
VDAC1	5.81612e-12	0.295714	1.05167e-07
EAF1	5.88445e-12	0.306419	1.06403e-07
SCP2	5.88875e-12	-0.341149	1.0648e-07
ATP6V0E2	5.89253e-12	-0.689631	1.06549e-07
NR1D2	5.90879e-12	0.357453	1.06843e-07
ZFYVE19	6.08767e-12	-0.56009	1.10077e-07
POU2F1	6.20703e-12	-0.320616	1.12235e-07
BTN3A2	6.21119e-12	0.200326	1.12311e-07
GRN	6.25815e-12	-0.22326	1.1316e-07
HYOU1	6.30967e-12	0.358595	1.14092e-07
TMEM8A	6.39621e-12	0.247556	1.15656e-07
PRDM2	6.44458e-12	0.454808	1.16531e-07
SRM	6.47186e-12	0.21932	1.17024e-07
YRDC	6.50435e-12	-0.280435	1.17612e-07
MAP3K20	6.51823e-12	-0.234583	1.17863e-07
EDRF1	6.58975e-12	-0.59864	1.19156e-07
PRRC1	6.58987e-12	0.420746	1.19158e-07
CCDC115	6.64496e-12	0.286641	1.20154e-07
DAPP1	6.69797e-12	0.358238	1.21113e-07
ZNF146	6.72798e-12	0.337751	1.21655e-07
C2orf68	6.75093e-12	0.426111	1.2207e-07
BRWD1	6.76923e-12	-0.354772	1.22401e-07
CORO1B	6.79583e-12	-0.250331	1.22882e-07
HOMEZ	6.87941e-12	-0.393453	1.24393e-07
ABHD14A	6.93153e-12	-0.847271	1.25336e-07
ARPC5L	6.98321e-12	0.334162	1.2627e-07
CLDND1	7.02279e-12	0.458642	1.26986e-07
PLEKHM1	7.02548e-12	0.205892	1.27035e-07
POLR2F	7.04009e-12	0.240825	1.27299e-07
CALCOCO2	7.07575e-12	0.220046	1.27944e-07
CASP4	7.12306e-12	0.278603	1.28799e-07
OPA3	7.17831e-12	-2.27926	1.29798e-07
USP24	7.19103e-12	0.409723	1.30028e-07
RABEP2	7.21011e-12	-0.313417	1.30373e-07
ACTN4	7.23322e-12	0.403636	1.30791e-07
CISD2	7.23334e-12	0.398833	1.30793e-07
THOC5	7.29172e-12	-0.23642	1.31849e-07
CCT2	7.29369e-12	-1.14909	1.31884e-07
MALSU1	7.34552e-12	0.229781	1.32822e-07
HSP90AB1	7.4657e-12	-0.202589	1.34995e-07
TLR6	7.51503e-12	0.319483	1.35887e-07
ARMC7	7.57573e-12	-0.9419	1.36984e-07
MMP19	7.58381e-12	-1.14257	1.37131e-07
DNAAF5	7.63797e-12	-1.14728	1.3811e-07
GFOD1	7.64216e-12	-0.272226	1.38186e-07
LTC4S	7.69985e-12	-0.462728	1.39229e-07
PDCL	7.74667e-12	0.247196	1.40075e-07
ANKRD13A	7.84777e-12	0.277252	1.41903e-07
SERPINF1	7.89547e-12	-0.310648	1.42766e-07
TMEM170B	7.90251e-12	0.381958	1.42893e-07
VPS28	7.90574e-12	0.300336	1.42952e-07
AKIP1	7.93756e-12	0.396608	1.43527e-07
ASMTL	7.94254e-12	0.27409	1.43617e-07
CCT6A	7.94455e-12	0.311549	1.43653e-07
THAP1	7.96945e-12	-1.09844	1.44104e-07
SMARCA5	7.99012e-12	0.246136	1.44477e-07
MPLKIP	7.99426e-12	0.306006	1.44552e-07
ZNF664	8.03656e-12	0.214828	1.45317e-07
GRIPAP1	8.06853e-12	0.395165	1.45895e-07
B4GALT1	8.27036e-12	-0.271683	1.49545e-07
RRP1	8.31883e-12	-0.307754	1.50421e-07
WDR47	8.35854e-12	-0.245857	1.51139e-07
TPBGL	8.55349e-12	-0.613147	1.54664e-07
UTY	8.57625e-12	0.393055	1.55076e-07
N4BP2L2	8.80681e-12	0.336766	1.59245e-07
PHF19	8.8449e-12	-0.485643	1.59934e-07
APP	8.84507e-12	-0.292516	1.59937e-07
PCMTD1	8.87283e-12	0.360176	1.60439e-07
ACBD5	8.98666e-12	0.303797	1.62497e-07
ZNF394	9.02685e-12	0.267936	1.63223e-07
OAT	9.09244e-12	0.491442	1.64409e-07
TRIM24	9.1507e-12	0.271311	1.65463e-07
SEPTIN8	9.16766e-12	0.353507	1.6577e-07
UGCG	9.16806e-12	0.284563	1.65777e-07
CCNY	9.20276e-12	0.41648	1.66404e-07
RNFT1	9.29208e-12	0.329116	1.68019e-07
PLAAT3	9.38795e-12	-1.0111	1.69753e-07
ZBTB20	9.45641e-12	-0.729893	1.70991e-07
CCT4	9.48901e-12	0.451496	1.7158e-07
CDK9	9.5054e-12	0.339499	1.71877e-07
FLOT2	9.51539e-12	0.2208	1.72057e-07
EGR2	9.63465e-12	-1.4377	1.74214e-07
POLR1A	9.84699e-12	0.266541	1.78053e-07
SLBP	9.89453e-12	0.352244	1.78913e-07
FAAP20	9.94323e-12	0.333968	1.79794e-07
ITPRIP	9.98626e-12	-0.508842	1.80572e-07
ZHX1	1.00186e-11	0.262215	1.81157e-07
TRMT2A	1.01901e-11	0.305511	1.84258e-07
ZNF217	1.01926e-11	0.333419	1.84303e-07
IL27RA	1.01979e-11	-0.209631	1.84398e-07
RAB28	1.02021e-11	0.318232	1.84474e-07
GOLT1B	1.02534e-11	0.395761	1.85402e-07
TBCB	1.02618e-11	0.285577	1.85554e-07
SLC6A8	1.02759e-11	-1.2437	1.8581e-07
NFKBIE	1.03422e-11	0.396495	1.87007e-07
POLR2E	1.03502e-11	0.220149	1.87152e-07
DPH7	1.04119e-11	-0.270355	1.88268e-07
ATG2A	1.04478e-11	-0.897196	1.88918e-07
TTC1	1.0584e-11	0.255578	1.91381e-07
TIMM17B	1.08513e-11	-0.223757	1.96214e-07
CBFB	1.0856e-11	0.266158	1.96298e-07
TULP4	1.08722e-11	0.365685	1.96591e-07
NOP14	1.09012e-11	0.229166	1.97116e-07
MBTPS1	1.10557e-11	0.240062	1.99909e-07
SLC8B1	1.10745e-11	0.378991	2.00248e-07
PPIL3	1.10761e-11	-0.364284	2.00278e-07
TSHZ1	1.10849e-11	-0.505925	2.00436e-07
PRDX2	1.11006e-11	-0.330448	2.00721e-07
LRRC8A	1.12234e-11	0.343237	2.02942e-07
CCS	1.1416e-11	0.433678	2.06424e-07
ARID3B	1.15231e-11	0.256014	2.08361e-07
FCGR2A	1.15341e-11	-0.337963	2.0856e-07
ARMC6	1.15735e-11	0.277083	2.09272e-07
SH3TC1	1.16655e-11	0.301692	2.10935e-07
GIMAP4	1.16837e-11	0.211824	2.11265e-07
LURAP1	1.17656e-11	-0.204793	2.12745e-07
SEPTIN11	1.18446e-11	0.250309	2.14175e-07
BICRA	1.19186e-11	-1.06097	2.15512e-07
WASHC3	1.19249e-11	0.241759	2.15626e-07
HDAC3	1.20214e-11	0.205678	2.17371e-07
KANSL2	1.21188e-11	-0.300949	2.19133e-07
DIS3L2	1.2121e-11	0.301803	2.19172e-07
TRAPPC4	1.21665e-11	0.228732	2.19995e-07
IMPA1	1.21962e-11	-0.694045	2.20531e-07
DCK	1.22067e-11	0.252589	2.20721e-07
MAPKAPK5	1.22141e-11	0.312145	2.20855e-07
RSBN1	1.23138e-11	-0.554192	2.22658e-07
ERH	1.24176e-11	0.434813	2.24534e-07
SEPTIN7	1.24721e-11	0.297825	2.2552e-07
FBXO42	1.25992e-11	0.325868	2.27818e-07
LCORL	1.26288e-11	0.293171	2.28354e-07
EIF3L	1.27618e-11	0.30325	2.30759e-07
ZDHHC12	1.27775e-11	0.457756	2.31044e-07
EIF2AK3	1.28766e-11	-1.47042	2.32835e-07
FH	1.31924e-11	0.287685	2.38544e-07
GTF2E1	1.32999e-11	0.621645	2.4049e-07
DGLUCY	1.34623e-11	0.391931	2.43426e-07
CHURC1	1.36097e-11	0.312384	2.46091e-07
GALT	1.36101e-11	0.279951	2.46097e-07
SIKE1	1.38719e-11	-0.25427	2.50833e-07
ZDHHC21	1.40618e-11	-0.346859	2.54265e-07
CCL3	1.41556e-11	-0.955357	2.55962e-07
PHACTR2	1.41716e-11	0.346672	2.5625e-07
VPS8	1.42022e-11	0.288119	2.56804e-07
KLHL2	1.447e-11	0.451304	2.61647e-07
PIK3CG	1.44727e-11	0.261102	2.61695e-07
UBN2	1.46332e-11	-0.893579	2.64597e-07
SIGLEC14	1.47104e-11	0.285746	2.65994e-07
CRYZ	1.48329e-11	0.202517	2.68208e-07
BCAS2	1.4896e-11	-0.695845	2.69349e-07
POLR1D	1.49213e-11	0.339245	2.69807e-07
CPOX	1.49395e-11	0.215164	2.70136e-07
MAP2K4	1.51206e-11	-0.691927	2.73411e-07
A2M	1.51757e-11	-0.344741	2.74407e-07
NCLN	1.51918e-11	0.396848	2.74698e-07
ENTPD7	1.54683e-11	-0.38498	2.79698e-07
TRIM35	1.55222e-11	-1.09151	2.80672e-07
HSPBP1	1.58138e-11	-0.636368	2.85946e-07
SMYD4	1.59231e-11	-0.858462	2.87922e-07
ATG5	1.60347e-11	0.297123	2.89939e-07
GABPA	1.60672e-11	-0.364307	2.90527e-07
ZCCHC9	1.65963e-11	-0.305098	3.00095e-07
CSNK2B	1.66376e-11	0.416915	3.00841e-07
DKC1	1.67182e-11	0.249949	3.02299e-07
DDI2	1.68429e-11	-0.407276	3.04553e-07
PCSK5	1.68614e-11	0.210284	3.04888e-07
PHKA2	1.70845e-11	-1.87168	3.08921e-07
TSC22D3	1.7202e-11	0.281012	3.11046e-07
NPRL3	1.72269e-11	0.35975	3.11497e-07
TMEM170A	1.72733e-11	0.351749	3.12336e-07
INO80E	1.75639e-11	0.315341	3.17591e-07
TTL	1.79067e-11	0.203526	3.23788e-07
TSPYL1	1.85433e-11	0.359686	3.353e-07
CAPZB	1.86538e-11	-0.269994	3.37298e-07
ACAD8	1.86607e-11	-0.749006	3.37422e-07
ACD	1.86974e-11	-1.69175	3.38086e-07
MAIP1	1.90642e-11	-0.477382	3.44719e-07
CLK3	1.95067e-11	0.409025	3.5272e-07
TSTA3	1.96501e-11	-0.405552	3.55314e-07
ZC3H10	1.96971e-11	-0.651659	3.56163e-07
FMR1	1.97898e-11	0.511085	3.57839e-07
CLEC2D	1.99744e-11	0.241068	3.61177e-07
ERLEC1	1.9991e-11	0.273986	3.61476e-07
GCNT1	2.03844e-11	0.397186	3.68591e-07
KLHL8	2.04802e-11	-0.75245	3.70322e-07
TRAPPC10	2.05494e-11	0.327532	3.71574e-07
BDH1	2.05961e-11	-0.479774	3.72419e-07
ZDHHC14	2.07691e-11	0.398676	3.75547e-07
TRAP1	2.0856e-11	0.250788	3.77118e-07
NOD2	2.08587e-11	0.34815	3.77167e-07
BMP2K	2.09733e-11	0.295075	3.7924e-07
APOC2	2.12421e-11	2.60768	3.841e-07
ZFR	2.12947e-11	0.41659	3.85051e-07
EXOC1	2.13402e-11	0.396251	3.85874e-07
USP18	2.13644e-11	0.435914	3.86312e-07
TAF11	2.13941e-11	0.235579	3.86849e-07
HINT3	2.16848e-11	0.220043	3.92104e-07
SMG9	2.18179e-11	-0.489488	3.9451e-07
DVL3	2.20808e-11	0.343086	3.99266e-07
SRXN1	2.21758e-11	0.327756	4.00983e-07
UQCRFS1	2.24716e-11	-0.225727	4.06332e-07
PFDN2	2.25711e-11	0.399367	4.08131e-07
SLC10A3	2.26781e-11	-0.859399	4.10066e-07
RBM17	2.28462e-11	0.233604	4.13104e-07
ANKLE2	2.31197e-11	0.421645	4.18051e-07
ADPRHL2	2.31936e-11	0.339175	4.19386e-07
RNF146	2.33399e-11	0.284821	4.22032e-07
GOLGA5	2.33622e-11	0.250629	4.22434e-07
UBP1	2.34061e-11	0.328184	4.2323e-07
CGGBP1	2.34685e-11	0.343447	4.24357e-07
FURIN	2.35103e-11	0.455788	4.25114e-07
NT5DC2	2.36447e-11	0.227627	4.27544e-07
CLUH	2.36599e-11	0.421438	4.27818e-07
OXSR1	2.37748e-11	0.360583	4.29895e-07
CHD8	2.40779e-11	0.504274	4.35377e-07
AKT2	2.41167e-11	0.20557	4.36079e-07
CDC42EP3	2.44673e-11	-0.459336	4.42417e-07
MFSD6	2.45072e-11	-0.222193	4.43139e-07
ZNHIT2	2.454e-11	-2.0726	4.43732e-07
MFF	2.46405e-11	0.30245	4.4555e-07
MAP4K4	2.46538e-11	0.213115	4.45791e-07
GTDC1	2.4987e-11	-1.31036	4.51815e-07
DDX52	2.51547e-11	0.217221	4.54848e-07
OSGIN1	2.5414e-11	-0.319058	4.59536e-07
RBCK1	2.5425e-11	0.34566	4.59735e-07
CDR2	2.56155e-11	-0.208663	4.6318e-07
ACER3	2.57374e-11	0.301175	4.65383e-07
DROSHA	2.58051e-11	-0.354844	4.66609e-07
MCM6	2.58071e-11	-0.707351	4.66644e-07
NR4A3	2.59839e-11	-2.56512	4.69841e-07
USP3	2.60776e-11	0.383054	4.71536e-07
BUD13	2.64503e-11	-0.621938	4.78275e-07
COQ7	2.64542e-11	-0.310601	4.78346e-07
PLEKHF2	2.64814e-11	0.234161	4.78836e-07
PHF1	2.66234e-11	0.361289	4.81403e-07
AIDA	2.68631e-11	0.374782	4.85739e-07
SEC63	2.71258e-11	0.219657	4.90488e-07
EDF1	2.73963e-11	0.339122	4.95379e-07
NFKBIA	2.75759e-11	-0.266431	4.98627e-07
TLK2	2.77034e-11	0.348407	5.00933e-07
SMIM3	2.7751e-11	0.225472	5.01793e-07
PRPSAP1	2.7827e-11	0.333735	5.03168e-07
SPAST	2.81245e-11	0.620633	5.08548e-07
CBFA2T2	2.82514e-11	0.331975	5.10841e-07
NBN	2.82601e-11	0.260154	5.10999e-07
NINJ1	2.84376e-11	-0.266053	5.1421e-07
CCDC93	2.85429e-11	0.300122	5.16113e-07
HMGXB4	2.88263e-11	0.209918	5.21237e-07
PAM	2.8828e-11	-0.38663	5.21268e-07
GPALPP1	2.91067e-11	-0.215693	5.26308e-07
ASH2L	2.91934e-11	0.402673	5.27875e-07
RRP36	2.93781e-11	0.552248	5.31215e-07
CCDC69	2.93982e-11	0.241898	5.31577e-07
ARL15	2.94688e-11	0.263551	5.32855e-07
MGME1	2.95187e-11	-0.41294	5.33757e-07
AGPAT5	2.95216e-11	0.316812	5.3381e-07
FBXO28	2.96166e-11	0.221064	5.35528e-07
ZC3H14	2.9748e-11	-0.433355	5.37903e-07
DUSP5	2.97902e-11	0.3356	5.38666e-07
HDAC4	2.98036e-11	-0.261129	5.38908e-07
PSD4	2.98598e-11	0.399835	5.39925e-07
COA4	2.98656e-11	0.241864	5.4003e-07
CCDC130	2.98693e-11	0.216447	5.40096e-07
USB1	2.99563e-11	0.358843	5.41669e-07
HBS1L	3.01643e-11	0.292233	5.45431e-07
RNF185	3.05121e-11	0.553647	5.51721e-07
PMPCA	3.09303e-11	0.542207	5.59282e-07
ASB8	3.11918e-11	0.482985	5.64011e-07
ULK1	3.12084e-11	0.481024	5.64311e-07
RUFY1	3.21862e-11	0.225823	5.8199e-07
OTUD5	3.21869e-11	0.652434	5.82004e-07
TANGO6	3.22215e-11	-0.34675	5.82629e-07
CARS2	3.24039e-11	0.470526	5.85928e-07
SREK1IP1	3.24343e-11	-1.53811	5.86477e-07
ACOT8	3.2587e-11	-0.422533	5.89239e-07
MOB2	3.29868e-11	-0.241469	5.96466e-07
PAXBP1	3.29886e-11	0.201112	5.965e-07
CC2D1A	3.30349e-11	0.405719	5.97336e-07
MAP3K14	3.31361e-11	-0.802836	5.99166e-07
C19orf47	3.39056e-11	-0.285978	6.1308e-07
DCAF8	3.52187e-11	0.207551	6.36825e-07
TMX3	3.52656e-11	0.364125	6.37673e-07
CPT2	3.57954e-11	0.324352	6.47252e-07
ACTL6A	3.65568e-11	-0.606062	6.61021e-07
MRM2	3.67514e-11	0.266987	6.6454e-07
RPP25L	3.6888e-11	-0.303955	6.67008e-07
IGBP1	3.70081e-11	0.38163	6.69181e-07
GOT2	3.72126e-11	0.327029	6.72879e-07
COQ9	3.85896e-11	0.300818	6.97778e-07
DHRS3	3.86525e-11	0.2955	6.98914e-07
AARS2	3.90467e-11	-0.522743	7.06042e-07
ATXN7	3.9072e-11	0.232235	7.065e-07
CLPP	3.90802e-11	0.418865	7.06648e-07
NCBP2	3.95047e-11	0.371944	7.14325e-07
RBM12B	3.95393e-11	-0.396173	7.1495e-07
DPM1	3.96129e-11	0.225231	7.1628e-07
TMEM183A	3.96805e-11	0.442313	7.17503e-07
AXIN1	4.07111e-11	0.476746	7.36137e-07
STX10	4.07662e-11	0.25701	7.37134e-07
PARP15	4.12198e-11	0.213207	7.45336e-07
C1orf52	4.14714e-11	0.291869	7.49886e-07
ABHD8	4.1605e-11	0.385812	7.52302e-07
TAZ	4.21292e-11	0.3201	7.61781e-07
SETD5	4.25147e-11	0.269495	7.68751e-07
SND1	4.26852e-11	0.22328	7.71834e-07
SLC7A5	4.27998e-11	-0.439692	7.73906e-07
NPHP3	4.29143e-11	0.448411	7.75977e-07
TCERG1	4.35759e-11	0.344288	7.87939e-07
SMIM29	4.39039e-11	0.502588	7.9387e-07
COA5	4.42596e-11	-0.543729	8.00302e-07
AIG1	4.44007e-11	0.456233	8.02853e-07
GPANK1	4.46158e-11	-0.625132	8.06743e-07
[truncated: 1,937 more rows]

## Sheet: Cluster_5_2D_MDMi
	p_val	avg_log2FC	p_val_adj
B2M	2.64983e-98	-1.92732	4.79143e-94
NPC2	2.60902e-89	-1.85817	4.71762e-85
CD74	2.62874e-87	-1.52042	4.75329e-83
CD68	9.92996e-87	-1.41472	1.79553e-82
FCER1G	7.84405e-84	-1.80431	1.41836e-79
FTL	5.74467e-81	-1.49098	1.03875e-76
IFI30	3.48297e-80	-1.39167	6.29791e-76
CREG1	1.08452e-79	-1.75215	1.96104e-75
LAPTM5	7.91015e-79	-1.402	1.43031e-74
LYZ	9.41224e-77	-2.09206	1.70192e-72
LGALS1	4.86904e-74	-1.62528	8.8042e-70
IFI6	4.65327e-73	-1.39691	8.41404e-69
C1QA	6.8108e-72	-1.53134	1.23153e-67
SRGN	7.56397e-70	-2.02192	1.36772e-65
CD63	1.4477e-69	-1.40498	2.61773e-65
TMSB4X	1.22683e-68	-1.17085	2.21835e-64
S100A11	3.81262e-68	-1.66293	6.89399e-64
S100A6	5.33026e-68	-1.6697	9.63818e-64
C1QC	9.60556e-65	-1.21138	1.73688e-60
MT-CO3	9.91667e-63	3.28853	1.79313e-58
TYROBP	5.00374e-62	-1.22522	9.04776e-58
OAZ1	7.68839e-61	-1.28017	1.39021e-56
CST3	1.34623e-59	-1.37198	2.43425e-55
TMSB10	5.66445e-59	-1.26708	1.02425e-54
MT-ATP6	2.13885e-58	3.23141	3.86746e-54
MT-CO2	5.44199e-58	3.11764	9.84021e-54
LY6E	7.09383e-57	-1.1704	1.28271e-52
CYBA	7.55794e-57	-1.12475	1.36663e-52
MT-ND4L	1.95844e-56	3.47949	3.54126e-52
CCL13	5.86544e-56	-1.44393	1.06059e-51
AIF1	9.63127e-56	-1.32283	1.74153e-51
C1QB	1.03502e-55	-1.64104	1.87152e-51
STAB1	3.28705e-55	1.33692	5.94364e-51
PPT1	3.51932e-55	-1.69891	6.36363e-51
SIGLEC1	3.62224e-52	1.22385	6.54973e-48
TMEM176B	3.30866e-51	-1.10804	5.98273e-47
MT-ND4	7.255e-51	3.10566	1.31185e-46
CFL1	8.17677e-49	-1.05444	1.47852e-44
MT-CYB	2.73367e-48	3.35607	4.94302e-44
EHBP1L1	4.01649e-48	1.44423	7.26262e-44
AHNAK	1.25773e-47	1.11097	2.27422e-43
FTH1	1.82049e-47	-1.07227	3.29181e-43
ACTB	2.81942e-47	-1.04579	5.09808e-43
TSPO	2.63006e-45	-1.02703	4.75568e-41
S100A4	3.65393e-45	-1.25954	6.60704e-41
GM2A	1.85452e-44	-1.44091	3.35334e-40
ARAP1	4.12822e-44	1.15476	7.46465e-40
YBX1	6.52096e-44	-2.10344	1.17912e-39
ITGAX	3.72647e-43	1.27247	6.7382e-39
ATP6V0E1	1.77576e-42	-1.52373	3.21092e-38
TMBIM1	2.54516e-41	-1.24842	4.60216e-37
BRI3	2.802e-41	-0.820367	5.06657e-37
S100A10	4.17614e-41	-1.44034	7.5513e-37
TMEM176A	4.53712e-41	-1.39933	8.20401e-37
IFITM3	2.28395e-39	-1.44582	4.12984e-35
MT-ND1	2.39512e-39	3.13368	4.33086e-35
MT-ND5	4.2183e-39	3.13402	7.62753e-35
RNASE1	7.45155e-39	-1.77514	1.34739e-34
TLN1	1.1697e-38	1.1971	2.11505e-34
PLEC	2.96603e-38	1.43658	5.36318e-34
MYO9B	3.64346e-38	1.19517	6.5881e-34
NDUFC2	3.71803e-38	-2.35305	6.72294e-34
RNF213	7.21183e-38	1.22884	1.30404e-33
MT-ND3	7.42815e-38	3.00623	1.34316e-33
ARHGDIB	9.16485e-38	-1.05055	1.65719e-33
BST2	1.1428e-37	-0.971012	2.06642e-33
MT-ND2	1.34054e-37	3.08983	2.42397e-33
TMED10	1.39194e-37	-1.73851	2.51691e-33
LENG8	3.57192e-37	1.57526	6.45875e-33
FXYD5	2.37738e-36	-1.19713	4.29877e-32
ATP5F1E	2.47586e-36	-1.43602	4.47686e-32
RSRP1	1.74129e-35	1.20112	3.14861e-31
ARHGEF10L	2.70418e-35	1.21113	4.8897e-31
RHOA	3.23322e-35	-1.20695	5.84631e-31
RTN3	5.54397e-35	-1.27484	1.00246e-30
ZEB2	6.5334e-35	1.05555	1.18137e-30
TIMP1	3.70451e-34	-1.63806	6.69849e-30
SELENOP	2.57167e-33	-1.26047	4.65009e-29
SYNGR2	2.89181e-33	-1.00377	5.22898e-29
CIITA	3.10104e-33	1.15507	5.60731e-29
ARHGAP4	6.09353e-33	1.20987	1.10183e-28
LRP1	6.80614e-33	0.9864	1.23069e-28
H3F3A	1.30147e-32	-1.2866	2.35331e-28
DOCK2	1.514e-32	1.21353	2.73762e-28
SDCBP	1.84242e-32	-0.919296	3.33146e-28
ADIPOR1	2.07701e-32	-1.29156	3.75565e-28
S100A9	2.40865e-32	-1.53599	4.35531e-28
PLXNB2	3.98502e-32	1.0946	7.20572e-28
EMP3	4.17542e-32	-1.06607	7.55e-28
PNPLA6	9.02476e-32	1.17837	1.63186e-27
DAZAP2	1.25952e-31	-1.16096	2.27746e-27
CALR	1.56906e-31	-1.27099	2.83718e-27
GABARAP	1.73036e-31	-1.35552	3.12883e-27
IGSF6	1.83227e-31	-1.09183	3.31312e-27
UBB	7.30299e-31	-1.52315	1.32053e-26
PMP22	7.40495e-31	-1.02215	1.33896e-26
NDUFA4	7.6413e-31	-1.61558	1.3817e-26
CPVL	1.85671e-30	-1.09135	3.3573e-26
TMEM50A	1.86691e-30	-1.09841	3.37575e-26
UBE2L6	2.46678e-30	-1.37503	4.46044e-26
VAMP8	3.43523e-30	-0.889482	6.21158e-26
SH3BGRL	5.02687e-30	-0.977018	9.08958e-26
CTSS	5.99817e-30	-0.743278	1.08459e-25
NOP10	7.7564e-30	-1.40164	1.40251e-25
GSTP1	1.13336e-29	-1.25587	2.04934e-25
FOLR2	1.19086e-29	-0.94384	2.15331e-25
ANXA2	1.24524e-29	-0.796007	2.25163e-25
UBA52	1.43587e-29	-1.34466	2.59635e-25
NCOR2	1.6335e-29	1.03354	2.95369e-25
CTSH	1.97715e-29	-0.820022	3.57508e-25
CTSC	4.4251e-29	-0.78042	8.00147e-25
CTSZ	6.24206e-29	-0.658152	1.12869e-24
ASAH1	8.46882e-29	-0.948706	1.53133e-24
CD164	9.11547e-29	-1.27451	1.64826e-24
STOM	1.02553e-28	-1.21298	1.85437e-24
ITPR2	1.11671e-28	1.1075	2.01923e-24
CD99	1.52471e-28	-0.898596	2.75698e-24
SELENOF	1.95554e-28	-1.10516	3.536e-24
SSR2	3.62375e-28	-1.39153	6.55247e-24
COX7C	4.29075e-28	-1.66414	7.75853e-24
PFN1	5.11549e-28	-0.784148	9.24984e-24
TCIRG1	6.47689e-28	1.20805	1.17115e-23
SH3BGRL3	6.51246e-28	-1.25901	1.17758e-23
CHCHD2	8.64477e-28	-1.46106	1.56315e-23
TYMP	1.09439e-27	0.773132	1.97888e-23
DYNLRB1	1.28349e-27	-1.37341	2.3208e-23
LAMP2	1.36417e-27	-0.981569	2.4667e-23
LAMTOR1	1.56549e-27	-1.08508	2.83072e-23
LIPA	2.58009e-27	-0.846497	4.66531e-23
TOMM7	2.68868e-27	-1.38229	4.86168e-23
MACF1	3.39655e-27	1.33471	6.14165e-23
ANXA5	3.57079e-27	-0.759291	6.4567e-23
NDUFA2	3.73436e-27	-1.51414	6.75248e-23
LAPTM4A	4.35474e-27	-1.54458	7.87424e-23
MT-ND6	5.35101e-27	2.99869	9.6757e-23
ATP6V0C	8.14666e-27	-1.06341	1.47308e-22
ECHS1	8.39841e-27	-1.6916	1.5186e-22
LGALS3	9.15234e-27	-1.02875	1.65493e-22
TRBC1	9.17335e-27	9.48303	1.65873e-22
C3AR1	9.9745e-27	-0.921481	1.80359e-22
TNS3	2.20305e-26	1.02363	3.98355e-22
PRDX1	2.40378e-26	-0.938317	4.34652e-22
ISG15	2.6148e-26	-1.22533	4.72808e-22
ATP6V0B	2.91019e-26	-1.10817	5.2622e-22
ADAMTSL4	3.81225e-26	0.901288	6.89332e-22
C4orf3	3.83208e-26	-1.45356	6.92917e-22
MROH1	3.96751e-26	1.54307	7.17406e-22
ATOX1	4.21141e-26	-1.15828	7.61508e-22
COX8A	4.33356e-26	-1.33015	7.83594e-22
CYBRD1	4.39084e-26	-1.48597	7.93952e-22
CD53	4.885e-26	-0.807545	8.83306e-22
SOD1	6.01915e-26	-1.67355	1.08838e-21
BSG	7.32626e-26	-1.36595	1.32473e-21
RNF130	7.52566e-26	-0.856595	1.36079e-21
KIAA0100	7.77349e-26	1.02571	1.4056e-21
SUMO3	1.02024e-25	-0.973203	1.84481e-21
GLUL	3.68643e-25	-0.676304	6.66581e-21
TNFAIP2	3.88169e-25	0.930703	7.01887e-21
EPHX1	4.40559e-25	-0.935511	7.96618e-21
HMOX1	5.02338e-25	-1.26434	9.08327e-21
CTSB	6.36774e-25	-0.672173	1.15142e-20
SCARB2	6.82106e-25	-1.12032	1.23338e-20
DNMT1	1.09451e-24	1.18261	1.97909e-20
AP2S1	1.20613e-24	-1.0456	2.18093e-20
CCNL2	1.41592e-24	1.51294	2.56026e-20
HEXB	1.79352e-24	-0.990307	3.24304e-20
PRNP	1.99289e-24	-0.831414	3.60355e-20
ITM2B	2.78364e-24	-0.662549	5.03338e-20
SERPING1	2.80269e-24	-1.63914	5.06782e-20
SF3B5	3.4497e-24	-1.56122	6.23775e-20
HSPB1	3.68014e-24	-0.983891	6.65444e-20
DNAJB1	4.39826e-24	-1.67988	7.95293e-20
CAPZB	5.62053e-24	-0.916825	1.0163e-19
M6PR	6.15126e-24	-0.798737	1.11227e-19
PLCB2	6.61596e-24	1.05863	1.1963e-19
TMEM106A	6.63279e-24	0.976293	1.19934e-19
NDUFA11	6.93383e-24	-1.81258	1.25378e-19
MGST3	6.98483e-24	-1.05966	1.263e-19
SSR4	8.34005e-24	-1.59452	1.50805e-19
LY86	9.76248e-24	-1.14324	1.76525e-19
RNASE6	1.03672e-23	-1.1192	1.87459e-19
SFT2D1	1.64986e-23	-1.23216	2.98328e-19
VAT1	1.71458e-23	-0.810681	3.1003e-19
TALDO1	1.89759e-23	-0.928276	3.43123e-19
TRAM1	2.01388e-23	-1.17277	3.64149e-19
UQCR11	2.14584e-23	-1.53347	3.88011e-19
CRTAP	2.24729e-23	-1.01527	4.06355e-19
ROMO1	2.58497e-23	-1.88973	4.67415e-19
GPNMB	3.02511e-23	-0.688933	5.47e-19
SCAMP2	3.0698e-23	-0.797438	5.55082e-19
RAB31	3.28745e-23	-0.975744	5.94437e-19
ADCY7	3.7057e-23	1.12018	6.70065e-19
YWHAE	4.18689e-23	-1.30642	7.57073e-19
TMEM179B	5.80221e-23	-1.32217	1.04916e-18
LAMTOR2	8.46991e-23	-1.23406	1.53153e-18
SNX3	9.87347e-23	-1.19256	1.78532e-18
GADD45GIP1	1.03019e-22	-2.20524	1.86279e-18
ISCU	1.22149e-22	-1.22184	2.2087e-18
HK3	1.66602e-22	1.23554	3.01249e-18
ATP6AP2	2.00582e-22	-0.804904	3.62693e-18
COX4I1	2.07993e-22	-1.03638	3.76094e-18
CD163	2.10222e-22	0.606989	3.80124e-18
EMC7	2.30099e-22	-1.33012	4.16065e-18
MPC2	2.32453e-22	-1.69612	4.20321e-18
XAF1	2.44262e-22	1.04402	4.41675e-18
PPDPF	2.48048e-22	-1.40842	4.4852e-18
AGRN	3.02261e-22	1.5225	5.46548e-18
VAMP3	3.05548e-22	-0.872958	5.52492e-18
RSU1	4.50461e-22	-1.0454	8.14523e-18
HTT	4.68953e-22	1.31775	8.47962e-18
MYO15B	5.69621e-22	1.92374	1.02999e-17
FCGR2A	5.70358e-22	-0.801938	1.03132e-17
BLVRB	6.04116e-22	-0.870926	1.09236e-17
MAN2B1	6.11378e-22	0.747213	1.10549e-17
EVI2A	6.18091e-22	-1.14044	1.11763e-17
CFD	6.47226e-22	-0.988736	1.17031e-17
RNASEK	7.22276e-22	-0.910964	1.30602e-17
GNS	7.98394e-22	-0.689347	1.44366e-17
PPIB	8.37723e-22	-1.07538	1.51477e-17
PIK3R5	8.59894e-22	0.958229	1.55486e-17
CD86	8.71954e-22	-1.10161	1.57667e-17
FPR3	9.38746e-22	-0.666577	1.69744e-17
TRAPPC5	9.51502e-22	-1.36825	1.72051e-17
GRINA	1.21271e-21	-0.709956	2.19281e-17
SERF2	1.868e-21	-0.824219	3.37771e-17
ATP5MF	1.97724e-21	-1.47995	3.57524e-17
WSB1	2.08403e-21	0.831889	3.76835e-17
MYDGF	2.23664e-21	-0.89641	4.04429e-17
CALM3	2.33156e-21	-0.9816	4.21592e-17
REEP5	2.33322e-21	-0.930529	4.21892e-17
CSTB	2.56358e-21	-1.13245	4.63546e-17
STMP1	2.8634e-21	-1.49764	5.1776e-17
MAPK1IP1L	2.98817e-21	-0.993947	5.40321e-17
GPX4	3.17807e-21	-0.939122	5.74659e-17
POLR2L	3.3903e-21	-1.00269	6.13034e-17
FGD2	3.574e-21	1.05453	6.46251e-17
TMBIM6	4.35631e-21	-2.12681	7.87708e-17
PRDX4	4.36533e-21	-1.29467	7.89339e-17
TTYH3	5.04225e-21	0.564559	9.11739e-17
ARGLU1	5.70218e-21	1.12822	1.03107e-16
PCBD1	6.25023e-21	-1.43759	1.13017e-16
DMXL2	1.15226e-20	0.87757	2.08351e-16
TNRC18	1.34304e-20	1.34814	2.42848e-16
SERINC1	1.39882e-20	-0.912201	2.52935e-16
[truncated: 1,664 more rows]

## Sheet: Cluster_6_2D_MDMi
	p_val	avg_log2FC	p_val_adj
[truncated: 1,260 more rows]
