# Supplementary material for: Microglial heterogeneity: influence of human 2D, 3D, and co-culture models on gene expression and immune function
Source: Front Cell Neurosci. 2026 Feb 11;20:1770518. doi: 10.3389/fncel.2026.1770518 (PMC12932485; doi:10.3389/fncel.2026.1770518)
Supplement: Supplementary Table 3 — Shows cluster-specific gene expression in 3D MDMi. [file Table_3.xlsx]

## Sheet: Clusters_0_3D_CC_MD
	p_val	avg_log2FC	p_val_adj
CCL13	0	2.34932	0
F13A1	0	1.779	0
FOLR2	0	1.71713	0
SELENOP	0	1.56127	0
MAF	0	1.15353	0
FUCA1	0	1.73557	0
CD163	0	0.926066	0
FCGRT	0	1.1353	0
CREG1	0	0.794717	0
CTSC	0	0.963115	0
CTSB	0	1.06035	0
PLD3	9.16e-307	0.888083	1.66e-302
SLCO2B1	2.55e-299	0.974557	4.61e-295
IDH1	4.97e-282	1.01576	8.99e-278
HMOX1	6.1e-276	1.54978	1.1e-271
SDC3	3.11e-273	1.13691	5.62e-269
CPVL	1.15e-266	0.941423	2.08e-262
OLFML2B	1.46e-263	1.11848	2.64e-259
MS4A4A	5.51e-255	1.03022	9.97e-251
SIGLEC1	4.71e-253	1.13855	8.52e-249
CCL23	3.11e-251	1.85388	5.62e-247
RNASE1	1.72e-249	2.11887	3.11e-245
LGMN	2.32e-248	1.62964	4.2e-244
GLUL	2.07e-243	0.853939	3.75e-239
TTYH3	9.96e-225	0.748048	1.8e-220
LTA4H	1.37e-224	-1.77301	2.47e-220
ADORA3	1.76e-223	1.63239	3.18e-219
PMP22	1.53e-218	0.862634	2.77e-214
C1QC	8.02e-218	0.792847	1.45e-213
MS4A6A	7.16e-217	0.791017	1.29e-212
CTSZ	6.22e-212	0.850728	1.13e-207
SNX6	9.1e-208	0.897012	1.64e-203
C1QA	3.43e-205	0.672124	6.21e-201
CTSL	6.15e-204	1.18774	1.11e-199
NPC2	1.44e-195	0.466715	2.61e-191
SLC7A8	4.6e-195	1.3015	8.32e-191
LILRB5	1.92e-194	1.14767	3.47e-190
STAB1	2.29e-193	0.594638	4.15e-189
AP1B1	3.26e-192	0.781273	5.9e-188
CD74	4.8e-189	0.642951	8.68e-185
CR1	3.64e-182	0.752315	6.59e-178
VIM	3.71e-182	-0.92611	6.71e-178
CCL2	4.69e-182	1.07255	8.49e-178
CTSA	9.26e-181	0.616179	1.67e-176
NPL	1.31e-175	0.751296	2.37e-171
SERPINA1	5.52e-169	-1.86426	9.98e-165
NINJ1	3.87e-168	0.587259	6.99e-164
CMKLR1	4.17e-166	0.822713	7.54e-162
SPN	2.12e-163	-2.02107	3.84e-159
S100A6	6.33e-162	-1.03083	1.14e-157
AP2A2	1.95e-161	0.841916	3.53e-157
CCL14	2.91e-156	3.25197	5.26e-152
WARS	7.64e-154	-1.75547	1.38e-149
PLA2G7	3.72e-153	0.794967	6.73e-149
GPR34	5.76e-152	0.827396	1.04e-147
GLMP	2.57e-151	1.04632	4.64e-147
CXCL12	3.88e-151	2.25165	7.01e-147
FBP1	1.19e-149	-1.77238	2.16e-145
ITM2B	3.43e-149	0.64432	6.2e-145
TPP1	6.78e-147	0.532544	1.23e-142
CD209	1.7e-146	1.04962	3.07e-142
CST3	2.77e-146	0.593319	5.01e-142
FPR3	5.48e-144	0.687766	9.91e-140
DPP4	1.73e-142	2.14209	3.12e-138
IGFBP4	2.46e-142	1.32294	4.46e-138
RBP1	4.42e-142	1.22796	7.99e-138
RNASE6	2.23e-141	0.747394	4.04e-137
COLEC12	5.03e-141	0.613395	9.09e-137
LAMP1	1.6e-139	0.444126	2.9e-135
NCF4	1.76e-139	0.681704	3.19e-135
CHI3L1	1.94e-136	-5.2191	3.51e-132
MAFB	3.36e-136	0.676851	6.07e-132
CD44	3.81e-136	-0.96726	6.89e-132
EEF2	3.16e-135	-0.746688	5.71e-131
ECM1	4.86e-134	1.00828	8.78e-130
CRIP1	5.5e-134	-1.8606	9.95e-130
RAB3IL1	7.68e-133	1.31751	1.39e-128
S1PR1	1.94e-132	1.37274	3.5e-128
TMEM176B	2.54e-132	0.505539	4.59e-128
RGL1	1.27e-131	0.945244	2.3e-127
ARL4C	2.67e-130	1.20836	4.83e-126
EPAS1	2.71e-130	0.776026	4.91e-126
CD68	3.24e-130	0.426045	5.86e-126
DAB2	1.49e-129	0.604081	2.7e-125
MCOLN1	2.55e-129	0.96525	4.61e-125
ITGAL	1.64e-127	-2.23702	2.96e-123
FGR	8.88e-125	-1.80729	1.61e-120
SRGN	6.12e-123	0.549618	1.11e-118
SLC9A9	1.27e-122	1.12937	2.3e-118
MFSD1	1e-121	0.512321	1.82e-117
CD48	1.16e-121	-1.61268	2.1e-117
AIF1	1.89e-121	0.463232	3.41e-117
TGFBI	2.23e-117	0.809886	4.04e-113
BLVRB	3.94e-117	0.97535	7.12e-113
FCGR3A	6.97e-115	0.574102	1.26e-110
SEL1L3	9.13e-114	-1.87732	1.65e-109
CH25H	7.46e-113	0.897439	1.35e-108
FLNA	3.27e-112	-1.09989	5.92e-108
LYVE1	3.33e-112	2.52614	6.02e-108
TSPAN4	1.14e-111	0.620336	2.07e-107
RNASE2	3.8e-111	1.00875	6.87e-107
TNFSF13	1.47e-110	0.480453	2.65e-106
BTG1	2.67e-110	-0.9188	4.83e-106
MPP1	4.97e-110	0.603524	9e-106
TMEM37	1.08e-107	0.909338	1.96e-103
ADAM9	1.99e-106	0.573485	3.61e-102
MARCKS	3.15e-106	0.656709	5.7e-102
CD200R1	3.86e-106	1.20192	6.99e-102
RIN2	5.97e-106	0.687934	1.08e-101
IL2RG	1.24e-105	-1.8644	2.24e-101
ENPP2	6.95e-104	1.13601	1.26e-99
FCGBP	9.17e-102	0.850608	1.66e-97
CAPG	1.9e-101	-0.778733	3.43e-97
MERTK	1.19e-100	0.751685	2.15e-96
MCEMP1	1.78e-100	-2.71067	3.21e-96
MRC1	2.59e-100	0.356056	4.69e-96
CD93	2.72e-100	0.747068	4.91e-96
BCL2A1	3.11e-100	-1.77268	5.63e-96
GLIPR1	1.13e-98	0.692705	2.04e-94
CEBPD	4.37e-98	0.755029	7.9e-94
MSR1	1.36e-97	0.631473	2.46e-93
CREM	4.12e-97	0.847903	7.46e-93
RHOU	4.64e-97	0.995469	8.39e-93
PDGFC	6.23e-97	0.711408	1.13e-92
CD63	1.31e-95	0.437065	2.37e-91
WWP1	2.73e-95	0.817048	4.94e-91
BST2	2.95e-95	0.535209	5.33e-91
TMEM86A	7.56e-94	0.792434	1.37e-89
NRP1	1.31e-93	0.45357	2.37e-89
BHLHE41	2.02e-93	-1.57819	3.64e-89
FCGR2A	3.32e-93	0.486145	6e-89
RAC2	4.78e-93	-0.902474	8.63e-89
CCL18	8.09e-93	2.40802	1.46e-88
ALDH1A1	3.87e-92	0.679299	7e-88
APPL2	4.86e-92	0.850207	8.79e-88
CRYBB1	1.88e-91	1.6403	3.4e-87
SUN2	1.36e-90	-0.906976	2.46e-86
B2M	2.63e-90	0.312842	4.75e-86
MAN1C1	8.49e-90	1.01439	1.53e-85
FGF13	9.01e-90	3.10075	1.63e-85
P2RX7	1.57e-89	-2.03096	2.84e-85
PLAU	1.85e-89	0.690083	3.34e-85
GATM	3.25e-89	0.92573	5.89e-85
EEF1G	8.51e-89	-0.614578	1.54e-84
ME1	1.61e-88	0.654197	2.91e-84
CD180	2.99e-88	1.10762	5.41e-84
S100A10	2.95e-87	-0.691996	5.34e-83
JUND	3.61e-87	-0.713072	6.52e-83
C1QB	6.16e-87	0.857886	1.11e-82
SPI1	1.29e-85	-0.331549	2.33e-81
GPBAR1	1.15e-84	1.93426	2.08e-80
THBD	1.4e-84	0.939918	2.54e-80
ITGB2	2.18e-84	-0.47833	3.93e-80
SCN1B	4.17e-84	1.53697	7.55e-80
ABCA1	4.75e-84	0.583898	8.6e-80
CYP27A1	3.87e-83	-0.780119	7e-79
HRH1	4.98e-83	1.54879	9e-79
RBPJ	7.61e-83	0.601472	1.38e-78
CD52	4.61e-82	-2.91906	8.34e-78
OLR1	6.82e-82	-2.15112	1.23e-77
TMEM176A	8.76e-81	0.49501	1.58e-76
CD28	1.17e-80	1.92441	2.12e-76
LACC1	1.6e-80	0.613071	2.9e-76
CD163L1	1.84e-79	0.751788	3.33e-75
C5AR1	5.8e-79	0.43119	1.05e-74
CKAP4	2.76e-78	-1.15155	5e-74
STON2	5.12e-78	0.974733	9.27e-74
SUCNR1	1.04e-77	0.88076	1.88e-73
ADAP2	1.69e-77	0.514886	3.06e-73
DIAPH1	2.05e-77	-0.97259	3.7e-73
CD9	4.12e-77	-1.43587	7.45e-73
UBE2J1	5e-77	-1.03729	9.03e-73
SLC46A1	5e-77	0.777133	9.04e-73
SLC37A2	1.09e-76	0.520636	1.97e-72
TMIGD3	3.12e-75	1.25488	5.64e-71
GNPDA1	3.65e-75	0.821505	6.6e-71
TBC1D14	5.8e-75	0.542764	1.05e-70
EGFL7	1.8e-74	1.52933	3.26e-70
PRNP	3.25e-74	0.428816	5.88e-70
ITGAX	4.02e-74	-1.33665	7.27e-70
FXYD5	4.47e-74	-0.500989	8.08e-70
CDA	2.49e-73	-1.16525	4.51e-69
MARCO	4.63e-73	-1.38012	8.38e-69
ZNF704	3.9e-72	1.31595	7.04e-68
MTHFD2	8.02e-72	-1.04572	1.45e-67
FLT1	2.48e-71	-3.41221	4.48e-67
CD38	2.96e-71	0.671451	5.35e-67
RAP2B	9.05e-71	0.472386	1.64e-66
ABLIM3	1.21e-70	1.71318	2.18e-66
EIF3L	4.14e-70	-0.69474	7.49e-66
RACK1	9.08e-70	-0.664884	1.64e-65
SLC38A7	1.2e-69	0.662115	2.16e-65
TMEM106A	2.05e-69	0.366274	3.71e-65
CKLF	1.96e-68	-1.01815	3.55e-64
RAB27A	4.99e-68	-1.17506	9.03e-64
ETV5	9.31e-68	0.741885	1.68e-63
ST6GAL1	1.59e-67	0.705206	2.88e-63
EPHX1	2.33e-67	0.750012	4.22e-63
GLIPR2	5.51e-67	-0.976976	9.96e-63
KCTD12	7.78e-67	0.403091	1.41e-62
FAM20A	1.28e-66	1.03214	2.31e-62
PRAM1	1.3e-66	-1.54668	2.36e-62
PLP2	2.27e-66	-1.29398	4.1e-62
EVI2B	3e-66	-0.76132	5.43e-62
SLC1A5	4.9e-66	-1.4847	8.87e-62
TNNT1	6.09e-66	-1.20643	1.1e-61
GFRA2	1.21e-65	1.19909	2.19e-61
ABHD12	2.24e-65	0.584784	4.04e-61
SLC22A23	2.66e-65	1.16889	4.82e-61
TRIM14	3.37e-65	0.639215	6.1e-61
DUSP3	9.05e-65	0.564037	1.64e-60
ENG	9.57e-65	0.336273	1.73e-60
IFI30	1.01e-64	0.366654	1.83e-60
EIF1	1.08e-64	-0.630203	1.96e-60
SREBF2	2.19e-64	-0.944767	3.96e-60
NDRG1	5.61e-64	-1.2701	1.01e-59
ACE	2.55e-63	0.518305	4.6e-59
MPEG1	2.82e-63	0.435629	5.1e-59
UBA52	8.3e-63	-0.451188	1.5e-58
CEBPB	4.66e-62	-0.532489	8.43e-58
ALOX15B	7.65e-62	-2.75594	1.38e-57
MYOF	2.11e-61	-1.15385	3.82e-57
TTC3	3.02e-61	-0.757054	5.47e-57
SGPL1	4.99e-61	0.512425	9.03e-57
DCUN1D3	1.88e-60	0.56102	3.4e-56
GIMAP5	2.45e-60	0.92572	4.44e-56
MYO1G	2.55e-60	-1.33624	4.6e-56
ALDH2	6.25e-60	-1.01754	1.13e-55
GBA	7.2e-60	0.458509	1.3e-55
RILPL2	1.04e-59	-1.03615	1.87e-55
PDCD1LG2	1.65e-59	0.648033	2.98e-55
IFNGR1	4.24e-59	-0.553902	7.67e-55
PBLD	4.35e-59	1.70816	7.87e-55
PTPN12	5.36e-59	-0.639166	9.7e-55
FN1	7.62e-59	-2.49872	1.38e-54
SCN9A	2.65e-58	1.16126	4.8e-54
SLC40A1	3.09e-58	1.30313	5.59e-54
LY96	5.36e-58	0.526296	9.69e-54
C1orf162	9.78e-58	0.478649	1.77e-53
CEMIP2	1.6e-57	0.780425	2.89e-53
PPBP	1.6e-57	1.09109	2.89e-53
TMEM26	2.49e-57	1.22069	4.51e-53
SHE	4.57e-57	1.45659	8.25e-53
FADS1	7.49e-57	-1.21485	1.35e-52
C15orf48	7.56e-57	-1.46001	1.37e-52
AMDHD2	8.25e-57	0.667459	1.49e-52
EIF2A	1.2e-56	-1.00202	2.17e-52
IQGAP2	1.27e-56	0.579553	2.3e-52
RASSF2	1.56e-56	0.492993	2.82e-52
TMEM236	2.25e-56	0.568522	4.07e-52
ACP2	3.62e-56	0.476335	6.55e-52
ATP1B1	4.25e-56	1.14574	7.69e-52
ALK	4.56e-56	1.84376	8.24e-52
CYP1B1	1.07e-55	0.522446	1.94e-51
BCL6	1.88e-55	-1.34202	3.41e-51
GASK1B	4.31e-54	0.508475	7.8e-50
SCAMP2	4.47e-54	0.374561	8.08e-50
LHFPL2	7.39e-54	0.451481	1.34e-49
FADS2	1.02e-53	-1.39581	1.85e-49
SNX10	1.42e-53	-0.880059	2.57e-49
PCSK5	1.43e-53	0.825266	2.58e-49
TIMP2	1.91e-53	0.272535	3.44e-49
NME2	1.13e-52	-0.75513	2.04e-48
CSF1	1.37e-52	-3.03022	2.47e-48
CD300E	1.4e-52	-1.6046	2.54e-48
RIPK2	2.59e-52	-1.25379	4.69e-48
TNFRSF1A	3.47e-52	0.337887	6.27e-48
RAB13	8.51e-52	-0.642015	1.54e-47
DYM	1.07e-51	-0.793874	1.93e-47
ARSB	1.3e-51	0.610557	2.35e-47
RNF141	3.58e-51	0.57247	6.48e-47
PDLIM7	4.91e-51	-1.78282	8.87e-47
C2	5.08e-51	1.02878	9.18e-47
CLTA	5.91e-51	0.493154	1.07e-46
BACH1	1.14e-50	-0.704579	2.06e-46
TPCN1	1.34e-50	0.659985	2.42e-46
VASH1	1.43e-50	-1.01817	2.58e-46
CSDE1	1.76e-50	-0.551756	3.18e-46
SPG21	2.06e-50	-0.426688	3.73e-46
PCDH12	2.4e-50	1.5381	4.35e-46
PLBD2	2.41e-50	0.483198	4.36e-46
SLAMF7	3.29e-50	-2.53919	5.95e-46
EGR2	9.14e-50	-2.48773	1.65e-45
ITGB5	9.56e-50	0.411511	1.73e-45
CHST2	1.23e-49	-1.67832	2.23e-45
EEF1B2	1.63e-49	-0.796704	2.94e-45
VAMP8	2.74e-49	0.282283	4.95e-45
WLS	3.75e-49	0.545502	6.79e-45
HCK	4.29e-49	-0.439816	7.76e-45
SERPINB2	5.46e-49	3.12744	9.87e-45
DENND11	5.81e-49	0.330201	1.05e-44
OXA1L	1e-48	-0.601194	1.81e-44
HFE	1.06e-48	0.810353	1.92e-44
HSD17B14	1.21e-48	0.664476	2.19e-44
TNFRSF9	1.54e-48	-2.35304	2.79e-44
MID1IP1	1.55e-48	-1.00622	2.8e-44
ITGA9	1.67e-48	0.6847	3.03e-44
TMSB4X	1.78e-48	-0.313614	3.23e-44
GPNMB	2.58e-48	0.207449	4.67e-44
PPDPF	2.61e-48	-0.725073	4.73e-44
GYPC	2.98e-48	-1.13694	5.39e-44
DPYSL2	4.36e-48	-0.433563	7.88e-44
NRP2	6.26e-48	0.422101	1.13e-43
ANTXR2	7.25e-48	0.497452	1.31e-43
MTSS1	2.05e-47	0.786762	3.7e-43
CLEC4E	6.41e-47	-1.83611	1.16e-42
CCDC80	1.32e-46	2.73415	2.39e-42
INHBA	2.5e-46	-5.45706	4.51e-42
IL7R	4.47e-46	0.324274	8.08e-42
P2RY6	5.44e-46	0.465995	9.84e-42
SLC35F6	6.47e-46	0.440737	1.17e-41
TPD52L2	8.08e-46	0.381526	1.46e-41
RASSF5	8.92e-46	-0.78775	1.61e-41
CLLU1OS	1.16e-45	-3.6076	2.1e-41
ATF5	1.16e-45	0.536034	2.1e-41
FTL	1.22e-45	0.23142	2.21e-41
VSIR	1.34e-45	-0.702848	2.42e-41
SLC8A1	1.73e-45	-0.577732	3.13e-41
MT2A	2.39e-45	-0.923985	4.32e-41
IL1RN	2.8e-45	-2.6293	5.07e-41
ID3	2.93e-45	0.478104	5.3e-41
CCL8	3.1e-45	1.37344	5.61e-41
ANP32B	8.65e-45	-0.887541	1.56e-40
CMPK1	1.01e-44	-0.522309	1.82e-40
CDC42EP3	1.92e-44	-2.49136	3.48e-40
HS3ST1	1.93e-44	0.893535	3.49e-40
GPR137B	2.03e-44	0.441571	3.68e-40
EPRS	4.22e-44	-0.966937	7.64e-40
GDI2	1.07e-43	-0.616833	1.93e-39
C3AR1	1.32e-43	0.288222	2.39e-39
SRC	1.75e-43	-0.811625	3.16e-39
BEX3	1.86e-43	0.445347	3.37e-39
IFITM3	2.53e-43	0.706206	4.57e-39
POLR2L	2.65e-43	0.43696	4.79e-39
PTTG1IP	3.33e-43	0.353015	6.01e-39
SLC36A1	3.6e-43	0.494578	6.51e-39
CCNI	4.56e-43	-0.381146	8.25e-39
SFXN2	4.59e-43	1.20933	8.29e-39
ARHGAP18	9.63e-43	0.302961	1.74e-38
G0S2	1.06e-42	-0.978893	1.92e-38
CLTC	2.06e-42	0.477012	3.72e-38
IL10	2.16e-42	0.959121	3.9e-38
IGSF21	2.77e-42	0.836189	5.01e-38
MYO5A	3.41e-42	0.56429	6.17e-38
HAVCR2	4.11e-42	0.429151	7.44e-38
PVALB	4.26e-42	1.18444	7.71e-38
CSF1R	5.07e-42	0.216691	9.17e-38
ATF4	5.47e-42	-1.15182	9.89e-38
SLC7A1	6.53e-42	-2.21978	1.18e-37
EIF4B	8.32e-42	-0.606571	1.51e-37
MBD2	1.35e-41	-0.465188	2.45e-37
EDEM1	1.4e-41	-0.560765	2.54e-37
GPX4	1.45e-41	-0.528061	2.62e-37
ELOVL5	1.79e-41	-0.809417	3.23e-37
EPB41L3	1.94e-41	0.35829	3.5e-37
MREG	2.57e-41	-2.38362	4.65e-37
PFKP	3.83e-41	-1.25569	6.92e-37
IFI6	6.21e-41	0.695316	1.12e-36
ICAM3	8.71e-41	-2.58	1.57e-36
ECE1	1.18e-40	-2.65136	2.14e-36
FOXRED2	2.22e-40	0.8247	4.01e-36
CD84	3.43e-40	0.312035	6.21e-36
ADI1	3.87e-40	0.505966	7e-36
PLA2G15	4.23e-40	0.532483	7.65e-36
ADAMDEC1	4.48e-40	-1.96374	8.1e-36
CYBA	1.39e-39	0.24165	2.51e-35
SAMSN1	1.61e-39	0.330503	2.91e-35
HCLS1	1.99e-39	0.330236	3.59e-35
FRMD4A	2.02e-39	0.563325	3.66e-35
PNRC1	2.29e-39	-0.434085	4.14e-35
H2AFZ	2.41e-39	-0.989369	4.36e-35
SEC31A	2.94e-39	-0.713872	5.32e-35
SPTLC3	3.26e-39	0.996365	5.9e-35
CD53	4.27e-39	0.240254	7.71e-35
SLC9A1	4.81e-39	-1.03914	8.7e-35
HK2	5.05e-39	-0.788573	9.13e-35
SLC7A7	5.5e-39	-0.440953	9.95e-35
GGA2	8.01e-39	0.318232	1.45e-34
SLC25A6	8.29e-39	-0.569106	1.5e-34
TMEM71	8.55e-39	-1.29056	1.55e-34
LRPAP1	9.24e-39	0.27469	1.67e-34
EPSTI1	9.46e-39	0.744458	1.71e-34
ANKH	9.51e-39	0.392102	1.72e-34
EIF3M	1.04e-38	-0.778062	1.87e-34
OSBPL8	1.64e-38	-0.691352	2.97e-34
NCF2	1.83e-38	-0.421576	3.31e-34
FEZ2	2.44e-38	0.472883	4.41e-34
PABPC4	4.34e-38	-0.776905	7.85e-34
SCARB2	4.71e-38	0.305017	8.51e-34
IRAK3	5.1e-38	-0.640887	9.22e-34
GPCPD1	6.12e-38	-0.910208	1.11e-33
SNHG32	6.45e-38	-0.868052	1.17e-33
SLC31A1	8.18e-38	-0.608795	1.48e-33
LPAR6	8.66e-38	0.346604	1.57e-33
ALOX5AP	8.68e-38	0.221977	1.57e-33
CNRIP1	1.58e-37	0.577142	2.85e-33
NAGK	1.85e-37	0.292431	3.35e-33
CCR1	2.01e-37	0.362109	3.63e-33
TCN2	3.46e-37	0.492071	6.25e-33
SAMHD1	3.63e-37	0.216558	6.56e-33
RHOBTB1	4.05e-37	0.540171	7.32e-33
LIPA	4.18e-37	0.283173	7.56e-33
ATP1A1	4.34e-37	-0.471948	7.86e-33
STK24	4.35e-37	-0.520725	7.86e-33
PLBD1	4.74e-37	-0.827945	8.58e-33
UAP1	5.6e-37	-1.29114	1.01e-32
RCBTB2	7.51e-37	0.280552	1.36e-32
MGAT4A	9.65e-37	0.413716	1.74e-32
LIMK1	1.08e-36	-0.684003	1.95e-32
TM2D2	1.13e-36	0.61549	2.05e-32
TLR4	1.19e-36	0.401471	2.14e-32
MCL1	1.26e-36	-0.580064	2.28e-32
METTL7A	2.15e-36	0.423752	3.88e-32
EMC10	2.61e-36	0.323581	4.72e-32
ATP6V0E1	2.99e-36	0.277017	5.41e-32
IGF1	3.1e-36	1.76077	5.61e-32
JAML	3.18e-36	-0.526277	5.76e-32
PHGDH	3.22e-36	-6.43699	5.82e-32
OSM	3.43e-36	0.880963	6.19e-32
SGK1	4.09e-36	-0.900099	7.39e-32
C12orf57	4.25e-36	-1.42913	7.69e-32
TPBGL	5.29e-36	1.1728	9.57e-32
IL1B	9.07e-36	-2.9516	1.64e-31
ADSS	9.56e-36	-0.802901	1.73e-31
MATK	1.15e-35	-2.07088	2.08e-31
M6PR	1.17e-35	0.281029	2.12e-31
SCCPDH	1.25e-35	0.403198	2.25e-31
CSTA	1.56e-35	-0.571625	2.82e-31
FRMD4B	1.71e-35	0.485226	3.09e-31
GASK1A	2.08e-35	0.933201	3.77e-31
COMT	2.23e-35	0.316637	4.03e-31
RNASET2	3.19e-35	0.392695	5.77e-31
HOMER3	3.74e-35	0.470326	6.77e-31
DCSTAMP	4.24e-35	-1.35613	7.68e-31
ABI3	4.86e-35	-1.07551	8.78e-31
SLC28A3	4.91e-35	-2.32807	8.87e-31
AGTRAP	6.32e-35	-0.466808	1.14e-30
S100A8	7.59e-35	-1.33325	1.37e-30
BATF	8.24e-35	0.757087	1.49e-30
ANXA2	9.36e-35	-0.399329	1.69e-30
KCNN4	1.01e-34	-1.08787	1.83e-30
IL27RA	1.12e-34	-1.67296	2.03e-30
CAPZB	1.2e-34	0.32101	2.16e-30
RASSF4	1.33e-34	0.319081	2.41e-30
CIITA	1.53e-34	0.208608	2.77e-30
LPCAT2	1.85e-34	-0.590791	3.35e-30
IL6	2.27e-34	0.90113	4.11e-30
KLK1	2.44e-34	-1.90942	4.41e-30
XPOT	2.89e-34	-1.29507	5.23e-30
NEU1	3.04e-34	0.386542	5.5e-30
APOL4	4.53e-34	0.542696	8.2e-30
EMILIN2	5.63e-34	0.248695	1.02e-29
PAG1	6.61e-34	-0.877848	1.2e-29
HCST	6.7e-34	-0.665182	1.21e-29
TNFRSF11A	6.94e-34	0.44129	1.26e-29
TFPI	9.12e-34	0.552068	1.65e-29
BBC3	9.75e-34	-1.41566	1.76e-29
TAF1D	9.83e-34	-1.11391	1.78e-29
CFD	1.09e-33	0.615224	1.98e-29
SERINC2	1.31e-33	0.621993	2.36e-29
VTN	1.36e-33	1.43509	2.47e-29
CCL5	1.47e-33	-3.46368	2.65e-29
EPN1	1.81e-33	0.414024	3.28e-29
ADGRE1	1.86e-33	0.404087	3.36e-29
NFE2	2.08e-33	-3.01536	3.77e-29
NIBAN1	2.53e-33	-1.17312	4.58e-29
SMPDL3A	2.78e-33	0.442196	5.03e-29
CRLS1	2.79e-33	-0.743075	5.05e-29
SORT1	2.91e-33	-0.706696	5.27e-29
GAL3ST4	3.59e-33	0.536521	6.48e-29
OSTF1	4.23e-33	0.272678	7.64e-29
LDLR	4.3e-33	-1.66052	7.78e-29
TSTD1	4.58e-33	-1.49674	8.28e-29
BLVRA	4.61e-33	0.438506	8.33e-29
CXCL2	5.01e-33	0.397306	9.06e-29
TGFA	5.06e-33	0.5533	9.15e-29
FAM13A	5.19e-33	0.723552	9.39e-29
MAP7	7.53e-33	1.19077	1.36e-28
BCAT1	8e-33	-0.499791	1.45e-28
SNX2	8.21e-33	0.257687	1.48e-28
ATP8B4	9.77e-33	0.279127	1.77e-28
IGBP1	1.04e-32	-0.728934	1.88e-28
TPM1	1.2e-32	0.630443	2.16e-28
STXBP2	1.35e-32	-0.395975	2.44e-28
MGLL	1.43e-32	0.316499	2.58e-28
CLEC5A	1.51e-32	-0.82077	2.73e-28
RAB42	1.54e-32	0.910646	2.78e-28
SLC20A1	1.71e-32	-1.02193	3.09e-28
LPCAT3	1.74e-32	0.592193	3.15e-28
RAB5C	1.92e-32	0.324194	3.47e-28
UPP1	2.06e-32	-0.56631	3.72e-28
GNL3	2.27e-32	-1.06784	4.1e-28
EIF1B	2.34e-32	-0.609693	4.23e-28
CAST	2.58e-32	-0.369408	4.66e-28
CYTIP	2.92e-32	-0.734133	5.29e-28
AP2M1	3.36e-32	0.350587	6.08e-28
HIPK3	3.72e-32	-0.435963	6.73e-28
ARF4	3.98e-32	-1.03127	7.21e-28
C5AR2	4.37e-32	0.489122	7.89e-28
ALAS1	4.85e-32	-0.7857	8.77e-28
SNX8	5.15e-32	0.342643	9.32e-28
FYN	6.19e-32	-3.74721	1.12e-27
TMC8	6.31e-32	0.402998	1.14e-27
CLEC4D	6.5e-32	-2.2684	1.18e-27
TOP1MT	6.51e-32	-1.32894	1.18e-27
TLN2	9.2e-32	1.60344	1.66e-27
ALDH1L2	9.23e-32	-2.45033	1.67e-27
DHCR24	9.26e-32	-1.09762	1.67e-27
CLEC10A	1.05e-31	0.803745	1.9e-27
DHRS9	1.18e-31	1.11248	2.14e-27
RABGGTB	1.28e-31	-0.743415	2.32e-27
LY75	1.34e-31	-0.961403	2.43e-27
TAGAP	1.37e-31	-0.999447	2.48e-27
IFITM2	1.48e-31	0.526692	2.67e-27
ALKBH5	1.48e-31	-0.49669	2.68e-27
CEBPG	1.6e-31	-0.933582	2.9e-27
TTLL4	1.73e-31	-0.868525	3.14e-27
TDRKH	1.9e-31	0.66068	3.44e-27
SELENOW	2.04e-31	-0.423774	3.68e-27
YBX3	2.46e-31	-0.773572	4.45e-27
CD37	2.5e-31	-0.420226	4.51e-27
PITHD1	2.55e-31	0.535396	4.61e-27
CFH	2.7e-31	0.43994	4.88e-27
METTL9	3.75e-31	-0.853677	6.78e-27
PPARG	3.78e-31	-1.1254	6.84e-27
MMP19	3.84e-31	0.600634	6.94e-27
BHLHE40	4.16e-31	-0.711007	7.52e-27
ESYT2	5.05e-31	-0.693007	9.13e-27
CYB5R1	5.45e-31	0.38571	9.85e-27
FDX1	6.04e-31	-0.971047	1.09e-26
SCAMP4	6.46e-31	0.417845	1.17e-26
SRPRA	6.82e-31	-0.615659	1.23e-26
SNX5	7.3e-31	0.37918	1.32e-26
ADGRE2	7.93e-31	-1.37678	1.43e-26
YIF1A	1.06e-30	-0.965841	1.92e-26
ADAM10	1.07e-30	-0.473651	1.93e-26
BRD2	1.13e-30	-0.454126	2.05e-26
CBX3	1.19e-30	-0.619032	2.15e-26
STT3B	1.2e-30	-0.335382	2.17e-26
PROS1	1.23e-30	0.86869	2.23e-26
CD99L2	1.24e-30	0.411755	2.24e-26
IMP4	1.33e-30	-0.853916	2.41e-26
IFNGR2	1.35e-30	-0.414028	2.44e-26
HPGDS	1.53e-30	0.608526	2.76e-26
MICAL1	1.73e-30	-0.902215	3.13e-26
PATJ	1.78e-30	1.0296	3.22e-26
DAPK1	2.4e-30	0.25162	4.34e-26
YBX1	2.62e-30	-0.422772	4.73e-26
THEMIS2	2.76e-30	-0.39091	5e-26
PDK4	2.94e-30	0.59731	5.31e-26
CCNG1	3e-30	-0.718333	5.42e-26
FUCA2	3.08e-30	0.37927	5.57e-26
RALGPS2	3.6e-30	0.869963	6.51e-26
TMSB10	3.68e-30	-0.256481	6.66e-26
COL8A2	3.69e-30	-2.45007	6.67e-26
ATP6AP2	3.81e-30	0.218174	6.9e-26
GIMAP7	4.18e-30	0.438353	7.55e-26
ACTN1	4.25e-30	-0.448651	7.69e-26
TMEM150B	4.58e-30	0.428736	8.29e-26
CAMLG	4.62e-30	-0.831744	8.35e-26
PRUNE2	5.76e-30	0.536489	1.04e-25
ARL4A	7.99e-30	-1.75753	1.45e-25
RGCC	9.05e-30	-1.32041	1.64e-25
CA8	9.39e-30	1.81976	1.7e-25
USP25	9.62e-30	-0.627589	1.74e-25
SELENOM	1.13e-29	-1.34618	2.05e-25
MMD	1.22e-29	0.375003	2.21e-25
ARFGAP3	1.48e-29	-0.715712	2.68e-25
ABHD3	2.14e-29	0.493099	3.87e-25
KITLG	2.24e-29	1.72038	4.05e-25
KLHL5	2.43e-29	-0.517535	4.39e-25
NBN	2.56e-29	-0.877145	4.64e-25
LPL	4.26e-29	-2.07193	7.7e-25
IL17RA	4.81e-29	-0.494606	8.7e-25
CP	5.74e-29	-1.73977	1.04e-24
HSPA8	6.99e-29	0.352104	1.26e-24
TMEM273	9.8e-29	0.282309	1.77e-24
SYK	9.89e-29	0.268166	1.79e-24
ARCN1	9.96e-29	-0.483293	1.8e-24
NMRK1	1.06e-28	0.624874	1.91e-24
OPN3	1.18e-28	-0.944265	2.13e-24
ABR	1.32e-28	-0.358805	2.39e-24
CPD	1.33e-28	-0.617047	2.4e-24
TMEM38B	2.08e-28	-1.06733	3.77e-24
VNN2	2.12e-28	-1.16983	3.83e-24
MLXIPL	2.25e-28	-1.30028	4.06e-24
MCM7	2.35e-28	-1.71977	4.24e-24
NCKAP1L	2.64e-28	0.245832	4.78e-24
MEF2C	2.74e-28	0.388253	4.95e-24
SEMA6B	3.05e-28	0.239993	5.52e-24
F3	3.16e-28	-3.7976	5.71e-24
ABCA6	3.58e-28	0.542674	6.47e-24
NMD3	3.74e-28	-0.715169	6.77e-24
LMNB1	3.8e-28	-2.13576	6.87e-24
GPR183	4.38e-28	0.388844	7.91e-24
GADD45B	4.39e-28	0.804066	7.94e-24
FXYD6	5.1e-28	0.461236	9.23e-24
TBL1XR1	5.88e-28	-0.48337	1.06e-23
TWF1	5.88e-28	0.597574	1.06e-23
TMEM263	6.19e-28	-0.899314	1.12e-23
EIF3H	1.06e-27	-0.504386	1.91e-23
MZT1	1.29e-27	-1.00663	2.34e-23
EMB	1.33e-27	0.983357	2.4e-23
GCNT1	1.57e-27	0.479813	2.84e-23
LETMD1	1.64e-27	-0.896186	2.97e-23
CD14	1.65e-27	0.224302	2.98e-23
ALKBH7	1.71e-27	-0.708881	3.09e-23
ANXA6	1.72e-27	0.320869	3.1e-23
SMIM3	1.75e-27	0.646	3.16e-23
EML4	1.76e-27	-0.453506	3.18e-23
PRXL2A	2.2e-27	0.427726	3.98e-23
CERT1	2.74e-27	-0.673418	4.95e-23
CORO7	2.9e-27	0.362946	5.24e-23
COPA	2.92e-27	-0.389145	5.28e-23
SOD2	3.03e-27	-0.885573	5.47e-23
DDX21	3.14e-27	-0.955287	5.68e-23
LCP1	3.99e-27	-0.24055	7.22e-23
ADAM8	4.05e-27	-0.740703	7.32e-23
FTH1	4.07e-27	-0.815678	7.36e-23
TGFBR2	4.89e-27	0.249231	8.85e-23
B3GNT7	6.22e-27	0.905558	1.12e-22
S100A11	6.25e-27	-0.227381	1.13e-22
RAB11FIP4	6.27e-27	-2.52182	1.13e-22
TREM2	6.62e-27	0.445403	1.2e-22
FLOT1	7.06e-27	-0.405181	1.28e-22
SCAMP5	8.27e-27	0.9085	1.5e-22
CYBRD1	9.41e-27	0.321023	1.7e-22
MT-CO2	9.62e-27	-2.05381	1.74e-22
LAT2	1.23e-26	-0.653812	2.23e-22
MRO	1.33e-26	1.41335	2.41e-22
LRRK2	1.4e-26	-0.956123	2.53e-22
IGFBP2	1.63e-26	-1.48742	2.95e-22
NOP53	1.78e-26	-0.555862	3.21e-22
SLC9A7	1.88e-26	-0.947013	3.39e-22
SLC5A3	1.95e-26	-0.737086	3.53e-22
TOMM20	2.08e-26	-0.52521	3.76e-22
VMO1	2.13e-26	0.49786	3.85e-22
MCRIP1	2.16e-26	0.460055	3.91e-22
BLNK	2.19e-26	0.505359	3.95e-22
UNC93B1	2.44e-26	0.286434	4.41e-22
SERPINE1	3.2e-26	-3.8769	5.79e-22
PRKACB	3.3e-26	0.466338	5.97e-22
GALC	3.67e-26	0.304802	6.63e-22
GID8	3.73e-26	-0.590453	6.74e-22
CLEC12A	3.87e-26	-1.02704	6.99e-22
RENBP	3.89e-26	0.402773	7.03e-22
PLK3	4.04e-26	-1.15064	7.31e-22
COPS2	4.24e-26	-0.662951	7.67e-22
MAP3K8	4.31e-26	0.324536	7.79e-22
MGST3	4.59e-26	-0.3215	8.29e-22
APOBR	5.23e-26	-0.545301	9.47e-22
MGAT5	5.71e-26	0.431179	1.03e-21
CD101	6.29e-26	-2.05679	1.14e-21
QKI	6.81e-26	0.221541	1.23e-21
ATP6V0D1	7.39e-26	0.292909	1.34e-21
AQP3	7.6e-26	-3.38499	1.37e-21
MGST1	7.84e-26	-1.46001	1.42e-21
ERLEC1	9.22e-26	-0.682427	1.67e-21
FZD5	1.04e-25	0.787617	1.88e-21
CYTH4	1.09e-25	0.318069	1.98e-21
SEC13	1.13e-25	-0.663653	2.05e-21
CD58	1.31e-25	-0.773385	2.36e-21
S100A4	1.31e-25	-0.348308	2.36e-21
BCL2L13	1.31e-25	-0.557987	2.37e-21
LGALS3BP	1.38e-25	0.650058	2.5e-21
PRDX6	1.51e-25	-0.551407	2.72e-21
FBXL5	1.81e-25	-0.470675	3.28e-21
SLC17A9	1.85e-25	-1.89484	3.34e-21
SLC16A10	2.02e-25	0.496825	3.65e-21
PRR5L	2.02e-25	0.614893	3.65e-21
AOAH	2.29e-25	0.27334	4.14e-21
CDC42SE1	2.57e-25	-0.408137	4.65e-21
TACC1	2.66e-25	0.275614	4.81e-21
PLXNB2	2.67e-25	-0.352465	4.82e-21
MPPED2	2.77e-25	1.2253	5.01e-21
CYFIP1	3.39e-25	0.245107	6.13e-21
EIF2AK1	3.62e-25	-0.474159	6.55e-21
ABCC5	3.85e-25	0.223555	6.95e-21
C1S	3.94e-25	0.806956	7.12e-21
NRGN	4.43e-25	-1.40681	8.01e-21
TNIP1	4.49e-25	-0.463712	8.12e-21
HIPK2	4.66e-25	-0.463741	8.43e-21
CD86	6.57e-25	0.287229	1.19e-20
IARS	7.11e-25	-1.28771	1.29e-20
TMEM158	7.3e-25	1.00332	1.32e-20
TREM1	7.49e-25	-0.648292	1.36e-20
SECTM1	8.72e-25	0.53069	1.58e-20
SLC1A4	8.79e-25	-1.21965	1.59e-20
PIEZO1	9.04e-25	-1.09401	1.63e-20
NUDT14	1.02e-24	0.57894	1.84e-20
MTHFS	1.06e-24	-1.12881	1.91e-20
SAV1	1.07e-24	-0.835901	1.93e-20
ERO1A	1.09e-24	-0.4337	1.97e-20
TMPO	1.1e-24	-1.07215	1.98e-20
SLC43A2	1.12e-24	0.316629	2.03e-20
HEXA	1.12e-24	0.211873	2.03e-20
IL4I1	1.15e-24	0.234037	2.09e-20
TFAP2C	1.24e-24	1.22926	2.24e-20
UCK2	1.33e-24	-1.69857	2.41e-20
NUDT21	1.42e-24	-0.67135	2.57e-20
BAIAP2	1.83e-24	0.38487	3.3e-20
MYO1F	1.91e-24	-0.462893	3.46e-20
MSC	1.97e-24	-4.13955	3.57e-20
MBNL1	2.01e-24	-0.376398	3.63e-20
SLC35E1	2.02e-24	-0.678072	3.65e-20
EPS15	2.05e-24	0.338361	3.7e-20
ACKR3	2.26e-24	-3.19927	4.08e-20
CCR2	2.72e-24	-2.06643	4.92e-20
ARSA	2.75e-24	0.32639	4.97e-20
ATP5MC2	2.92e-24	-0.365932	5.28e-20
ADA	3.51e-24	0.7346	6.34e-20
CLEC6A	3.62e-24	-4.62969	6.55e-20
ABHD2	3.71e-24	-0.425757	6.71e-20
ABRACL	4.17e-24	0.387418	7.54e-20
TMBIM1	4.44e-24	0.209587	8.02e-20
LYSMD2	5.19e-24	-0.803689	9.38e-20
SH3GL1	5.51e-24	0.388012	9.97e-20
ATP11C	5.82e-24	0.576421	1.05e-19
VNN1	6.14e-24	-1.51903	1.11e-19
PPT1	6.94e-24	-0.315965	1.26e-19
SLC7A5	7.52e-24	-1.12635	1.36e-19
PNKD	7.93e-24	0.314067	1.43e-19
COL9A2	8.49e-24	-2.72249	1.54e-19
GIPC1	8.68e-24	0.422043	1.57e-19
TES	9.73e-24	-1.14225	1.76e-19
TNFAIP6	1.02e-23	-2.77125	1.85e-19
RAPH1	1.04e-23	0.357783	1.87e-19
EIF3B	1.12e-23	-0.517328	2.03e-19
ASAP1	1.39e-23	-0.572238	2.51e-19
CLIC2	1.45e-23	0.482086	2.62e-19
MTHFD1L	1.49e-23	-1.28056	2.7e-19
ARHGEF3	1.55e-23	-0.663441	2.8e-19
CSNK2A2	1.62e-23	-0.585613	2.94e-19
KYNU	1.68e-23	-0.813747	3.05e-19
MITF	1.81e-23	-0.601004	3.26e-19
SLC46A3	1.98e-23	0.464426	3.57e-19
SH3KBP1	2e-23	0.330928	3.61e-19
PHF19	2.01e-23	-1.1468	3.63e-19
UBE2R2	2.09e-23	-0.438136	3.78e-19
AGO1	2.26e-23	-0.602061	4.09e-19
CRTAP	2.34e-23	-0.428011	4.23e-19
METTL1	2.36e-23	-1.72501	4.27e-19
DEF6	2.41e-23	0.262854	4.36e-19
LRRC25	2.5e-23	0.245923	4.51e-19
DENND5A	2.59e-23	-0.693991	4.69e-19
NDUFB9	3.16e-23	-0.440308	5.72e-19
CYBB	3.19e-23	-0.313084	5.77e-19
OPTN	3.7e-23	-1.12928	6.69e-19
ACAP1	3.93e-23	-1.18055	7.11e-19
CTSH	4.34e-23	-0.282376	7.84e-19
KLF4	4.6e-23	-0.852722	8.32e-19
PRKRA	4.69e-23	-0.824065	8.49e-19
UBA2	4.92e-23	-0.752544	8.9e-19
SERP1	5.04e-23	-0.405371	9.11e-19
MT-CO3	5.21e-23	-1.87013	9.41e-19
CXCL8	5.25e-23	-1.53727	9.5e-19
STOM	5.27e-23	0.279093	9.53e-19
PON2	5.28e-23	0.508832	9.55e-19
CRYL1	5.42e-23	0.349527	9.8e-19
LST1	6.51e-23	-0.413685	1.18e-18
GFOD1	6.67e-23	-0.994112	1.21e-18
ASIC1	7.02e-23	1.12298	1.27e-18
EPHB2	7.57e-23	0.592501	1.37e-18
ZNF703	7.59e-23	0.586522	1.37e-18
RAF1	7.79e-23	-0.599674	1.41e-18
METRNL	9.06e-23	0.292926	1.64e-18
KDM1B	9.4e-23	-0.736843	1.7e-18
CDK14	1.12e-22	-1.00888	2.03e-18
OAS1	1.17e-22	0.407779	2.11e-18
PLAUR	1.18e-22	-0.44508	2.13e-18
KCTD7	1.22e-22	0.34681	2.21e-18
ATP5F1B	1.39e-22	-0.475457	2.51e-18
ITPR1	1.45e-22	-0.692919	2.62e-18
SLC48A1	1.58e-22	0.465805	2.86e-18
CIB1	1.75e-22	-0.480701	3.17e-18
CORO1C	1.77e-22	-0.347595	3.21e-18
EIF2S3	1.87e-22	-0.640501	3.38e-18
TCF4	2.06e-22	0.419235	3.72e-18
NFE2L2	2.12e-22	-0.43489	3.83e-18
GRK6	2.46e-22	-0.72696	4.45e-18
ZFYVE16	2.58e-22	-0.684089	4.66e-18
SPARC	2.83e-22	-0.72847	5.12e-18
PLTP	3.01e-22	0.834021	5.45e-18
ATG16L2	3.03e-22	-0.968049	5.49e-18
HVCN1	3.04e-22	-0.564907	5.49e-18
SRM	3.33e-22	-0.774709	6.02e-18
QPRT	3.57e-22	0.774514	6.46e-18
CABLES1	3.69e-22	0.975989	6.68e-18
KDELR3	4.13e-22	-2.82038	7.48e-18
BCKDHA	4.51e-22	-0.555442	8.16e-18
AIP	5e-22	-0.50812	9.05e-18
RPP25	5.28e-22	0.639258	9.55e-18
DGUOK	5.32e-22	-0.587854	9.62e-18
MT-ND4	5.85e-22	-1.90392	1.06e-17
SRRM2	7.32e-22	-0.622526	1.32e-17
GDE1	7.42e-22	0.25842	1.34e-17
AATK	7.97e-22	0.699434	1.44e-17
CDKN2D	8.46e-22	-1.77581	1.53e-17
LTC4S	8.54e-22	0.739523	1.54e-17
COX7C	9.02e-22	-0.38581	1.63e-17
PTDSS1	9.15e-22	-0.549548	1.66e-17
SET	1.05e-21	-0.505643	1.89e-17
SLC3A2	1.07e-21	0.247469	1.93e-17
RAB35	1.17e-21	0.29978	2.12e-17
AHCYL1	1.18e-21	-0.53142	2.13e-17
RHOF	1.39e-21	-1.77936	2.51e-17
NHP2	1.45e-21	-0.657607	2.62e-17
CHST11	1.49e-21	-0.428499	2.69e-17
MKNK1	1.57e-21	0.241241	2.83e-17
EREG	1.64e-21	-1.51734	2.96e-17
RASGEF1A	1.75e-21	-3.04308	3.16e-17
TOMM5	1.83e-21	-0.653301	3.32e-17
FNDC3A	1.87e-21	-0.47992	3.39e-17
PFDN5	1.95e-21	-0.394922	3.52e-17
N4BP2L2	2.03e-21	-0.538359	3.67e-17
PLCH1	2.04e-21	1.39161	3.68e-17
CCND2	2.17e-21	-0.82067	3.92e-17
BRPF3	2.19e-21	0.36749	3.97e-17
SLC2A8	2.31e-21	0.517335	4.17e-17
ACOT7	2.35e-21	-2.02097	4.26e-17
TBC1D4	2.67e-21	0.620308	4.82e-17
PYROXD2	2.82e-21	1.01109	5.1e-17
ZFP36	2.84e-21	0.243247	5.13e-17
GUCY1B1	2.92e-21	-3.25855	5.28e-17
SH3BGRL3	2.99e-21	-0.35558	5.41e-17
RBMS1	3.09e-21	0.3536	5.58e-17
COX7A2L	3.2e-21	-0.501797	5.79e-17
MAPKAPK2	3.51e-21	-0.339333	6.34e-17
SP140	3.81e-21	-1.20592	6.89e-17
CHIT1	3.96e-21	-5.03038	7.15e-17
MT-CYB	4.29e-21	-1.79223	7.75e-17
GNA15	4.53e-21	0.282366	8.18e-17
DPP7	4.74e-21	0.259228	8.57e-17
PAM16	5.09e-21	-1.10993	9.21e-17
SLC38A6	5.27e-21	0.304301	9.52e-17
AQP9	5.62e-21	-0.639779	1.02e-16
MYCBP	6.01e-21	-0.957021	1.09e-16
CDH23	6.03e-21	-2.46139	1.09e-16
PEPD	6.23e-21	0.267798	1.13e-16
HPSE	6.25e-21	0.553707	1.13e-16
MT-ND3	6.44e-21	-1.74802	1.17e-16
LRRC4	6.57e-21	1.99573	1.19e-16
B4GALT5	6.95e-21	-0.884189	1.26e-16
GTF3A	7.34e-21	-0.748204	1.33e-16
CARD6	7.69e-21	0.387428	1.39e-16
DNAJC4	7.73e-21	-0.551778	1.4e-16
RGS10	7.87e-21	-0.499515	1.42e-16
LGALS2	9.03e-21	-5.5138	1.63e-16
CLNS1A	9.06e-21	-0.622606	1.64e-16
PTPN6	9.26e-21	-0.308805	1.67e-16
PHF10	9.33e-21	-0.545174	1.69e-16
VARS	9.57e-21	-0.792738	1.73e-16
MT-ND5	9.58e-21	-1.90588	1.73e-16
CNOT6L	9.75e-21	-0.520652	1.76e-16
CLEC7A	1.07e-20	-0.38163	1.93e-16
FPR1	1.18e-20	0.235529	2.13e-16
TMEM144	1.23e-20	0.487305	2.22e-16
RASGRP1	1.26e-20	-2.80011	2.27e-16
ST8SIA4	1.36e-20	0.243953	2.45e-16
ADGRG5	1.44e-20	-2.12606	2.61e-16
TCF7L2	1.62e-20	-1.04092	2.93e-16
IQGAP1	1.85e-20	0.220972	3.34e-16
CXCL1	1.86e-20	0.495455	3.36e-16
STARD8	1.91e-20	0.435206	3.46e-16
BNC2	2.03e-20	0.608043	3.68e-16
SOCS2	2.05e-20	0.47158	3.71e-16
CDC42EP1	2.22e-20	-3.15248	4.02e-16
GAS6	2.26e-20	0.510822	4.09e-16
KCMF1	2.42e-20	-0.486163	4.38e-16
BTG3	2.43e-20	-0.922924	4.4e-16
FMNL1	2.44e-20	-0.301211	4.41e-16
PPP2R5A	2.53e-20	-0.693465	4.57e-16
TBKBP1	2.61e-20	0.579791	4.71e-16
CCNB1IP1	2.86e-20	-1.39986	5.17e-16
ABHD5	2.89e-20	-0.997784	5.22e-16
LSM6	2.98e-20	-0.562121	5.39e-16
SMIM14	2.99e-20	-0.675006	5.41e-16
ADM	3.02e-20	0.428296	5.46e-16
NXT1	3.02e-20	-0.955585	5.46e-16
PTPN7	3.07e-20	-0.723262	5.56e-16
AKT3	3.21e-20	-0.737803	5.8e-16
NUP188	3.22e-20	-0.91128	5.82e-16
CTSO	3.34e-20	0.498307	6.04e-16
KSR1	3.38e-20	-0.772454	6.11e-16
USO1	3.54e-20	-0.540529	6.39e-16
PSAT1	3.59e-20	-3.86286	6.48e-16
APIP	3.6e-20	0.4035	6.52e-16
SLC35B4	3.63e-20	0.48848	6.56e-16
FBLN5	3.69e-20	2.97174	6.66e-16
MAPK1	3.77e-20	-0.33033	6.81e-16
TK1	4.15e-20	-3.16542	7.51e-16
USP13	4.18e-20	-1.64686	7.56e-16
SLC18B1	4.33e-20	0.390006	7.83e-16
TOMM7	5.23e-20	-0.308677	9.46e-16
PRR5	5.27e-20	0.717557	9.53e-16
LYST	5.37e-20	-0.933668	9.7e-16
CNDP2	5.49e-20	0.23193	9.93e-16
UXT	5.8e-20	-0.46747	1.05e-15
GRK3	5.81e-20	-0.489878	1.05e-15
TYMS	6.5e-20	-3.7058	1.18e-15
GSTP1	6.53e-20	-0.289756	1.18e-15
EIF4A1	7.04e-20	-0.243143	1.27e-15
DOCK5	7.75e-20	-0.634203	1.4e-15
SSRP1	8.55e-20	-0.616175	1.55e-15
NUP210	8.65e-20	-1.11276	1.56e-15
ANAPC16	8.84e-20	-0.411385	1.6e-15
GCA	9.22e-20	-0.489317	1.67e-15
PDIA6	9.78e-20	0.294518	1.77e-15
CNBP	1.01e-19	-0.354014	1.82e-15
DNASE2	1.11e-19	0.285977	2.01e-15
DMXL2	1.16e-19	-0.387437	2.09e-15
SLC2A9	1.27e-19	0.336174	2.29e-15
TAGLN2	1.27e-19	-0.685158	2.3e-15
SERPING1	1.28e-19	0.418654	2.32e-15
FCGR3B	1.61e-19	0.418068	2.91e-15
LMO4	1.64e-19	-0.633924	2.96e-15
KCNJ15	1.67e-19	-2.33647	3.01e-15
ISCU	1.77e-19	-0.41529	3.2e-15
CYCS	1.77e-19	-0.744778	3.2e-15
ITM2C	1.78e-19	0.648949	3.21e-15
PCGF2	2.17e-19	-0.610775	3.93e-15
COPG1	2.22e-19	-0.477267	4.01e-15
ZNF385A	2.27e-19	-0.351326	4.11e-15
FDFT1	2.4e-19	-0.921335	4.34e-15
USP3	2.56e-19	-0.639048	4.63e-15
NPC1	2.91e-19	0.536712	5.27e-15
APEX1	2.97e-19	-0.58133	5.37e-15
EEF1AKMT4	3.07e-19	-1.69592	5.54e-15
EIF3D	3.24e-19	-0.480946	5.87e-15
MT-ND4L	3.29e-19	-1.96526	5.95e-15
PHF1	3.48e-19	-0.751323	6.29e-15
PCYOX1L	3.72e-19	-0.942061	6.72e-15
CDT1	3.94e-19	-2.4474	7.13e-15
SLC1A3	3.96e-19	-1.24493	7.16e-15
UGP2	4.44e-19	0.289545	8.04e-15
SSR2	5.09e-19	-0.319547	9.2e-15
VANGL1	5.3e-19	0.500074	9.58e-15
DESI1	5.4e-19	-0.684352	9.77e-15
SPPL2A	5.45e-19	0.237307	9.86e-15
CD83	5.57e-19	-1.01472	1.01e-14
DDR1	5.62e-19	0.439515	1.02e-14
OLFML3	5.75e-19	0.957399	1.04e-14
PMM2	5.8e-19	-0.962069	1.05e-14
ALCAM	6.42e-19	-0.462642	1.16e-14
EIF3A	7.29e-19	-0.331542	1.32e-14
TMEM116	7.52e-19	-1.70506	1.36e-14
IL18	7.73e-19	-0.506934	1.4e-14
ATP6V0A1	8.19e-19	0.242161	1.48e-14
GNG12	8.37e-19	0.653667	1.51e-14
KCNMA1	8.44e-19	0.247059	1.53e-14
PAQR5	9.18e-19	-1.4716	1.66e-14
PLOD1	9.32e-19	0.300375	1.69e-14
MT-ATP6	9.49e-19	-1.99604	1.72e-14
EIF4A2	9.84e-19	-0.468971	1.78e-14
LGI2	9.89e-19	1.06005	1.79e-14
SMCHD1	1.05e-18	-0.733509	1.89e-14
SLC41A1	1.13e-18	0.782272	2.05e-14
NFE2L3	1.19e-18	-0.823996	2.15e-14
SDC4	1.2e-18	-0.699932	2.17e-14
RALA	1.2e-18	-0.762193	2.17e-14
SLC39A11	1.24e-18	-0.594476	2.25e-14
USB1	1.25e-18	0.330298	2.25e-14
ARHGAP31	1.27e-18	-0.640593	2.3e-14
CHPF	1.27e-18	-1.43801	2.3e-14
MILR1	1.29e-18	0.331228	2.33e-14
SLC11A2	1.35e-18	0.26107	2.45e-14
SNU13	1.4e-18	-0.428688	2.53e-14
EVA1B	1.4e-18	0.400322	2.53e-14
ZNF581	1.71e-18	-0.603702	3.08e-14
RSL1D1	1.77e-18	-0.728604	3.2e-14
NUMB	1.77e-18	-0.474053	3.21e-14
GOLGA3	2.03e-18	-0.778563	3.67e-14
PHPT1	2.05e-18	-0.450583	3.7e-14
MYBBP1A	2.17e-18	-1.34317	3.92e-14
CXCL5	2.28e-18	0.323656	4.13e-14
TMEM258	2.37e-18	-0.494838	4.29e-14
NAB2	2.45e-18	-0.80213	4.44e-14
ZNF552	2.59e-18	0.337532	4.69e-14
IFITM10	2.63e-18	-1.35224	4.76e-14
VAPA	2.7e-18	-0.394426	4.88e-14
RASA3	2.7e-18	-0.701755	4.89e-14
FAM102B	2.82e-18	-0.658198	5.1e-14
PINK1	3.07e-18	0.28578	5.55e-14
TXNL4A	3.14e-18	-0.384915	5.68e-14
TMEM243	3.21e-18	-0.796759	5.8e-14
GRIN3A	3.31e-18	1.11978	5.98e-14
PGA5	3.52e-18	0.420436	6.36e-14
MEFV	3.69e-18	-1.32869	6.67e-14
HSPA1A	3.69e-18	0.259838	6.67e-14
RAP2A	3.78e-18	0.222539	6.83e-14
RASGRP2	3.85e-18	-1.15698	6.96e-14
STAC3	3.89e-18	0.462196	7.04e-14
CYP51A1	3.91e-18	-0.898453	7.07e-14
PLEKHO2	4.11e-18	0.245177	7.43e-14
HMGN1	4.28e-18	-0.459671	7.74e-14
MAD2L1	4.7e-18	-3.18565	8.5e-14
STARD13	4.71e-18	0.342534	8.52e-14
CERCAM	4.72e-18	-0.928571	8.53e-14
GTF3C6	4.82e-18	0.394827	8.71e-14
FAM20C	4.95e-18	0.247602	8.96e-14
JUNB	5.26e-18	-0.402976	9.52e-14
CXCR4	5.29e-18	-0.713543	9.57e-14
GLTP	5.73e-18	-0.705902	1.04e-13
SAP18	5.91e-18	-0.350882	1.07e-13
EDNRB	6.04e-18	1.30142	1.09e-13
SLC22A18AS	6.18e-18	0.632184	1.12e-13
NISCH	6.31e-18	0.260444	1.14e-13
ARHGEF1	6.62e-18	-0.482254	1.2e-13
GAS7	7.29e-18	0.27266	1.32e-13
STX6	7.31e-18	-0.474292	1.32e-13
FCGR1A	7.39e-18	-0.801863	1.34e-13
LIG1	7.48e-18	-1.66342	1.35e-13
UQCRB	7.86e-18	-0.394556	1.42e-13
PKD1L3	8.32e-18	0.620983	1.5e-13
MAP3K2	8.37e-18	-0.53134	1.51e-13
DMD	8.61e-18	0.708882	1.56e-13
NR3C1	9.06e-18	-0.40653	1.64e-13
PIM1	9.18e-18	-0.607049	1.66e-13
RETN	9.28e-18	-2.33773	1.68e-13
UBXN1	9.53e-18	-0.482722	1.72e-13
PRKAR2B	9.9e-18	0.423371	1.79e-13
HEBP1	1.03e-17	0.297879	1.87e-13
NLRP1	1.04e-17	-0.905014	1.89e-13
TCEAL3	1.05e-17	0.541102	1.89e-13
LAPTM4B	1.07e-17	0.426557	1.93e-13
LMO2	1.08e-17	0.236965	1.95e-13
CHIC1	1.1e-17	0.658414	1.99e-13
SLC2A3	1.14e-17	-0.93723	2.06e-13
MT1H	1.14e-17	-0.81682	2.06e-13
TRAF5	1.16e-17	0.434289	2.1e-13
EMP1	1.18e-17	0.267422	2.13e-13
CAPZA2	1.26e-17	0.214082	2.28e-13
SH3GLB1	1.27e-17	-0.346837	2.29e-13
MTDH	1.32e-17	-0.35157	2.38e-13
FCHO1	1.32e-17	-0.982767	2.39e-13
DNAJC21	1.42e-17	-0.576297	2.57e-13
ZSCAN26	1.45e-17	0.356522	2.62e-13
SLC31A2	1.5e-17	-0.469925	2.71e-13
EDEM2	1.5e-17	0.262134	2.71e-13
CRHBP	1.52e-17	1.57106	2.75e-13
MRC2	1.63e-17	-1.22896	2.95e-13
ARFGEF2	1.64e-17	-0.557475	2.96e-13
SLC45A4	1.77e-17	0.40785	3.19e-13
UBXN11	1.77e-17	-0.860617	3.2e-13
EIF4EBP1	1.82e-17	-0.592376	3.29e-13
EIF3E	1.91e-17	-0.742008	3.45e-13
CHCHD10	2.05e-17	-0.611571	3.7e-13
MIOS	2.06e-17	0.335907	3.73e-13
LYAR	2.14e-17	-0.692154	3.87e-13
KDELR2	2.17e-17	-0.65247	3.93e-13
CAVIN1	2.25e-17	-1.45102	4.07e-13
PGD	2.29e-17	-0.263435	4.14e-13
BID	2.3e-17	-0.461288	4.17e-13
CSGALNACT2	2.33e-17	-0.576203	4.22e-13
COTL1	2.51e-17	-0.368484	4.54e-13
SLAMF8	2.55e-17	-0.316515	4.61e-13
LILRA2	2.79e-17	-0.833949	5.04e-13
MAP2K1	2.82e-17	-0.334929	5.09e-13
RSL24D1	2.94e-17	-0.827619	5.31e-13
RCN1	3.1e-17	-0.679108	5.6e-13
JTB	3.16e-17	-0.453389	5.71e-13
CKAP2L	3.23e-17	-4.7128	5.83e-13
VDAC1	3.5e-17	-0.606407	6.33e-13
NSA2	3.64e-17	-0.579074	6.58e-13
DMAC1	3.68e-17	0.300418	6.65e-13
CPQ	3.91e-17	0.262408	7.06e-13
HSP90B1	4.2e-17	0.277914	7.6e-13
FAM124A	4.41e-17	-0.935375	7.98e-13
HDHD5	4.42e-17	-0.639169	7.98e-13
VDAC2	4.45e-17	-0.493995	8.04e-13
MIF	4.52e-17	-0.39805	8.17e-13
SNX11	4.54e-17	0.330483	8.21e-13
PITPNA	4.73e-17	0.299485	8.55e-13
MYD88	4.84e-17	-0.451324	8.75e-13
CAT	5.04e-17	0.22236	9.12e-13
PIK3CB	5.46e-17	-0.558979	9.87e-13
PDE3B	5.56e-17	-0.986479	1.01e-12
PJA2	5.59e-17	-0.294605	1.01e-12
ITCH	5.7e-17	-0.438423	1.03e-12
POLR1D	5.79e-17	-0.488769	1.05e-12
SQOR	5.88e-17	-0.398933	1.06e-12
MPC1	6.64e-17	-0.680017	1.2e-12
MT-ND2	6.77e-17	-1.979	1.22e-12
PMPCB	7.32e-17	-0.563643	1.32e-12
BIRC5	7.36e-17	-3.63762	1.33e-12
EDF1	7.97e-17	-0.464133	1.44e-12
TGFBR1	7.98e-17	0.222576	1.44e-12
MINK1	8.45e-17	-0.513194	1.53e-12
MAT1A	9.13e-17	2.83857	1.65e-12
STX11	9.32e-17	-0.463981	1.68e-12
PCED1B	9.82e-17	0.507024	1.78e-12
HMMR	1.06e-16	-4.05576	1.92e-12
VAV3	1.08e-16	0.305166	1.96e-12
PRCP	1.17e-16	0.296559	2.12e-12
PTPN22	1.18e-16	-0.516227	2.13e-12
MKI67	1.21e-16	-3.39605	2.19e-12
SLC25A4	1.36e-16	0.757304	2.45e-12
KIF22	1.41e-16	-2.19216	2.55e-12
EGLN3	1.44e-16	-1.69403	2.61e-12
WDR46	1.45e-16	-0.773187	2.62e-12
CALR	1.48e-16	0.270346	2.67e-12
CDC20	1.55e-16	-4.53107	2.81e-12
CLINT1	1.59e-16	-0.536709	2.88e-12
TOP2A	1.66e-16	-3.93746	3e-12
ETV6	1.78e-16	-0.373921	3.21e-12
EEF1AKMT3	1.83e-16	-0.911493	3.31e-12
AURKB	1.87e-16	-3.75674	3.39e-12
DNAJB9	1.88e-16	-0.781072	3.4e-12
TTK	1.96e-16	-4.60842	3.54e-12
MPP7	2.11e-16	-3.00654	3.81e-12
ARRB1	2.21e-16	-0.340226	4e-12
C19orf38	2.27e-16	-0.835679	4.1e-12
ANAPC5	2.33e-16	-0.497028	4.21e-12
NAT9	2.36e-16	-0.98136	4.27e-12
SIGLEC11	2.38e-16	0.284034	4.31e-12
SORBS3	2.43e-16	0.22478	4.39e-12
IGF2BP3	2.46e-16	0.761181	4.44e-12
DRAP1	2.49e-16	-0.268822	4.51e-12
CACUL1	2.67e-16	-0.403055	4.82e-12
MIS18BP1	2.73e-16	-0.735254	4.94e-12
ACTR1B	2.74e-16	-0.561342	4.95e-12
SWAP70	2.77e-16	0.272165	5.01e-12
AFTPH	2.98e-16	-0.504244	5.38e-12
CCPG1	3.02e-16	-0.431457	5.45e-12
EPDR1	3.19e-16	0.690539	5.77e-12
DLGAP5	3.28e-16	-3.3492	5.94e-12
GPD2	3.44e-16	-0.634796	6.22e-12
GNGT2	3.67e-16	-1.01519	6.63e-12
LYZ	3.69e-16	-0.33844	6.67e-12
RMI2	3.69e-16	-1.99214	6.68e-12
SLC35A5	3.76e-16	0.388948	6.81e-12
TDP2	3.81e-16	0.243358	6.89e-12
TMCC3	3.97e-16	-0.996832	7.18e-12
ZNF316	4.01e-16	-1.16043	7.25e-12
NBEAL2	4.03e-16	-0.87501	7.28e-12
CD302	4.22e-16	0.236501	7.63e-12
PCM1	4.28e-16	-0.409562	7.74e-12
TNFRSF1B	4.57e-16	-0.337192	8.26e-12
FAM162A	4.64e-16	-0.525934	8.39e-12
LONP1	4.78e-16	-0.707726	8.63e-12
QPCT	4.86e-16	-0.755917	8.79e-12
GLG1	4.93e-16	-0.433139	8.91e-12
ZDHHC20	4.99e-16	-0.535645	9.02e-12
SLC25A48	5.21e-16	2.26201	9.41e-12
GOLGA5	5.63e-16	-0.636937	1.02e-11
PCOLCE2	5.69e-16	0.687147	1.03e-11
MAP4	5.79e-16	-0.476714	1.05e-11
KIFC1	6.04e-16	-3.88734	1.09e-11
SHMT1	6.14e-16	0.343116	1.11e-11
SLC25A37	6.29e-16	-1.00973	1.14e-11
PARP6	6.58e-16	-1.0261	1.19e-11
CA12	7.02e-16	-5.69429	1.27e-11
HS2ST1	7.16e-16	0.266858	1.29e-11
PMFBP1	7.34e-16	0.681817	1.33e-11
GIMAP6	7.41e-16	0.347384	1.34e-11
KLHDC2	8.01e-16	-0.606782	1.45e-11
NDFIP1	8.26e-16	0.225759	1.49e-11
HS1BP3	9.39e-16	0.550264	1.7e-11
OAZ2	9.72e-16	0.225961	1.76e-11
MVB12B	9.83e-16	0.369365	1.78e-11
A2M	1.02e-15	0.229672	1.84e-11
B4GALT1	1.07e-15	0.347915	1.93e-11
NCEH1	1.14e-15	0.2269	2.06e-11
PTGES	1.14e-15	-4.22209	2.06e-11
MYADM	1.19e-15	-0.474476	2.15e-11
KNSTRN	1.33e-15	-1.58845	2.41e-11
GPAA1	1.33e-15	0.224468	2.41e-11
NDST2	1.34e-15	0.390265	2.43e-11
SCD5	1.39e-15	0.825296	2.51e-11
BUB1	1.39e-15	-2.79125	2.52e-11
DARS	1.42e-15	-0.420317	2.56e-11
DTX3L	1.44e-15	0.292534	2.6e-11
TRAM1	1.5e-15	-0.367517	2.71e-11
UBASH3B	1.58e-15	0.362653	2.87e-11
ZNF185	1.6e-15	0.674109	2.89e-11
TRIB3	1.76e-15	-1.85127	3.18e-11
SLC30A4	1.83e-15	0.614742	3.31e-11
TFEB	1.84e-15	-0.848804	3.32e-11
FMNL2	1.88e-15	-0.640966	3.39e-11
VMP1	1.88e-15	-0.433916	3.4e-11
BIRC7	1.99e-15	-2.08675	3.6e-11
PCLAF	2.05e-15	-2.88121	3.71e-11
PTPRF	2.08e-15	-3.52961	3.77e-11
CKS1B	2.12e-15	-1.47028	3.82e-11
KIF20A	2.13e-15	-5.51332	3.86e-11
VCL	2.22e-15	-0.874796	4.01e-11
SRRM1	2.25e-15	-0.408354	4.07e-11
HJURP	2.28e-15	-5.24037	4.12e-11
WDR74	2.41e-15	-1.1029	4.36e-11
STX5	2.56e-15	-0.497623	4.63e-11
EML2	2.59e-15	-0.864088	4.68e-11
MPV17L	2.61e-15	-1.16637	4.72e-11
CCNB1	2.68e-15	-2.6758	4.85e-11
TRIP13	2.85e-15	-3.55524	5.16e-11
PRDM1	2.87e-15	0.348922	5.19e-11
FRAT2	2.92e-15	-0.526241	5.28e-11
TBL2	2.93e-15	-0.484463	5.29e-11
CD33	2.97e-15	0.310885	5.37e-11
KIAA0930	2.98e-15	-0.454345	5.38e-11
GGH	3.04e-15	-1.35131	5.5e-11
TUT7	3.13e-15	-0.438473	5.65e-11
AK4	3.16e-15	-1.00571	5.72e-11
CENPM	3.18e-15	-3.02837	5.74e-11
CHID1	3.22e-15	0.348333	5.82e-11
PDE4A	3.24e-15	-0.482766	5.87e-11
ENTHD1	3.28e-15	-5.37553	5.92e-11
CHST13	3.43e-15	0.853996	6.21e-11
DEPDC1	3.45e-15	-3.81602	6.24e-11
EHD2	3.81e-15	-1.90272	6.89e-11
ST3GAL1	3.82e-15	0.205888	6.91e-11
FAM120A	3.83e-15	-0.382384	6.93e-11
ROCK1	3.89e-15	-0.354636	7.03e-11
RRM2	3.96e-15	-3.78089	7.17e-11
ADK	4.11e-15	-0.582447	7.44e-11
NUP98	4.29e-15	-0.530028	7.75e-11
NAA80	4.29e-15	-1.26159	7.77e-11
MDM2	4.3e-15	-0.531051	7.78e-11
SLC16A3	4.34e-15	-0.247108	7.84e-11
MSANTD3	4.39e-15	-0.875082	7.93e-11
HECTD2	4.44e-15	0.419426	8.03e-11
LRRFIP2	4.46e-15	-0.785343	8.07e-11
LPAR1	4.63e-15	0.243056	8.37e-11
CMAS	4.63e-15	-0.407881	8.38e-11
NXF3	4.7e-15	1.0146	8.5e-11
BDH2	4.75e-15	0.267849	8.6e-11
LPCAT1	5.13e-15	-0.61274	9.28e-11
TMF1	5.27e-15	-0.581993	9.53e-11
RASSF3	5.32e-15	-0.40616	9.62e-11
CCNA2	5.53e-15	-3.75189	1e-10
UQCRC2	5.57e-15	-0.40264	1.01e-10
SPSB3	5.72e-15	-0.741254	1.03e-10
PIK3R1	5.79e-15	0.306442	1.05e-10
EIF4EBP2	5.96e-15	-0.254338	1.08e-10
FCRLB	6.13e-15	-2.45343	1.11e-10
KDELR1	6.38e-15	-0.481577	1.15e-10
DDIT3	6.48e-15	-1.19285	1.17e-10
RCC1	6.82e-15	-0.974159	1.23e-10
H1FX	7.39e-15	-0.47782	1.34e-10
HAUS4	7.46e-15	-0.487384	1.35e-10
CCDC88A	7.62e-15	-0.305125	1.38e-10
FAM111B	7.79e-15	-5.48404	1.41e-10
ZFAND3	7.93e-15	-0.336191	1.43e-10
TRAF1	7.93e-15	-2.26057	1.43e-10
NCAPG	8.31e-15	-3.70753	1.5e-10
KIF15	8.56e-15	-4.27507	1.55e-10
UBE2I	8.58e-15	-0.290041	1.55e-10
LRPPRC	8.64e-15	-0.499361	1.56e-10
CDCA2	8.73e-15	-4.0953	1.58e-10
UQCRH	8.79e-15	-0.543916	1.59e-10
GSTM3	9.22e-15	0.437426	1.67e-10
CREB3	9.25e-15	-0.625136	1.67e-10
SERTAD2	9.28e-15	-0.727995	1.68e-10
CSK	9.4e-15	-0.294644	1.7e-10
LRP3	9.45e-15	0.410169	1.71e-10
ITSN1	9.86e-15	0.49674	1.78e-10
SGMS1	1e-14	0.28995	1.82e-10
HNRNPA0	1.06e-14	-0.335903	1.92e-10
PCBP2	1.11e-14	-0.551431	2e-10
RNF145	1.12e-14	-0.512366	2.03e-10
OSBP	1.14e-14	-0.53897	2.06e-10
RIN3	1.16e-14	-0.346348	2.1e-10
MAP3K7CL	1.17e-14	-1.52016	2.12e-10
TRIR	1.22e-14	-0.319003	2.21e-10
TMBIM6	1.24e-14	0.236891	2.25e-10
KLHL6	1.26e-14	-0.63886	2.28e-10
FAM122B	1.34e-14	-0.871902	2.42e-10
USP12	1.42e-14	-0.791984	2.56e-10
ATP11B	1.42e-14	-0.501459	2.56e-10
C19orf48	1.42e-14	-1.08645	2.57e-10
CPEB2	1.52e-14	0.261134	2.75e-10
FLOT2	1.52e-14	-0.430205	2.75e-10
PF4	1.52e-14	0.79599	2.76e-10
ASPM	1.54e-14	-3.93897	2.78e-10
SRP72	1.59e-14	-0.615524	2.87e-10
ZDHHC14	1.62e-14	0.433474	2.93e-10
GPR155	1.64e-14	0.26341	2.97e-10
EIF5	1.66e-14	-0.300968	2.99e-10
POLR3D	1.71e-14	-1.24458	3.09e-10
SND1	1.72e-14	-0.385048	3.11e-10
KPNB1	1.8e-14	-0.474924	3.26e-10
DIAPH3	1.82e-14	-4.78806	3.29e-10
KIAA0513	1.82e-14	-0.650311	3.3e-10
CHEK1	1.87e-14	-1.78229	3.38e-10
KLF9	1.91e-14	-1.2248	3.45e-10
CHAF1A	1.93e-14	-1.19259	3.5e-10
CFDP1	1.93e-14	-0.511631	3.5e-10
ARL1	1.99e-14	-0.592377	3.59e-10
NUBP2	2.04e-14	-0.824829	3.69e-10
HPCAL1	2.05e-14	-0.496281	3.71e-10
COX4I1	2.06e-14	-0.283469	3.73e-10
SLC38A2	2.12e-14	-0.562876	3.83e-10
CHCHD7	2.13e-14	0.291662	3.85e-10
HSDL2	2.18e-14	0.276393	3.94e-10
NEK2	2.2e-14	-5.59661	3.97e-10
CCNB2	2.23e-14	-3.18692	4.02e-10
PARP9	2.26e-14	0.298121	4.09e-10
VNN3	2.3e-14	-2.82965	4.16e-10
C11orf24	2.44e-14	-0.748105	4.41e-10
RNF150	2.44e-14	1.73223	4.41e-10
VPS35L	2.54e-14	0.224049	4.59e-10
MBOAT7	2.56e-14	-0.387122	4.64e-10
PPA1	2.67e-14	-0.920158	4.84e-10
TMEM183A	2.69e-14	-0.400761	4.87e-10
PTK2B	2.71e-14	-0.561984	4.89e-10
ADORA2B	2.76e-14	-1.69518	4.99e-10
ELL	2.78e-14	0.290047	5.02e-10
UBE2D3	2.78e-14	-0.299152	5.02e-10
SRPRB	2.84e-14	-0.768383	5.14e-10
SCRN1	2.87e-14	-0.658691	5.2e-10
SLC25A40	3.1e-14	-0.529336	5.6e-10
NAB1	3.11e-14	-0.601836	5.63e-10
FZD2	3.31e-14	0.525255	5.99e-10
FBL	3.36e-14	-0.618456	6.07e-10
ANXA1	3.5e-14	-0.312341	6.33e-10
IER3IP1	3.59e-14	-0.657457	6.5e-10
ERCC5	3.63e-14	-0.675139	6.57e-10
IMPDH2	3.69e-14	-0.814791	6.67e-10
PIP	3.7e-14	2.50664	6.68e-10
DTL	3.9e-14	-3.71143	7.05e-10
HOXB6	3.96e-14	0.949763	7.15e-10
TLE1	3.97e-14	-2.21094	7.17e-10
NDUFA7	4.04e-14	-0.708809	7.31e-10
MAP1S	4.08e-14	-0.422744	7.38e-10
SPC24	4.13e-14	-3.44259	7.46e-10
APEX2	4.23e-14	0.322241	7.64e-10
ZCCHC2	4.29e-14	-0.715968	7.76e-10
FEN1	4.31e-14	-1.64182	7.8e-10
NFIA	4.36e-14	0.60395	7.89e-10
CAMTA1	4.42e-14	-0.591452	7.99e-10
CMC4	4.49e-14	-0.741984	8.12e-10
ILRUN	4.5e-14	-0.404476	8.13e-10
SUPT5H	4.58e-14	-0.481446	8.27e-10
TMEM167A	4.72e-14	-0.37052	8.53e-10
BCL2L1	4.84e-14	0.211274	8.75e-10
TMED2	4.92e-14	-0.422188	8.89e-10
TNFAIP3	5.21e-14	-0.584245	9.43e-10
GPBP1L1	5.23e-14	-0.372335	9.46e-10
KCTD5	5.26e-14	0.286002	9.52e-10
SPAG5	5.29e-14	-2.84842	9.57e-10
STAT4	5.43e-14	0.485681	9.81e-10
GIMAP8	5.61e-14	0.248362	1.01e-09
MGST2	5.61e-14	0.341702	1.01e-09
PDE8A	5.75e-14	-0.833885	1.04e-09
ACAT2	6e-14	-0.900739	1.09e-09
SMOX	6.08e-14	0.285539	1.1e-09
RRP12	6.18e-14	-1.09773	1.12e-09
DDX50	6.39e-14	-0.609273	1.15e-09
LYN	6.43e-14	-0.322509	1.16e-09
CDK18	6.52e-14	-0.964628	1.18e-09
OAZ3	6.58e-14	0.732946	1.19e-09
SPTLC2	6.63e-14	-0.538887	1.2e-09
MAFF	6.76e-14	-1.5661	1.22e-09
RPIA	7.27e-14	-0.732189	1.31e-09
POLE3	7.38e-14	-0.630955	1.33e-09
NYNRIN	7.51e-14	0.678614	1.36e-09
TSFM	7.76e-14	-0.795705	1.4e-09
PLAC8	7.77e-14	-3.16172	1.41e-09
LY86	7.79e-14	0.207468	1.41e-09
CNIH3	7.9e-14	-2.68932	1.43e-09
CD40	8.02e-14	-0.509952	1.45e-09
IER2	8.04e-14	-0.642983	1.45e-09
DNAJA3	8.23e-14	-0.635919	1.49e-09
ITGB8	8.31e-14	-2.08348	1.5e-09
ACBD3	8.33e-14	-0.559027	1.51e-09
HNRNPUL2	8.42e-14	-0.318194	1.52e-09
TDRD3	8.77e-14	-0.910181	1.59e-09
RMND1	9.14e-14	-0.597331	1.65e-09
E2F1	9.16e-14	-3.48284	1.66e-09
KCTD15	9.31e-14	-2.91025	1.68e-09
C11orf21	9.36e-14	-2.07167	1.69e-09
P2RX4	9.43e-14	-0.387668	1.71e-09
DCTN4	9.95e-14	0.23216	1.8e-09
RCC2	1.02e-13	-0.575391	1.85e-09
PKMYT1	1.05e-13	-6.17318	1.9e-09
CREB3L2	1.07e-13	0.244753	1.94e-09
IFRD1	1.11e-13	-0.847044	2.01e-09
TMEM30A	1.12e-13	-0.363011	2.03e-09
NCK1	1.14e-13	-0.418891	2.07e-09
FAM3C	1.15e-13	-0.588515	2.09e-09
ALDH16A1	1.16e-13	0.299146	2.1e-09
BST1	1.26e-13	0.295368	2.28e-09
KAT8	1.27e-13	-0.57189	2.29e-09
PRKCD	1.33e-13	-0.328168	2.41e-09
MRVI1	1.34e-13	1.03252	2.42e-09
QARS	1.37e-13	-0.415186	2.47e-09
ANKFY1	1.37e-13	0.242846	2.48e-09
CEP55	1.38e-13	-3.20208	2.49e-09
LARP1B	1.38e-13	-1.35377	2.5e-09
KIAA1671	1.47e-13	0.963958	2.65e-09
TRAP1	1.5e-13	-0.842474	2.72e-09
MYBL2	1.53e-13	-3.73029	2.77e-09
KIRREL1	1.57e-13	1.64335	2.83e-09
TRAPPC11	1.61e-13	-0.559116	2.9e-09
HS3ST3B1	1.64e-13	-1.47147	2.96e-09
OSGIN2	1.65e-13	-0.650764	2.98e-09
GDI1	1.68e-13	-0.474311	3.03e-09
GBP4	1.69e-13	-1.00548	3.06e-09
TROAP	1.92e-13	-3.5755	3.47e-09
SPINT1	1.96e-13	-0.381374	3.54e-09
SERPINB8	1.98e-13	0.289269	3.58e-09
S1PR2	2.01e-13	0.286479	3.64e-09
ARRDC4	2.14e-13	0.225171	3.87e-09
CCDC34	2.22e-13	-1.52658	4.01e-09
MNDA	2.31e-13	-0.487397	4.18e-09
ASRGL1	2.31e-13	0.300185	4.18e-09
CAMKK2	2.36e-13	-0.617663	4.27e-09
IL1A	2.37e-13	-1.998	4.28e-09
GLRX2	2.42e-13	-0.763266	4.37e-09
IQGAP3	2.67e-13	-4.58398	4.82e-09
CHP1	2.72e-13	-0.367757	4.92e-09
HSPBAP1	2.8e-13	-0.724703	5.07e-09
SLC41A2	2.81e-13	-0.439037	5.09e-09
ADGRE5	2.86e-13	-0.478948	5.17e-09
IDS	2.86e-13	-0.384284	5.17e-09
OIP5	2.88e-13	-3.42325	5.21e-09
SYF2	2.93e-13	-0.500628	5.29e-09
SEC61G	3.01e-13	-0.582128	5.44e-09
SHB	3.05e-13	0.399492	5.51e-09
ACAP2	3.13e-13	-0.395596	5.65e-09
WDR82	3.26e-13	-0.226941	5.9e-09
NOA1	3.34e-13	-0.678628	6.04e-09
CTSF	3.68e-13	0.220768	6.66e-09
RBP4	3.79e-13	1.62324	6.84e-09
TM7SF3	3.79e-13	0.23256	6.84e-09
LILRA1	3.83e-13	-1.12416	6.92e-09
FAM124B	3.84e-13	0.725429	6.94e-09
SYNJ2	4e-13	-1.29899	7.22e-09
LITAF	4.33e-13	-0.250376	7.82e-09
AMPD2	4.33e-13	-0.625511	7.84e-09
SLC16A1	4.43e-13	0.415846	8.01e-09
NPRL2	4.54e-13	-0.906918	8.21e-09
PTPRE	4.59e-13	-0.380291	8.3e-09
COPB2	4.66e-13	-0.376569	8.43e-09
GRK2	4.75e-13	-0.296309	8.58e-09
DNAJC5B	4.81e-13	-1.49152	8.69e-09
PCDHGA10	4.98e-13	1.33556	9e-09
PER1	5.01e-13	-0.935775	9.06e-09
C17orf75	5.02e-13	-0.945038	9.09e-09
NCKAP5	5.06e-13	0.881986	9.16e-09
ADSL	5.17e-13	-0.510742	9.34e-09
KARS	5.17e-13	-0.585852	9.35e-09
TMEM159	5.23e-13	-0.695324	9.45e-09
FAIM2	5.27e-13	-2.92571	9.52e-09
SLC24A4	5.42e-13	-1.97248	9.79e-09
SCFD2	5.49e-13	-1.49948	9.93e-09
RGS12	5.69e-13	-0.758462	1.03e-08
WEE1	5.75e-13	-2.19527	1.04e-08
CENPN	5.75e-13	-1.23291	1.04e-08
IFI35	6.14e-13	0.365446	1.11e-08
C1orf43	6.46e-13	-0.368039	1.17e-08
USF1	6.59e-13	-0.374494	1.19e-08
SETD5	6.91e-13	-0.664753	1.25e-08
MCEE	7.05e-13	-0.92465	1.28e-08
NDEL1	7.33e-13	-0.674494	1.33e-08
ZCCHC7	7.33e-13	-0.795052	1.33e-08
UBQLN1	7.34e-13	-0.527008	1.33e-08
LSP1	7.68e-13	-0.213078	1.39e-08
GMFB	7.75e-13	0.298041	1.4e-08
BET1L	7.84e-13	-0.571429	1.42e-08
SPC25	7.9e-13	-5.96939	1.43e-08
EGR1	7.94e-13	-0.637845	1.44e-08
ARL2BP	8e-13	-0.398626	1.45e-08
TSKU	8.14e-13	-1.60422	1.47e-08
GTSE1	8.32e-13	-3.43056	1.5e-08
PLXNA1	8.58e-13	-0.651213	1.55e-08
NDC1	8.68e-13	-0.930342	1.57e-08
PACSIN2	8.72e-13	-0.472447	1.58e-08
RTRAF	8.93e-13	-0.48877	1.61e-08
DERL1	8.97e-13	-0.364631	1.62e-08
URI1	9.06e-13	-0.525258	1.64e-08
TRMT2A	9.08e-13	-0.765031	1.64e-08
CLN5	9.14e-13	0.307465	1.65e-08
DEPTOR	9.37e-13	0.869625	1.69e-08
PAQR7	9.38e-13	0.724188	1.7e-08
NABP2	9.54e-13	-0.663579	1.73e-08
PPIL3	9.76e-13	-0.683144	1.76e-08
PDIA5	9.76e-13	-0.987752	1.77e-08
RAB39A	9.99e-13	0.291709	1.81e-08
SOX4	1.01e-12	-0.871041	1.82e-08
REPS2	1.02e-12	0.490385	1.85e-08
LAMC1	1.02e-12	0.222264	1.85e-08
TLR3	1.02e-12	1.0804	1.85e-08
ZBTB7A	1.03e-12	-0.306861	1.87e-08
ZPR1	1.06e-12	-0.781724	1.92e-08
CBFA2T3	1.06e-12	-1.12582	1.92e-08
IER5	1.08e-12	-0.400702	1.95e-08
C9orf78	1.08e-12	-0.465158	1.95e-08
TWSG1	1.08e-12	0.254316	1.96e-08
MFSD2A	1.13e-12	-1.05599	2.04e-08
NFAT5	1.18e-12	-0.5453	2.13e-08
ZMIZ1	1.18e-12	-0.384063	2.13e-08
CASTOR2	1.18e-12	0.513569	2.13e-08
GPR85	1.18e-12	0.947834	2.14e-08
NFKB2	1.19e-12	-0.583557	2.15e-08
TBC1D1	1.23e-12	-0.69285	2.22e-08
UBXN2B	1.24e-12	-0.488924	2.24e-08
ATG101	1.24e-12	-0.650941	2.24e-08
UBE2B	1.26e-12	-0.432686	2.28e-08
KMT2E	1.31e-12	-0.463321	2.37e-08
PEA15	1.32e-12	-0.468354	2.39e-08
RBM33	1.33e-12	-0.450372	2.4e-08
DCAF12	1.33e-12	0.238075	2.41e-08
ACSL4	1.38e-12	-0.339289	2.5e-08
PFDN2	1.39e-12	-0.467427	2.51e-08
NDUFB5	1.42e-12	-0.335267	2.56e-08
OSER1	1.44e-12	-0.590353	2.61e-08
GOLGA2	1.45e-12	-0.850507	2.62e-08
CFLAR	1.45e-12	-0.398521	2.63e-08
MAGEF1	1.47e-12	-0.855001	2.66e-08
DIS3	1.48e-12	-0.636241	2.67e-08
CAVIN3	1.48e-12	-1.12848	2.68e-08
SRSF4	1.5e-12	-0.359165	2.71e-08
F5	1.53e-12	-3.63155	2.77e-08
RHOB	1.56e-12	0.205804	2.82e-08
OTUD4	1.57e-12	-0.661159	2.84e-08
SRA1	1.58e-12	-0.441408	2.85e-08
ATF3	1.59e-12	-1.73334	2.88e-08
MAPK14	1.63e-12	-0.339282	2.95e-08
SKI	1.66e-12	-0.305727	3e-08
MED15	1.66e-12	-0.480451	3e-08
TPRKB	1.66e-12	-0.816699	3.01e-08
TPX2	1.67e-12	-2.95585	3.01e-08
BUB1B	1.73e-12	-2.83834	3.13e-08
CENPF	1.82e-12	-2.32235	3.3e-08
RPAIN	1.89e-12	-0.737749	3.41e-08
DNAJB11	1.89e-12	0.257655	3.42e-08
ARMC9	1.96e-12	0.679735	3.54e-08
LIPN	1.97e-12	-1.75402	3.56e-08
DLL1	2.03e-12	0.59677	3.67e-08
TNFSF14	2.05e-12	-5.76986	3.71e-08
HNRNPC	2.08e-12	-0.286627	3.76e-08
SERPINB1	2.1e-12	-0.293506	3.8e-08
BACE2	2.14e-12	0.826982	3.86e-08
UTP25	2.14e-12	-0.995914	3.86e-08
LARS	2.17e-12	-0.456491	3.92e-08
WDR13	2.21e-12	-0.53419	4e-08
HERPUD1	2.33e-12	-0.460756	4.2e-08
LUC7L2	2.46e-12	-0.436904	4.44e-08
BTN2A2	2.47e-12	0.248539	4.46e-08
ANLN	2.57e-12	-3.14278	4.65e-08
CPSF2	2.6e-12	-0.350399	4.7e-08
TM4SF19	2.67e-12	-2.84142	4.83e-08
POMGNT2	2.69e-12	0.538528	4.86e-08
SRP68	2.79e-12	-0.407266	5.04e-08
SH3BGRL2	2.81e-12	1.52061	5.08e-08
KCNAB2	2.9e-12	-0.240516	5.24e-08
IMMT	2.92e-12	-0.376577	5.29e-08
KLHL2	2.98e-12	-0.47081	5.38e-08
SNRPA	3.01e-12	-0.61404	5.45e-08
SUSD3	3.01e-12	-1.14096	5.45e-08
STARD3	3.2e-12	0.20967	5.78e-08
SLC35F2	3.25e-12	-1.47396	5.87e-08
TAF10	3.29e-12	-0.269168	5.95e-08
SPTBN1	3.34e-12	-2.00403	6.03e-08
FAR2	3.36e-12	-0.880994	6.07e-08
INO80B	3.36e-12	-0.665752	6.08e-08
CD109	3.41e-12	-0.523467	6.16e-08
SDSL	3.41e-12	0.406726	6.17e-08
TMEM39A	3.41e-12	-0.714415	6.17e-08
IRF2BP2	3.49e-12	-0.327195	6.31e-08
DST	3.53e-12	0.212774	6.39e-08
HSPA9	3.71e-12	-0.645953	6.7e-08
ABCG2	3.73e-12	1.20525	6.75e-08
MXD4	3.75e-12	0.22864	6.79e-08
GNG5	3.77e-12	-0.637774	6.81e-08
METTL7B	3.8e-12	2.02382	6.88e-08
SLC16A6	3.8e-12	-1.56578	6.88e-08
STEAP3	3.89e-12	-0.368361	7.03e-08
MPP5	3.93e-12	0.28362	7.1e-08
RECQL4	3.94e-12	-2.48081	7.13e-08
CCDC69	3.95e-12	-0.422876	7.14e-08
KIF2C	3.99e-12	-3.22772	7.22e-08
RAB6A	4.16e-12	-0.344863	7.52e-08
PALLD	4.31e-12	-0.53795	7.79e-08
DHPS	4.32e-12	-0.72725	7.81e-08
RUFY3	4.33e-12	-0.878178	7.83e-08
METTL26	4.41e-12	-0.546814	7.97e-08
CENPA	4.54e-12	-2.99899	8.22e-08
PSMA7	4.6e-12	-0.362476	8.32e-08
CDK5RAP3	4.75e-12	-0.69248	8.59e-08
TP53INP1	4.78e-12	0.222094	8.64e-08
SF3A2	4.81e-12	-0.573131	8.69e-08
NDUFA2	4.83e-12	-0.32787	8.74e-08
IBTK	4.98e-12	-0.473631	9.01e-08
ARNTL2	5e-12	-0.702891	9.04e-08
MXI1	5.35e-12	-0.591236	9.67e-08
ADORA2A	5.53e-12	-2.51106	1e-07
RAD21	5.56e-12	-0.613832	1.01e-07
NARS	5.67e-12	-0.281854	1.03e-07
STX16	5.69e-12	-0.632183	1.03e-07
NOP58	5.71e-12	-0.758259	1.03e-07
STN1	5.71e-12	-0.672214	1.03e-07
CAND1	5.76e-12	-0.447707	1.04e-07
NDUFB10	5.88e-12	-0.299477	1.06e-07
HNRNPUL1	5.94e-12	-0.295455	1.07e-07
LSM4	6.16e-12	-0.398961	1.11e-07
POGK	6.23e-12	-0.439123	1.13e-07
LTBR	6.37e-12	0.249699	1.15e-07
CCM2L	6.49e-12	-4.50529	1.17e-07
EXOSC5	6.56e-12	-1.09695	1.19e-07
CCT8	6.57e-12	-0.534222	1.19e-07
MAEA	6.59e-12	0.225741	1.19e-07
CEP57	6.65e-12	-0.599361	1.2e-07
OGA	6.71e-12	-0.457979	1.21e-07
MLF2	6.74e-12	-0.312508	1.22e-07
UCHL1	6.85e-12	-3.35567	1.24e-07
WNK1	6.93e-12	-0.316495	1.25e-07
USP15	7.02e-12	-0.408061	1.27e-07
SUSD6	7.11e-12	-0.287267	1.29e-07
PBXIP1	7.13e-12	0.252965	1.29e-07
UBE2T	7.56e-12	-2.11682	1.37e-07
ZFAND1	7.58e-12	-0.890974	1.37e-07
TM9SF4	7.81e-12	-0.394331	1.41e-07
OLFM1	8.01e-12	-2.04121	1.45e-07
PPP1R21	8.03e-12	0.202837	1.45e-07
CAD	8.08e-12	-0.850659	1.46e-07
SARS	8.11e-12	-0.747522	1.47e-07
SKIL	8.14e-12	-0.469984	1.47e-07
PHLDA3	8.2e-12	-1.16822	1.48e-07
SETD3	8.34e-12	-0.37031	1.51e-07
CYC1	8.54e-12	-0.268292	1.54e-07
SHC2	8.61e-12	1.64759	1.56e-07
HGSNAT	8.93e-12	0.272963	1.62e-07
FCHSD2	9.11e-12	0.267253	1.65e-07
IL7	9.22e-12	0.671416	1.67e-07
TOMM6	9.29e-12	-0.504261	1.68e-07
OXR1	9.5e-12	-0.654046	1.72e-07
MSTO1	9.52e-12	-1.09281	1.72e-07
COMMD6	9.57e-12	-0.38576	1.73e-07
ATG4B	9.61e-12	-0.603519	1.74e-07
HSD11B1	9.64e-12	-5.44571	1.74e-07
NDC80	1e-11	-2.7816	1.81e-07
CLEC4A	1.01e-11	-0.379952	1.82e-07
PDXK	1.01e-11	-0.238463	1.82e-07
DEDD2	1.01e-11	-0.515943	1.83e-07
SMARCA5	1.05e-11	-0.356924	1.89e-07
DDB2	1.06e-11	-0.740255	1.91e-07
NOB1	1.07e-11	-0.801902	1.94e-07
MAP4K4	1.07e-11	-0.722984	1.94e-07
CHEK2	1.09e-11	-1.04283	1.98e-07
MARVELD1	1.12e-11	-0.519053	2.02e-07
ASF1B	1.12e-11	-2.34	2.03e-07
TLR7	1.13e-11	0.296569	2.04e-07
LYRM4	1.14e-11	-0.70738	2.06e-07
ERRFI1	1.16e-11	0.684086	2.1e-07
KNL1	1.16e-11	-2.67567	2.1e-07
PSMG2	1.19e-11	-0.412233	2.14e-07
CCDC12	1.25e-11	-0.572786	2.26e-07
GALK1	1.32e-11	-0.717295	2.38e-07
LZTS2	1.33e-11	0.275709	2.4e-07
GZF1	1.34e-11	0.241934	2.42e-07
CEP350	1.34e-11	-0.442575	2.42e-07
CPNE1	1.36e-11	-0.290092	2.47e-07
RIPOR2	1.41e-11	-3.2544	2.55e-07
FASN	1.41e-11	-0.737682	2.56e-07
FAR1	1.44e-11	-0.368835	2.6e-07
MT-ND6	1.46e-11	-1.75908	2.63e-07
SIVA1	1.52e-11	-0.471597	2.75e-07
2007-03-01	1.54e-11	-0.318694	2.78e-07
EPOP	1.55e-11	-1.62753	2.81e-07
CHCHD2	1.58e-11	-0.239234	2.85e-07
BAZ1B	1.59e-11	-0.410526	2.88e-07
BAG6	1.62e-11	-0.261297	2.93e-07
TGDS	1.62e-11	-0.839611	2.94e-07
LENG8	1.71e-11	-0.717601	3.09e-07
PACC1	1.79e-11	0.241594	3.23e-07
ZNF367	1.82e-11	-3.39763	3.28e-07
IFRD2	1.82e-11	-0.65026	3.3e-07
CDCA8	1.9e-11	-2.57549	3.44e-07
COL6A1	1.99e-11	-2.53462	3.6e-07
ETHE1	2.07e-11	-0.499575	3.74e-07
SLC36A4	2.11e-11	-0.682531	3.82e-07
SLC30A5	2.2e-11	-0.686584	3.99e-07
ORC1	2.22e-11	-2.61118	4.02e-07
CMTM4	2.23e-11	0.514621	4.03e-07
AARS	2.3e-11	-0.870184	4.16e-07
SULF2	2.36e-11	-0.423622	4.27e-07
FXR2	2.39e-11	-0.558785	4.33e-07
ARFIP2	2.41e-11	-0.516512	4.37e-07
ITGAM	2.43e-11	-0.303331	4.39e-07
CLK1	2.46e-11	-0.401005	4.45e-07
TRIM50	2.49e-11	1.17049	4.5e-07
AGAP3	2.52e-11	-0.513641	4.55e-07
FAM234B	2.53e-11	0.33067	4.58e-07
NAGLU	2.55e-11	0.334574	4.61e-07
GSN	2.58e-11	-0.402012	4.67e-07
TRAF3IP3	2.61e-11	-0.751461	4.73e-07
IRF3	2.67e-11	-0.683362	4.82e-07
OGFOD1	2.69e-11	-0.688067	4.87e-07
STMN3	2.72e-11	1.00831	4.92e-07
MARCKSL1	2.74e-11	-1.18615	4.96e-07
GSR	2.76e-11	-0.492788	4.99e-07
TPST2	2.77e-11	0.310298	5.01e-07
VEGFA	2.83e-11	-0.652652	5.12e-07
OAS2	2.92e-11	0.379574	5.27e-07
TMEM60	2.99e-11	0.329431	5.4e-07
DOCK8	2.99e-11	-0.347566	5.41e-07
PRAF2	2.99e-11	-0.868435	5.41e-07
CYP3A5	3e-11	-0.924545	5.42e-07
NCS1	3.17e-11	-1.21302	5.73e-07
DEPDC1B	3.28e-11	-2.77434	5.93e-07
METTL27	3.33e-11	0.854364	6.02e-07
RASAL2	3.37e-11	-0.873002	6.09e-07
AHNAK	3.42e-11	-0.239307	6.18e-07
FAM241A	3.46e-11	0.495826	6.26e-07
CLK3	3.5e-11	-0.610813	6.33e-07
SNRPD2	3.51e-11	-0.4649	6.35e-07
EVI2A	3.53e-11	-0.389288	6.38e-07
NCAPH	3.69e-11	-2.40708	6.67e-07
STAG3	3.78e-11	-1.95029	6.83e-07
BAG5	3.8e-11	0.380442	6.86e-07
PFKFB2	4.11e-11	0.227957	7.43e-07
ZFR	4.14e-11	-0.382871	7.48e-07
SQLE	4.22e-11	-1.41435	7.62e-07
CXCL6	4.22e-11	1.03599	7.63e-07
NDUFAF3	4.26e-11	-0.342874	7.7e-07
AP3S2	4.34e-11	-0.389875	7.84e-07
PCMTD1	4.35e-11	-0.350875	7.86e-07
PGAP3	4.38e-11	0.284034	7.92e-07
MPRIP	4.45e-11	-0.538166	8.04e-07
SF3B5	4.46e-11	-0.349073	8.06e-07
SYTL1	4.47e-11	-3.60818	8.08e-07
ARHGEF39	4.51e-11	-3.8613	8.16e-07
TFRC	4.51e-11	-0.714904	8.16e-07
INTS10	4.56e-11	-0.568508	8.25e-07
GPC4	4.62e-11	-1.97784	8.35e-07
SLC11A1	4.63e-11	-0.689335	8.37e-07
DISP1	4.69e-11	0.512727	8.48e-07
TRIM24	4.93e-11	-0.617924	8.92e-07
SNAPC2	4.93e-11	-0.53687	8.92e-07
TNKS2	5.03e-11	-0.406155	9.1e-07
TBC1D9	5.07e-11	-0.403314	9.17e-07
ZNF592	5.1e-11	-0.47075	9.23e-07
TNNI2	5.1e-11	-0.95134	9.23e-07
TRIM32	5.23e-11	0.367503	9.45e-07
ZNF146	5.29e-11	-0.457703	9.56e-07
HSD17B12	5.32e-11	0.3101	9.62e-07
MAP2K2	5.41e-11	-0.297472	9.78e-07
NAAA	5.49e-11	0.248792	9.93e-07
YKT6	5.58e-11	-0.389952	1.01e-06
ENO1	5.78e-11	-0.234102	1.05e-06
MYC	5.8e-11	-1.0361	1.05e-06
USP1	5.86e-11	-0.667539	1.06e-06
STK17B	6.01e-11	-0.694214	1.09e-06
KIF11	6.02e-11	-2.62221	1.09e-06
GSTO1	6.06e-11	-0.223965	1.1e-06
NECTIN1	6.08e-11	-0.94698	1.1e-06
SESN1	6.23e-11	0.293114	1.13e-06
STYX	6.24e-11	-0.520728	1.13e-06
HELLS	6.38e-11	-2.58265	1.15e-06
AKAP1	6.39e-11	-0.815131	1.16e-06
PCID2	6.57e-11	-0.739109	1.19e-06
PPP2R3B	6.76e-11	-1.18519	1.22e-06
AURKA	6.79e-11	-1.58325	1.23e-06
RBFA	6.81e-11	-1.23799	1.23e-06
GLRX	7.01e-11	-0.365068	1.27e-06
GALNT12	7.02e-11	-2.55106	1.27e-06
PPP1R1A	7.18e-11	1.18854	1.3e-06
HMGB2	7.3e-11	-1.0389	1.32e-06
CDK9	7.46e-11	-0.338865	1.35e-06
TIFAB	7.76e-11	-0.793029	1.4e-06
HIGD2A	8.04e-11	-0.301442	1.45e-06
AKR7A2	8.12e-11	-0.591672	1.47e-06
POLR2H	8.14e-11	-0.52967	1.47e-06
FRY	8.29e-11	-1.10304	1.5e-06
GBP2	8.56e-11	-0.480805	1.55e-06
PPP1CB	8.59e-11	-0.259082	1.55e-06
CCDC59	8.6e-11	-0.594116	1.55e-06
HDGF	8.74e-11	-0.333224	1.58e-06
NCAPD3	8.92e-11	-1.04218	1.61e-06
FOXK2	9e-11	-0.453436	1.63e-06
ALDH9A1	9.02e-11	0.209426	1.63e-06
RWDD1	9.02e-11	-0.495374	1.63e-06
STAC	9.33e-11	-0.494339	1.69e-06
FAM89A	9.34e-11	0.544526	1.69e-06
MCMBP	9.46e-11	-0.398581	1.71e-06
RIPK3	9.73e-11	0.262475	1.76e-06
DHRS13	9.76e-11	-1.53046	1.77e-06
CD1C	9.78e-11	-3.98657	1.77e-06
YY1	9.82e-11	-0.512144	1.78e-06
PCNT	9.83e-11	-0.84688	1.78e-06
BAX	9.94e-11	-0.241669	1.8e-06
ATRN	9.96e-11	0.237615	1.8e-06
DNAJA2	1.07e-10	-0.349467	1.94e-06
TEC	1.08e-10	0.226595	1.96e-06
GPR180	1.08e-10	-0.704524	1.96e-06
TTC39C	1.1e-10	-0.679783	1.98e-06
RNF41	1.1e-10	-0.455808	1.99e-06
DUSP6	1.1e-10	-0.550331	2e-06
POLA2	1.11e-10	-0.910205	2.01e-06
PDHA1	1.14e-10	-0.401457	2.06e-06
LAMB3	1.15e-10	-1.14236	2.07e-06
PARP16	1.15e-10	-1.05926	2.08e-06
SCMH1	1.17e-10	-0.952297	2.12e-06
CENPU	1.18e-10	-2.08621	2.13e-06
TEDC1	1.2e-10	-1.34147	2.17e-06
SP3	1.21e-10	-0.304263	2.18e-06
NRCAM	1.22e-10	-2.85007	2.2e-06
S1PR4	1.24e-10	-1.95171	2.23e-06
GGT5	1.25e-10	-1.43851	2.25e-06
LARP1	1.28e-10	-0.406376	2.32e-06
CDKN3	1.28e-10	-2.02267	2.32e-06
SLC22A18	1.29e-10	0.241579	2.34e-06
DDX18	1.3e-10	-0.464083	2.34e-06
LRCH1	1.3e-10	-0.748599	2.35e-06
MYH9	1.32e-10	-0.276404	2.39e-06
HDLBP	1.34e-10	-0.311365	2.42e-06
AZIN1	1.37e-10	-0.450457	2.47e-06
SYT11	1.38e-10	-0.623219	2.49e-06
LACTB	1.38e-10	-0.465938	2.49e-06
BATF2	1.38e-10	0.428863	2.5e-06
SCYL1	1.39e-10	-0.440119	2.51e-06
EIF2AK3	1.41e-10	-0.809606	2.55e-06
SMIM20	1.43e-10	-0.53964	2.59e-06
PIWIL4	1.44e-10	-1.62262	2.6e-06
FAM181B	1.49e-10	1.06685	2.69e-06
BDH1	1.49e-10	-1.42567	2.69e-06
CMSS1	1.5e-10	-1.35878	2.71e-06
MIEN1	1.52e-10	0.261035	2.75e-06
WDR43	1.54e-10	-0.547441	2.78e-06
VPS26B	1.56e-10	-0.359724	2.82e-06
RFX5	1.57e-10	0.248364	2.84e-06
TLNRD1	1.62e-10	0.265264	2.94e-06
DALRD3	1.65e-10	-1.02121	2.99e-06
TSPAN3	1.67e-10	-0.299757	3.01e-06
PRC1	1.71e-10	-2.23164	3.09e-06
MND1	1.73e-10	-2.67074	3.12e-06
TICRR	1.78e-10	-3.95424	3.22e-06
DCUN1D2	1.81e-10	-1.32439	3.28e-06
ALDH18A1	1.85e-10	-0.854201	3.35e-06
SLFN11	1.87e-10	-0.466584	3.38e-06
TAPBP	1.87e-10	-0.224826	3.38e-06
ATR	1.88e-10	-1.06922	3.4e-06
HSPA1B	1.95e-10	0.23598	3.53e-06
AMACR	1.97e-10	0.462467	3.57e-06
KIF5B	1.99e-10	-0.225428	3.6e-06
POLR2B	2.01e-10	-0.384963	3.64e-06
PLCD1	2.04e-10	-1.1294	3.69e-06
KLHL13	2.04e-10	2.34851	3.7e-06
ESPL1	2.05e-10	-2.70741	3.7e-06
KIF4A	2.05e-10	-2.46826	3.71e-06
E2F2	2.1e-10	-2.8291	3.79e-06
HEATR3	2.15e-10	0.271246	3.88e-06
RFC1	2.21e-10	-0.656653	3.99e-06
TAX1BP3	2.23e-10	-0.377235	4.03e-06
CPPED1	2.24e-10	-0.395785	4.05e-06
TSPAN13	2.26e-10	0.947821	4.08e-06
PRPS2	2.27e-10	-0.611297	4.11e-06
ATXN3	2.28e-10	-0.553688	4.12e-06
HRH2	2.32e-10	0.506786	4.19e-06
RTN4R	2.34e-10	-1.53389	4.23e-06
MAP2K6	2.36e-10	-1.1962	4.26e-06
PRKD3	2.36e-10	-0.424567	4.27e-06
ZNF428	2.52e-10	0.326958	4.55e-06
FBXW7	2.55e-10	-0.508989	4.61e-06
C15orf39	2.55e-10	-0.472709	4.61e-06
SLC16A7	2.63e-10	0.409154	4.75e-06
CDKN1A	2.69e-10	-0.571109	4.86e-06
CDCA5	2.72e-10	-2.70982	4.92e-06
PRPF6	2.73e-10	-0.383663	4.93e-06
ERGIC1	2.75e-10	-0.630634	4.97e-06
ILF2	2.79e-10	-0.510033	5.04e-06
LAT	2.81e-10	-1.99704	5.07e-06
SYTL3	2.87e-10	-0.773286	5.19e-06
POLD1	2.91e-10	-0.752546	5.26e-06
SRSF8	2.94e-10	-0.53119	5.32e-06
MPZL2	3.05e-10	-0.869596	5.51e-06
LEPR	3.15e-10	-0.824266	5.69e-06
KIF18B	3.26e-10	-5.45614	5.89e-06
STAT5A	3.29e-10	-0.46966	5.95e-06
WWC3	3.39e-10	0.200244	6.12e-06
ATP5MD	3.46e-10	-0.436784	6.26e-06
ARMCX2	3.49e-10	-1.01161	6.31e-06
RAI14	3.51e-10	-1.09176	6.34e-06
SLC12A6	3.54e-10	-0.407335	6.41e-06
SHMT2	3.6e-10	-0.740258	6.52e-06
TAF7	3.71e-10	-0.502295	6.72e-06
CALCOCO2	3.72e-10	-0.426829	6.73e-06
MYO1B	3.75e-10	-3.38224	6.79e-06
CIPC	3.77e-10	0.266538	6.82e-06
NCBP2AS2	3.88e-10	-0.754795	7.02e-06
SAFB2	3.95e-10	-0.590714	7.14e-06
UHRF1	4.06e-10	-2.01021	7.34e-06
VAMP5	4.07e-10	0.488693	7.36e-06
SLC37A3	4.08e-10	-2.3506	7.38e-06
SHCBP1	4.1e-10	-2.46207	7.42e-06
BASP1	4.13e-10	-0.580296	7.47e-06
C1orf174	4.14e-10	-0.513863	7.49e-06
LSM8	4.15e-10	-0.485059	7.51e-06
RAD54L	4.19e-10	-4.06061	7.57e-06
FKBP15	4.31e-10	-0.2838	7.8e-06
OPA1	4.32e-10	-0.43805	7.81e-06
MTF1	4.42e-10	-0.480136	8e-06
RGS3	4.45e-10	-1.28032	8.05e-06
C11orf1	4.48e-10	-0.842444	8.11e-06
SEC63	4.54e-10	-0.40388	8.21e-06
HASPIN	4.57e-10	-3.18427	8.26e-06
CLPP	4.61e-10	-0.41785	8.34e-06
UFM1	4.7e-10	-0.395195	8.51e-06
RABAC1	4.74e-10	-0.352854	8.57e-06
C1orf122	4.75e-10	-0.437422	8.59e-06
SDS	4.82e-10	0.845968	8.72e-06
CNIH1	4.88e-10	-0.388556	8.82e-06
FBXW5	5.06e-10	-0.378087	9.14e-06
NFKBIZ	5.06e-10	-0.747906	9.15e-06
SAPCD2	5.12e-10	-3.32325	9.26e-06
SLAIN2	5.19e-10	-0.459926	9.39e-06
BCL11A	5.31e-10	-1.69741	9.6e-06
UBC	5.35e-10	-0.288075	9.67e-06
ARL6IP4	5.44e-10	-0.254465	9.84e-06
SARDH	5.46e-10	-1.86387	9.88e-06
TMEM266	5.6e-10	0.740425	1.01e-05
AC015871.1	5.62e-10	-1.35916	1.02e-05
NDUFAF2	5.71e-10	-0.885546	1.03e-05
ZNF277	5.72e-10	-0.653203	1.03e-05
CENPI	5.77e-10	-2.2214	1.04e-05
HOMER1	5.8e-10	-1.75583	1.05e-05
CYP2U1	5.87e-10	0.484861	1.06e-05
SLC43A1	5.91e-10	0.429384	1.07e-05
SLC25A11	5.99e-10	-0.285947	1.08e-05
CERS4	6.24e-10	-0.770944	1.13e-05
SYNGAP1	6.54e-10	-1.04795	1.18e-05
SIRT2	6.63e-10	0.220241	1.2e-05
SGO1	6.64e-10	-3.47875	1.2e-05
DNASE1L1	6.93e-10	0.296951	1.25e-05
GEMIN4	7.04e-10	-0.732463	1.27e-05
COPB1	7.11e-10	-0.271037	1.28e-05
CDC25C	7.26e-10	-4.65747	1.31e-05
FRMD3	7.36e-10	1.02807	1.33e-05
ESCO2	7.36e-10	-2.28283	1.33e-05
TSPAN31	7.75e-10	0.264048	1.4e-05
MYLIP	7.77e-10	0.394134	1.4e-05
POLR1E	7.8e-10	-0.903312	1.41e-05
SYNGR1	7.88e-10	0.312938	1.43e-05
RXRA	7.9e-10	-0.21527	1.43e-05
CYB5A	7.99e-10	-0.461291	1.44e-05
PRIM1	8e-10	-1.0807	1.45e-05
IRF9	8.03e-10	0.23498	1.45e-05
YES1	8.1e-10	0.313575	1.46e-05
IRS2	8.34e-10	-0.643493	1.51e-05
ALDH4A1	8.36e-10	0.496304	1.51e-05
CIT	8.36e-10	-2.29769	1.51e-05
PGRMC1	8.47e-10	0.276789	1.53e-05
TDRD10	8.54e-10	0.692773	1.54e-05
PCNX2	8.6e-10	-1.04161	1.56e-05
PIK3R3	8.79e-10	0.529296	1.59e-05
TNFRSF10B	8.85e-10	-0.416637	1.6e-05
SLC29A1	8.88e-10	-0.509349	1.61e-05
SEC24A	8.94e-10	-0.601733	1.62e-05
GHDC	9e-10	0.317614	1.63e-05
NCOR1	9.06e-10	-0.421115	1.64e-05
SRP54	9.21e-10	-0.475081	1.67e-05
ZCCHC24	9.23e-10	0.391189	1.67e-05
CEACAM3	9.28e-10	0.591539	1.68e-05
TUBB6	9.74e-10	-0.86675	1.76e-05
XCR1	9.94e-10	4.04257	1.8e-05
CCDC57	1e-09	-1.18181	1.81e-05
PGRMC2	1.02e-09	-0.418071	1.85e-05
SMC4	1.05e-09	-0.996173	1.9e-05
UNC13D	1.06e-09	-0.353155	1.92e-05
TIMM9	1.08e-09	-0.557844	1.95e-05
TRIM47	1.1e-09	0.243843	1.99e-05
DBF4	1.11e-09	-1.46998	2e-05
TBRG1	1.11e-09	-0.481291	2.01e-05
KLF2	1.11e-09	0.438425	2.01e-05
PIMREG	1.12e-09	-5.29192	2.02e-05
MT-ND1	1.12e-09	-1.74266	2.03e-05
GPSM2	1.16e-09	-1.7015	2.1e-05
MAP3K20	1.17e-09	-0.664606	2.11e-05
CD82	1.17e-09	-0.35475	2.11e-05
NAV2	1.2e-09	-2.31094	2.17e-05
SGPP1	1.21e-09	0.206413	2.19e-05
IKZF1	1.21e-09	-0.323226	2.19e-05
NUF2	1.29e-09	-2.71908	2.33e-05
BCR	1.29e-09	-0.601805	2.33e-05
EME1	1.29e-09	-3.28847	2.34e-05
UBR2	1.32e-09	-0.49522	2.38e-05
POR	1.32e-09	0.222491	2.38e-05
ZBED1	1.33e-09	0.20085	2.4e-05
DLAT	1.34e-09	-0.61171	2.42e-05
NPM3	1.34e-09	-0.677229	2.42e-05
GAR1	1.35e-09	-0.62809	2.44e-05
BEAN1	1.37e-09	-2.76402	2.48e-05
DSN1	1.38e-09	-0.961362	2.5e-05
GMPR2	1.39e-09	-0.422103	2.51e-05
SPIN4	1.4e-09	-0.980306	2.53e-05
TXNDC5	1.41e-09	-0.481319	2.56e-05
ITGB1BP1	1.42e-09	-0.577295	2.57e-05
SMNDC1	1.42e-09	-0.452918	2.57e-05
TBC1D30	1.45e-09	-1.01583	2.61e-05
AIFM1	1.45e-09	0.302986	2.62e-05
SMPD1	1.47e-09	0.243344	2.66e-05
CDC45	1.53e-09	-3.48111	2.77e-05
CASKIN2	1.54e-09	0.720037	2.78e-05
SERBP1	1.54e-09	-0.271324	2.78e-05
PLB1	1.55e-09	0.300583	2.8e-05
POLDIP3	1.57e-09	-0.425165	2.84e-05
NONO	1.58e-09	-0.419379	2.85e-05
ORC6	1.61e-09	-1.96635	2.91e-05
[truncated: 840 more rows]

## Sheet: Clusters_1_3D_CC_MD
	p_val	avg_log2FC	p_val_adj
ARF4	0	2.08628	0
COPG1	4.8e-285	1.36765	8.68e-281
ALDH1L2	4.07e-278	3.18861	7.36e-274
YIF1A	9.51e-278	1.94434	1.72e-273
NUPR1	2.09e-276	2.8214	3.78e-272
FTH1	7.86e-265	1.25349	1.42e-260
LGALS3	6.64e-259	1.76512	1.2e-254
ATF4	1.2e-257	1.88393	2.17e-253
VAT1	4.83e-255	1.28811	8.74e-251
KDELR2	1.72e-253	1.72313	3.11e-249
GPX4	1.77e-252	1.11751	3.19e-248
TRIB3	5.05e-238	3.34777	9.12e-234
SEC13	1.74e-234	1.49136	3.15e-230
LPCAT1	3.01e-233	1.57126	5.45e-229
PHGDH	2.5e-230	4.21468	4.52e-226
SCD	3.46e-229	1.64758	6.25e-225
SEC31A	5.87e-229	1.24144	1.06e-224
TXNDC5	1.66e-225	1.52021	3.01e-221
MRC1	3.14e-220	-1.03799	5.68e-216
SRGN	1.28e-219	-1.13854	2.31e-215
SRPRB	3.85e-217	1.86882	6.95e-213
OPTN	4.92e-216	1.96529	8.89e-212
CERT1	4.81e-214	1.27523	8.7e-210
RABAC1	3.03e-211	1.20843	5.48e-207
ARL1	8.13e-211	1.57083	1.47e-206
TRAM1	3.41e-209	1.05795	6.17e-205
WARS	3.6e-207	1.57473	6.52e-203
KIAA0930	8.62e-207	1.30213	1.56e-202
VEGFB	7.45e-202	0.934497	1.35e-197
YBX1	1.09e-199	0.952589	1.97e-195
SLC1A5	2.61e-198	1.75762	4.72e-194
SQSTM1	4.5e-198	1.11762	8.14e-194
HK3	1.89e-193	-1.79511	3.42e-189
FCGR3A	7.64e-190	-1.23134	1.38e-185
CSF1R	2.81e-189	-1.031	5.08e-185
SLC39A7	3.63e-189	1.27355	6.57e-185
CTSD	5.22e-188	1.21891	9.43e-184
CTSC	7.57e-187	-1.02397	1.37e-182
SEC61A1	1.93e-186	1.08847	3.49e-182
HM13	1.08e-182	0.975051	1.96e-178
CD9	1.43e-182	1.53873	2.58e-178
EEF2	6.23e-182	0.810687	1.13e-177
DDIT3	4.16e-179	2.06795	7.53e-175
SRPRA	6.41e-179	1.1658	1.16e-174
EPRS	6.8e-179	1.39559	1.23e-174
NME2	1.41e-177	1.13313	2.54e-173
P2RX7	6.19e-177	1.91745	1.12e-172
GOLGA3	8.06e-177	1.42003	1.46e-172
MGLL	1.53e-176	1.66545	2.77e-172
TGFBI	2.81e-176	-1.25014	5.09e-172
USF2	4.36e-175	0.940972	7.88e-171
CSTB	1.14e-174	1.29496	2.06e-170
PLPP3	1.28e-174	1.8108	2.31e-170
ALOX5AP	1.41e-174	-1.36357	2.55e-170
XPOT	3.44e-174	1.96116	6.22e-170
TDRD3	1.59e-172	1.79875	2.87e-168
CALU	6e-172	1.16611	1.08e-167
MYDGF	7.15e-171	0.912076	1.29e-166
ADAMTSL4	9.13e-171	-1.29569	1.65e-166
HDLBP	3.14e-170	0.9889	5.68e-166
CMPK1	5.32e-170	0.903467	9.63e-166
ARCN1	1.78e-168	0.980859	3.21e-164
KDELR3	8.77e-168	3.69089	1.59e-163
CREB3	3.6e-167	1.43986	6.51e-163
CHPF	6.89e-167	2.41363	1.25e-162
COPB2	1.74e-164	0.996455	3.15e-160
BRI3	2.98e-163	0.591784	5.39e-159
TMEM263	2.23e-162	1.44299	4.02e-158
EIF1	6.49e-162	0.90647	1.17e-157
ACTB	7.52e-162	-0.927856	1.36e-157
EIF4EBP1	7.92e-161	1.3189	1.43e-156
SLC7A1	2.4e-160	2.37707	4.34e-156
ITGAM	3.58e-159	-0.991925	6.47e-155
SELENOM	1.74e-158	1.88355	3.14e-154
SERP1	3.67e-158	0.914113	6.64e-154
VIM	4.67e-157	0.648473	8.45e-153
LILRB2	6.32e-155	-1.01973	1.14e-150
PSAT1	2.07e-153	4.27775	3.75e-149
TMED2	3.14e-152	1.11318	5.68e-148
CDK4	3.49e-152	1.21177	6.31e-148
NRP1	1.68e-150	-1.07107	3.05e-146
ALOX5	3.44e-150	-0.975426	6.21e-146
FCGR2A	3.79e-150	-1.11799	6.86e-146
TMEM208	6.69e-150	1.35715	1.21e-145
BIRC7	1.59e-149	2.65898	2.88e-145
EEF1AKMT4	2.76e-149	2.42036	4.99e-145
P4HB	1.62e-148	1.01163	2.93e-144
TTC3	3.08e-148	0.960604	5.57e-144
COX7A2L	3.35e-148	1.06465	6.05e-144
HERPUD1	5.71e-148	1.1254	1.03e-143
RNF145	1.44e-146	1.21166	2.61e-142
EPB41L3	1.56e-146	-1.01065	2.82e-142
RNH1	4.16e-146	0.827884	7.52e-142
LITAF	1.06e-145	0.81674	1.92e-141
UGCG	1.42e-143	1.95724	2.56e-139
MFSD2A	1.79e-143	2.06308	3.23e-139
UBE2J1	7.48e-143	1.20271	1.35e-138
CTSS	9.64e-143	0.712046	1.74e-138
MAGEH1	2.07e-142	1.76108	3.73e-138
TOMM5	2.45e-142	1.29855	4.43e-138
UBC	8.5e-141	0.891304	1.54e-136
STAB1	1.39e-140	-1.82533	2.52e-136
SEC11C	3.25e-139	1.34107	5.87e-135
ACBD3	3.43e-138	1.16748	6.2e-134
IARS	3.79e-138	1.81127	6.86e-134
ARHGDIB	2.31e-137	-0.685733	4.18e-133
DNAJB9	1.2e-136	1.48304	2.17e-132
DENND11	2.17e-136	-1.16206	3.93e-132
GPNMB	4.59e-135	0.926233	8.29e-131
ARFGAP3	1.05e-134	1.12901	1.9e-130
CISH	9.87e-134	-1.22537	1.78e-129
IER3IP1	5.44e-133	1.41091	9.83e-129
RALA	1.73e-132	1.34381	3.12e-128
APMAP	3.21e-132	-0.991468	5.81e-128
PABPC4	1.06e-131	1.16955	1.92e-127
ALKBH5	3.15e-131	0.943896	5.69e-127
ARF1	3.8e-131	0.672585	6.88e-127
CD83	4.92e-131	1.54526	8.9e-127
SEMA6B	7.71e-130	-1.00436	1.39e-125
SEC61G	2.01e-129	1.29952	3.63e-125
CRTAP	5.18e-129	0.81901	9.36e-125
CORO1A	5.73e-129	-1.45158	1.04e-124
FXYD5	1.3e-128	0.649141	2.35e-124
GOLGA5	6.07e-128	1.25039	1.1e-123
ATP6V0D2	6.95e-128	2.22199	1.26e-123
FTL	1.79e-127	0.5207	3.23e-123
COPA	4.02e-127	0.722136	7.27e-123
GNL3	4.5e-127	1.40717	8.13e-123
CD4	2.95e-126	-0.675305	5.34e-122
GDI2	8.35e-126	0.865069	1.51e-121
LONP1	1.51e-125	1.30154	2.72e-121
YKT6	1.8e-124	1.04087	3.25e-120
CLINT1	5.48e-124	1.10846	9.92e-120
RRAGD	2.02e-123	1.05722	3.65e-119
GFPT1	3.71e-123	1.60144	6.71e-119
SEC23IP	8.11e-123	1.12997	1.47e-118
RTN4R	2.22e-122	2.70953	4.02e-118
C1QA	1.05e-121	-0.752941	1.9e-117
EEF1B2	2.15e-121	1.00854	3.9e-117
SLC35E1	3.02e-121	1.15683	5.46e-117
SND1	1.12e-120	0.868695	2.03e-116
TMEM251	1.14e-119	1.01411	2.07e-115
ATG101	4.11e-119	1.33283	7.43e-115
CERS4	4.91e-119	1.65322	8.89e-115
ALKBH7	7.56e-119	1.12761	1.37e-114
JTB	6.17e-118	0.963464	1.12e-113
PRDX1	4.14e-117	0.745186	7.48e-113
TMEM258	5.31e-117	0.957797	9.61e-113
RNF187	2.06e-116	1.15396	3.72e-112
BCAT1	2.65e-116	0.851848	4.79e-112
AARS	2.91e-116	1.75846	5.26e-112
TMED3	3.21e-116	1.10105	5.8e-112
SSR4	5.32e-116	0.976403	9.61e-112
SELENOS	6.06e-116	1.15397	1.1e-111
PMM2	9.02e-116	1.43329	1.63e-111
BBC3	1.25e-115	1.55561	2.26e-111
ATP6V1F	1.39e-115	0.690868	2.52e-111
GSR	1.54e-115	1.18239	2.79e-111
GORASP2	1.61e-114	1.10206	2.92e-110
SURF4	1.62e-114	0.924256	2.93e-110
ACSL1	4.19e-114	1.04623	7.57e-110
TNFRSF14	7.95e-114	0.893348	1.44e-109
CD163	1.05e-113	-1.07537	1.89e-109
ACP5	2.22e-113	1.08283	4.02e-109
MAF1	2.66e-113	0.761791	4.81e-109
B4GALT5	1.82e-112	1.49268	3.29e-108
CD14	2.97e-112	-0.768757	5.37e-108
POLR3D	4.26e-112	1.92092	7.71e-108
COLEC12	1.29e-111	-0.839224	2.33e-107
SLC16A3	1.48e-111	-0.753246	2.68e-107
KDSR	4.63e-111	1.01351	8.38e-107
CAMLG	1.8e-110	1.1653	3.25e-106
ENG	2.49e-110	-0.761481	4.51e-106
LIPA	7.6e-110	0.757223	1.37e-105
C11orf24	1.32e-109	1.40677	2.39e-105
ALDH18A1	1.17e-108	1.62602	2.11e-104
TFRC	1.57e-108	1.08926	2.84e-104
APLP2	2.98e-108	-0.500515	5.4e-104
SRP54	1.8e-107	1.03553	3.25e-103
NAPA	4.77e-107	0.836684	8.62e-103
SHMT2	6.51e-107	1.80003	1.18e-102
SLC44A1	7.85e-107	-1.10309	1.42e-102
TBC1D2	1.75e-106	1.03223	3.17e-102
SLC25A6	2.27e-106	0.82994	4.11e-102
CD37	1.07e-105	0.627397	1.93e-101
COPB1	1.64e-105	0.802027	2.97e-101
UBA52	1.12e-104	0.544935	2.02e-100
FGL2	2.06e-104	-1.20316	3.72e-100
EHD2	2.66e-104	2.48503	4.81e-100
MLEC	4.16e-104	0.915851	7.52e-100
MANF	8.51e-104	1.07297	1.54e-99
ZNF358	4.84e-103	0.91731	8.76e-99
ERLEC1	9.04e-103	1.07577	1.63e-98
ADIPOR1	1.3e-102	0.638005	2.36e-98
CLEC7A	1.75e-102	-0.806492	3.17e-98
UFM1	2.35e-102	0.887506	4.25e-98
EIF4B	3.71e-102	0.814293	6.71e-98
ISCU	5.57e-102	0.787973	1.01e-97
TALDO1	6.93e-102	0.940119	1.25e-97
NDUFV2	7.27e-102	-0.882682	1.31e-97
RAB18	7.57e-102	0.930201	1.37e-97
SRM	8.28e-102	1.20261	1.5e-97
ASAH1	1.26e-101	0.587784	2.27e-97
ANXA5	2.46e-101	0.477797	4.45e-97
DERL1	3.88e-101	0.821101	7.02e-97
UCHL1	4.58e-101	3.29724	8.29e-97
HTRA4	7.78e-101	1.79259	1.41e-96
RAB31	1.3e-100	-0.783404	2.36e-96
EIF2A	3.63e-100	1.00881	6.57e-96
UAP1	3.67e-100	1.32707	6.63e-96
S100A6	1.66e-99	0.598925	3e-95
OSTC	4.41e-99	1.01238	7.97e-95
DAP	1.12e-98	0.772427	2.02e-94
TNFSF13	1.13e-98	-0.656539	2.04e-94
CCL23	1.58e-98	-2.64617	2.86e-94
ZFP36L1	1.69e-98	-0.852046	3.05e-94
GOLGA2	2.63e-98	1.2586	4.75e-94
GMPPB	2.81e-98	1.32647	5.08e-94
CDK2AP2	4.35e-98	1.59908	7.87e-94
EDF1	4.69e-98	0.907078	8.48e-94
S100A8	5.17e-98	-2.65504	9.34e-94
AIF1	2.25e-97	-0.624203	4.07e-93
SEC61B	2.32e-97	1.12146	4.2e-93
FAM174C	2.8e-97	0.983364	5.06e-93
PES1	3.57e-97	1.21293	6.46e-93
OSBP	3.78e-97	1.02676	6.84e-93
GM2A	6.56e-97	1.00712	1.19e-92
CHMP2B	2.22e-96	0.929205	4.02e-92
ARHGAP18	5.01e-96	-0.770341	9.06e-92
TFEB	5.69e-96	1.46636	1.03e-91
VCAN	8.65e-96	-2.12027	1.56e-91
LRRC59	1.74e-95	1.03727	3.14e-91
CSDE1	2.16e-95	0.682518	3.9e-91
KCNJ5	4.14e-95	2.82714	7.49e-91
TXNL4A	5.16e-95	0.73719	9.32e-91
SLC29A1	5.86e-95	1.20041	1.06e-90
PRXL2B	1.18e-94	1.68118	2.14e-90
COL23A1	4.72e-94	-2.26754	8.54e-90
PTGS1	6.66e-94	-0.97911	1.2e-89
PRRC1	8.64e-94	0.952827	1.56e-89
GOLT1B	1.77e-93	1.06931	3.21e-89
MICAL1	2.01e-93	1.16022	3.64e-89
ITGB7	2.39e-93	-2.73998	4.33e-89
HSPA5	6.87e-93	0.944107	1.24e-88
RACK1	7.92e-93	0.698479	1.43e-88
PLPP5	1.3e-92	1.40584	2.35e-88
BET1L	4.51e-92	0.986751	8.16e-88
STX5	6.68e-92	0.912063	1.21e-87
SORL1	1.69e-91	-1.36443	3.06e-87
PPIB	3.19e-91	0.768973	5.77e-87
IL7R	4.65e-91	-2.27306	8.41e-87
SLCO2B1	6.32e-91	-0.878379	1.14e-86
DHCR24	6.45e-91	1.18433	1.17e-86
ELOVL5	8.11e-91	0.938628	1.47e-86
RCN1	1.75e-90	1.18387	3.16e-86
DCUN1D3	2.04e-90	-1.19034	3.68e-86
NARS	2.31e-90	0.6498	4.18e-86
GDF15	3.08e-90	2.39489	5.58e-86
PGRMC2	4.01e-90	0.952157	7.25e-86
HYOU1	1.38e-89	1.0925	2.49e-85
MPC1	2.58e-89	1.09897	4.66e-85
NUCB2	2.63e-89	1.11742	4.75e-85
FADS1	3.21e-89	1.01003	5.8e-85
SOD2	3.52e-89	1.14703	6.36e-85
CD48	5.63e-89	0.931975	1.02e-84
DBI	1.29e-88	0.888368	2.33e-84
IFT20	6.57e-88	1.01914	1.19e-83
TMEM176B	1.33e-87	-0.567575	2.41e-83
SEPHS2	1.6e-87	0.955822	2.89e-83
CYBB	2.13e-87	-0.666048	3.84e-83
S100B	2.25e-87	-2.22357	4.07e-83
SSR2	2.57e-87	0.619099	4.65e-83
JAKMIP2	5.12e-87	1.52748	9.26e-83
SSR3	8e-87	0.789917	1.45e-82
PDIA5	8.96e-87	1.78485	1.62e-82
SLC29A3	1.39e-86	1.4958	2.51e-82
SARS	5.36e-86	1.34438	9.69e-82
SEC23A	5.68e-86	1.03351	1.03e-81
CAPG	8.1e-86	0.858451	1.47e-81
RNF13	1.07e-85	0.704806	1.94e-81
CIB1	1.19e-85	0.808022	2.15e-81
SELPLG	1.81e-84	-0.837781	3.27e-80
CCT6A	2.16e-84	0.816334	3.91e-80
MID1IP1	3.57e-84	0.905488	6.45e-80
CALR	6.82e-84	0.648984	1.23e-79
IMP4	7.17e-84	1.08561	1.3e-79
SEC22B	1.91e-83	0.666107	3.46e-79
CNPY2	3.26e-83	0.887066	5.9e-79
CYB561A3	3.84e-83	0.993346	6.94e-79
CSF1	9.24e-83	0.949724	1.67e-78
TLR2	1.17e-82	-0.766684	2.11e-78
C1QC	1.29e-82	-0.760927	2.34e-78
THBS1	1.3e-82	-2.61833	2.34e-78
CSF2RA	2.41e-82	-0.656143	4.35e-78
APOL2	3.14e-82	0.977855	5.67e-78
LMAN1	4.89e-82	0.745866	8.83e-78
CHIT1	6.57e-82	3.6688	1.19e-77
RNASE2	1.22e-81	-2.18302	2.21e-77
SLC11A1	1.82e-81	-1.51174	3.3e-77
AP1AR	3.57e-81	1.12473	6.45e-77
C1orf174	3.59e-81	1.06213	6.5e-77
MS4A6A	4.45e-81	-0.724881	8.04e-77
CD93	5.15e-81	-1.7387	9.31e-77
TXNRD1	7.28e-81	1.08586	1.32e-76
ATP6AP1	7.56e-81	0.505384	1.37e-76
GSDME	9.45e-81	0.900024	1.71e-76
FCGR2B	3.53e-80	-1.31497	6.38e-76
C12orf57	3.84e-80	1.30089	6.94e-76
HSPA9	4.17e-80	1.13598	7.55e-76
CNPPD1	1.41e-79	0.786414	2.55e-75
QSOX1	1.48e-79	-0.956421	2.67e-75
MTHFD2	4.24e-79	0.969486	7.66e-75
POLE3	5.25e-79	1.06773	9.49e-75
GSN	6.44e-79	-0.71645	1.16e-74
FPR1	7.1e-79	-1.39663	1.28e-74
RILPL2	7.45e-79	1.0831	1.35e-74
MGST3	9.17e-79	0.526344	1.66e-74
CEBPG	1.84e-78	1.14741	3.34e-74
REXO2	1.87e-78	0.900587	3.39e-74
STX3	2.81e-78	0.919206	5.08e-74
SCYL1	2.89e-78	0.88104	5.23e-74
CD53	3.27e-78	-0.47363	5.91e-74
TMED7	3.6e-78	0.571834	6.52e-74
OLFML2B	5.93e-78	-1.10352	1.07e-73
EIF2AK3	8.28e-78	1.38074	1.5e-73
TOMM7	9.52e-78	0.546352	1.72e-73
FASN	1.28e-77	1.13073	2.32e-73
IL1RAP	1.41e-77	-1.67375	2.56e-73
CANX	1.66e-77	0.598051	3e-73
FAM3C	2.53e-77	1.01254	4.58e-73
IL2RA	2.56e-77	-3.53185	4.63e-73
YIPF2	3.82e-77	1.24244	6.9e-73
NUDT21	4.13e-77	0.814629	7.48e-73
TSKU	4.89e-77	2.15476	8.83e-73
TAF13	6.03e-77	0.967573	1.09e-72
SLC38A2	1e-76	0.926838	1.82e-72
S100A9	1.03e-76	-1.21074	1.86e-72
COPRS	1.05e-76	0.976043	1.9e-72
KLHDC8B	1.1e-76	1.22954	1.99e-72
HS3ST2	1.69e-76	2.93843	3.06e-72
KLHL21	1.7e-76	1.13453	3.08e-72
TMEM106A	2.4e-76	-1.43607	4.33e-72
NIBAN1	3.74e-76	1.22089	6.76e-72
ECHS1	4.2e-76	0.718263	7.59e-72
TMEM45A	8.76e-76	2.28237	1.58e-71
TMEM38B	1.06e-75	1.15474	1.92e-71
MORF4L2	1.84e-75	1.1023	3.33e-71
CD38	3.15e-75	-1.38173	5.7e-71
XBP1	5.07e-75	0.655852	9.17e-71
SF3B5	1.03e-74	0.749607	1.87e-70
SGK1	1.1e-74	0.876521	1.99e-70
RAB2A	1.13e-74	0.804305	2.04e-70
SDCBP	1.3e-74	0.427964	2.35e-70
EIF3B	1.46e-74	0.73735	2.64e-70
MMP2	1.55e-74	1.1617	2.79e-70
NOP53	2.03e-74	0.768653	3.67e-70
CCND3	2.71e-74	-1.19213	4.9e-70
RIPK2	3.92e-74	1.09776	7.09e-70
RNPEPL1	3.97e-74	0.596694	7.17e-70
KDELR1	6.79e-74	0.806715	1.23e-69
YIPF3	1.11e-73	0.758189	2e-69
SH3BGRL	1.21e-73	0.445491	2.19e-69
USO1	1.37e-73	0.778861	2.48e-69
CD68	1.42e-73	0.354728	2.57e-69
WDR83OS	1.64e-73	0.625491	2.97e-69
SMS	2.04e-73	0.730803	3.69e-69
CHCHD10	4.28e-73	0.971244	7.74e-69
MGAT1	8.37e-73	0.450639	1.51e-68
PEPD	9.84e-73	0.669119	1.78e-68
EDEM1	1.67e-72	0.654653	3.02e-68
C1orf43	1.83e-72	0.694216	3.3e-68
UGDH	3.52e-72	0.998097	6.37e-68
HSPA13	4.99e-72	1.12386	9.03e-68
ZEB2	9.09e-72	-0.760805	1.64e-67
ATP8B4	1.02e-71	-1.21652	1.85e-67
PTGES	1.64e-71	3.62796	2.96e-67
LILRB1	1.71e-71	-0.955649	3.1e-67
NFE2L1	1.91e-71	0.71613	3.44e-67
PEBP1	2.47e-71	0.789718	4.47e-67
AGPS	3.61e-71	0.886744	6.54e-67
SETDB2	3.74e-71	0.962178	6.76e-67
FDX1	4.29e-71	1.28514	7.75e-67
SMIM14	5.63e-71	0.938485	1.02e-66
PSMA7	8.98e-71	0.739074	1.62e-66
ATOX1	1.57e-70	0.723599	2.84e-66
BCKDHA	2.36e-70	0.795084	4.27e-66
PLCB2	2.63e-70	-1.07153	4.76e-66
SAMHD1	3.37e-70	-0.432598	6.09e-66
CUTA	3.58e-70	0.685579	6.47e-66
VSIR	1.01e-69	-1.01995	1.82e-65
TMEM167A	1.59e-69	0.671892	2.88e-65
TMEM140	1.62e-69	1.03998	2.93e-65
TIMP1	2.13e-69	-0.80918	3.85e-65
BCL2A1	2.43e-69	1.12411	4.39e-65
ACTG1	5.91e-69	-0.611366	1.07e-64
LRP1	8.4e-69	-0.528474	1.52e-64
OSBPL8	1.45e-68	0.646184	2.61e-64
FAM114A1	1.55e-68	1.19545	2.8e-64
CDKN2B	1.68e-68	1.72442	3.04e-64
MREG	2.28e-68	2.07506	4.13e-64
FUCA1	2.5e-68	-1.35666	4.53e-64
APOC1	2.65e-68	1.61458	4.8e-64
NTAN1	4.09e-68	0.897254	7.4e-64
F13A1	4.84e-68	-1.47647	8.74e-64
FCGRT	5.97e-68	-0.776511	1.08e-63
TM4SF19	7.04e-68	1.87262	1.27e-63
FABP3	8.97e-68	2.15276	1.62e-63
PPDPF	1.01e-67	0.609628	1.83e-63
ZNRD2	1.13e-67	1.33096	2.04e-63
CLEC4A	4.02e-67	-0.821245	7.28e-63
TFG	4.03e-67	0.801204	7.29e-63
SNTB1	5.53e-67	0.796075	1e-62
GMPPA	8.06e-67	1.04286	1.46e-62
FES	8.8e-67	-1.16736	1.59e-62
SYVN1	1.32e-66	0.879906	2.39e-62
DOK2	3.68e-66	-0.655601	6.66e-62
ARL2BP	4.61e-66	0.751666	8.34e-62
MOB3B	4.91e-66	-1.04043	8.87e-62
SLC30A5	1.12e-65	1.08481	2.03e-61
COMMD9	1.76e-65	0.66586	3.18e-61
EIF3L	2.02e-65	0.590311	3.65e-61
SELENOF	2.15e-65	0.518817	3.88e-61
FSCN1	2.59e-65	1.08127	4.68e-61
CD63	2.85e-65	0.410154	5.15e-61
TNS1	2.97e-65	0.754148	5.37e-61
HPCAL1	3.36e-65	0.83819	6.07e-61
TMEM214	3.79e-65	0.969853	6.86e-61
ATP6V1B2	5.36e-65	0.512673	9.7e-61
VMO1	5.79e-65	-1.53796	1.05e-60
SLAMF7	5.81e-65	1.78572	1.05e-60
TMEM39A	7.49e-65	1.02682	1.35e-60
SAP18	1.09e-64	0.588744	1.98e-60
MED8	1.29e-64	0.92869	2.33e-60
MSTO1	1.39e-64	1.16753	2.51e-60
ADA2	1.51e-64	0.496409	2.73e-60
CAPN2	1.63e-64	0.716225	2.94e-60
SH3GLB1	1.67e-64	0.602597	3.02e-60
GCA	2.06e-64	-0.859614	3.72e-60
SRP72	2.16e-64	0.83789	3.91e-60
TMED9	3.05e-64	0.571954	5.52e-60
FNIP2	3.1e-64	1.21579	5.61e-60
STK24	3.38e-64	0.637965	6.11e-60
SNHG32	3.49e-64	0.998718	6.32e-60
PXDC1	5.09e-64	0.861494	9.21e-60
FMNL2	6.75e-64	0.791882	1.22e-59
STT3A	7.11e-64	0.682173	1.29e-59
SEC24D	7.12e-64	0.835317	1.29e-59
CTSF	7.27e-64	1.02198	1.31e-59
METTL1	1.41e-63	1.60523	2.55e-59
S100A11	1.75e-63	0.373176	3.17e-59
SLC52A2	2.04e-63	0.950768	3.68e-59
TGM2	2.66e-63	-1.09064	4.81e-59
EEF1G	3.32e-63	0.463225	6.01e-59
P2RY6	3.86e-63	-1.15373	6.98e-59
VTI1B	4.14e-63	0.592464	7.49e-59
ST8SIA4	5.3e-63	-0.971803	9.58e-59
SLC1A3	7.44e-63	1.28501	1.35e-58
DUSP10	8.94e-63	0.933972	1.62e-58
CAST	1.21e-62	0.473066	2.19e-58
RPN1	1.25e-62	0.791424	2.26e-58
PRXL2C	1.49e-62	1.0136	2.69e-58
SPIRE1	1.61e-62	0.904605	2.9e-58
TOMM20	2.02e-62	0.657002	3.65e-58
MS4A4A	2.59e-62	-0.745252	4.69e-58
MNDA	4.04e-62	-0.883391	7.3e-58
MTDH	4.22e-62	0.592321	7.63e-58
DEXI	5.85e-62	1.24385	1.06e-57
BAG1	6.58e-62	0.71747	1.19e-57
PRDX6	1e-61	0.706297	1.81e-57
MYBBP1A	1.36e-61	1.25848	2.45e-57
MED10	1.67e-61	0.931288	3.02e-57
HEBP1	2.08e-61	0.931923	3.75e-57
TMEM243	2.21e-61	1.0009	4e-57
DNAJC3	2.28e-61	0.78379	4.12e-57
NQO1	2.67e-61	1.62918	4.84e-57
YBX3	2.89e-61	0.806348	5.23e-57
PPP1R11	3.08e-61	0.77123	5.57e-57
SNU13	3.28e-61	0.638469	5.93e-57
CYP51A1	4.21e-61	1.07037	7.62e-57
NPRL2	9.11e-61	1.22252	1.65e-56
AURKAIP1	9.86e-61	0.799897	1.78e-56
CYSTM1	1.11e-60	0.884495	2.01e-56
ITPR2	1.3e-60	-0.871149	2.34e-56
VASP	1.57e-60	-0.531346	2.84e-56
UBXN6	2.19e-60	0.504842	3.97e-56
FAM50A	2.63e-60	0.651768	4.76e-56
SAMSN1	2.64e-60	-0.623256	4.77e-56
IL10RA	3.69e-60	-0.613844	6.68e-56
LAPTM5	4.2e-60	-0.332211	7.59e-56
ANXA2	4.59e-60	0.441629	8.3e-56
C16orf71	5.28e-60	3.34757	9.56e-56
SLC43A2	6.78e-60	-0.941719	1.23e-55
SEC24A	8.26e-60	0.997166	1.49e-55
NDUFAF3	1e-59	0.658815	1.81e-55
CLEC5A	1.52e-59	-1.26516	2.75e-55
PHPT1	1.88e-59	0.688453	3.39e-55
CCN3	1.97e-59	2.26017	3.57e-55
AGA	2.27e-59	1.12184	4.11e-55
TMEM45B	2.52e-59	-1.04635	4.55e-55
SCARB1	3.05e-59	0.825345	5.52e-55
ARMCX1	3.2e-59	1.12716	5.79e-55
TRMT2A	3.84e-59	1.08338	6.94e-55
MGST1	4.57e-59	1.44455	8.26e-55
SLC7A11	5.63e-59	1.12121	1.02e-54
CMKLR1	6.33e-59	-0.808728	1.15e-54
RAB6A	1.02e-58	0.580767	1.84e-54
C9orf72	1.18e-58	-0.969913	2.14e-54
GOSR2	1.27e-58	0.797698	2.29e-54
MMP9	1.35e-58	-1.1771	2.44e-54
NLN	1.94e-58	0.87793	3.5e-54
EIF3M	2.6e-58	0.736036	4.7e-54
BCL2L11	3.16e-58	-1.30268	5.72e-54
PPBP	3.25e-58	-1.83471	5.87e-54
COX4I1	3.67e-58	0.494983	6.63e-54
GABARAP	4.06e-58	0.407111	7.33e-54
SORBS3	4.27e-58	0.86823	7.71e-54
NAGK	6.29e-58	0.479764	1.14e-53
NABP2	6.61e-58	1.0038	1.2e-53
NANS	7.52e-58	0.652478	1.36e-53
MGAT4B	7.72e-58	0.587176	1.4e-53
TOR3A	1.93e-57	1.09075	3.48e-53
KCNAB2	1.96e-57	0.490101	3.55e-53
HAGHL	2.33e-57	1.21641	4.22e-53
LAGE3	2.96e-57	0.900679	5.36e-53
LDLR	3.07e-57	1.19352	5.56e-53
LPAR6	3.3e-57	-1.03117	5.97e-53
CYP27A1	3.63e-57	0.533854	6.56e-53
SPNS1	5.57e-57	0.665858	1.01e-52
STK40	5.72e-57	0.625805	1.04e-52
EIF3H	6.49e-57	0.606195	1.17e-52
ATF3	8.17e-57	1.59365	1.48e-52
FCER1G	9.03e-57	-0.338664	1.63e-52
TDP2	1.03e-56	0.84155	1.86e-52
CPVL	1.45e-56	-0.643704	2.63e-52
ID3	1.46e-56	-1.15141	2.63e-52
NDUFB9	1.46e-56	0.610841	2.64e-52
ATP6V1C1	1.59e-56	0.634048	2.88e-52
GOLPH3	1.92e-56	0.600085	3.48e-52
RAB7A	2.6e-56	0.569315	4.7e-52
PRDX5	2.9e-56	0.80063	5.25e-52
ZNF385A	3.64e-56	0.476644	6.57e-52
RHOQ	3.93e-56	0.547463	7.11e-52
ERGIC1	4.1e-56	0.98537	7.42e-52
ITGB1BP1	5.16e-56	0.995394	9.34e-52
RARRES1	5.43e-56	2.48322	9.82e-52
GPR34	1.01e-55	-0.922853	1.83e-51
SNN	1.09e-55	0.874109	1.97e-51
ABHD4	1.15e-55	1.22734	2.08e-51
SNCA	1.22e-55	0.967306	2.21e-51
MFNG	1.23e-55	0.734945	2.22e-51
SLC37A3	1.63e-55	2.1164	2.95e-51
SLC50A1	1.91e-55	0.8401	3.46e-51
AGAP3	2.13e-55	0.758835	3.85e-51
PPP1CB	2.92e-55	0.534576	5.28e-51
BTG2	3.3e-55	-0.980636	5.97e-51
NFE2L2	4.23e-55	0.543826	7.64e-51
YIPF5	4.3e-55	0.861889	7.78e-51
CRLS1	4.7e-55	0.734596	8.49e-51
GIMAP8	5.86e-55	-1.35937	1.06e-50
ACSL3	6.17e-55	0.624843	1.11e-50
RER1	8.89e-55	0.530697	1.61e-50
CCPG1	9.24e-55	0.611419	1.67e-50
GPR107	1.24e-54	0.590544	2.23e-50
SLC26A11	1.26e-54	0.882562	2.27e-50
ADGRE1	1.27e-54	-1.5788	2.3e-50
SLC17A5	1.34e-54	0.765132	2.43e-50
RNF149	1.67e-54	-0.79699	3.02e-50
FGR	2.13e-54	0.942359	3.85e-50
BUD31	2.58e-54	0.636618	4.67e-50
SLC35B1	2.73e-54	0.733199	4.94e-50
ARL8A	3.09e-54	0.578626	5.59e-50
CD300E	3.14e-54	-1.85338	5.67e-50
TRIM47	3.89e-54	0.904475	7.04e-50
CFP	4.84e-54	-1.29712	8.75e-50
TMEM33	4.9e-54	0.588704	8.86e-50
CDC42EP3	5.42e-54	1.37481	9.8e-50
SERF2	5.7e-54	0.431112	1.03e-49
SERINC5	7e-54	0.912089	1.27e-49
AP1B1	8.22e-54	-0.66562	1.49e-49
DENND2D	1.13e-53	0.756414	2.04e-49
SOX13	1.21e-53	2.09557	2.2e-49
CXCL5	2.32e-53	-1.33796	4.2e-49
CHST7	3.08e-53	1.25471	5.57e-49
CFH	3.39e-53	-1.45304	6.12e-49
AK4	3.49e-53	1.22507	6.3e-49
GNA15	4.63e-53	-0.690117	8.37e-49
IFRD2	4.96e-53	1.00764	8.96e-49
TMEM147	6e-53	0.632945	1.08e-48
NAT9	6.65e-53	0.879	1.2e-48
HBP1	7.53e-53	0.611299	1.36e-48
CDR2	9.07e-53	1.20813	1.64e-48
KLHDC2	9.94e-53	0.733425	1.8e-48
ENPP2	1.43e-52	-1.94675	2.59e-48
ENTHD1	1.68e-52	3.18322	3.04e-48
SET	2.06e-52	0.640372	3.72e-48
TPP1	2.53e-52	-0.43812	4.57e-48
C16orf58	3.78e-52	0.824773	6.84e-48
WDFY2	4.8e-52	-1.77542	8.68e-48
FIS1	5.03e-52	0.540585	9.09e-48
MAPKAP1	5.06e-52	0.585731	9.15e-48
YARS	5.47e-52	0.867085	9.9e-48
MITF	5.7e-52	0.710288	1.03e-47
CHPT1	5.98e-52	0.915769	1.08e-47
ECM1	6.71e-52	-1.01932	1.21e-47
DNPEP	7.34e-52	0.840877	1.33e-47
TNFRSF1A	7.64e-52	-0.467056	1.38e-47
RTN3	8.59e-52	0.391154	1.55e-47
CALCOCO2	1.01e-51	0.63715	1.82e-47
NUS1	1.17e-51	0.556976	2.11e-47
LILRA5	1.62e-51	-0.995562	2.94e-47
FCAR	1.87e-51	-1.32055	3.38e-47
DACT1	3.39e-51	2.2782	6.14e-47
MCL1	4.24e-51	-0.698258	7.67e-47
WIPI1	4.8e-51	0.707382	8.67e-47
ALG3	7.18e-51	0.92113	1.3e-46
NIPAL4	8.7e-51	4.57423	1.57e-46
ZC3H12C	8.92e-51	1.14329	1.61e-46
ORMDL3	9.05e-51	0.856465	1.64e-46
SULT1C2	9.86e-51	1.80523	1.78e-46
MLST8	1.16e-50	0.815622	2.09e-46
VSIG4	1.23e-50	-0.596962	2.22e-46
ATP6V1A	1.62e-50	0.520916	2.94e-46
PCSK6	1.68e-50	1.88729	3.04e-46
DEF6	1.92e-50	-1.04787	3.48e-46
PLIN2	1.93e-50	1.66128	3.5e-46
NUBP2	2.48e-50	1.05715	4.49e-46
TLK1	3.02e-50	0.853644	5.47e-46
LGALS1	3.1e-50	0.334732	5.6e-46
DHRS9	3.97e-50	1.15343	7.18e-46
IL17RA	3.98e-50	-0.741717	7.19e-46
TMSB10	4.5e-50	0.303372	8.13e-46
APOL4	4.56e-50	-1.2678	8.25e-46
MSC	4.65e-50	2.5918	8.4e-46
SREBF2	4.71e-50	0.577813	8.51e-46
RSU1	6.28e-50	0.62787	1.14e-45
NRBP1	6.29e-50	0.649349	1.14e-45
RCBTB2	6.53e-50	-1.11589	1.18e-45
CXCR4	9.08e-50	0.592545	1.64e-45
TMEM248	9.7e-50	0.53821	1.75e-45
SPTLC2	9.72e-50	0.691903	1.76e-45
FADS2	1.36e-49	0.874845	2.45e-45
ABI3	1.6e-49	-1.56482	2.9e-45
PLP2	1.65e-49	0.687152	2.97e-45
MAP1LC3B	1.79e-49	0.604985	3.24e-45
BAZ2B	2.28e-49	-1.05361	4.13e-45
GRB10	2.58e-49	1.91188	4.67e-45
TBC1D23	2.66e-49	0.956506	4.81e-45
RGS10	2.99e-49	0.6241	5.4e-45
SEMA4B	3.45e-49	-1.22261	6.24e-45
VDAC1	3.69e-49	0.720196	6.68e-45
SF3A2	4.81e-49	0.747146	8.7e-45
SNRPC	5.19e-49	0.542368	9.39e-45
ADGRE3	5.52e-49	-1.79271	9.98e-45
VPS26C	5.7e-49	0.555441	1.03e-44
VAC14	5.86e-49	0.754467	1.06e-44
SP140	6.38e-49	0.99284	1.15e-44
DPH2	7.99e-49	1.2195	1.44e-44
PCBP1	8.91e-49	0.541461	1.61e-44
CCNI	9.94e-49	0.385579	1.8e-44
ARFIP2	1.05e-48	0.753131	1.89e-44
MAGED2	1.07e-48	0.682707	1.94e-44
COG3	1.08e-48	0.731668	1.95e-44
SCAMP3	1.33e-48	0.770531	2.4e-44
ALDH3A2	1.53e-48	0.721262	2.77e-44
RDX	1.87e-48	0.902398	3.39e-44
NCKAP1L	1.94e-48	-0.562357	3.51e-44
DPAGT1	2.02e-48	0.997338	3.66e-44
GAR1	2.38e-48	1.02339	4.31e-44
FXYD6	3.04e-48	0.784923	5.49e-44
ADRM1	4.76e-48	0.510154	8.61e-44
BNIP3L	5.24e-48	0.420941	9.48e-44
SDF2L1	7.29e-48	0.809886	1.32e-43
PDIA6	9.13e-48	0.518379	1.65e-43
TXLNA	1e-47	0.643409	1.81e-43
WDR46	1.28e-47	0.80479	2.31e-43
IGFBP2	1.71e-47	-2.54905	3.09e-43
P4HA1	1.78e-47	-0.619575	3.21e-43
KIF16B	2.01e-47	0.710702	3.63e-43
KRTCAP2	2.06e-47	0.643206	3.73e-43
TRIR	2.5e-47	0.489755	4.52e-43
PYGB	3.76e-47	0.632275	6.8e-43
MPHOSPH6	5.48e-47	-1.42229	9.91e-43
ALDH5A1	6.12e-47	2.50138	1.11e-42
NBN	7.54e-47	0.919857	1.36e-42
SNRPD2	7.93e-47	0.717215	1.43e-42
CD99	8.54e-47	0.369633	1.54e-42
GYPC	9.97e-47	0.627242	1.8e-42
UBE2L6	1.53e-46	0.597814	2.77e-42
PRKRA	1.71e-46	0.874817	3.09e-42
NOL7	1.72e-46	0.834001	3.11e-42
FECH	1.94e-46	0.87215	3.51e-42
PHACTR1	1.94e-46	1.16249	3.52e-42
SLC33A1	2.2e-46	0.819032	3.98e-42
SPSB1	2.28e-46	2.16361	4.12e-42
DPYD	2.29e-46	-0.670723	4.14e-42
SPRED1	2.66e-46	-0.742977	4.82e-42
CCNG1	2.71e-46	0.636444	4.9e-42
SLC16A10	2.85e-46	-1.54775	5.15e-42
TGOLN2	2.9e-46	-0.367812	5.25e-42
SEL1L3	3.22e-46	0.718916	5.82e-42
ANXA4	4.52e-46	0.525938	8.17e-42
DNAJB2	4.84e-46	0.718978	8.75e-42
SYS1	5.71e-46	0.591713	1.03e-41
TYROBP	6.07e-46	-0.277083	1.1e-41
CTSK	7.71e-46	2.20348	1.39e-41
ATG13	8.74e-46	0.73876	1.58e-41
CCRL2	9.49e-46	0.899514	1.72e-41
SLC1A4	9.53e-46	1.06011	1.72e-41
STX7	1.2e-45	0.551471	2.16e-41
NADK2	1.51e-45	1.09737	2.72e-41
THEMIS2	1.61e-45	-0.55872	2.91e-41
NCS1	1.66e-45	1.71161	2.99e-41
BHLHE41	2.26e-45	0.8938	4.08e-41
ILRUN	2.48e-45	0.570716	4.48e-41
TMED10	2.56e-45	0.475548	4.64e-41
SLC8A1	2.8e-45	-0.589293	5.07e-41
MAX	3.17e-45	0.486007	5.73e-41
IER3	3.2e-45	-0.678415	5.78e-41
IL4I1	4.11e-45	-1.02478	7.42e-41
SAR1B	4.15e-45	0.742735	7.5e-41
SLC6A9	4.54e-45	4.49897	8.2e-41
TMEM268	4.62e-45	0.797073	8.35e-41
UXT	5.89e-45	0.535169	1.07e-40
ANP32B	6.55e-45	0.634861	1.18e-40
ITGA9	7.96e-45	-2.49736	1.44e-40
AHNAK	8.74e-45	0.306794	1.58e-40
NDEL1	9.02e-45	0.79422	1.63e-40
CD74	9.94e-45	-0.427841	1.8e-40
HCLS1	1.09e-44	-0.471886	1.96e-40
ELP5	1.21e-44	0.81057	2.19e-40
NUB1	1.25e-44	0.705823	2.25e-40
TM9SF3	1.38e-44	0.399501	2.49e-40
ISOC2	1.43e-44	0.999166	2.58e-40
FMNL1	1.71e-44	-0.515795	3.09e-40
EIF3A	1.73e-44	0.422824	3.12e-40
NDUFB10	1.75e-44	0.519483	3.17e-40
KCP	1.86e-44	1.77525	3.36e-40
TMEM189	1.86e-44	0.646198	3.36e-40
TMEM70	2.21e-44	0.843011	4e-40
PHYKPL	2.24e-44	-1.27392	4.06e-40
DYM	3.61e-44	0.557287	6.53e-40
UTP25	3.72e-44	1.07657	6.72e-40
TRAK2	3.85e-44	0.905595	6.96e-40
PARP12	6.19e-44	0.540841	1.12e-39
RSL1D1	6.2e-44	0.771733	1.12e-39
GHITM	6.85e-44	0.546881	1.24e-39
RTN1	7.13e-44	-1.03095	1.29e-39
ZNF622	7.83e-44	0.763708	1.42e-39
CKAP4	8.71e-44	0.54624	1.57e-39
MBOAT7	9.32e-44	0.540301	1.68e-39
MBP	9.86e-44	0.687435	1.78e-39
CIAO2A	1.11e-43	0.470427	2.01e-39
CNIH3	1.12e-43	2.06816	2.03e-39
ARHGAP4	1.19e-43	-0.833171	2.16e-39
COA8	1.21e-43	0.828203	2.18e-39
DDX21	1.88e-43	0.785058	3.4e-39
DNAJC5B	2.33e-43	1.76197	4.22e-39
ETS2	3.08e-43	-0.790837	5.58e-39
RBM3	3.27e-43	0.59125	5.91e-39
RTRAF	3.73e-43	0.649154	6.75e-39
PSTPIP2	4.65e-43	-0.928298	8.4e-39
SLC17A9	5.11e-43	0.98425	9.24e-39
COPE	6.01e-43	0.506427	1.09e-38
SH3BP5L	6.4e-43	0.659894	1.16e-38
SDHB	6.84e-43	0.473726	1.24e-38
OSBPL2	7.51e-43	0.719894	1.36e-38
SNAPC2	8.6e-43	0.746262	1.55e-38
DESI1	8.75e-43	0.751143	1.58e-38
GIMAP7	1.28e-42	-1.24864	2.31e-38
NSMAF	1.42e-42	0.654068	2.56e-38
PRXL2A	1.43e-42	0.508066	2.59e-38
SAMD4A	1.49e-42	1.28349	2.69e-38
CISD2	1.54e-42	0.615384	2.79e-38
MCUR1	1.55e-42	0.775826	2.81e-38
DUSP6	1.88e-42	-0.930514	3.4e-38
PAM16	2.29e-42	0.895775	4.13e-38
SERPINB9	2.32e-42	-1.3839	4.19e-38
MXI1	2.41e-42	0.726147	4.36e-38
ATP6V1D	3.1e-42	0.522305	5.6e-38
SIGLEC15	4.11e-42	2.26349	7.43e-38
HIGD2A	4.55e-42	0.481544	8.24e-38
SDC4	4.73e-42	0.735149	8.55e-38
DYRK4	4.94e-42	0.857049	8.93e-38
AHCYL1	6.74e-42	0.623294	1.22e-37
NMT1	7.64e-42	0.587806	1.38e-37
ECH1	9.78e-42	0.523969	1.77e-37
RSRP1	1.18e-41	-1.45928	2.13e-37
TSR3	1.39e-41	0.59155	2.51e-37
COMT	1.45e-41	0.414302	2.63e-37
COX14	1.59e-41	0.551684	2.88e-37
NCF4	1.64e-41	-0.637572	2.97e-37
WSB1	1.93e-41	-1.01418	3.49e-37
BCL2L1	2.12e-41	0.532744	3.83e-37
RASSF8	2.3e-41	1.5963	4.16e-37
FCHO2	2.64e-41	0.373311	4.78e-37
TTC7B	2.82e-41	0.848809	5.09e-37
MSANTD3	3.18e-41	0.874045	5.74e-37
ANKRD12	3.25e-41	-0.937947	5.87e-37
ADORA3	3.88e-41	-1.74666	7.02e-37
SPART	5.41e-41	0.593611	9.78e-37
ETFA	5.52e-41	0.56526	9.98e-37
ATP5MC2	5.72e-41	0.433111	1.03e-36
RASSF3	5.92e-41	0.514398	1.07e-36
GIMAP4	6.76e-41	-0.700577	1.22e-36
PHC2	7.59e-41	-0.653178	1.37e-36
GMPR	8.13e-41	1.25866	1.47e-36
MIA3	8.22e-41	0.650688	1.49e-36
CTSZ	8.24e-41	0.225707	1.49e-36
PJA2	8.72e-41	0.399132	1.58e-36
TRIM14	9.39e-41	-0.914596	1.7e-36
CBR1	1.07e-40	0.905412	1.93e-36
TIMM44	1.13e-40	0.857875	2.04e-36
ACP1	1.16e-40	0.849481	2.1e-36
NIPSNAP2	1.26e-40	0.624356	2.27e-36
FXYD1	1.31e-40	3.31616	2.36e-36
PYCR1	1.67e-40	3.37804	3.01e-36
DPP9	2.23e-40	0.530576	4.03e-36
CSNK2A2	2.23e-40	0.527872	4.03e-36
EPB41	2.66e-40	0.798362	4.8e-36
DAD1	2.68e-40	0.938806	4.85e-36
GOSR1	2.93e-40	0.720556	5.3e-36
TMEM43	3.45e-40	0.658548	6.24e-36
SPSB3	3.96e-40	0.680311	7.17e-36
GPR183	4.53e-40	-0.819087	8.2e-36
STAT5A	4.85e-40	0.597881	8.78e-36
NAGA	4.89e-40	-0.628522	8.84e-36
PTPN22	5.47e-40	-0.926597	9.89e-36
DNAJC25	7.31e-40	0.832246	1.32e-35
ACOT13	8.34e-40	0.750285	1.51e-35
SLC39A6	8.83e-40	0.675381	1.6e-35
TMUB1	9.54e-40	0.60894	1.73e-35
DPH3	9.98e-40	0.676019	1.81e-35
PSMF1	1.09e-39	0.451776	1.98e-35
ADAM28	1.11e-39	-0.930701	2.01e-35
IGSF6	1.19e-39	0.519451	2.14e-35
MCEE	1.19e-39	0.965674	2.16e-35
AKR1A1	1.27e-39	0.462425	2.3e-35
SDC3	1.39e-39	-0.700889	2.51e-35
FGD2	2.75e-39	-1.0399	4.98e-35
PCYT2	2.76e-39	1.07719	4.99e-35
MAP3K8	2.99e-39	-1.04855	5.41e-35
NSA2	3.38e-39	0.566473	6.11e-35
TTYH3	3.71e-39	-0.444898	6.7e-35
MMD	4.14e-39	-0.840937	7.48e-35
MTMR10	4.24e-39	0.527793	7.68e-35
PRKAG2	4.58e-39	0.743824	8.29e-35
SLC25A1	4.62e-39	0.630269	8.35e-35
PLEKHB2	4.82e-39	0.377701	8.71e-35
PATL1	6.28e-39	0.644534	1.14e-34
CYCS	6.53e-39	0.727219	1.18e-34
IFNGR1	7.71e-39	-0.535432	1.39e-34
ACAP3	8.15e-39	0.708581	1.47e-34
BET1	9.46e-39	0.822706	1.71e-34
FBXW5	9.54e-39	0.63667	1.72e-34
TSPAN15	1.09e-38	-1.49599	1.97e-34
FNDC10	1.1e-38	1.04894	1.99e-34
HSPA6	1.21e-38	-1.48837	2.19e-34
MPST	1.32e-38	0.768737	2.4e-34
CMIP	1.6e-38	-0.48451	2.88e-34
GTF2F1	1.76e-38	0.582405	3.17e-34
CCNQ	1.83e-38	1.00754	3.31e-34
HAGH	1.98e-38	0.634778	3.59e-34
SLA	2.1e-38	-0.514997	3.79e-34
NMT2	2.24e-38	1.4779	4.05e-34
LRPPRC	2.37e-38	0.586506	4.28e-34
DIS3	2.51e-38	0.628637	4.54e-34
OXA1L	2.53e-38	0.44932	4.58e-34
CIITA	2.69e-38	-1.07641	4.86e-34
TSN	2.74e-38	0.586576	4.96e-34
C3AR1	2.76e-38	-0.414918	4.99e-34
CTDNEP1	3e-38	0.507779	5.42e-34
AIP	3.18e-38	0.538188	5.74e-34
RAB10	3.76e-38	0.344031	6.8e-34
TMEM184B	4.69e-38	0.590585	8.49e-34
CERCAM	4.89e-38	0.955428	8.85e-34
RAB1A	5.22e-38	0.442931	9.43e-34
KEAP1	5.44e-38	0.590673	9.83e-34
SRP68	6.14e-38	0.562228	1.11e-33
TRAPPC6A	6.18e-38	0.844113	1.12e-33
URI1	6.38e-38	0.589011	1.15e-33
DTNBP1	8.85e-38	0.760741	1.6e-33
PPM1H	1.28e-37	1.28018	2.31e-33
ADCY3	1.34e-37	0.972761	2.43e-33
TGIF1	1.39e-37	0.592617	2.52e-33
TNFAIP2	1.64e-37	0.470527	2.97e-33
DNAJC1	1.66e-37	0.673025	3e-33
MS4A7	1.71e-37	-0.572513	3.1e-33
SRSF8	1.72e-37	0.685165	3.12e-33
WAS	1.72e-37	-0.646656	3.12e-33
TBC1D20	1.91e-37	0.62085	3.44e-33
ARMCX2	2.07e-37	1.1638	3.74e-33
WDR43	2.25e-37	0.706464	4.06e-33
ATP6V1G1	2.7e-37	0.472992	4.89e-33
VKORC1	2.75e-37	0.415644	4.98e-33
RHBDD2	3.1e-37	-0.814183	5.61e-33
CYB5A	3.18e-37	0.622892	5.75e-33
KRT10	3.69e-37	0.96752	6.68e-33
SGTB	3.88e-37	0.77132	7.01e-33
DNAJA3	4.01e-37	0.737741	7.26e-33
SUCO	4.18e-37	0.798522	7.55e-33
RNF130	4.41e-37	0.29574	7.98e-33
JAML	4.56e-37	-0.605128	8.24e-33
UFC1	5.45e-37	0.441341	9.85e-33
QARS	5.8e-37	0.546572	1.05e-32
LRFN4	5.86e-37	0.90001	1.06e-32
COPZ1	6.02e-37	0.560932	1.09e-32
SLC35A4	6.24e-37	0.637112	1.13e-32
RAD23A	7.17e-37	0.519263	1.3e-32
CA2	7.72e-37	0.910454	1.4e-32
PSMG1	8.78e-37	0.977258	1.59e-32
CHPF2	1e-36	0.519476	1.81e-32
EIF2D	1.11e-36	0.715099	2.01e-32
SNX27	1.13e-36	0.477319	2.05e-32
RBPJ	1.19e-36	-0.641779	2.16e-32
SEPTIN11	1.23e-36	0.532438	2.22e-32
FOS	1.24e-36	-1.47161	2.24e-32
SRXN1	1.35e-36	1.14853	2.45e-32
CDC34	1.55e-36	0.618907	2.8e-32
ARFGEF2	1.62e-36	0.551811	2.94e-32
P2RX4	1.63e-36	0.474418	2.94e-32
CH25H	1.71e-36	-0.863278	3.1e-32
PCBP2	1.75e-36	0.630978	3.16e-32
PIR	1.81e-36	1.02243	3.27e-32
PAG1	1.85e-36	0.618254	3.35e-32
COG6	1.86e-36	1.35781	3.36e-32
SEPTIN9	1.97e-36	0.471945	3.56e-32
EXOSC5	2.26e-36	1.23428	4.08e-32
NDUFA11	2.32e-36	0.48355	4.2e-32
RAB12	2.37e-36	0.552192	4.29e-32
EIF2AK1	2.4e-36	0.49587	4.34e-32
MAN2B1	2.72e-36	-0.411614	4.91e-32
RAB33B	2.78e-36	0.748322	5.03e-32
PSMD9	3.4e-36	0.626096	6.14e-32
DSTN	3.43e-36	0.579725	6.21e-32
EIF2S3	4.09e-36	0.660163	7.4e-32
GSTP1	4.63e-36	0.376589	8.37e-32
ARHGAP9	5.24e-36	-0.89284	9.48e-32
KCNC4	5.28e-36	1.49697	9.54e-32
LAMTOR3	5.63e-36	0.524455	1.02e-31
APP	5.71e-36	-0.408018	1.03e-31
PCK2	5.77e-36	0.669451	1.04e-31
PRADC1	5.91e-36	0.996099	1.07e-31
NECTIN2	5.95e-36	-0.722514	1.08e-31
STAU1	6.19e-36	0.415643	1.12e-31
RNASEK	7.73e-36	0.28601	1.4e-31
STARD3NL	8.18e-36	0.521713	1.48e-31
THUMPD1	8.62e-36	0.551744	1.56e-31
ANAPC16	1.13e-35	0.465065	2.04e-31
ZNF581	1.21e-35	0.593513	2.19e-31
RAP2B	1.39e-35	0.379201	2.51e-31
PLXNB2	1.41e-35	-0.475622	2.56e-31
NDUFAF2	1.54e-35	1.05325	2.79e-31
ESD	1.61e-35	0.491453	2.91e-31
DYNC1LI2	1.61e-35	0.53336	2.91e-31
LMO4	1.74e-35	0.667431	3.14e-31
AC118549.1	1.76e-35	0.895238	3.19e-31
HSD17B4	2.26e-35	0.43707	4.09e-31
RWDD1	2.3e-35	0.632981	4.15e-31
TIMM13	2.92e-35	0.520224	5.27e-31
LHFPL2	3.57e-35	0.420628	6.45e-31
NPEPL1	3.62e-35	0.684554	6.55e-31
RFLNB	3.73e-35	-1.71316	6.74e-31
SEC22C	4.12e-35	0.650865	7.46e-31
BSDC1	4.18e-35	0.628783	7.56e-31
FAIM	5.21e-35	1.59047	9.42e-31
PSME1	5.34e-35	0.417781	9.66e-31
TMEM104	5.42e-35	0.693488	9.79e-31
MAGEF1	5.82e-35	1.04203	1.05e-30
NIBAN2	5.99e-35	-0.617424	1.08e-30
CSF3R	7.22e-35	-0.750903	1.31e-30
C1QB	7.46e-35	-0.911312	1.35e-30
SPTSSA	7.81e-35	0.451757	1.41e-30
APOE	8.32e-35	0.584596	1.5e-30
ITGAX	9.55e-35	0.37575	1.73e-30
IL23A	9.79e-35	2.88549	1.77e-30
FGD4	1e-34	-0.788768	1.82e-30
SPAG7	1.35e-34	0.473884	2.45e-30
OST4	1.36e-34	0.520919	2.46e-30
RAB1B	1.41e-34	0.386834	2.56e-30
TLR1	1.48e-34	-0.701892	2.67e-30
PLXNC1	1.49e-34	0.638227	2.7e-30
SLBP	1.57e-34	0.586959	2.83e-30
RRAGC	1.6e-34	0.551318	2.9e-30
TJP1	1.7e-34	2.79612	3.08e-30
GPR84	2.23e-34	-1.82839	4.04e-30
MTHFS	2.37e-34	0.863334	4.28e-30
PPP1R37	2.49e-34	0.792636	4.5e-30
TIMP2	2.67e-34	0.264374	4.83e-30
EIF4EBP2	2.79e-34	0.320059	5.05e-30
TRIM16	3.43e-34	1.45352	6.2e-30
MRAS	4.13e-34	0.691939	7.47e-30
PREB	4.28e-34	0.684929	7.73e-30
COMMD6	4.61e-34	0.481267	8.33e-30
ST13	4.73e-34	0.740929	8.55e-30
CCL24	4.76e-34	-3.38395	8.6e-30
METTL26	4.84e-34	0.645483	8.76e-30
ATP6V1H	4.9e-34	0.548865	8.86e-30
ITGAL	4.94e-34	0.654486	8.94e-30
UBE2M	4.94e-34	0.650344	8.94e-30
PYGL	5.03e-34	-0.790301	9.09e-30
SCFD2	6.47e-34	1.16972	1.17e-29
GUK1	7.24e-34	0.569333	1.31e-29
HS2ST1	7.86e-34	0.553104	1.42e-29
CORO1C	8.4e-34	0.384469	1.52e-29
INSIG1	9.2e-34	0.732886	1.66e-29
ZDHHC4	1.06e-33	0.593469	1.92e-29
YIF1B	1.18e-33	0.497351	2.14e-29
CCDC43	1.24e-33	0.659608	2.24e-29
KCMF1	1.29e-33	0.536917	2.33e-29
ALG5	1.29e-33	0.751398	2.34e-29
LSS	1.36e-33	0.761222	2.45e-29
WBP2	1.39e-33	0.495915	2.51e-29
RHEB	1.5e-33	0.605492	2.71e-29
PDIA3	1.74e-33	0.40795	3.14e-29
LZIC	1.86e-33	0.507125	3.36e-29
TOMM6	1.88e-33	0.671045	3.41e-29
MCRIP2	2.04e-33	0.72768	3.68e-29
CHD3	2.14e-33	-0.697321	3.87e-29
APH1A	2.2e-33	0.3612	3.99e-29
THBD	2.22e-33	-1.19684	4.02e-29
CLUH	2.32e-33	0.753396	4.19e-29
PGA5	2.53e-33	-1.7502	4.58e-29
PTPN6	2.74e-33	-0.455286	4.96e-29
CCNK	3.05e-33	0.567758	5.52e-29
ECSIT	3.25e-33	0.874472	5.88e-29
PITHD1	3.3e-33	0.563877	5.97e-29
MVD	3.57e-33	0.856694	6.45e-29
TPRG1L	3.62e-33	0.746025	6.55e-29
ZFYVE16	3.86e-33	0.568934	6.98e-29
BLOC1S2	3.92e-33	0.574395	7.09e-29
RABGGTB	4.32e-33	0.562675	7.82e-29
SOAT1	4.77e-33	0.394519	8.62e-29
MAP4	4.95e-33	0.456385	8.96e-29
FAHD1	5.01e-33	1.06182	9.05e-29
SLC7A5	5.1e-33	0.665705	9.22e-29
BOD1	5.52e-33	0.776909	9.97e-29
FPR2	5.72e-33	-1.43462	1.03e-28
CR1	5.88e-33	-0.604857	1.06e-28
GARS	5.94e-33	0.859712	1.07e-28
IFRD1	5.99e-33	0.65362	1.08e-28
FARSA	5.99e-33	0.502763	1.08e-28
ARHGAP17	6.61e-33	0.455071	1.2e-28
NXT1	6.69e-33	0.886506	1.21e-28
NDUFB7	7.14e-33	0.365286	1.29e-28
WDR13	7.27e-33	0.557664	1.31e-28
CLCN7	8.35e-33	0.394945	1.51e-28
CCDC170	9.92e-33	-1.23365	1.79e-28
TMF1	1.11e-32	0.55628	2e-28
SEMA3C	1.14e-32	0.95345	2.06e-28
TMEM176A	1.37e-32	-0.489237	2.47e-28
METTL9	1.55e-32	0.497032	2.81e-28
MZT1	1.6e-32	0.575635	2.89e-28
PLEKHM2	1.83e-32	0.390513	3.31e-28
IRF7	2.03e-32	0.628109	3.67e-28
IRS2	2.07e-32	0.470745	3.74e-28
GLIPR1	2.12e-32	-0.691548	3.83e-28
EIF3E	2.24e-32	0.724595	4.05e-28
HIST3H2A	2.43e-32	1.10159	4.39e-28
TIMM17A	2.72e-32	0.615125	4.92e-28
IGBP1	2.81e-32	0.523241	5.07e-28
MAN1B1	2.84e-32	0.532094	5.13e-28
COPS2	3.03e-32	0.482071	5.48e-28
CDV3	3.04e-32	0.41003	5.49e-28
UROD	3.05e-32	0.60572	5.52e-28
SAT1	3.14e-32	0.349986	5.67e-28
IMPDH2	3.24e-32	0.888742	5.87e-28
DDHD1	3.51e-32	0.615667	6.35e-28
GET3	3.63e-32	0.420741	6.56e-28
ADM2	3.98e-32	3.37783	7.2e-28
WDR45B	4.52e-32	0.490435	8.17e-28
COQ4	5.52e-32	0.828495	9.98e-28
NHP2	5.74e-32	0.549497	1.04e-27
LSM7	6.74e-32	0.72255	1.22e-27
SEC11A	6.89e-32	0.387438	1.25e-27
CARS2	6.92e-32	0.544449	1.25e-27
SIAH2	8.31e-32	0.739398	1.5e-27
CDK2AP1	8.7e-32	0.622471	1.57e-27
ST6GAL1	9.37e-32	-1.19804	1.69e-27
LETMD1	1.08e-31	0.641097	1.95e-27
STARD10	1.26e-31	0.727038	2.27e-27
GRAMD4	1.29e-31	0.462891	2.33e-27
DENND4C	1.35e-31	0.507613	2.44e-27
UBTD2	1.4e-31	0.74504	2.53e-27
GUCD1	1.46e-31	0.426137	2.63e-27
UBXN1	1.87e-31	0.494798	3.39e-27
ACACA	2.04e-31	1.04614	3.69e-27
SLC35F6	2.09e-31	0.461089	3.78e-27
SMIM10L1	2.09e-31	0.627304	3.78e-27
APBB1IP	2.17e-31	-0.533988	3.93e-27
UBE2Z	2.26e-31	0.533554	4.09e-27
CLCN3	2.28e-31	0.5156	4.12e-27
TMEM236	2.75e-31	-0.683004	4.96e-27
PELO	3.55e-31	0.671007	6.42e-27
SMAP1	3.62e-31	0.503216	6.55e-27
UBE2B	3.65e-31	0.475633	6.59e-27
IMPACT	3.65e-31	0.6444	6.6e-27
TOMM70	3.81e-31	0.517971	6.89e-27
PRPF6	3.85e-31	0.470624	6.96e-27
PBDC1	4.29e-31	0.590565	7.75e-27
FBXW8	4.3e-31	0.80928	7.77e-27
PBRM1	4.76e-31	0.494719	8.61e-27
YME1L1	4.79e-31	0.531839	8.67e-27
CCDC92	4.95e-31	0.558571	8.95e-27
SMIM20	5.23e-31	0.551992	9.46e-27
IDS	5.4e-31	0.474537	9.77e-27
AIDA	5.62e-31	0.638953	1.02e-26
CD22	5.71e-31	1.1512	1.03e-26
SELENOK	6.35e-31	0.533088	1.15e-26
RTN4	6.78e-31	0.330946	1.23e-26
KCTD2	7.6e-31	0.685871	1.37e-26
LACTB	8.42e-31	0.53154	1.52e-26
UBE2I	8.73e-31	0.358105	1.58e-26
ISG20	9.03e-31	1.605	1.63e-26
ELOC	9.16e-31	0.725018	1.66e-26
RNASE6	9.6e-31	-0.522003	1.74e-26
ATP5ME	9.73e-31	0.522455	1.76e-26
ATP5MD	1.01e-30	0.531012	1.83e-26
C9orf16	1.18e-30	0.493241	2.14e-26
RCC1	1.24e-30	0.990588	2.25e-26
B9D1	1.36e-30	1.30288	2.45e-26
NPM3	1.37e-30	0.942426	2.47e-26
GCLC	1.39e-30	0.581132	2.52e-26
H2AFY	1.41e-30	0.370388	2.54e-26
RDH11	1.5e-30	0.485931	2.71e-26
NDUFB11	1.56e-30	0.472729	2.82e-26
EIF5	1.66e-30	0.344919	3.01e-26
MLPH	1.72e-30	2.07892	3.11e-26
GCC1	1.73e-30	0.838395	3.13e-26
KLF6	2.03e-30	0.49166	3.66e-26
DDI2	2.31e-30	0.71839	4.18e-26
PHYH	2.43e-30	0.748323	4.39e-26
SCFD1	2.5e-30	0.529501	4.53e-26
LHPP	2.64e-30	0.598381	4.77e-26
STK19	2.65e-30	0.94516	4.8e-26
MKNK1	2.66e-30	-0.627492	4.81e-26
NCSTN	2.97e-30	-0.467054	5.37e-26
TXNL1	3.04e-30	0.479886	5.5e-26
CAPNS1	3.08e-30	0.340897	5.57e-26
LSR	3.44e-30	1.83048	6.23e-26
TMEM173	3.78e-30	-0.898397	6.84e-26
PGLS	4.23e-30	0.476718	7.65e-26
MATK	4.34e-30	0.54872	7.84e-26
ADAM8	4.34e-30	-0.993835	7.85e-26
SNX15	4.68e-30	0.661723	8.45e-26
ANKRD13D	4.76e-30	-0.917183	8.61e-26
CAMKK2	5.03e-30	0.60961	9.09e-26
NFIL3	5.03e-30	0.627694	9.1e-26
ATF2	5.38e-30	0.45439	9.72e-26
LBR	6.07e-30	-0.611312	1.1e-25
GPR132	6.15e-30	-1.1443	1.11e-25
DNAJC21	6.18e-30	0.510074	1.12e-25
PCBD1	6.47e-30	0.471212	1.17e-25
FICD	6.62e-30	0.971929	1.2e-25
TOLLIP	6.7e-30	0.53813	1.21e-25
SPTY2D1	6.74e-30	0.560448	1.22e-25
ANKRD28	6.75e-30	0.779111	1.22e-25
KLHL6	6.99e-30	0.65233	1.26e-25
FOPNL	7.08e-30	0.638859	1.28e-25
CD300A	7.38e-30	-0.507493	1.34e-25
CAMSAP1	9.33e-30	0.757997	1.69e-25
RTL6	9.41e-30	0.965349	1.7e-25
GPR180	9.47e-30	0.881877	1.71e-25
FYN	9.65e-30	1.44007	1.74e-25
SH3D21	9.73e-30	1.17153	1.76e-25
DCTD	9.94e-30	0.469557	1.8e-25
LGALS2	1.06e-29	2.20592	1.92e-25
ESYT2	1.11e-29	0.419805	2.01e-25
IFI30	1.15e-29	-0.289167	2.08e-25
ATP5F1E	1.26e-29	0.291782	2.28e-25
EEF1AKMT3	1.31e-29	0.658758	2.36e-25
CD163L1	1.31e-29	-1.69446	2.38e-25
CLEC2D	1.32e-29	-1.3145	2.39e-25
ARFGAP1	1.35e-29	0.552404	2.44e-25
MEA1	1.39e-29	0.496762	2.51e-25
OTUB1	1.41e-29	0.397123	2.55e-25
LAPTM4A	1.44e-29	0.364158	2.6e-25
PHLDA3	1.6e-29	1.06214	2.89e-25
PCMTD1	1.66e-29	0.433469	3.01e-25
UQCRC2	1.8e-29	0.413846	3.26e-25
DYNLL2	1.82e-29	0.473112	3.29e-25
TCP1	1.91e-29	0.583478	3.45e-25
SIGLEC11	2.08e-29	-1.41077	3.76e-25
A2M	2.11e-29	0.459375	3.82e-25
BATF3	2.19e-29	1.36226	3.97e-25
DPH7	2.35e-29	0.76275	4.26e-25
ABCB6	2.4e-29	1.14404	4.34e-25
PGM1	2.41e-29	0.494174	4.37e-25
KSR1	2.83e-29	-1.03868	5.11e-25
NAB2	2.89e-29	0.605115	5.22e-25
GLUL	3.18e-29	-0.404892	5.76e-25
MLF2	3.43e-29	0.39425	6.2e-25
BNIP1	3.9e-29	0.94297	7.06e-25
LRP11	4.14e-29	1.09957	7.49e-25
MDFIC	4.18e-29	0.424944	7.55e-25
ANXA7	4.68e-29	0.421726	8.46e-25
MDH1	4.68e-29	0.672992	8.46e-25
GBF1	5.01e-29	0.603873	9.06e-25
PLEKHA2	5.29e-29	0.500746	9.57e-25
DDB1	5.35e-29	0.360482	9.67e-25
STRAP	5.53e-29	0.469908	9.99e-25
LUC7L3	5.78e-29	-1.17349	1.05e-24
CXCL16	5.85e-29	-0.56761	1.06e-24
SNX3	6.02e-29	0.308411	1.09e-24
TBL2	6.17e-29	0.415999	1.12e-24
BTBD1	8.23e-29	0.459697	1.49e-24
HSP90AB1	8.83e-29	0.395536	1.6e-24
UBA2	8.94e-29	0.531721	1.62e-24
2008-03-01	9.39e-29	0.550201	1.7e-24
RNF5	9.63e-29	0.518496	1.74e-24
TMEM18	9.91e-29	0.61613	1.79e-24
C11orf68	1.01e-28	0.451953	1.83e-24
ZFP36	1.21e-28	-0.742467	2.18e-24
ABHD2	1.25e-28	0.328602	2.25e-24
UBE2R2	1.28e-28	0.34788	2.32e-24
NDUFAB1	1.45e-28	0.467081	2.62e-24
SUSD1	1.46e-28	-0.735129	2.64e-24
TSR1	1.53e-28	0.748341	2.77e-24
GLRX5	1.55e-28	0.624631	2.81e-24
ILVBL	1.73e-28	0.602339	3.12e-24
NDUFS3	1.8e-28	0.468971	3.26e-24
SLC6A12	1.86e-28	1.31515	3.36e-24
UBXN4	1.92e-28	0.386731	3.47e-24
RASGEF1B	1.92e-28	0.896513	3.47e-24
CAD	2.02e-28	0.928168	3.65e-24
RRP1	2.05e-28	0.852104	3.7e-24
GAA	2.13e-28	-0.363163	3.85e-24
OAF	2.23e-28	0.759215	4.04e-24
ECPAS	2.29e-28	0.443113	4.15e-24
GID4	2.32e-28	0.716244	4.2e-24
PAQR8	2.4e-28	0.860895	4.34e-24
TMEM219	2.56e-28	0.33179	4.62e-24
NOB1	2.56e-28	0.785852	4.63e-24
CHRAC1	2.67e-28	0.679	4.84e-24
WDR36	2.82e-28	0.585866	5.1e-24
ANTXR2	2.93e-28	-0.677765	5.29e-24
DHDDS	2.94e-28	0.74798	5.32e-24
GPR141	3.37e-28	-1.07294	6.09e-24
IMPAD1	3.5e-28	0.518335	6.33e-24
C11orf58	3.56e-28	0.379634	6.44e-24
MAP3K2	3.82e-28	0.451997	6.91e-24
GAPT	3.97e-28	-1.16323	7.19e-24
PKD2L1	4.49e-28	1.45873	8.12e-24
SIPA1L1	5.03e-28	-1.03064	9.1e-24
ACADM	5.79e-28	0.524815	1.05e-23
BAG6	5.87e-28	0.365946	1.06e-23
LRRC47	5.93e-28	0.627624	1.07e-23
NDUFS8	5.99e-28	0.600627	1.08e-23
GCNT1	6.07e-28	-0.966101	1.1e-23
NDUFA5	6.28e-28	0.497149	1.14e-23
TRUB2	6.29e-28	0.927645	1.14e-23
CHST6	6.46e-28	3.11968	1.17e-23
GIPC1	6.54e-28	0.470087	1.18e-23
C7orf50	7.32e-28	0.478924	1.32e-23
CASC4	7.59e-28	0.44212	1.37e-23
LGALSL	7.67e-28	2.12176	1.39e-23
LCP1	7.86e-28	-0.279269	1.42e-23
DENND3	7.96e-28	-1.0164	1.44e-23
LMF2	8.83e-28	0.564998	1.6e-23
EIF6	9.18e-28	0.410591	1.66e-23
TGDS	1.01e-27	0.830324	1.82e-23
ZFAND3	1.02e-27	0.353914	1.84e-23
CDKN1A	1.05e-27	0.530329	1.9e-23
PPP1R15A	1.08e-27	0.478675	1.94e-23
RAB20	1.1e-27	0.315681	1.98e-23
TOM1	1.11e-27	0.479631	2.01e-23
BTBD2	1.17e-27	0.404004	2.11e-23
KXD1	1.17e-27	0.377737	2.11e-23
SNF8	1.25e-27	0.479852	2.27e-23
GLIPR2	1.29e-27	0.352604	2.34e-23
HSPB1	1.33e-27	0.389586	2.41e-23
GIMAP1	1.5e-27	-0.890009	2.71e-23
UTP6	1.69e-27	0.590646	3.06e-23
UQCRB	1.77e-27	0.322818	3.2e-23
ATP6V1E1	1.81e-27	0.354075	3.27e-23
PSMB4	1.83e-27	0.426198	3.3e-23
DNASE2	1.83e-27	0.413882	3.31e-23
BCL2L13	1.84e-27	0.421269	3.32e-23
LARP1B	2.16e-27	1.07145	3.91e-23
DUT	2.26e-27	0.533547	4.08e-23
SART1	2.3e-27	0.511115	4.15e-23
TRIB1	2.31e-27	-1.02774	4.17e-23
CREBL2	2.31e-27	0.376121	4.19e-23
MPG	2.46e-27	0.595778	4.45e-23
ARHGDIA	2.51e-27	0.335157	4.53e-23
C19orf53	2.58e-27	0.443394	4.67e-23
TMEM220	2.8e-27	0.94793	5.06e-23
PLCD1	2.82e-27	1.05681	5.1e-23
EBNA1BP2	2.88e-27	0.680119	5.2e-23
PSMD13	3.15e-27	0.464741	5.7e-23
MYL6	3.24e-27	-0.369859	5.86e-23
PCSK5	3.4e-27	-1.45072	6.14e-23
AP3D1	3.45e-27	0.396223	6.23e-23
QPCTL	3.52e-27	0.762847	6.36e-23
ARL8B	3.81e-27	0.396035	6.89e-23
SGK3	3.9e-27	0.366995	7.06e-23
DDX50	3.95e-27	0.629241	7.14e-23
RALGDS	4.1e-27	0.451988	7.42e-23
NUDT9	4.12e-27	0.559011	7.45e-23
NAAA	4.16e-27	-0.646834	7.51e-23
RAB32	4.18e-27	0.382699	7.56e-23
ATP6V0D1	4.3e-27	0.3665	7.77e-23
SYF2	4.34e-27	0.470416	7.85e-23
THAP4	4.37e-27	0.542842	7.9e-23
SNAP29	4.5e-27	0.430031	8.14e-23
SARAF	4.7e-27	0.364843	8.5e-23
EML4	4.77e-27	-0.525202	8.62e-23
NOP10	4.85e-27	0.306687	8.77e-23
HSF1	4.91e-27	0.404961	8.87e-23
EHBP1L1	4.92e-27	-0.602026	8.9e-23
C3	5e-27	-0.797442	9.04e-23
CIAO2B	5.19e-27	0.457963	9.39e-23
DKC1	5.22e-27	0.638342	9.44e-23
MOSPD1	5.28e-27	0.896276	9.54e-23
NOA1	5.31e-27	0.656562	9.59e-23
SSU72	5.46e-27	0.459063	9.88e-23
MCFD2	5.68e-27	0.412149	1.03e-22
HMOX2	5.87e-27	0.552389	1.06e-22
SARDH	5.93e-27	1.54771	1.07e-22
MARCKSL1	6.08e-27	-2.61681	1.1e-22
TGFB1I1	6.57e-27	2.05295	1.19e-22
TSPO	7.1e-27	0.203995	1.28e-22
MORF4L1	7.21e-27	0.547731	1.3e-22
LTA4H	7.61e-27	0.332361	1.38e-22
NOLC1	7.64e-27	0.897287	1.38e-22
LST1	7.73e-27	-0.445151	1.4e-22
LFNG	7.78e-27	-1.14546	1.41e-22
ALG2	7.86e-27	0.547953	1.42e-22
NAMPT	8.12e-27	0.526422	1.47e-22
POLR3H	8.21e-27	0.64828	1.48e-22
EMD	8.38e-27	0.429555	1.52e-22
TIMM9	8.95e-27	0.713618	1.62e-22
EIF3D	9.74e-27	0.406481	1.76e-22
PRELID3B	9.96e-27	0.690631	1.8e-22
C1orf162	1.03e-26	-0.5782	1.86e-22
TXNDC15	1.07e-26	0.51218	1.93e-22
CAMK1	1.09e-26	-0.839538	1.97e-22
CLPP	1.1e-26	0.509221	1.99e-22
JUN	1.23e-26	0.462784	2.22e-22
PDXK	1.23e-26	0.302232	2.23e-22
SLC31A1	1.24e-26	0.258132	2.25e-22
CHCHD2	1.29e-26	0.305579	2.33e-22
ANAPC13	1.4e-26	0.516685	2.53e-22
NDUFA4L2	1.4e-26	4.26714	2.54e-22
ABHD6	1.42e-26	0.625992	2.58e-22
ICAM3	1.44e-26	-2.41499	2.61e-22
FXR2	1.55e-26	0.519351	2.81e-22
UNC50	1.56e-26	0.40092	2.82e-22
ITCH	1.85e-26	0.441963	3.35e-22
HOMER3	1.89e-26	0.420995	3.42e-22
SLC35C1	1.91e-26	0.873995	3.45e-22
POLR1D	2.01e-26	0.428657	3.63e-22
PRNP	2.03e-26	0.306117	3.67e-22
FOLR2	2.06e-26	-0.814969	3.73e-22
SCARF1	2.07e-26	-0.887775	3.73e-22
RIC8A	2.08e-26	0.484114	3.76e-22
FCGR3B	2.42e-26	-1.11866	4.38e-22
POLR2I	2.46e-26	0.550014	4.45e-22
STUB1	2.68e-26	0.404641	4.84e-22
AOAH	2.7e-26	-0.543222	4.89e-22
PBX3	3.12e-26	0.588601	5.64e-22
TULP4	3.36e-26	0.641707	6.07e-22
SIPA1	3.49e-26	-0.576968	6.31e-22
RASGEF1A	3.95e-26	1.35845	7.13e-22
EFHD2	4.2e-26	-0.339785	7.59e-22
PSMB5	4.46e-26	0.555351	8.07e-22
EFR3A	4.47e-26	0.38464	8.07e-22
ISOC1	4.68e-26	0.920311	8.46e-22
CFDP1	4.85e-26	0.501747	8.77e-22
SEC24C	5.06e-26	0.451322	9.15e-22
RANBP10	5.43e-26	0.764652	9.81e-22
ZNF511	5.46e-26	0.668	9.88e-22
DNAJC4	6.18e-26	0.443837	1.12e-21
CCDC9	6.23e-26	0.598863	1.13e-21
ECI1	6.31e-26	0.539185	1.14e-21
TNFRSF11A	6.35e-26	-1.42487	1.15e-21
DDX18	6.41e-26	0.520891	1.16e-21
EIF4A1	6.56e-26	0.249327	1.19e-21
WDR74	6.96e-26	0.765752	1.26e-21
TMEM250	7.62e-26	0.474405	1.38e-21
ACER3	7.88e-26	-0.789757	1.42e-21
NISCH	7.93e-26	-0.925621	1.43e-21
LRG1	8.12e-26	-1.91766	1.47e-21
GTF3A	8.2e-26	0.57863	1.48e-21
PTDSS1	8.28e-26	0.453457	1.5e-21
COQ8A	8.62e-26	0.59863	1.56e-21
KLHL24	8.89e-26	0.484875	1.61e-21
SOD1	9.02e-26	0.472051	1.63e-21
INSIG2	9.08e-26	0.524513	1.64e-21
NAT8L	9.81e-26	1.50111	1.77e-21
GMIP	9.83e-26	-0.650348	1.78e-21
AHCY	9.94e-26	0.547713	1.8e-21
SLAIN2	1.04e-25	0.48777	1.88e-21
NR1H3	1.05e-25	0.717606	1.89e-21
GNB4	1.07e-25	0.393603	1.93e-21
UQCRH	1.09e-25	0.510777	1.97e-21
HEXB	1.1e-25	0.292908	1.99e-21
AMDHD2	1.1e-25	0.449853	1.99e-21
GLRX2	1.12e-25	0.629178	2.03e-21
NAV1	1.21e-25	0.534614	2.19e-21
KPNB1	1.23e-25	0.413207	2.23e-21
SURF1	1.24e-25	0.600216	2.24e-21
ZDHHC16	1.26e-25	0.567111	2.28e-21
CAMK1D	1.31e-25	0.528502	2.37e-21
HECTD3	1.33e-25	0.629949	2.41e-21
SERBP1	1.35e-25	0.376804	2.45e-21
GID8	1.39e-25	0.379419	2.51e-21
NAV2	1.48e-25	1.62879	2.67e-21
PHF1	1.51e-25	0.483703	2.74e-21
TOM1L2	1.59e-25	0.677162	2.88e-21
IDH1	1.61e-25	-0.489308	2.91e-21
ANXA1	1.63e-25	0.29445	2.96e-21
C15orf61	1.7e-25	0.658876	3.07e-21
OGFOD1	1.71e-25	0.731131	3.09e-21
GOLGB1	1.74e-25	0.438199	3.15e-21
RELT	1.9e-25	-0.665308	3.44e-21
PRKCB	1.91e-25	0.471784	3.45e-21
PAGR1	1.92e-25	0.490159	3.47e-21
ARHGAP22	2.06e-25	0.728027	3.72e-21
CD33	2.14e-25	-0.75451	3.87e-21
PAF1	2.2e-25	0.564718	3.98e-21
ENOPH1	2.21e-25	0.48633	4e-21
PLSCR1	2.22e-25	-0.645969	4.01e-21
HSD17B14	2.23e-25	0.555783	4.03e-21
FASTK	2.33e-25	0.621313	4.21e-21
ASCC2	2.37e-25	0.472027	4.28e-21
OARD1	2.41e-25	0.543034	4.37e-21
SDF4	2.42e-25	0.313061	4.37e-21
TNFAIP8L2	2.47e-25	-0.756092	4.47e-21
IDH3G	2.58e-25	0.457502	4.67e-21
ATP5F1D	2.69e-25	0.410405	4.87e-21
OAT	2.97e-25	0.63838	5.38e-21
MTFP1	3.08e-25	0.885698	5.56e-21
SSR1	3.23e-25	0.43042	5.84e-21
WDR81	3.24e-25	0.401527	5.86e-21
CHI3L1	3.67e-25	1.94439	6.63e-21
JOSD1	3.75e-25	0.484508	6.77e-21
CHCHD3	4.11e-25	0.598179	7.43e-21
SMYD5	4.14e-25	1.04932	7.48e-21
OSGIN2	4.31e-25	0.594099	7.79e-21
PSMC4	4.4e-25	0.504536	7.95e-21
PI4K2B	4.45e-25	0.501499	8.04e-21
PTRH2	4.81e-25	0.820027	8.7e-21
DBNL	5.03e-25	-0.433938	9.09e-21
DNASE2B	5.08e-25	3.4801	9.19e-21
CRELD2	5.71e-25	0.574476	1.03e-20
C9orf78	5.8e-25	0.468985	1.05e-20
LYSMD3	5.87e-25	0.589877	1.06e-20
ABCF1	5.92e-25	0.463807	1.07e-20
TBC1D17	5.92e-25	0.642066	1.07e-20
CCDC47	5.94e-25	0.385403	1.07e-20
ATF5	6.34e-25	-0.689027	1.15e-20
FOXK2	7.15e-25	0.453887	1.29e-20
COX8A	7.2e-25	0.32954	1.3e-20
MTPAP	7.59e-25	0.627762	1.37e-20
SUPT5H	8.06e-25	0.400557	1.46e-20
TMEM183A	9.19e-25	0.375694	1.66e-20
DLAT	9.43e-25	0.613279	1.71e-20
SPAG9	9.95e-25	0.425212	1.8e-20
SLC25A32	9.96e-25	0.621247	1.8e-20
LONRF3	9.99e-25	0.81541	1.81e-20
FUOM	1.03e-24	0.441728	1.86e-20
GNA13	1.04e-24	0.3748	1.87e-20
TCEAL8	1.08e-24	0.450614	1.95e-20
FEM1B	1.09e-24	0.405154	1.97e-20
APOL6	1.17e-24	0.473072	2.12e-20
PFDN2	1.32e-24	0.44929	2.39e-20
THG1L	1.46e-24	0.900469	2.63e-20
IPO13	1.54e-24	0.684548	2.79e-20
FBXO25	1.59e-24	0.655602	2.88e-20
ABCA6	1.6e-24	-1.26138	2.89e-20
ABR	1.66e-24	0.306651	3e-20
MS4A4E	1.74e-24	-2.29177	3.14e-20
SMIM29	1.75e-24	0.53989	3.16e-20
INPP5K	1.78e-24	0.763201	3.21e-20
PIK3IP1	1.95e-24	0.437834	3.53e-20
UBL3	2.01e-24	0.308382	3.64e-20
TSPAN3	2.13e-24	0.417056	3.86e-20
GNA11	2.14e-24	0.599747	3.88e-20
UFL1	2.2e-24	0.490178	3.99e-20
BACH1	2.24e-24	0.346975	4.05e-20
URM1	2.31e-24	0.504095	4.18e-20
ESCO1	2.37e-24	0.675491	4.29e-20
XPNPEP1	2.4e-24	0.561049	4.33e-20
GIMAP6	2.47e-24	-0.932535	4.47e-20
STAT2	2.55e-24	0.362208	4.61e-20
UBB	2.62e-24	0.306773	4.74e-20
SH3PXD2B	2.64e-24	0.439249	4.77e-20
EIF4G1	2.67e-24	0.374113	4.83e-20
MEX3C	2.74e-24	0.652179	4.95e-20
GSTO1	2.85e-24	0.278226	5.15e-20
SNX17	3.01e-24	0.324766	5.45e-20
MAP2K2	3.15e-24	0.344422	5.69e-20
LINC02693	3.28e-24	1.55614	5.92e-20
ATP2C1	3.39e-24	-0.461513	6.13e-20
DEGS1	3.39e-24	-0.404825	6.14e-20
FAF1	3.48e-24	0.560029	6.3e-20
CYB5R3	3.74e-24	0.340059	6.77e-20
PDE1B	3.93e-24	-1.1804	7.1e-20
KPNA4	4.28e-24	0.457921	7.74e-20
HINT3	4.43e-24	0.53814	8.02e-20
PSMB1	4.73e-24	0.315381	8.56e-20
LNPEP	4.74e-24	-0.81292	8.56e-20
NAA20	4.82e-24	0.398764	8.72e-20
RRBP1	4.86e-24	0.367444	8.79e-20
EMP1	5.14e-24	0.553259	9.29e-20
ACAT2	5.19e-24	0.93021	9.38e-20
MBNL2	5.22e-24	0.531966	9.44e-20
HADHB	5.34e-24	0.36286	9.66e-20
B4GALT7	5.37e-24	0.524115	9.7e-20
PKIA	5.4e-24	-0.97032	9.77e-20
ISG15	5.56e-24	0.358876	1.01e-19
SCAMP1	5.98e-24	0.643227	1.08e-19
CREM	6.14e-24	-0.821969	1.11e-19
LMO2	6.31e-24	-0.440057	1.14e-19
FOXJ3	6.35e-24	0.644299	1.15e-19
ATP6V0C	6.36e-24	0.317748	1.15e-19
RPGRIP1L	6.43e-24	1.48973	1.16e-19
TMEM135	6.46e-24	0.835223	1.17e-19
GPX3	6.64e-24	0.455036	1.2e-19
DNAJB12	7.86e-24	0.421683	1.42e-19
FXYD2	8.28e-24	0.887351	1.5e-19
MDK	8.34e-24	1.40992	1.51e-19
PJA1	8.39e-24	0.716865	1.52e-19
PPP4R3B	8.45e-24	0.392771	1.53e-19
SMARCD3	8.69e-24	0.640988	1.57e-19
CD69	8.84e-24	-1.68051	1.6e-19
EIF3G	9.18e-24	0.605344	1.66e-19
FEN1	9.26e-24	0.636729	1.67e-19
CXCL3	9.28e-24	-0.975557	1.68e-19
RASGRP2	9.46e-24	-1.32728	1.71e-19
MAT2B	9.58e-24	0.383382	1.73e-19
SUMF2	9.59e-24	0.371233	1.73e-19
TM9SF2	9.7e-24	0.274375	1.75e-19
TGFBR2	1.03e-23	-0.366412	1.86e-19
DYRK2	1.04e-23	0.633595	1.88e-19
CTNND1	1.04e-23	-0.487038	1.89e-19
RSL24D1	1.07e-23	0.681725	1.93e-19
FURIN	1.09e-23	-0.551123	1.97e-19
GON7	1.11e-23	0.801121	2.01e-19
ARMT1	1.13e-23	-0.545412	2.04e-19
RAB22A	1.17e-23	0.51089	2.12e-19
ACAA2	1.2e-23	0.411928	2.17e-19
B3GNT2	1.21e-23	0.696622	2.2e-19
HTATIP2	1.26e-23	0.44575	2.28e-19
NGRN	1.27e-23	0.696863	2.3e-19
CFD	1.35e-23	0.599527	2.45e-19
TTC8	1.41e-23	0.656438	2.56e-19
KIAA0513	1.43e-23	0.426034	2.59e-19
GNL2	1.46e-23	0.545203	2.63e-19
RNF167	1.51e-23	0.47284	2.74e-19
NDUFB5	1.59e-23	0.337551	2.87e-19
POLR2C	1.96e-23	0.564433	3.54e-19
NOCT	2.02e-23	1.38039	3.64e-19
CD209	2.05e-23	-0.692744	3.7e-19
LIMK1	2.12e-23	0.434141	3.83e-19
FXR1	2.13e-23	0.487747	3.85e-19
IFT27	2.15e-23	0.627349	3.89e-19
TRIM4	2.31e-23	0.461082	4.18e-19
HIF1A	2.4e-23	-0.521564	4.33e-19
SKIL	2.59e-23	-0.791113	4.68e-19
CSGALNACT2	2.62e-23	0.376415	4.74e-19
MGAT2	2.68e-23	0.437312	4.84e-19
CCDC124	2.84e-23	0.422085	5.14e-19
TPGS2	2.98e-23	0.429744	5.4e-19
PSEN2	3.09e-23	0.658581	5.58e-19
SNX6	3.48e-23	-0.515192	6.29e-19
ARPC2	3.49e-23	-0.368795	6.31e-19
COPS3	3.59e-23	0.453317	6.49e-19
INO80B	3.61e-23	0.591516	6.52e-19
TMEM230	3.68e-23	0.479964	6.65e-19
LEPROTL1	3.69e-23	0.369649	6.68e-19
STX4	4.21e-23	0.333213	7.62e-19
ARHGEF10	4.57e-23	1.49306	8.27e-19
SHARPIN	4.7e-23	0.449092	8.5e-19
WRN	4.94e-23	0.795374	8.93e-19
TRMT112	4.96e-23	0.408774	8.96e-19
SMAD4	5.09e-23	0.397527	9.21e-19
HPS4	5.13e-23	0.559726	9.27e-19
CMSS1	5.26e-23	1.19328	9.51e-19
JMY	5.29e-23	0.912744	9.57e-19
CES1	5.45e-23	2.36077	9.86e-19
ZNHIT1	5.49e-23	0.423231	9.94e-19
NR1H2	6.12e-23	0.361801	1.11e-18
PWP1	6.23e-23	0.577024	1.13e-18
IGSF21	6.36e-23	-1.68189	1.15e-18
IKBIP	6.38e-23	0.648535	1.15e-18
KLC4	6.48e-23	0.720903	1.17e-18
BRK1	6.52e-23	0.479213	1.18e-18
FAM177A1	6.78e-23	0.661908	1.23e-18
FOXN3	6.85e-23	0.436639	1.24e-18
CD84	7.23e-23	-0.340229	1.31e-18
PI4K2A	7.39e-23	0.335337	1.34e-18
RING1	7.47e-23	0.438435	1.35e-18
GATAD2A	7.65e-23	0.443169	1.38e-18
THAP7	7.7e-23	0.748742	1.39e-18
APOL3	8.94e-23	0.713466	1.62e-18
DEDD2	9.51e-23	0.403567	1.72e-18
NOP58	9.53e-23	0.601111	1.72e-18
ALK	1.03e-22	1.04336	1.86e-18
RAB13	1.05e-22	0.289842	1.89e-18
SMG5	1.07e-22	0.461618	1.93e-18
MTFR1	1.08e-22	0.677809	1.96e-18
AKT3	1.12e-22	0.451102	2.02e-18
YRDC	1.13e-22	0.806993	2.04e-18
ENTPD1	1.15e-22	-0.725163	2.08e-18
CFAP36	1.2e-22	0.599599	2.18e-18
MDM2	1.23e-22	0.39383	2.22e-18
MFHAS1	1.24e-22	0.692745	2.25e-18
OS9	1.29e-22	-0.291015	2.33e-18
RAP1A	1.41e-22	0.264707	2.55e-18
C18orf32	1.42e-22	0.354685	2.57e-18
RASGRP3	1.45e-22	0.517533	2.63e-18
ITPK1	1.66e-22	0.42379	3e-18
NCF2	1.8e-22	0.245619	3.25e-18
TRPS1	1.88e-22	-0.826288	3.4e-18
MYO1C	1.9e-22	0.499136	3.43e-18
MAD1L1	1.9e-22	0.634255	3.44e-18
HTRA2	2.11e-22	0.573729	3.81e-18
CD302	2.11e-22	-0.544468	3.81e-18
NCK1	2.27e-22	0.378425	4.1e-18
CD200R1	2.28e-22	-1.22478	4.12e-18
SRC	2.34e-22	0.48737	4.23e-18
FSD1L	2.42e-22	-1.2143	4.38e-18
AMZ1	2.49e-22	3.27509	4.51e-18
MCTP1	2.59e-22	0.495623	4.68e-18
RHOF	2.67e-22	0.991523	4.83e-18
NFE2	2.76e-22	-3.13594	4.99e-18
CDS2	2.81e-22	0.427154	5.08e-18
TCP11L2	2.81e-22	0.561035	5.08e-18
ETF1	2.85e-22	0.454032	5.16e-18
SPR	2.93e-22	0.438668	5.31e-18
NPRL3	2.96e-22	0.662824	5.36e-18
RNASE1	3e-22	-1.26305	5.43e-18
WSB2	3.08e-22	0.347308	5.58e-18
SLC66A3	3.25e-22	0.488836	5.88e-18
TRIQK	3.43e-22	0.481862	6.21e-18
CYB561D2	3.45e-22	0.51156	6.24e-18
DSE	3.55e-22	-0.561463	6.42e-18
LAT2	3.58e-22	-0.728325	6.48e-18
ZNF805	3.81e-22	0.573994	6.89e-18
FBN2	3.95e-22	-1.14529	7.14e-18
PPM1G	4.12e-22	0.517424	7.46e-18
ITGA3	4.18e-22	2.05457	7.56e-18
SLC47A1	4.34e-22	1.37542	7.85e-18
COPZ2	4.47e-22	0.675545	8.08e-18
UBE2D2	4.76e-22	0.468732	8.6e-18
CHMP4B	4.82e-22	0.305295	8.71e-18
HSP90B1	4.94e-22	0.322334	8.94e-18
PCCB	5.2e-22	0.603397	9.4e-18
MAF	5.41e-22	-0.578388	9.78e-18
DPH5	5.5e-22	0.805584	9.94e-18
HNRNPA0	5.8e-22	0.33229	1.05e-17
RAB5A	6.21e-22	0.404312	1.12e-17
MICOS13	6.3e-22	0.641603	1.14e-17
ZNF467	6.57e-22	-0.767343	1.19e-17
FAM174B	6.7e-22	1.55177	1.21e-17
GAS7	6.77e-22	0.323504	1.22e-17
CD86	6.91e-22	-0.42193	1.25e-17
PANK3	7.16e-22	0.483566	1.29e-17
RSPH3	7.26e-22	0.607661	1.31e-17
ZFYVE26	7.38e-22	0.396052	1.33e-17
IL32	7.55e-22	2.25158	1.36e-17
C5AR2	8.23e-22	-0.905031	1.49e-17
KHSRP	8.56e-22	0.386466	1.55e-17
EVI2B	8.95e-22	0.257481	1.62e-17
CCDC149	1.06e-21	0.56039	1.92e-17
LRRC58	1.06e-21	0.467924	1.92e-17
PUSL1	1.09e-21	0.934782	1.97e-17
DDIT4L	1.12e-21	2.60606	2.03e-17
ADSL	1.15e-21	0.39473	2.08e-17
TNIK	1.16e-21	-0.679704	2.09e-17
CORO7	1.17e-21	-0.589121	2.12e-17
THAP11	1.18e-21	0.46042	2.14e-17
CRIPT	1.2e-21	0.533451	2.17e-17
ADGRG5	1.22e-21	-2.99038	2.21e-17
CASP7	1.26e-21	0.562595	2.28e-17
SEC63	1.26e-21	0.432608	2.28e-17
NHEJ1	1.32e-21	0.861414	2.38e-17
ST6GALNAC3	1.34e-21	1.89078	2.42e-17
CHAC1	1.4e-21	3.10578	2.54e-17
C14orf28	1.45e-21	1.1462	2.62e-17
LAMP1	1.47e-21	0.222822	2.66e-17
SNX4	1.56e-21	0.480387	2.83e-17
THRA	1.56e-21	0.605031	2.83e-17
ERI3	1.57e-21	0.738592	2.84e-17
SOCS3	1.59e-21	-1.30778	2.88e-17
RAB42	1.62e-21	0.863827	2.93e-17
ACO2	1.63e-21	0.476708	2.96e-17
PI4KA	1.65e-21	0.362465	2.98e-17
TCN2	1.65e-21	0.489554	2.98e-17
BLCAP	1.72e-21	0.428323	3.11e-17
RARS	1.87e-21	0.436411	3.39e-17
DYNLT3	1.89e-21	0.377078	3.43e-17
DOCK2	2.03e-21	-0.456657	3.66e-17
ANPEP	2.06e-21	-0.822046	3.73e-17
GALM	2.08e-21	0.378743	3.76e-17
TRIM65	2.1e-21	0.640424	3.79e-17
ZMIZ1	2.1e-21	0.32126	3.8e-17
ATP6AP2	2.16e-21	-0.245386	3.91e-17
PALM2-AKAP2	2.23e-21	1.41933	4.04e-17
NCBP2	2.24e-21	0.353377	4.05e-17
ABHD14B	2.27e-21	0.559878	4.1e-17
DYRK3	2.33e-21	2.06497	4.21e-17
FBXO32	2.38e-21	0.847399	4.3e-17
PSMC3	2.56e-21	0.428427	4.63e-17
IQCK	2.86e-21	0.879696	5.18e-17
FAIM2	2.91e-21	1.72118	5.26e-17
TNFRSF1B	2.93e-21	-0.412994	5.3e-17
PSMD7	3.18e-21	0.393654	5.75e-17
LSM8	3.24e-21	0.416815	5.85e-17
RNF11	3.29e-21	0.394852	5.95e-17
USP12	3.33e-21	0.817893	6.03e-17
OCIAD1	3.37e-21	0.365925	6.09e-17
CMTM3	3.37e-21	-0.298591	6.1e-17
CTNNBIP1	3.41e-21	0.5668	6.16e-17
VDAC2	3.56e-21	0.371316	6.43e-17
DENND5A	3.78e-21	0.359853	6.83e-17
HNRNPF	3.83e-21	0.323036	6.93e-17
SH3BP1	4.05e-21	-0.673131	7.33e-17
CST3	4.07e-21	-0.296689	7.35e-17
C7orf31	4.24e-21	1.07738	7.67e-17
WDR61	4.56e-21	0.535805	8.24e-17
NENF	4.76e-21	0.364406	8.61e-17
GLRX	4.86e-21	0.354667	8.79e-17
CCL14	4.9e-21	-2.75122	8.87e-17
FAM102B	4.94e-21	0.432603	8.93e-17
FBXO10	5.1e-21	0.89502	9.21e-17
LSM4	5.19e-21	0.345016	9.38e-17
PTBP1	5.22e-21	0.521719	9.45e-17
SPPL2A	5.35e-21	-0.376987	9.67e-17
SKI	5.35e-21	-0.432805	9.68e-17
SLC15A4	5.56e-21	0.410152	1.01e-16
CFAP410	5.58e-21	0.723972	1.01e-16
GRAMD1A	5.75e-21	0.942551	1.04e-16
ADPRHL2	6e-21	0.487185	1.09e-16
JAK1	6.5e-21	0.371416	1.18e-16
DVL2	6.54e-21	0.475259	1.18e-16
AZI2	6.7e-21	0.344161	1.21e-16
FAM98A	7.06e-21	0.590846	1.28e-16
ITM2C	7.16e-21	-1.65442	1.29e-16
PLGRKT	7.44e-21	0.628587	1.35e-16
AHCYL2	7.57e-21	0.46495	1.37e-16
PSMD10	7.66e-21	0.447013	1.39e-16
SMYD2	7.74e-21	0.556328	1.4e-16
PARP6	7.75e-21	0.548926	1.4e-16
STON1	7.78e-21	-2.40533	1.41e-16
PLAU	8.29e-21	-0.627615	1.5e-16
ACBD5	8.58e-21	0.43983	1.55e-16
UBIAD1	8.62e-21	0.757552	1.56e-16
SUPV3L1	8.78e-21	0.717751	1.59e-16
REXO4	9.03e-21	0.597169	1.63e-16
LYRM1	9.04e-21	-0.74989	1.64e-16
TTLL12	9.49e-21	0.551661	1.72e-16
PIK3R2	9.95e-21	0.385341	1.8e-16
TMEM138	1.01e-20	0.563756	1.83e-16
GNB1	1.04e-20	0.261703	1.89e-16
C15orf48	1.09e-20	0.271555	1.96e-16
ST3GAL4	1.19e-20	0.838448	2.16e-16
TPRA1	1.21e-20	0.487502	2.2e-16
MXD1	1.23e-20	-0.831414	2.23e-16
NCDN	1.25e-20	0.793436	2.26e-16
FABP5	1.26e-20	0.540883	2.27e-16
TMCC3	1.29e-20	0.742889	2.32e-16
COLGALT1	1.32e-20	-0.339961	2.39e-16
UBQLN1	1.4e-20	0.491016	2.53e-16
PAQR5	1.44e-20	0.619014	2.6e-16
PTAFR	1.48e-20	-0.399145	2.67e-16
UNC13B	1.49e-20	0.55693	2.7e-16
NQO2	1.49e-20	0.346013	2.7e-16
PFN1	1.49e-20	-0.263552	2.7e-16
ANAPC11	1.52e-20	0.319119	2.75e-16
GPR65	1.55e-20	-0.591107	2.8e-16
NDUFA6	1.6e-20	0.449888	2.88e-16
JUND	1.78e-20	0.22519	3.22e-16
KDM5D	1.81e-20	-1.29147	3.27e-16
GCN1	1.84e-20	0.501722	3.32e-16
DOCK10	1.86e-20	-0.608643	3.36e-16
MEAF6	1.88e-20	0.415536	3.41e-16
SLC39A8	1.91e-20	-0.582326	3.46e-16
DDX1	1.92e-20	0.434013	3.48e-16
MTURN	1.95e-20	0.893025	3.53e-16
GCSAML	1.95e-20	3.0335	3.53e-16
PYURF	2.1e-20	0.380298	3.8e-16
RAB11A	2.1e-20	0.37657	3.8e-16
AVEN	2.14e-20	0.829345	3.87e-16
ZFP36L2	2.14e-20	-0.395981	3.87e-16
ARHGAP26	2.15e-20	-0.60368	3.89e-16
CAMK2D	2.32e-20	0.662967	4.2e-16
GPR35	2.42e-20	-1.95968	4.38e-16
ATAD3A	2.49e-20	0.975675	4.51e-16
AP1M1	2.66e-20	0.339015	4.8e-16
EIF1B	2.69e-20	0.272429	4.86e-16
SWI5	2.76e-20	0.698042	4.98e-16
DUS1L	2.83e-20	0.37871	5.11e-16
POFUT2	2.88e-20	0.588639	5.2e-16
YY1	2.9e-20	0.439849	5.24e-16
ACSL5	2.96e-20	0.539131	5.35e-16
TACR2	2.97e-20	2.2589	5.37e-16
AHR	2.98e-20	-0.431602	5.4e-16
PLEKHA7	2.99e-20	-1.82086	5.41e-16
INTS10	3.01e-20	0.477678	5.45e-16
SGTA	3.09e-20	0.460994	5.59e-16
EMC7	3.14e-20	0.322599	5.67e-16
CBX6	3.32e-20	-0.459624	6.01e-16
TMEM134	3.33e-20	0.402876	6.03e-16
UQCR11	3.37e-20	0.29895	6.1e-16
TYW3	3.49e-20	0.618778	6.31e-16
NDUFS1	3.51e-20	0.37271	6.35e-16
ANAPC5	3.63e-20	0.355571	6.57e-16
TMED1	3.66e-20	0.581203	6.62e-16
NDRG1	3.77e-20	0.223706	6.82e-16
PTGDS	3.81e-20	3.01543	6.9e-16
SAE1	4e-20	0.486636	7.23e-16
TNNI2	4.12e-20	0.747816	7.45e-16
PIGP	4.2e-20	0.616624	7.6e-16
AMFR	4.26e-20	0.266134	7.69e-16
KIF1C	4.54e-20	0.378456	8.21e-16
C12orf4	4.54e-20	0.52377	8.22e-16
PIGW	4.74e-20	1.10991	8.57e-16
PIP4P1	4.75e-20	0.368637	8.59e-16
B4GALT2	5.22e-20	0.980857	9.44e-16
HSD11B1	5.43e-20	1.98181	9.82e-16
ADGRG1	5.43e-20	-4.25654	9.82e-16
SLC25A38	5.44e-20	0.68338	9.83e-16
GPBAR1	5.59e-20	-2.29304	1.01e-15
HADHA	5.61e-20	0.285211	1.02e-15
SQLE	5.69e-20	1.20995	1.03e-15
PUS1	5.78e-20	0.593895	1.05e-15
STX10	6.13e-20	0.392985	1.11e-15
PROCR	6.5e-20	-1.41678	1.18e-15
IL18	6.59e-20	0.398511	1.19e-15
CCDC12	6.86e-20	0.455902	1.24e-15
TMEM14C	6.98e-20	0.316173	1.26e-15
HBEGF	7.81e-20	-1.01364	1.41e-15
CPM	7.92e-20	0.457332	1.43e-15
LACTB2	7.96e-20	0.588274	1.44e-15
CDIPT	8.26e-20	0.284421	1.49e-15
USP28	8.27e-20	0.639012	1.49e-15
NDUFA1	8.34e-20	0.322297	1.51e-15
TRAPPC2L	8.55e-20	0.542343	1.55e-15
TSC22D1	8.86e-20	0.855133	1.6e-15
FTSJ1	9.05e-20	0.730812	1.64e-15
GRK2	9.44e-20	-0.402171	1.71e-15
ABCA3	9.53e-20	0.904097	1.72e-15
ICAM1	1.01e-19	-0.542356	1.82e-15
STRN	1.02e-19	0.347622	1.85e-15
AP5Z1	1.03e-19	0.376405	1.85e-15
PPARA	1.04e-19	0.502329	1.88e-15
ADPGK	1.04e-19	-0.542483	1.89e-15
CNOT9	1.06e-19	0.409528	1.92e-15
HNRNPA2B1	1.08e-19	-0.409873	1.95e-15
BLOC1S6	1.09e-19	0.371748	1.96e-15
FMC1	1.09e-19	0.565361	1.97e-15
SMDT1	1.11e-19	0.362931	2.01e-15
MPZL2	1.15e-19	-1.43969	2.07e-15
LCMT1	1.15e-19	0.51302	2.07e-15
IFITM10	1.19e-19	0.861315	2.15e-15
MDH2	1.2e-19	0.467484	2.16e-15
IGF1R	1.21e-19	0.514234	2.19e-15
PLD3	1.23e-19	0.216661	2.22e-15
DAP3	1.25e-19	0.377809	2.25e-15
AHSA1	1.25e-19	0.363735	2.26e-15
UQCR10	1.26e-19	0.270814	2.28e-15
PCNX1	1.29e-19	-0.56647	2.33e-15
RAB11B	1.36e-19	0.273942	2.46e-15
EMC8	1.38e-19	0.516416	2.5e-15
AAMP	1.4e-19	0.340058	2.52e-15
USP10	1.42e-19	0.386956	2.56e-15
MBD2	1.42e-19	0.231453	2.57e-15
MIA2	1.43e-19	0.378146	2.58e-15
MACF1	1.43e-19	-0.508205	2.58e-15
CMBL	1.53e-19	0.891059	2.77e-15
C1RL	1.66e-19	-0.639991	3e-15
CD244	1.7e-19	-1.21376	3.08e-15
SNX29	1.71e-19	0.417722	3.08e-15
PCDH12	1.74e-19	-2.12289	3.15e-15
DCSTAMP	1.96e-19	0.485568	3.55e-15
PFDN6	1.98e-19	0.561482	3.59e-15
ATP6V0B	1.99e-19	0.259612	3.59e-15
C14orf119	2.04e-19	0.327573	3.68e-15
TNKS1BP1	2.06e-19	0.601322	3.72e-15
GASK1B	2.06e-19	-0.456151	3.72e-15
TAF1D	2.08e-19	0.383311	3.76e-15
PTPN23	2.16e-19	0.392823	3.91e-15
ZC3H15	2.23e-19	0.380459	4.03e-15
FBL	2.23e-19	0.527702	4.04e-15
TAX1BP1	2.24e-19	0.29901	4.06e-15
EMP3	2.34e-19	0.231793	4.23e-15
SAR1A	2.43e-19	0.703292	4.4e-15
RHBDL1	2.65e-19	1.95547	4.8e-15
NUP188	2.67e-19	0.496653	4.82e-15
DERL2	2.88e-19	0.441911	5.2e-15
VKORC1L1	2.9e-19	0.627367	5.24e-15
IFNAR1	2.96e-19	0.263923	5.36e-15
DLGAP4	3.29e-19	0.390436	5.95e-15
OXSR1	3.38e-19	0.433331	6.12e-15
MCMBP	3.41e-19	0.338919	6.17e-15
MAFB	3.5e-19	-0.358147	6.33e-15
CMC4	3.75e-19	0.555835	6.77e-15
PNRC1	3.75e-19	0.245454	6.78e-15
NKIRAS2	3.75e-19	0.461843	6.79e-15
NFKBIL1	4.09e-19	0.487654	7.39e-15
PICALM	4.16e-19	-0.250958	7.51e-15
ZNF664	4.27e-19	0.39606	7.72e-15
PLAAT3	4.34e-19	0.700224	7.86e-15
PCOLCE2	4.38e-19	-1.89917	7.92e-15
AKR1B1	4.54e-19	0.326149	8.2e-15
SGPP2	4.59e-19	4.0679	8.31e-15
LYRM4	4.65e-19	0.635931	8.41e-15
PPAT	4.84e-19	0.91895	8.75e-15
PPRC1	4.94e-19	0.561307	8.93e-15
ATP5F1B	5.17e-19	0.320232	9.36e-15
DDX49	5.33e-19	0.65217	9.64e-15
ZNF217	5.34e-19	-0.574256	9.65e-15
GLTP	5.37e-19	0.39945	9.72e-15
HSPA4	5.39e-19	0.428912	9.74e-15
CYP20A1	5.46e-19	0.344969	9.87e-15
SLC2A5	5.92e-19	-0.555588	1.07e-14
IL1R1	5.97e-19	0.658568	1.08e-14
SEPTIN2	6.14e-19	0.367996	1.11e-14
LRCH1	6.36e-19	0.727925	1.15e-14
NUDT8	6.44e-19	1.39624	1.16e-14
CLGN	6.76e-19	3.18538	1.22e-14
CHCHD4	7.3e-19	0.843189	1.32e-14
ADSS	7.8e-19	0.484857	1.41e-14
CDH23	8.15e-19	1.11982	1.47e-14
SELENOH	8.77e-19	0.255959	1.59e-14
GMFG	9.06e-19	-0.541746	1.64e-14
COQ10B	9.33e-19	0.429853	1.69e-14
VARS	9.36e-19	0.459329	1.69e-14
ZSWIM6	9.82e-19	-0.672159	1.78e-14
AP2A2	9.92e-19	-0.48709	1.79e-14
SCP2	9.97e-19	0.214676	1.8e-14
RPP25	1.04e-18	0.566127	1.88e-14
SNX10	1.1e-18	0.441291	1.98e-14
PCYOX1L	1.1e-18	-1.07739	1.99e-14
CD81	1.21e-18	0.262066	2.19e-14
C1orf122	1.24e-18	0.33788	2.23e-14
PBX2	1.27e-18	-0.763565	2.3e-14
TMTC2	1.33e-18	-1.465	2.41e-14
GGCT	1.34e-18	0.587402	2.41e-14
YES1	1.36e-18	-1.31553	2.46e-14
LARP1	1.37e-18	0.333253	2.47e-14
AIMP2	1.46e-18	0.505753	2.63e-14
TBC1D7	1.54e-18	0.498396	2.78e-14
MAN2B2	1.55e-18	-0.516527	2.81e-14
AGPAT2	1.58e-18	0.30902	2.85e-14
DAG1	1.62e-18	0.687088	2.92e-14
TXNDC11	1.67e-18	0.336927	3.03e-14
TNIP2	1.69e-18	0.42837	3.05e-14
PSMD3	1.76e-18	0.31853	3.18e-14
LIN7B	1.77e-18	0.833086	3.19e-14
NCR3LG1	1.78e-18	1.37763	3.21e-14
GTPBP6	1.79e-18	0.452744	3.25e-14
TEX2	1.8e-18	0.505029	3.25e-14
NDST2	1.82e-18	-1.06392	3.3e-14
GAL3ST4	1.94e-18	-1.40205	3.5e-14
ERH	1.94e-18	0.464928	3.5e-14
DOCK5	2e-18	-0.748606	3.61e-14
ZC3H7B	2.08e-18	0.404686	3.75e-14
YIPF4	2.1e-18	0.383989	3.8e-14
MAGED1	2.17e-18	0.684371	3.92e-14
TMEM126B	2.23e-18	0.424854	4.04e-14
DTYMK	2.27e-18	0.270463	4.11e-14
MMUT	2.33e-18	0.544017	4.21e-14
CUL7	2.39e-18	0.638896	4.33e-14
CARM1	2.43e-18	0.334537	4.4e-14
ESRRA	2.44e-18	0.405224	4.41e-14
SPCS3	2.52e-18	0.316907	4.56e-14
APAF1	2.61e-18	-0.813137	4.73e-14
BRD2	2.65e-18	0.243316	4.8e-14
CEACAM4	2.72e-18	-2.44906	4.92e-14
PCGF5	2.76e-18	0.359091	4.99e-14
GPR155	2.79e-18	-1.22136	5.05e-14
PNPLA6	3e-18	-0.392053	5.43e-14
TLN1	3.04e-18	-0.261111	5.5e-14
MLX	3.12e-18	0.332321	5.64e-14
RAD23B	3.28e-18	0.404647	5.92e-14
LIMD2	3.29e-18	-0.766871	5.96e-14
BCAP31	3.44e-18	0.262069	6.22e-14
OAS1	3.45e-18	0.292447	6.24e-14
MARCKS	3.48e-18	0.233973	6.29e-14
TRPM2	3.5e-18	0.351591	6.33e-14
MMADHC	3.5e-18	0.415057	6.33e-14
ERCC5	3.59e-18	0.385198	6.49e-14
YPEL4	3.65e-18	0.432022	6.6e-14
DMXL2	3.79e-18	-0.466698	6.86e-14
CIZ1	4.07e-18	0.485451	7.36e-14
USP18	4.08e-18	1.14768	7.38e-14
IKBKB	4.15e-18	-0.686541	7.51e-14
AMZ2	4.48e-18	0.385046	8.1e-14
IFIT2	4.52e-18	0.488248	8.18e-14
MAN1A1	4.74e-18	0.309634	8.57e-14
BTBD6	5.06e-18	0.460378	9.15e-14
RHOG	5.08e-18	-0.275754	9.18e-14
PDE8A	5.27e-18	0.474066	9.53e-14
AKIRIN2	5.28e-18	0.367622	9.55e-14
FERMT3	5.29e-18	0.230928	9.56e-14
BFAR	5.45e-18	0.443944	9.86e-14
[truncated: 2,232 more rows]

## Sheet: Clusters_2_3D_CC_MD
	p_val	avg_log2FC	p_val_adj
S100A8	8e-282	2.33963	1.45e-277
S100A9	8.77e-263	1.86113	1.59e-258
VSIR	1.08e-189	1.17427	1.96e-185
ABI3	2.44e-188	1.81673	4.41e-184
PRAM1	4.41e-184	1.76458	7.98e-180
CYBB	1.46e-182	0.827791	2.64e-178
CFP	4.26e-175	1.46021	7.7e-171
MNDA	3.15e-149	1.14423	5.7e-145
CCND3	2.34e-147	1.26508	4.24e-143
APMAP	1.7e-146	1.0082	3.08e-142
LST1	4.1e-143	0.948948	7.42e-139
MCEMP1	1.92e-140	1.83802	3.47e-136
HK3	6.19e-139	0.898137	1.12e-134
KCNAB1	2.76e-137	2.5018	5e-133
CTSH	1.1e-132	0.637402	1.99e-128
NFE2	1.85e-125	2.4039	3.35e-121
GPNMB	2.57e-125	-1.15023	4.66e-121
GCA	8.14e-125	0.961918	1.47e-120
RASGRP2	1.56e-122	1.73173	2.81e-118
LGMN	1.37e-121	-2.86805	2.47e-117
PIM1	5.59e-119	1.06837	1.01e-114
LTA4H	1.33e-118	0.894622	2.41e-114
PLD3	6.57e-116	-0.953178	1.19e-111
SPN	2.84e-114	1.05831	5.14e-110
ARHGDIB	3.81e-114	0.551542	6.88e-110
VASP	8.81e-114	0.679982	1.59e-109
IGFBP2	3.35e-113	1.65288	6.05e-109
MPC2	3.78e-112	1.02886	6.83e-108
RETN	1.32e-111	2.85901	2.39e-107
IL2RA	4.04e-111	1.69907	7.3e-107
RAB27A	2.26e-110	1.24237	4.08e-106
ACTB	5.57e-109	0.654242	1.01e-104
MLXIPL	1.3e-108	1.59179	2.35e-104
SLC44A1	7.39e-107	0.812959	1.34e-102
LILRA5	1.47e-105	1.00775	2.65e-101
ALOX5	2.35e-105	0.657544	4.24e-101
CLEC4A	4.07e-105	0.891206	7.35e-101
VCAN	9.81e-104	1.148	1.77e-99
GNGT2	1.6e-102	1.77552	2.89e-98
AIF1	5.48e-102	0.577573	9.91e-98
ACPP	5.74e-102	1.90983	1.04e-97
CYP27A1	6.88e-101	0.805309	1.24e-96
TSPO	1.61e-100	0.534588	2.91e-96
SERPINA1	1.31e-98	0.951969	2.37e-94
S100B	7.1e-98	1.78588	1.28e-93
CORO1A	6.25e-97	0.918529	1.13e-92
CDA	2.22e-95	0.893924	4.01e-91
COTL1	1.48e-94	0.747434	2.68e-90
HCK	1.62e-94	0.656172	2.93e-90
PCYOX1L	4.64e-93	1.57392	8.39e-89
ABCA1	6.27e-93	-1.30157	1.13e-88
SQSTM1	7.61e-93	-1.02057	1.38e-88
CTSL	2.9e-92	-1.32591	5.25e-88
LHFPL2	3.35e-92	-1.29359	6.07e-88
MSR1	7.97e-92	-1.23706	1.44e-87
IFNGR1	4.12e-90	0.603642	7.45e-86
PLAC8	4.13e-90	3.41357	7.47e-86
IL17RA	5.45e-89	0.72021	9.85e-85
FGL2	5.94e-89	0.863737	1.07e-84
CEACAM1	7.95e-89	3.41449	1.44e-84
LIMD2	1.41e-88	1.14611	2.56e-84
ADGRE3	6.27e-88	1.11609	1.13e-83
CD4	9.77e-88	0.500649	1.77e-83
LTB	4.53e-86	1.72028	8.19e-82
CD48	3.09e-85	0.793404	5.59e-81
CEBPB	3.59e-85	0.594445	6.5e-81
MT1X	7.78e-85	1.33825	1.41e-80
CD14	3.3e-83	0.583076	5.97e-79
LYZ	5.99e-82	0.676049	1.08e-77
PLBD1	7.26e-82	0.9752	1.31e-77
DAB2	9.38e-82	-0.885528	1.7e-77
PHYKPL	1.07e-81	1.01768	1.93e-77
SPI1	2.62e-81	0.383332	4.74e-77
CD300E	1.35e-79	0.927948	2.44e-75
ITGAM	3.19e-79	0.516912	5.77e-75
TMSB4X	4.12e-79	0.440367	7.45e-75
HCST	7.23e-79	0.865386	1.31e-74
FBP1	1.01e-78	0.542542	1.82e-74
APBB1IP	2.73e-78	0.722364	4.93e-74
KCNJ15	8.59e-78	2.23887	1.55e-73
LCP1	9.44e-78	0.442027	1.71e-73
CSTA	1.09e-76	0.728814	1.98e-72
LY75	1.63e-76	1.08353	2.95e-72
ADAM10	2.69e-76	0.697756	4.86e-72
RAB31	6.31e-76	0.620635	1.14e-71
STEAP4	1.03e-75	2.90249	1.86e-71
MT1H	1.43e-75	1.65987	2.59e-71
TMEM71	1.99e-75	1.01182	3.6e-71
ICAM2	4.96e-75	1.13179	8.98e-71
FLNA	1.08e-74	0.629434	1.95e-70
AGTRAP	3.63e-74	0.663054	6.57e-70
CCR2	2.09e-73	1.93487	3.78e-69
ADGRG5	2.63e-73	2.09612	4.75e-69
IL2RG	3.35e-72	0.815334	6.06e-68
GIMAP4	4.35e-71	0.772941	7.87e-67
RNASE1	1.97e-70	-2.26484	3.56e-66
LRG1	3.84e-70	1.68287	6.94e-66
SH3BGRL3	5.99e-70	0.502479	1.08e-65
DPYSL2	7.38e-70	0.55076	1.34e-65
ROGDI	8.59e-70	1.40385	1.55e-65
ADAMTSL4	9.7e-70	0.564642	1.75e-65
VAMP8	1.39e-69	0.449942	2.51e-65
ARPC1B	3.97e-69	0.426422	7.17e-65
RNASE2	1.29e-68	1.17124	2.33e-64
MAPKAPK3	2.11e-68	0.608112	3.82e-64
NRP2	2.94e-68	-1.12578	5.32e-64
THEMIS2	2.57e-67	0.534896	4.64e-63
S100A4	2.19e-66	0.536869	3.96e-62
CLEC5A	2.61e-66	0.661753	4.72e-62
SLC8A1	6.4e-66	0.604527	1.16e-61
CYP3A5	1.51e-65	1.17157	2.72e-61
OAZ1	1e-64	0.300575	1.81e-60
CD52	1.16e-64	1.58086	2.11e-60
LILRB5	2.05e-64	-2.0011	3.72e-60
FLOT2	2.63e-64	0.799396	4.75e-60
PSMB8	3.07e-64	0.67687	5.55e-60
LPCAT2	3.4e-64	0.728634	6.15e-60
KLF4	5.96e-64	0.899765	1.08e-59
CISH	9.96e-64	0.667142	1.8e-59
CTSD	1.77e-63	-1.01564	3.2e-59
CD63	2.16e-63	-0.611704	3.91e-59
DOK2	2.26e-63	0.571082	4.09e-59
PGA5	3.07e-63	1.47892	5.55e-59
JUP	3.81e-63	0.96393	6.89e-59
UCP2	1.4e-62	0.625173	2.53e-58
MT1F	1.05e-60	0.968686	1.89e-56
ZYX	1.57e-60	0.492956	2.85e-56
C1QA	1.64e-59	0.441858	2.97e-55
NUPR1	2.02e-59	-3.46338	3.66e-55
MMP2	3.22e-59	-2.08821	5.82e-55
PGD	4.72e-59	0.428276	8.53e-55
TMEM173	5.35e-59	0.839989	9.67e-55
GLIPR2	6.57e-59	0.765455	1.19e-54
ADGRE1	8.74e-59	1.20579	1.58e-54
C19orf38	1.07e-58	1.08875	1.94e-54
SELENOP	1.5e-58	-1.52342	2.72e-54
P2RY13	1.76e-58	1.29878	3.18e-54
CTSZ	2.8e-58	-0.665086	5.06e-54
FTH1	2.88e-58	-1.08092	5.2e-54
CD101	3.84e-58	1.58319	6.95e-54
LAMP1	6.05e-58	-0.440222	1.09e-53
TGM2	1.5e-57	0.530887	2.71e-53
IGFBP4	2.43e-57	-2.9715	4.39e-53
OLFM1	3.19e-57	2.77109	5.77e-53
MYO1G	5.62e-57	0.921831	1.02e-52
ZFP36L2	2.06e-56	0.62717	3.72e-52
SUSD3	3.04e-56	1.61407	5.5e-52
FPR3	4.06e-56	-0.857116	7.34e-52
CLEC7A	4.11e-56	0.368178	7.44e-52
MOB1A	6.53e-56	0.693663	1.18e-51
MMP14	8.17e-56	-0.70723	1.48e-51
CD36	1.84e-55	0.937841	3.32e-51
SLC16A3	2.68e-55	0.447271	4.85e-51
CD244	2.68e-55	1.17405	4.85e-51
TIMP1	2.96e-55	0.435209	5.35e-51
GPSM3	6e-55	0.471342	1.08e-50
SPG21	1.24e-54	0.477547	2.24e-50
RCSD1	3.7e-54	0.635992	6.7e-50
JAML	4.09e-54	0.579213	7.39e-50
CCR5	8.51e-54	0.721635	1.54e-49
KSR1	2.49e-53	0.797596	4.5e-49
FBXL5	2.84e-53	0.595005	5.13e-49
FCGBP	3.88e-53	-2.81449	7.01e-49
ACP5	4.63e-53	-1.14637	8.37e-49
IL21R	5.16e-53	0.983843	9.33e-49
UBE2D1	6.33e-53	0.680338	1.15e-48
FCAR	7.59e-53	0.703935	1.37e-48
MT1G	1.88e-52	1.48925	3.39e-48
EML4	3.58e-52	0.553226	6.47e-48
SLC7A7	7.72e-52	0.498349	1.4e-47
GRK2	8.67e-52	0.506881	1.57e-47
SAMHD1	1.26e-51	0.37514	2.28e-47
TTLL4	1.27e-51	0.800571	2.3e-47
FN1	2.46e-51	0.909826	4.45e-47
SLAMF1	2.96e-51	1.55825	5.35e-47
RHBDD2	3.5e-51	0.674084	6.33e-47
FCER1G	4.74e-51	0.315728	8.58e-47
PTPN22	1.04e-50	0.718046	1.87e-46
ITGB2	1.2e-50	0.293506	2.16e-46
PTPN6	1.59e-50	0.468042	2.87e-46
TNFRSF1B	2.51e-50	0.481974	4.53e-46
SNX20	3.03e-50	0.792312	5.48e-46
MAF	9.56e-50	-1.01634	1.73e-45
MAP1S	9.88e-50	0.750231	1.79e-45
MARCKS	1.01e-49	-0.883211	1.82e-45
HACD4	1.47e-49	0.692769	2.65e-45
TIMP2	1.59e-49	-0.383446	2.87e-45
TNFSF12	1.84e-49	0.468502	3.32e-45
CSF3R	2.15e-49	0.732651	3.88e-45
MT2A	2.56e-49	1.15675	4.62e-45
VCL	1.3e-48	1.12506	2.36e-44
RAC2	1.33e-48	0.502593	2.41e-44
MGAT1	1.54e-48	-0.611375	2.79e-44
SCIMP	3.73e-48	0.714869	6.74e-44
FGR	4.92e-48	0.55038	8.9e-44
CCND2	6.44e-48	0.924589	1.17e-43
CD9	9.56e-48	-1.79345	1.73e-43
CEACAM4	1.23e-47	1.65475	2.22e-43
ADD3	1.49e-47	0.693331	2.69e-43
PSTPIP2	2.36e-47	0.673973	4.28e-43
ALOX5AP	3.39e-47	0.478384	6.12e-43
S100A6	3.92e-47	0.409344	7.1e-43
BIN2	3.99e-47	0.68973	7.21e-43
TMSB10	4.26e-47	0.328886	7.7e-43
GRINA	4.28e-47	0.342249	7.73e-43
TNFSF13	5.04e-47	0.40114	9.12e-43
SUSD1	5.41e-47	0.716189	9.79e-43
AGFG1	7.68e-47	0.592641	1.39e-42
CD83	1.65e-46	-2.41829	2.98e-42
CLEC12A	2.16e-46	0.646946	3.9e-42
SERPINB1	2.43e-46	0.553347	4.4e-42
LILRA1	2.73e-46	1.48082	4.93e-42
CD1D	3.03e-46	1.12401	5.49e-42
JUN	5.99e-46	-1.30932	1.08e-41
AMDHD2	7.56e-46	-1.62208	1.37e-41
SELENOW	1.04e-45	0.536358	1.87e-41
MEFV	1.45e-45	1.43799	2.62e-41
PRKACA	1.78e-45	0.443797	3.22e-41
DAZAP2	1.8e-45	0.409646	3.26e-41
TMEM45B	6.75e-45	0.684752	1.22e-40
PELI3	7.3e-45	1.33309	1.32e-40
PLCB2	9.02e-45	0.496341	1.63e-40
SELPLG	1.76e-44	0.474187	3.19e-40
ITGB7	2.92e-44	0.887997	5.29e-40
LSM6	5.24e-44	0.724252	9.48e-40
CTSB	6.93e-44	-0.628282	1.25e-39
GMFG	7.18e-44	0.643851	1.3e-39
FSD1L	1.25e-43	1.00463	2.26e-39
TNS1	3.18e-43	-1.28062	5.76e-39
TAGAP	3.19e-43	0.836737	5.76e-39
STXBP2	3.81e-43	0.479761	6.88e-39
SPP1	4.09e-43	-1.55593	7.4e-39
TNFAIP8L2	4.15e-43	0.666723	7.51e-39
FPR2	5.16e-43	0.944981	9.34e-39
ZNF467	5.7e-43	0.752286	1.03e-38
MEGF9	6.53e-43	0.686231	1.18e-38
ITGAL	9.2e-43	0.763591	1.66e-38
SRGN	9.57e-43	0.360911	1.73e-38
IL3RA	2.32e-42	0.675026	4.19e-38
MGLL	2.4e-42	-1.70764	4.34e-38
AQP3	5.06e-42	1.69301	9.15e-38
LILRA2	5.43e-42	0.84807	9.83e-38
SLC24A4	1.33e-41	1.74501	2.4e-37
VAT1	1.41e-41	-0.795771	2.55e-37
ANXA11	1.5e-41	0.345408	2.72e-37
CRIP1	1.67e-41	0.461323	3.02e-37
AGTPBP1	2.63e-41	0.55714	4.75e-37
CNN2	3.54e-41	0.60662	6.4e-37
COL23A1	3.78e-41	0.713651	6.83e-37
MARCO	6.16e-41	0.787974	1.11e-36
FCGR3A	7.72e-41	0.449206	1.4e-36
GGT5	8.15e-41	1.83526	1.47e-36
CALU	1.73e-40	-0.941107	3.13e-36
GSTK1	1.82e-40	0.490539	3.29e-36
NRGN	2.08e-40	1.10705	3.77e-36
FLOT1	2.13e-40	0.483648	3.85e-36
NDUFV2	2.26e-40	0.446038	4.08e-36
ACTG1	2.29e-40	0.391371	4.14e-36
RGS19	2.92e-40	0.561321	5.29e-36
SLA	3.33e-40	0.424815	6.03e-36
LILRB2	3.54e-40	0.37718	6.4e-36
SIGLEC1	3.74e-40	-1.5439	6.76e-36
PFN1	7.42e-40	0.318944	1.34e-35
VEGFB	8.57e-40	-0.579168	1.55e-35
AGO1	9.6e-40	0.636121	1.74e-35
MPHOSPH6	1.3e-39	0.776683	2.35e-35
SRI	1.67e-39	0.583068	3.01e-35
SIRPB2	2.66e-39	0.56744	4.82e-35
ICAM3	6.05e-39	1.08431	1.09e-34
CCL18	6.6e-39	-3.52113	1.19e-34
PRKCA	1.58e-38	0.871225	2.85e-34
OSCAR	2.01e-38	0.450249	3.64e-34
QSOX1	2.26e-38	0.473351	4.08e-34
THBS1	3.37e-38	0.488121	6.1e-34
GIMAP7	6.18e-38	0.769725	1.12e-33
OTULINL	6.42e-38	0.559803	1.16e-33
IKZF1	6.67e-38	0.532544	1.21e-33
SERPINB9	8.43e-38	0.643503	1.52e-33
LAT2	9.45e-38	0.625866	1.71e-33
SLC7A8	1.17e-37	-1.33331	2.11e-33
GAPT	1.39e-37	0.883746	2.52e-33
TMTC2	1.56e-37	1.04129	2.81e-33
APOL4	3.75e-37	0.759918	6.78e-33
PLEKHM2	6.32e-37	-0.706803	1.14e-32
LYRM1	1e-36	0.696906	1.81e-32
CCDC85B	1.84e-36	0.719498	3.32e-32
SORL1	1.98e-36	0.508464	3.59e-32
SLC5A3	2.27e-36	0.466644	4.11e-32
CPPED1	2.44e-36	0.635733	4.41e-32
PTPN7	2.49e-36	0.823686	4.51e-32
PILRA	2.67e-36	0.353	4.83e-32
GPR65	3.01e-36	0.653972	5.44e-32
C11orf21	3.23e-36	1.63433	5.85e-32
TLR8	4.38e-36	0.688308	7.92e-32
TSPAN32	5.66e-36	1.53994	1.02e-31
EEF1G	7.83e-36	0.39024	1.42e-31
CD40	8.81e-36	0.431393	1.59e-31
SUN2	1.21e-35	0.463277	2.19e-31
ALDH2	1.32e-35	0.433703	2.39e-31
FRY	1.35e-35	1.17014	2.44e-31
SAT1	1.37e-35	-0.628692	2.48e-31
SULT1B1	1.98e-35	2.29895	3.58e-31
TNFRSF14	2e-35	-0.893671	3.62e-31
RAP2B	2.05e-35	-0.607938	3.71e-31
EFHD2	2.22e-35	0.345916	4.02e-31
HMOX1	3.24e-35	-1.26432	5.85e-31
TYROBP	4.04e-35	0.244236	7.3e-31
BTG2	4.23e-35	0.503477	7.65e-31
RASGRP4	5.14e-35	0.674328	9.29e-31
CALHM6	9.95e-35	0.999168	1.8e-30
ACKR3	1.84e-34	1.79417	3.33e-30
CREG1	3.62e-34	-0.400531	6.54e-30
SEMA6B	6.94e-34	0.389463	1.25e-29
TSPAN14	7.92e-34	0.633379	1.43e-29
A2M	8.13e-34	-0.893439	1.47e-29
ADORA3	9.57e-34	-1.70545	1.73e-29
BTG1	1.38e-33	0.384512	2.5e-29
CD302	1.54e-33	0.570871	2.79e-29
FAM20C	2.8e-33	-0.861488	5.06e-29
ASPH	2.92e-33	-0.764846	5.29e-29
PDSS1	3.93e-33	1.1519	7.1e-29
CXCR4	1.06e-32	-1.30514	1.92e-28
TOP1MT	1.24e-32	0.928275	2.25e-28
PNPLA6	1.33e-32	0.417518	2.4e-28
LGALS3	1.64e-32	-1.0385	2.97e-28
TMEM176B	2.13e-32	0.29433	3.85e-28
GNG2	2.65e-32	0.558211	4.79e-28
CHST15	3.89e-32	0.410031	7.04e-28
AOAH	5.51e-32	0.474129	9.95e-28
ACAP1	7.08e-32	0.910451	1.28e-27
HPGDS	7.99e-32	-1.8709	1.44e-27
CSRP1	9.2e-32	0.368889	1.66e-27
DIAPH1	1.77e-31	0.488118	3.2e-27
S100A10	2.92e-31	0.258572	5.29e-27
TMEM154	3.49e-31	1.60742	6.31e-27
TNNT1	3.62e-31	0.484055	6.55e-27
TNFRSF9	4.3e-31	0.984729	7.78e-27
ARHGEF3	4.52e-31	0.53719	8.18e-27
PIK3R5	5.43e-31	-0.740858	9.82e-27
P2RY2	5.82e-31	1.03619	1.05e-26
ARL4C	6.16e-31	-1.41456	1.11e-26
RAB3D	6.27e-31	0.828856	1.13e-26
CMTM6	6.28e-31	0.338041	1.14e-26
NLRC4	6.51e-31	0.605371	1.18e-26
PTGS1	6.71e-31	0.420728	1.21e-26
STK10	7.2e-31	0.508707	1.3e-26
MAN2B1	8.38e-31	0.320688	1.51e-26
CD44	1e-30	0.262735	1.81e-26
TAF10	1.16e-30	0.443852	2.1e-26
TREML2	2.23e-30	1.77612	4.02e-26
GOLM1	2.41e-30	0.651696	4.35e-26
FPR1	3.64e-30	0.666866	6.58e-26
PTAFR	3.66e-30	0.420441	6.62e-26
TFRC	4.2e-30	-1.47323	7.6e-26
APPL2	4.88e-30	-1.21253	8.82e-26
ARL6IP5	5.78e-30	0.345589	1.05e-25
ACTR2	6.06e-30	0.407988	1.1e-25
C1RL	6.7e-30	0.494148	1.21e-25
PFDN5	8.67e-30	0.434588	1.57e-25
DUSP6	8.77e-30	0.479866	1.59e-25
SPIRE1	9.11e-30	-1.21141	1.65e-25
MPZL2	9.19e-30	0.983691	1.66e-25
PMP22	9.27e-30	-0.585941	1.68e-25
GALNT1	9.41e-30	0.468045	1.7e-25
RARA	1.04e-29	0.538488	1.88e-25
CNBP	1.32e-29	0.370832	2.38e-25
APLP2	2.22e-29	0.203388	4.01e-25
PLTP	2.97e-29	-1.49638	5.37e-25
ARHGEF10L	3.37e-29	0.377287	6.08e-25
ARHGEF6	3.9e-29	0.550089	7.04e-25
HEXB	4.15e-29	-0.499642	7.5e-25
CITED2	4.8e-29	0.394307	8.69e-25
NBEAL2	5.42e-29	0.743686	9.8e-25
SLC3A2	6.24e-29	-0.563304	1.13e-24
PTPRC	6.7e-29	0.431729	1.21e-24
RHOG	7.99e-29	0.332686	1.44e-24
MSN	8.02e-29	0.338025	1.45e-24
TRPC6	8.22e-29	3.00695	1.49e-24
TPMT	9.63e-29	0.70163	1.74e-24
ETHE1	1.12e-28	0.652616	2.02e-24
FAM124A	1.2e-28	0.649282	2.18e-24
IL1RAP	1.22e-28	0.630044	2.21e-24
FGD2	2.01e-28	0.449462	3.63e-24
PRXL2A	2.09e-28	-0.831364	3.79e-24
CXADR	2.23e-28	1.40667	4.03e-24
HVCN1	2.29e-28	0.527866	4.14e-24
NAAA	2.56e-28	0.51927	4.63e-24
STEAP3	2.74e-28	0.476676	4.95e-24
SEMA4A	3.48e-28	0.695429	6.3e-24
G0S2	3.71e-28	0.344579	6.72e-24
KMO	3.77e-28	0.671398	6.82e-24
SPINT2	6.22e-28	0.310336	1.12e-23
MYB	7.03e-28	1.66013	1.27e-23
CAPG	7.3e-28	0.211019	1.32e-23
DOCK4	7.93e-28	-0.851853	1.43e-23
ENTPD7	1.1e-27	0.749692	2e-23
PTPN13	1.12e-27	1.41397	2.03e-23
ITM2B	1.18e-27	-0.43502	2.14e-23
STN1	1.45e-27	0.780676	2.62e-23
VSIG4	1.88e-27	0.390525	3.4e-23
NAGK	1.97e-27	-0.533507	3.56e-23
AMPD2	2.62e-27	0.804152	4.74e-23
BCL2L1	3.12e-27	-0.769559	5.64e-23
PRKCD	3.51e-27	0.400848	6.35e-23
DOCK5	3.71e-27	0.423229	6.71e-23
RIPOR2	3.85e-27	1.84318	6.97e-23
VAC14	4.49e-27	-0.944069	8.13e-23
BCKDK	7.58e-27	0.485766	1.37e-22
GIMAP8	7.65e-27	0.58075	1.38e-22
SLC25A40	8.82e-27	0.578342	1.59e-22
DBNL	1.38e-26	0.351029	2.5e-22
SLC7A11	1.4e-26	-1.57026	2.53e-22
ATP6V0D2	1.44e-26	-2.90458	2.6e-22
ZNF703	1.78e-26	-1.84877	3.21e-22
MYCBP	2.76e-26	0.911309	4.99e-22
SLC39A11	2.86e-26	0.510946	5.17e-22
ECE1	2.98e-26	0.95539	5.38e-22
IRF2BP2	3.3e-26	0.384972	5.97e-22
CYP1B1	3.48e-26	0.538827	6.28e-22
TLR2	3.61e-26	0.327764	6.53e-22
RGL1	4.16e-26	-1.09911	7.52e-22
ARPC4	4.47e-26	0.322099	8.09e-22
ARL6IP4	4.77e-26	0.399178	8.62e-22
GFOD1	4.81e-26	0.611806	8.7e-22
PPARG	4.97e-26	0.719717	8.98e-22
CAPNS1	5.02e-26	0.362112	9.07e-22
MTF1	5.25e-26	0.635762	9.49e-22
ANKRD22	5.26e-26	1.06594	9.5e-22
PPM1M	5.34e-26	0.471948	9.65e-22
STON1	6.17e-26	1.3062	1.12e-21
UBXN11	8e-26	0.531797	1.45e-21
EPAS1	9.36e-26	-0.577383	1.69e-21
CAB39	1.1e-25	0.365165	1.99e-21
BST1	1.12e-25	0.537871	2.03e-21
IQGAP2	1.23e-25	-0.72823	2.22e-21
CCR1	1.34e-25	0.353546	2.42e-21
ADAM9	1.36e-25	-0.471555	2.46e-21
CXCL12	1.52e-25	-3.10821	2.75e-21
DDIT3	1.7e-25	-2.00443	3.08e-21
MAP2K6	2.71e-25	1.36555	4.9e-21
STIMATE	2.86e-25	0.690065	5.18e-21
PLAU	3.74e-25	-0.703215	6.77e-21
RNASE3	3.76e-25	1.86605	6.8e-21
JAKMIP2	5.63e-25	-2.13666	1.02e-20
COX15	5.88e-25	0.545236	1.06e-20
NAV1	6.14e-25	-1.36087	1.11e-20
TLN1	7.34e-25	0.202829	1.33e-20
TMEM156	7.75e-25	1.35818	1.4e-20
SMS	8.27e-25	-0.690713	1.5e-20
ABHD12	8.49e-25	-0.604259	1.54e-20
NAGA	9.27e-25	0.41724	1.68e-20
FCGR1B	9.55e-25	0.721115	1.73e-20
FLVCR2	1e-24	0.623056	1.82e-20
VSTM1	1.03e-24	2.15115	1.87e-20
FHL3	1.09e-24	0.620744	1.97e-20
LILRB1	1.13e-24	0.353173	2.04e-20
FMNL2	1.6e-24	-1.04278	2.9e-20
OR52K2	1.76e-24	1.80777	3.19e-20
ST3GAL1	1.77e-24	-0.693075	3.21e-20
PLCG2	1.86e-24	0.480024	3.36e-20
RCHY1	1.95e-24	0.590449	3.53e-20
BHLHE40	2.24e-24	0.415477	4.05e-20
TMEM205	2.31e-24	0.515053	4.18e-20
MERTK	2.48e-24	-0.81457	4.48e-20
PYCARD	2.63e-24	0.462791	4.76e-20
CFH	3.25e-24	0.633688	5.87e-20
PYGL	3.26e-24	0.371225	5.89e-20
RELT	3.29e-24	0.441294	5.95e-20
NPL	3.59e-24	-0.583975	6.49e-20
CSF2RB	4.3e-24	0.428336	7.78e-20
CMAS	4.43e-24	0.464437	8.01e-20
GPR141	5.56e-24	0.507577	1.01e-19
IL7R	8.38e-24	0.42229	1.52e-19
SORBS3	8.65e-24	-1.07646	1.56e-19
ACVRL1	8.72e-24	0.670681	1.58e-19
GDF15	9.15e-24	-3.71656	1.65e-19
GNB2	9.58e-24	0.365273	1.73e-19
DHRS9	1.18e-23	-3.19777	2.13e-19
ATP6AP1	1.24e-23	-0.379355	2.24e-19
HSD17B14	1.45e-23	-1.14147	2.63e-19
SYNE3	1.48e-23	0.654423	2.67e-19
NSMCE1	1.61e-23	0.447307	2.91e-19
SAMSN1	1.66e-23	0.358438	3e-19
TLR1	2.21e-23	0.382507	4e-19
KDM1B	2.41e-23	0.553903	4.35e-19
LGALS12	2.92e-23	1.68418	5.27e-19
VAMP3	2.95e-23	0.30558	5.33e-19
TK2	3.75e-23	0.441905	6.78e-19
LAIR1	4.08e-23	0.383252	7.38e-19
RASSF5	4.39e-23	0.418873	7.94e-19
TRIB3	4.52e-23	-3.04214	8.17e-19
EMILIN2	5.18e-23	-0.35951	9.36e-19
CD163L1	6.43e-23	-1.75181	1.16e-18
SOD2	6.44e-23	-1.02507	1.16e-18
PLPP3	6.69e-23	-1.49671	1.21e-18
MAPK14	7.36e-23	0.383517	1.33e-18
LY6E	7.87e-23	0.448754	1.42e-18
ENO2	8.1e-23	-1.17951	1.46e-18
RIN3	9.56e-23	0.315196	1.73e-18
CEACAM8	9.75e-23	5.06337	1.76e-18
SLC11A1	9.93e-23	0.229454	1.8e-18
ALDH3B1	1.01e-22	0.524015	1.82e-18
COLEC12	1.19e-22	0.311969	2.15e-18
ALOX15B	1.27e-22	0.359622	2.3e-18
DPP4	1.43e-22	-2.33464	2.59e-18
CASP4	1.68e-22	0.382115	3.04e-18
MT1E	2.06e-22	1.49768	3.72e-18
LIPN	2.1e-22	1.22177	3.8e-18
GBP2	2.16e-22	0.442287	3.91e-18
TRIB1	2.37e-22	0.672595	4.28e-18
CSK	2.37e-22	0.367861	4.29e-18
UBE2W	2.53e-22	0.480811	4.57e-18
GIMAP1	2.87e-22	0.515158	5.18e-18
CHP1	3.04e-22	0.388421	5.49e-18
MYOF	3.12e-22	0.348443	5.64e-18
EIF3L	3.35e-22	0.306395	6.06e-18
FRMD4A	3.43e-22	-1.04501	6.2e-18
IL10RB	3.51e-22	0.305369	6.34e-18
DCAF6	3.58e-22	0.435135	6.48e-18
FRAT2	3.81e-22	0.568582	6.89e-18
TMEM251	3.93e-22	-0.835808	7.11e-18
SASH3	4.35e-22	0.403846	7.86e-18
ZMAT2	4.38e-22	0.394006	7.91e-18
MYO1F	4.9e-22	0.300112	8.87e-18
GM2A	5.42e-22	-0.606627	9.8e-18
HOMER3	5.64e-22	-0.721932	1.02e-17
SCPEP1	5.69e-22	0.362465	1.03e-17
FBXO6	6.54e-22	0.816745	1.18e-17
SDC2	6.59e-22	-2.1904	1.19e-17
RFLNB	6.89e-22	0.773957	1.25e-17
IL27RA	7.24e-22	0.73413	1.31e-17
DOCK8	7.62e-22	0.386002	1.38e-17
PAK1	8.28e-22	0.450799	1.5e-17
PLSCR1	8.56e-22	0.38722	1.55e-17
KLF13	9.78e-22	0.482361	1.77e-17
ATG3	1.04e-21	0.363032	1.89e-17
CCL24	1.06e-21	0.408686	1.91e-17
SLAMF8	1.1e-21	0.350384	1.99e-17
CCL13	1.27e-21	-1.07104	2.3e-17
IL31RA	1.43e-21	1.39818	2.59e-17
HS3ST1	1.43e-21	-2.03182	2.59e-17
MS4A7	1.45e-21	-0.506058	2.62e-17
GPR137B	1.51e-21	-0.647756	2.73e-17
FCGRT	1.55e-21	-0.629022	2.81e-17
ENPP4	1.81e-21	0.509596	3.27e-17
CLECL1	1.93e-21	1.18468	3.5e-17
LITAF	2e-21	-0.484082	3.61e-17
PADI2	2.1e-21	1.07541	3.8e-17
HIST1H1D	2.27e-21	0.392829	4.11e-17
FAM49B	2.29e-21	0.333969	4.14e-17
RNF175	2.43e-21	2.36302	4.39e-17
GUSB	2.75e-21	0.376134	4.98e-17
GPR132	3.54e-21	0.557652	6.4e-17
RALA	3.58e-21	-1.01432	6.48e-17
C1orf162	3.86e-21	0.317631	6.98e-17
MCL1	4.26e-21	0.276991	7.71e-17
ADAM8	4.76e-21	0.449002	8.61e-17
BID	5.1e-21	0.419418	9.21e-17
NRIP1	5.77e-21	0.419336	1.04e-16
HHEX	6.41e-21	0.564803	1.16e-16
SULT1A1	7.44e-21	0.784106	1.35e-16
NAPRT	9.3e-21	0.542595	1.68e-16
CMTM3	9.5e-21	0.253322	1.72e-16
TRAF3IP3	1.09e-20	0.699581	1.97e-16
CD38	1.14e-20	0.3959	2.07e-16
STAC	1.22e-20	0.414544	2.2e-16
CLEC4D	1.24e-20	0.89129	2.25e-16
NSUN7	1.32e-20	0.891081	2.39e-16
GLMP	1.4e-20	-0.757686	2.53e-16
C16orf54	1.5e-20	0.561497	2.71e-16
FNIP2	1.62e-20	-1.32645	2.93e-16
SCN1B	1.63e-20	-2.06208	2.94e-16
APOBR	1.85e-20	0.307079	3.35e-16
PSMB9	1.87e-20	0.551542	3.39e-16
ALK	1.89e-20	-4.4005	3.41e-16
H3F3A	2e-20	0.272071	3.62e-16
CD69	2.04e-20	0.716947	3.68e-16
AP2A1	2.26e-20	0.387706	4.09e-16
ABLIM3	2.39e-20	-2.76298	4.32e-16
SKI	2.48e-20	0.33017	4.48e-16
ARL5A	2.59e-20	0.735398	4.69e-16
KLHDC8B	3.65e-20	-1.60677	6.61e-16
WWP1	3.86e-20	-0.86818	6.98e-16
TRIM21	3.99e-20	0.660349	7.22e-16
TOR1AIP1	4e-20	0.403245	7.23e-16
SIRPB1	4.46e-20	0.669872	8.07e-16
TTYH3	4.69e-20	-0.380357	8.48e-16
PXDC1	5.11e-20	-0.855263	9.25e-16
DENND11	5.5e-20	0.26248	9.94e-16
GATA6	6.41e-20	2.48258	1.16e-15
GBP4	6.5e-20	0.798773	1.17e-15
TMEM140	6.88e-20	-1.20458	1.24e-15
PKIA	7.12e-20	0.605621	1.29e-15
IL18	7.25e-20	0.387612	1.31e-15
CD300LF	8.29e-20	0.284938	1.5e-15
TBXAS1	8.89e-20	0.374617	1.61e-15
PARP12	9.14e-20	-0.780931	1.65e-15
PPP2R5A	1.02e-19	0.566162	1.85e-15
SLC2A6	1.03e-19	0.660912	1.86e-15
FCHO2	1.03e-19	-0.567848	1.86e-15
APOE	1.08e-19	-0.744412	1.95e-15
MYL12A	1.11e-19	0.505576	2.01e-15
WNT5A	1.17e-19	1.06793	2.12e-15
SLC39A8	1.32e-19	0.46331	2.38e-15
SLC2A5	1.33e-19	0.403142	2.41e-15
SPARC	1.35e-19	0.354622	2.45e-15
CIDEB	1.36e-19	0.490943	2.46e-15
NINJ1	1.4e-19	-0.319448	2.53e-15
HSPA8	1.42e-19	-0.504245	2.57e-15
ASGR1	1.47e-19	0.720904	2.66e-15
ALDOC	1.62e-19	0.629	2.92e-15
SPCS1	1.82e-19	0.340766	3.29e-15
TPD52L2	1.98e-19	-0.434528	3.57e-15
EVL	2.21e-19	0.446453	3.99e-15
NINJ2	2.45e-19	0.667381	4.43e-15
LNPEP	2.59e-19	0.379191	4.69e-15
MAP2K1	2.84e-19	0.321976	5.14e-15
SSH2	2.94e-19	0.609275	5.32e-15
PRKCB	3.09e-19	0.39065	5.58e-15
SLC26A11	3.24e-19	-1.2576	5.85e-15
ADGRG3	3.36e-19	2.73508	6.08e-15
GLT1D1	3.83e-19	1.13226	6.92e-15
SLC16A10	3.85e-19	-1.27283	6.96e-15
MSRB1	4.05e-19	0.839708	7.31e-15
CMKLR1	4.73e-19	0.35868	8.54e-15
PSTPIP1	4.81e-19	0.454054	8.7e-15
FCGR1A	5.31e-19	0.648061	9.6e-15
VAMP7	5.68e-19	0.450886	1.03e-14
AP2S1	5.74e-19	0.300306	1.04e-14
UPP1	5.91e-19	0.289156	1.07e-14
CNIH4	6.08e-19	0.571633	1.1e-14
BRI3	6.16e-19	-0.300682	1.11e-14
WDR82	6.23e-19	0.291904	1.13e-14
UTS2	6.77e-19	0.758028	1.22e-14
SYNJ2	6.77e-19	0.960362	1.22e-14
EVI2B	6.89e-19	0.286513	1.25e-14
UNC13D	6.94e-19	0.362328	1.26e-14
F11R	7.3e-19	0.2933	1.32e-14
SCNM1	7.41e-19	0.503699	1.34e-14
CD28	7.91e-19	-3.55523	1.43e-14
TBL1XR1	8.24e-19	0.34762	1.49e-14
KLF6	8.44e-19	-0.702933	1.53e-14
ADAP2	8.58e-19	-0.814869	1.55e-14
S1PR4	9.49e-19	1.48686	1.72e-14
TMEM37	1.05e-18	-0.847325	1.9e-14
LBR	1.1e-18	0.328079	1.99e-14
FAM200B	1.25e-18	0.551131	2.25e-14
ITGB3	1.25e-18	-3.04806	2.26e-14
GRK6	1.56e-18	0.523154	2.82e-14
LAMTOR2	1.58e-18	0.372048	2.85e-14
BASP1	1.62e-18	0.269772	2.93e-14
CD68	1.63e-18	-0.22851	2.95e-14
OPTN	1.65e-18	-1.41278	2.99e-14
MFHAS1	1.68e-18	-1.3033	3.04e-14
UQCRB	1.95e-18	0.335693	3.53e-14
MSRB2	1.98e-18	0.475001	3.59e-14
KCTD7	2.19e-18	-1.37097	3.97e-14
MBOAT2	2.28e-18	0.898903	4.12e-14
TRIM47	3.24e-18	-1.25568	5.87e-14
SLC9A1	3.45e-18	0.479466	6.24e-14
POLD4	3.66e-18	0.350295	6.61e-14
TBC1D2	4.17e-18	-0.839178	7.54e-14
ARRB1	4.2e-18	0.294993	7.59e-14
TES	4.25e-18	0.690898	7.68e-14
KBTBD11	4.29e-18	1.14086	7.76e-14
NAMPT	4.33e-18	-1.18697	7.83e-14
SYNGR2	4.44e-18	0.203024	8.02e-14
GAB2	5.5e-18	-0.693964	9.95e-14
CDK5R1	5.79e-18	1.54334	1.05e-13
SFMBT2	6.83e-18	-1.57666	1.23e-13
CTSF	9.01e-18	-0.997732	1.63e-13
MPZL1	9.97e-18	0.501634	1.8e-13
FADS2	1.02e-17	0.635552	1.84e-13
KEL	1.16e-17	1.34293	2.09e-13
C15orf39	1.17e-17	0.508648	2.12e-13
SORT1	1.18e-17	0.401772	2.13e-13
CTSA	1.19e-17	-0.287533	2.16e-13
F13A1	1.52e-17	-1.2495	2.75e-13
PPCS	1.63e-17	0.409006	2.94e-13
CMTM7	1.73e-17	0.322915	3.13e-13
RNF13	1.73e-17	-0.482034	3.13e-13
PDGFC	1.8e-17	-0.63968	3.25e-13
LIPA	1.81e-17	-0.431446	3.28e-13
KLHL5	2.13e-17	0.326457	3.86e-13
ATP1B1	2.19e-17	-1.34044	3.96e-13
THYN1	2.22e-17	0.587262	4.01e-13
FOXRED2	2.31e-17	-1.27859	4.18e-13
PLEKHB2	2.56e-17	-0.344446	4.63e-13
TCF7L2	2.58e-17	0.524025	4.66e-13
GAL3ST4	2.78e-17	-1.58699	5.02e-13
CES2	2.89e-17	0.504035	5.23e-13
TTC7A	2.9e-17	0.385306	5.24e-13
NOP10	3.09e-17	0.262218	5.59e-13
RAB5IF	3.64e-17	0.368488	6.59e-13
CERT1	3.78e-17	-0.666832	6.83e-13
CLN8	3.91e-17	-0.735782	7.07e-13
TREM1	4.2e-17	0.305873	7.6e-13
GPR84	4.41e-17	0.521284	7.98e-13
ASAH1	4.44e-17	-0.387754	8.02e-13
ME1	4.6e-17	-0.607215	8.31e-13
PIK3CD	4.79e-17	0.362786	8.66e-13
PLBD2	4.85e-17	-0.482505	8.76e-13
MTSS1	4.96e-17	-1.18035	8.97e-13
SNX3	5.63e-17	0.266973	1.02e-12
IL10RA	5.87e-17	0.248799	1.06e-12
RAB3IL1	5.91e-17	-1.07416	1.07e-12
CSTB	5.97e-17	-0.688581	1.08e-12
PRCP	6.25e-17	-0.48387	1.13e-12
MARVELD1	6.44e-17	0.52179	1.16e-12
RAB42	6.47e-17	-1.52626	1.17e-12
SLC22A23	6.75e-17	-1.93668	1.22e-12
NPC1	6.98e-17	-0.703491	1.26e-12
TRABD	7.86e-17	0.339246	1.42e-12
ZNF704	7.86e-17	-1.69438	1.42e-12
S1PR1	8.49e-17	-1.0721	1.54e-12
GSTP1	8.58e-17	0.290506	1.55e-12
ALAD	8.69e-17	0.496106	1.57e-12
FGD4	8.91e-17	0.290663	1.61e-12
CD33	9.53e-17	0.423054	1.72e-12
CYSLTR1	1.08e-16	0.665055	1.95e-12
HEBP1	1.18e-16	-0.779904	2.13e-12
DTNA	1.2e-16	-2.0578	2.17e-12
ACSL1	1.23e-16	-0.692114	2.22e-12
SPAG9	1.36e-16	-0.691929	2.45e-12
SIGLEC9	1.5e-16	0.32858	2.72e-12
RPP25	1.74e-16	-1.23562	3.15e-12
IGFBP7	1.82e-16	1.40936	3.29e-12
OLFML3	1.88e-16	-4.50431	3.39e-12
ATP6V1B2	1.91e-16	-0.374563	3.46e-12
PITHD1	1.93e-16	-0.770423	3.48e-12
LYAR	1.94e-16	0.528724	3.51e-12
LYST	2.17e-16	0.509842	3.92e-12
ANXA3	2.44e-16	3.81911	4.41e-12
BNC2	2.48e-16	-2.08841	4.48e-12
HTRA1	2.51e-16	-3.52392	4.55e-12
VWCE	2.54e-16	1.04574	4.59e-12
ALDH1L2	2.6e-16	-3.09183	4.7e-12
ABCA6	2.61e-16	0.331033	4.72e-12
ADCY3	2.65e-16	-1.05949	4.79e-12
ACER3	2.99e-16	0.416943	5.41e-12
LRMP	3.14e-16	0.530089	5.68e-12
GAS2L3	3.17e-16	-1.20539	5.73e-12
PHC2	3.19e-16	0.272623	5.77e-12
NFAM1	3.34e-16	0.411018	6.04e-12
LIMK2	3.54e-16	0.399497	6.39e-12
CPNE3	3.76e-16	0.441962	6.8e-12
APRT	4.03e-16	0.351567	7.29e-12
C12orf45	4.06e-16	0.529627	7.35e-12
SLC43A2	4.28e-16	0.331403	7.74e-12
CCDC47	4.32e-16	-0.463002	7.82e-12
POLR2G	4.35e-16	0.360008	7.87e-12
GNG12	4.37e-16	-1.40591	7.89e-12
HAUS4	4.91e-16	0.467664	8.89e-12
KLHL21	4.93e-16	-1.07696	8.91e-12
CYB5B	5.06e-16	0.374621	9.15e-12
CALR	5.09e-16	-0.449348	9.2e-12
SIGLEC14	5.44e-16	0.662031	9.84e-12
LPCAT1	7.02e-16	-0.812062	1.27e-11
NUDT22	7.26e-16	0.450363	1.31e-11
SETDB2	7.33e-16	-1.18645	1.33e-11
GGA2	7.44e-16	-0.430638	1.35e-11
ATP6V1F	8.41e-16	-0.364697	1.52e-11
SEZ6L	8.79e-16	1.69786	1.59e-11
STK17B	9.13e-16	0.538493	1.65e-11
SLC30A1	9.33e-16	0.430275	1.69e-11
PDE1B	9.6e-16	0.59053	1.74e-11
SLC44A2	1.21e-15	0.51859	2.19e-11
C4orf3	1.23e-15	0.257404	2.22e-11
PDLIM2	1.26e-15	0.508871	2.27e-11
MT-ATP6	1.29e-15	-1.87775	2.33e-11
CCDC69	1.29e-15	0.378116	2.34e-11
SLC12A6	1.31e-15	0.340848	2.36e-11
CDCP1	1.36e-15	0.449392	2.45e-11
KLK1	1.39e-15	0.829004	2.52e-11
NAA10	1.48e-15	0.484294	2.68e-11
HIPK2	1.5e-15	0.273866	2.71e-11
ZG16B	1.63e-15	0.983188	2.94e-11
FMO5	1.66e-15	0.800876	3e-11
MSMO1	1.68e-15	0.833891	3.04e-11
CYFIP1	1.88e-15	-0.340239	3.39e-11
TGFBR1	1.88e-15	-0.407073	3.4e-11
SLC43A3	1.98e-15	-0.482167	3.59e-11
DYSF	2e-15	1.29108	3.62e-11
SUCNR1	2.04e-15	-0.778236	3.68e-11
GTF2H5	2.1e-15	0.491791	3.8e-11
GMIP	2.16e-15	0.287416	3.9e-11
NCS1	2.27e-15	-2.04145	4.1e-11
DCUN1D3	2.84e-15	0.313123	5.13e-11
CHCHD7	2.95e-15	0.482629	5.33e-11
CDK4	3.01e-15	-0.664514	5.44e-11
F3	3.09e-15	0.329587	5.59e-11
AKAP9	3.33e-15	0.231879	6.02e-11
ADGRE5	3.38e-15	0.240838	6.11e-11
TMEM256	3.42e-15	0.459411	6.18e-11
FES	3.96e-15	0.250981	7.15e-11
BTK	4.08e-15	0.373596	7.37e-11
NUP210	4.1e-15	0.564784	7.42e-11
P2RY11	4.27e-15	0.487618	7.71e-11
NDUFB3	4.31e-15	0.461231	7.8e-11
STAC3	4.35e-15	0.4928	7.87e-11
C1QC	5.13e-15	0.256665	9.28e-11
STARD13	5.18e-15	-1.14513	9.37e-11
MT-ND4	5.3e-15	-1.9713	9.59e-11
BTN3A2	5.82e-15	0.548232	1.05e-10
CREM	6.01e-15	-0.725334	1.09e-10
IGSF21	6.65e-15	-1.40833	1.2e-10
CSGALNACT1	6.73e-15	1.39451	1.22e-10
SHB	7.27e-15	-1.30992	1.32e-10
SLC38A2	7.3e-15	-0.745194	1.32e-10
WAS	7.79e-15	0.282773	1.41e-10
GYPC	8.32e-15	0.488605	1.51e-10
SCD	8.33e-15	-0.728388	1.51e-10
UGCG	8.61e-15	-1.26163	1.56e-10
GIMAP6	8.97e-15	0.436649	1.62e-10
HAMP	9.21e-15	0.988087	1.67e-10
MAPRE2	9.33e-15	0.35064	1.69e-10
SGK3	9.47e-15	-0.478651	1.71e-10
CACNA2D4	9.75e-15	0.429606	1.76e-10
FRMD4B	1.05e-14	-0.769867	1.9e-10
RASGRP3	1.06e-14	-0.922764	1.92e-10
C1S	1.14e-14	-2.03346	2.05e-10
HM13	1.35e-14	-0.433478	2.44e-10
SRA1	1.5e-14	0.277276	2.71e-10
PIK3CG	1.5e-14	0.442477	2.72e-10
OSM	1.53e-14	-1.7146	2.76e-10
MT-CYB	1.65e-14	-1.79681	2.98e-10
SNX6	1.66e-14	-0.484897	3e-10
NLRC5	1.69e-14	0.644076	3.06e-10
LYN	1.86e-14	0.281031	3.36e-10
FDFT1	1.92e-14	0.622611	3.47e-10
CNRIP1	1.94e-14	-0.728265	3.51e-10
AP2A2	2.06e-14	-0.56298	3.73e-10
ETV6	2.16e-14	0.280819	3.91e-10
CCL14	2.19e-14	-2.71025	3.96e-10
ACSL4	2.25e-14	0.272946	4.07e-10
ARMT1	2.26e-14	0.296505	4.09e-10
CHD3	2.33e-14	0.264003	4.21e-10
KLRF1	2.41e-14	1.34174	4.35e-10
ACTR1B	2.46e-14	0.387089	4.44e-10
NOD2	2.48e-14	0.34739	4.48e-10
PIGS	2.56e-14	0.436684	4.63e-10
RNF149	2.79e-14	0.278347	5.05e-10
NADK	2.86e-14	0.320262	5.16e-10
IL1B	3.1e-14	-0.597971	5.6e-10
NCSTN	3.15e-14	0.289695	5.69e-10
SIGLEC5	3.26e-14	0.475902	5.9e-10
RRAS	3.39e-14	0.389145	6.13e-10
ITGB5	4.22e-14	-0.468582	7.63e-10
PI4K2A	4.36e-14	-0.450231	7.89e-10
FABP3	4.46e-14	-3.05841	8.07e-10
PHGDH	4.47e-14	-5.3503	8.08e-10
TUBA1C	4.55e-14	-0.9056	8.23e-10
NFE2L3	4.68e-14	0.514349	8.46e-10
ARPC2	4.68e-14	0.233908	8.46e-10
MOB3A	4.73e-14	0.281413	8.55e-10
TMEM176A	4.81e-14	0.20343	8.69e-10
SULF2	4.96e-14	0.217009	8.97e-10
INO80C	5.51e-14	0.593502	9.96e-10
FCGR3B	5.52e-14	0.523657	9.99e-10
ACAD8	6.4e-14	0.470163	1.16e-09
RTN1	6.47e-14	0.354126	1.17e-09
SPHK1	6.69e-14	-1.72982	1.21e-09
TM9SF4	6.84e-14	0.334186	1.24e-09
UBXN10	7.03e-14	1.20631	1.27e-09
TDRD3	8.76e-14	-0.993587	1.58e-09
PTPN12	9.3e-14	0.226994	1.68e-09
CARD11	9.43e-14	-2.37306	1.7e-09
SNX24	9.75e-14	-0.715207	1.76e-09
RRP12	9.81e-14	0.630201	1.77e-09
CELA1	1.12e-13	1.48614	2.03e-09
MYO1D	1.16e-13	-0.922117	2.09e-09
MT-ND3	1.22e-13	-1.75068	2.2e-09
LIN7A	1.23e-13	1.18125	2.22e-09
GFPT1	1.36e-13	-0.972028	2.46e-09
LRRK2	1.37e-13	0.273395	2.47e-09
TMEM26	1.45e-13	-1.52904	2.62e-09
RNF7	1.49e-13	0.258343	2.69e-09
PLB1	1.56e-13	0.534216	2.82e-09
COMMD6	1.58e-13	0.292681	2.85e-09
DPP9	1.63e-13	-0.541392	2.95e-09
MT-CO2	1.71e-13	-1.681	3.09e-09
TRIQK	1.78e-13	0.467777	3.21e-09
HRH4	1.82e-13	2.5148	3.29e-09
GYG1	1.84e-13	0.615432	3.32e-09
PHACTR1	1.88e-13	-1.38914	3.39e-09
VAMP5	1.92e-13	0.818167	3.48e-09
HRH1	1.97e-13	-1.41324	3.56e-09
PSD3	2.04e-13	-1.42332	3.7e-09
GLTP	2.11e-13	0.490308	3.82e-09
ZNF655	2.11e-13	0.27709	3.82e-09
GYS1	2.18e-13	0.46106	3.93e-09
EPHB2	2.35e-13	-1.33745	4.26e-09
CHCHD5	2.45e-13	0.497414	4.44e-09
SNX9	2.47e-13	-0.553561	4.47e-09
MPP1	2.47e-13	-0.360937	4.47e-09
SDC3	2.48e-13	-0.500074	4.48e-09
TDP2	2.49e-13	-0.694826	4.5e-09
SIGLEC10	2.55e-13	0.598895	4.6e-09
DEGS1	2.61e-13	0.252421	4.72e-09
RCN3	2.75e-13	-2.09101	4.97e-09
SIDT2	2.76e-13	0.585419	4.99e-09
PPT1	2.82e-13	0.203816	5.1e-09
PIK3IP1	2.89e-13	-0.896629	5.23e-09
DENND6B	2.89e-13	0.790337	5.23e-09
SLC7A1	2.93e-13	-1.60562	5.3e-09
TBC1D10C	3.07e-13	0.754868	5.54e-09
TXNRD1	3.1e-13	-0.628333	5.6e-09
ABCC5	3.18e-13	-1.18525	5.74e-09
MT-CO3	3.27e-13	-1.77361	5.91e-09
CD209	3.83e-13	-0.635775	6.93e-09
RILPL2	3.85e-13	0.253419	6.96e-09
SGMS2	3.88e-13	0.692288	7.02e-09
MGAT4A	4.08e-13	-0.550223	7.38e-09
AQP9	4.08e-13	0.200936	7.39e-09
FOXO3	4.24e-13	-0.672302	7.67e-09
BEX4	4.29e-13	0.41451	7.75e-09
RGS18	4.3e-13	0.479717	7.77e-09
COPG2	4.3e-13	0.500567	7.77e-09
AK4	4.33e-13	-1.15976	7.82e-09
TNS3	4.45e-13	-0.531687	8.04e-09
MFSD1	4.69e-13	-0.242593	8.48e-09
BCAT1	4.79e-13	-0.443655	8.66e-09
ZNF217	4.95e-13	0.252757	8.94e-09
GTF2A2	5.16e-13	0.322825	9.32e-09
IFI27L2	5.16e-13	0.281876	9.34e-09
SNX8	5.25e-13	-0.400068	9.49e-09
FTL	5.26e-13	-0.211256	9.52e-09
IER5	5.29e-13	0.263117	9.56e-09
MICOS10	5.3e-13	0.266599	9.58e-09
NOD1	5.34e-13	0.479811	9.66e-09
TSNAX	5.49e-13	0.39076	9.93e-09
SNRPA	5.51e-13	0.467744	9.96e-09
INAFM2	5.73e-13	0.391744	1.04e-08
PDIA6	6.34e-13	-0.437776	1.15e-08
GPA33	6.64e-13	2.46761	1.2e-08
KDM3A	6.7e-13	-0.656053	1.21e-08
CTNNB1	6.81e-13	-0.414848	1.23e-08
PRDX1	7.14e-13	-0.354416	1.29e-08
OPN3	7.2e-13	0.388751	1.3e-08
TNFSF13B	7.36e-13	0.448581	1.33e-08
JUNB	7.81e-13	0.313392	1.41e-08
SIL1	8.54e-13	0.357949	1.54e-08
TMIGD3	8.83e-13	-1.21287	1.6e-08
RACK1	8.99e-13	0.242299	1.63e-08
CPD	9.41e-13	0.209446	1.7e-08
AP1B1	9.57e-13	-0.405619	1.73e-08
EIF3M	9.57e-13	0.333347	1.73e-08
SLC40A1	1.05e-12	-1.79225	1.89e-08
MYO9B	1.06e-12	-0.39567	1.92e-08
HS3ST2	1.12e-12	-6.70396	2.03e-08
BACE1	1.24e-12	0.577139	2.25e-08
SGPL1	1.29e-12	-0.398517	2.32e-08
TLE5	1.29e-12	0.269459	2.33e-08
STT3A	1.29e-12	-0.463024	2.33e-08
LRMDA	1.3e-12	0.348152	2.35e-08
AR	1.33e-12	1.40694	2.41e-08
RASAL3	1.5e-12	0.453444	2.71e-08
PSD4	1.53e-12	0.332405	2.76e-08
MOSPD3	1.55e-12	0.503113	2.81e-08
RNF165	1.57e-12	1.59242	2.84e-08
CCDC170	1.71e-12	0.297835	3.09e-08
RBM17	1.71e-12	0.299502	3.1e-08
PPM1F	1.89e-12	0.43314	3.42e-08
MYH9	2.07e-12	0.257948	3.73e-08
P3H2	2.09e-12	-4.88682	3.79e-08
ADM	2.13e-12	-1.09185	3.86e-08
C1QB	2.21e-12	0.406366	4e-08
PPP1R37	2.35e-12	-1.25889	4.25e-08
NDUFB1	2.48e-12	0.32521	4.49e-08
TSKU	2.51e-12	-2.514	4.54e-08
RYBP	2.82e-12	0.433932	5.1e-08
MT1M	2.9e-12	1.25131	5.25e-08
SIPA1	2.97e-12	0.219984	5.36e-08
PAQR5	2.97e-12	-1.64987	5.36e-08
VPS37C	3.02e-12	0.585614	5.45e-08
IPO8	3.12e-12	0.282731	5.65e-08
ARHGAP9	3.38e-12	0.250876	6.11e-08
APOBEC3C	3.4e-12	0.328481	6.14e-08
UGP2	3.44e-12	0.304988	6.22e-08
SIGLEC11	3.48e-12	0.441408	6.29e-08
MAPK12	3.49e-12	-3.02856	6.3e-08
BCCIP	3.58e-12	0.329333	6.47e-08
CKAP4	3.58e-12	0.30829	6.48e-08
STMN1	3.59e-12	-1.19101	6.5e-08
NBL1	3.72e-12	-2.11539	6.73e-08
STK38	3.76e-12	0.295347	6.8e-08
NDUFA4	3.87e-12	0.286105	6.99e-08
GCH1	3.94e-12	0.931156	7.13e-08
SERINC5	4.12e-12	-0.771666	7.45e-08
PPP1R15A	4.52e-12	-0.849597	8.17e-08
TRIT1	4.68e-12	0.557935	8.47e-08
MMD	4.83e-12	0.266771	8.73e-08
RAMP1	5.14e-12	1.37254	9.29e-08
DUSP10	5.17e-12	-0.837687	9.35e-08
C2orf68	5.34e-12	0.343823	9.65e-08
TBL2	5.51e-12	0.353738	9.97e-08
COPG1	5.58e-12	-0.465306	1.01e-07
BTF3L4	5.6e-12	0.248553	1.01e-07
CLIC1	6.39e-12	0.290845	1.15e-07
HTRA4	6.4e-12	-2.09466	1.16e-07
KDM1A	6.43e-12	0.355652	1.16e-07
N4BP1	6.52e-12	0.256874	1.18e-07
ARL11	6.75e-12	0.401939	1.22e-07
GFI1	6.79e-12	1.52631	1.23e-07
FAM117A	6.83e-12	0.702897	1.23e-07
UAP1L1	6.86e-12	-0.819888	1.24e-07
SFT2D1	7.04e-12	0.288042	1.27e-07
DECR1	7.16e-12	0.321236	1.29e-07
P2RX1	7.3e-12	0.555491	1.32e-07
ACAP2	8e-12	0.304536	1.45e-07
NUDT16	8.28e-12	0.377882	1.5e-07
RMND1	8.3e-12	0.330152	1.5e-07
SPATA13	8.4e-12	0.427126	1.52e-07
ULK2	8.41e-12	0.52242	1.52e-07
MT-ND2	8.5e-12	-1.90581	1.54e-07
C1orf54	8.69e-12	0.386292	1.57e-07
TNFRSF11A	8.93e-12	-1.22832	1.62e-07
C1orf21	9.18e-12	-1.09528	1.66e-07
ZBTB7B	9.29e-12	0.289173	1.68e-07
EIF4E2	9.41e-12	0.272866	1.7e-07
CXCL2	9.5e-12	-0.489898	1.72e-07
ACAP3	9.67e-12	-1.03341	1.75e-07
SH3BP1	9.96e-12	0.274894	1.8e-07
BCL7B	1.02e-11	0.273283	1.85e-07
PLPP5	1.05e-11	-0.950386	1.9e-07
GAS6	1.05e-11	-1.05476	1.9e-07
SLC17A5	1.07e-11	-0.677913	1.94e-07
SELL	1.08e-11	0.982457	1.96e-07
DEF6	1.12e-11	0.222277	2.03e-07
MPEG1	1.16e-11	0.214665	2.1e-07
MAN2B2	1.2e-11	0.251663	2.16e-07
FCHO1	1.3e-11	0.527286	2.35e-07
TIFAB	1.34e-11	0.468084	2.42e-07
SECTM1	1.36e-11	0.509333	2.46e-07
ARHGEF2	1.37e-11	0.205864	2.49e-07
CLNS1A	1.38e-11	0.396685	2.5e-07
ANO10	1.49e-11	0.331265	2.69e-07
TMEM121B	1.53e-11	0.850241	2.77e-07
MRO	1.56e-11	-4.38673	2.83e-07
TACC1	1.59e-11	-0.36612	2.88e-07
MT-ND4L	1.62e-11	-1.90295	2.93e-07
RENBP	1.62e-11	-0.669168	2.94e-07
MTPN	1.63e-11	0.254069	2.94e-07
DMXL1	1.69e-11	-0.57772	3.06e-07
IGF1	1.69e-11	-3.66334	3.06e-07
TRAM1	1.7e-11	-0.371128	3.07e-07
DNAJC10	1.74e-11	0.315723	3.14e-07
ZC3H12C	1.74e-11	-1.10788	3.15e-07
TIMM8B	1.75e-11	0.320613	3.17e-07
SNAPIN	1.82e-11	0.382986	3.3e-07
TMEM30A	1.83e-11	0.259671	3.31e-07
CCNY	1.86e-11	0.271067	3.37e-07
ANGPTL6	1.9e-11	1.22703	3.43e-07
RRAGD	2.01e-11	-0.575808	3.63e-07
ATP6V1C1	2.12e-11	-0.427232	3.84e-07
MBNL3	2.15e-11	0.47951	3.88e-07
TXNDC5	2.21e-11	-0.660537	4.01e-07
WDR86	2.3e-11	0.756005	4.16e-07
DBNDD2	2.34e-11	0.271872	4.23e-07
NAALADL1	2.59e-11	0.940978	4.69e-07
ATRAID	2.67e-11	0.248778	4.83e-07
SDCBP	2.68e-11	-0.216241	4.85e-07
ZFYVE26	2.7e-11	-0.824579	4.87e-07
FOSL2	2.78e-11	-0.58061	5.04e-07
LYVE1	2.82e-11	-2.29214	5.11e-07
COA4	2.85e-11	0.347136	5.15e-07
TMEM263	2.96e-11	-0.719181	5.36e-07
GPX3	2.98e-11	-0.536476	5.38e-07
CES3	2.98e-11	1.8162	5.38e-07
PBX2	3.17e-11	0.265053	5.74e-07
G6PD	3.27e-11	0.290977	5.92e-07
ENY2	3.32e-11	0.272692	6.01e-07
CLTCL1	3.32e-11	1.58126	6.01e-07
TMEM141	3.35e-11	0.375185	6.06e-07
ATP2C1	3.39e-11	0.23201	6.14e-07
SHKBP1	3.4e-11	0.279137	6.14e-07
SNAP23	3.6e-11	0.26451	6.5e-07
CHST14	3.81e-11	0.444996	6.89e-07
SEC11A	3.82e-11	0.212783	6.9e-07
ANKH	3.92e-11	-0.655677	7.08e-07
SMAD7	3.97e-11	0.448516	7.17e-07
GPCPD1	4.05e-11	0.257574	7.32e-07
TPD52	4.09e-11	-1.09649	7.4e-07
TMEM167A	4.38e-11	0.260831	7.92e-07
PLA2G4A	4.52e-11	0.54178	8.17e-07
ACBD3	4.77e-11	-0.568554	8.62e-07
ARRDC1	4.88e-11	0.341973	8.83e-07
CAT	4.91e-11	0.236901	8.88e-07
TMA7	5.24e-11	0.356324	9.48e-07
KCNH3	5.29e-11	1.12927	9.57e-07
ATP5MG	5.39e-11	0.238717	9.74e-07
AP1AR	5.48e-11	-0.77911	9.91e-07
LONP1	5.76e-11	-0.692811	1.04e-06
ARMCX1	5.91e-11	-0.924621	1.07e-06
COX7C	6.07e-11	0.233247	1.1e-06
DDHD1	6.31e-11	-0.869539	1.14e-06
TPBGL	6.49e-11	-1.47571	1.17e-06
EHD1	6.58e-11	0.390829	1.19e-06
THBD	6.66e-11	-0.854994	1.2e-06
REEP3	6.77e-11	0.236678	1.22e-06
LPL	6.91e-11	0.829145	1.25e-06
P4HA2	6.95e-11	-0.819179	1.26e-06
CHST7	7.15e-11	-1.35194	1.29e-06
CPNE2	7.31e-11	0.4439	1.32e-06
RBM38	7.37e-11	0.58756	1.33e-06
RNF145	7.46e-11	-0.560343	1.35e-06
HIGD2A	7.46e-11	0.267324	1.35e-06
TMEM168	7.66e-11	0.377232	1.39e-06
WASF2	7.75e-11	0.222059	1.4e-06
PPDPF	7.85e-11	0.202686	1.42e-06
SNCA	8.03e-11	-0.776453	1.45e-06
SLC9A3R1	8.22e-11	0.313575	1.49e-06
XXYLT1	8.23e-11	0.523471	1.49e-06
MRTFA	8.52e-11	0.285458	1.54e-06
PTGIR	8.54e-11	0.492544	1.54e-06
ENTPD1	8.64e-11	0.229822	1.56e-06
HSP90B1	8.95e-11	-0.370544	1.62e-06
RBP7	9.66e-11	0.742271	1.75e-06
STK38L	9.95e-11	0.310156	1.8e-06
UBE2V1	1.01e-10	0.275141	1.83e-06
NAA38	1.1e-10	0.316543	1.99e-06
CASP8	1.11e-10	0.309067	2e-06
CCPG1	1.11e-10	0.25294	2.01e-06
PLIN5	1.15e-10	1.60549	2.08e-06
ZDHHC3	1.15e-10	0.27626	2.08e-06
RAP1GAP2	1.16e-10	0.616146	2.09e-06
PALLD	1.18e-10	0.220778	2.14e-06
ZNF780A	1.23e-10	0.484286	2.23e-06
PDE6G	1.24e-10	0.84082	2.24e-06
SOAT1	1.25e-10	-0.348691	2.27e-06
CHURC1	1.28e-10	0.245684	2.31e-06
C7orf50	1.34e-10	0.24892	2.42e-06
PLXNC1	1.34e-10	-0.674466	2.43e-06
SMPDL3A	1.35e-10	0.332527	2.44e-06
PDHB	1.38e-10	0.340498	2.49e-06
PTMS	1.4e-10	-0.383131	2.54e-06
APEX1	1.43e-10	0.330155	2.58e-06
CYSLTR2	1.43e-10	0.421499	2.59e-06
GAS7	1.45e-10	-0.409238	2.62e-06
SWAP70	1.5e-10	-0.431144	2.7e-06
TMEM273	1.56e-10	0.271493	2.83e-06
HMGN3	1.61e-10	0.349214	2.9e-06
HS2ST1	1.63e-10	-0.510949	2.95e-06
ADK	1.76e-10	0.329836	3.18e-06
MDP1	1.77e-10	0.446589	3.2e-06
LGR4	1.78e-10	0.846293	3.23e-06
NEBL	1.81e-10	1.14098	3.27e-06
SMCO4	1.85e-10	0.434434	3.34e-06
CCDC88C	1.86e-10	0.873163	3.37e-06
COP1	1.88e-10	0.238046	3.4e-06
LPGAT1	1.96e-10	0.25948	3.55e-06
LAMTOR1	2.03e-10	0.214644	3.67e-06
NDST1	2.04e-10	0.25563	3.69e-06
LRRC8C	2.05e-10	0.367314	3.71e-06
CDC42EP2	2.07e-10	1.01238	3.74e-06
DHCR24	2.08e-10	0.56916	3.76e-06
AKIRIN1	2.08e-10	0.26533	3.77e-06
TMEM158	2.25e-10	-1.67637	4.07e-06
TFDP2	2.28e-10	0.553733	4.12e-06
GNA13	2.32e-10	-0.411602	4.2e-06
MAP7	2.34e-10	-1.57026	4.23e-06
FLYWCH2	2.37e-10	0.512023	4.28e-06
CORO1B	2.51e-10	0.210778	4.53e-06
H2AFJ	2.72e-10	0.326205	4.92e-06
HSD17B4	2.84e-10	-0.386641	5.14e-06
MANF	2.89e-10	-0.650347	5.22e-06
PPA2	2.95e-10	0.384426	5.34e-06
DENND3	2.97e-10	0.229997	5.37e-06
SLC38A7	2.97e-10	-0.624135	5.37e-06
FGF13	3.06e-10	-3.03494	5.53e-06
MT-ND5	3.13e-10	-1.73686	5.66e-06
CADM1	3.36e-10	-1.02443	6.07e-06
TOMM22	3.37e-10	0.339161	6.08e-06
ATF4	3.38e-10	-0.845156	6.11e-06
HNRNPC	3.41e-10	0.210695	6.16e-06
ACVR1B	3.41e-10	0.290751	6.17e-06
PCGF2	3.75e-10	0.332582	6.77e-06
PTEN	3.83e-10	0.301551	6.93e-06
IFT57	4.02e-10	0.43873	7.27e-06
TLCD3A	4.22e-10	-1.16852	7.63e-06
TKFC	4.27e-10	0.488549	7.73e-06
TET2	4.47e-10	0.306792	8.09e-06
OXLD1	4.49e-10	0.404515	8.11e-06
IGBP1	4.76e-10	0.276884	8.6e-06
FSCN1	4.94e-10	-0.999684	8.93e-06
PEPD	5.07e-10	-0.372989	9.16e-06
SNX1	5.13e-10	-0.263149	9.28e-06
CXorf38	5.24e-10	0.305177	9.48e-06
CLIC4	5.41e-10	0.207337	9.78e-06
TRAFD1	5.48e-10	0.33531	9.9e-06
P2RY14	5.48e-10	1.66529	9.9e-06
NDUFA2	5.55e-10	0.22683	1e-05
CAPZA1	5.59e-10	0.337547	1.01e-05
SEMA4B	5.63e-10	0.28626	1.02e-05
PCMT1	5.89e-10	0.258163	1.07e-05
ETS2	5.97e-10	0.233482	1.08e-05
LFNG	5.98e-10	0.405348	1.08e-05
TRIM14	5.98e-10	0.217852	1.08e-05
P4HB	6.04e-10	-0.455598	1.09e-05
SOCS1	6.14e-10	0.912595	1.11e-05
MYO5A	6.25e-10	-0.645177	1.13e-05
PDZD7	6.54e-10	0.875592	1.18e-05
SERPINE1	6.81e-10	-2.8694	1.23e-05
CTBS	7.4e-10	0.240947	1.34e-05
LZTS2	7.62e-10	-0.573401	1.38e-05
YWHAB	8.11e-10	0.268875	1.47e-05
HDHD5	8.33e-10	0.323926	1.51e-05
SCRN1	9.1e-10	0.365608	1.65e-05
NPAS2	9.23e-10	0.731908	1.67e-05
RINL	9.25e-10	0.792045	1.67e-05
MGAT4B	9.39e-10	-0.375617	1.7e-05
EIF2S3	9.79e-10	0.274062	1.77e-05
RARG	1.02e-09	0.728406	1.85e-05
SIGLEC12	1.05e-09	0.909538	1.9e-05
SLC16A6	1.08e-09	0.870946	1.94e-05
JAZF1	1.08e-09	0.426875	1.95e-05
HECTD2	1.12e-09	-1.52323	2.02e-05
NT5DC2	1.13e-09	-0.758112	2.05e-05
ARHGAP45	1.14e-09	0.20283	2.07e-05
ASIC1	1.14e-09	-2.20652	2.07e-05
ARPC3	1.16e-09	0.212442	2.1e-05
TOMM6	1.21e-09	0.34917	2.18e-05
PNP	1.22e-09	0.287775	2.2e-05
LY86	1.23e-09	0.212107	2.22e-05
ABCC3	1.29e-09	0.210731	2.34e-05
OMA1	1.31e-09	0.579393	2.37e-05
KCNJ5	1.31e-09	-2.86167	2.37e-05
FAM126A	1.32e-09	0.214245	2.38e-05
UTP3	1.33e-09	0.332706	2.4e-05
IRAK1	1.36e-09	-0.565979	2.46e-05
SUCLG1	1.36e-09	0.290296	2.46e-05
CDC42SE2	1.37e-09	0.21545	2.47e-05
ZNF442	1.38e-09	1.82716	2.49e-05
SH3D21	1.38e-09	-2.34778	2.5e-05
LTB4R	1.38e-09	0.287726	2.5e-05
PRDX2	1.41e-09	0.226627	2.55e-05
TSPAN31	1.41e-09	0.354591	2.56e-05
CHAF1A	1.42e-09	0.464038	2.56e-05
CHMP2A	1.42e-09	0.227969	2.57e-05
CEBPD	1.43e-09	-0.53366	2.59e-05
COPRS	1.43e-09	-0.652577	2.59e-05
SLC31A2	1.5e-09	0.231469	2.71e-05
CCL2	1.51e-09	-0.514476	2.73e-05
NDUFV3	1.56e-09	0.278911	2.82e-05
CPAMD8	1.59e-09	0.680162	2.87e-05
CISD3	1.6e-09	0.383929	2.9e-05
CUTC	1.61e-09	0.454398	2.91e-05
GOLGA3	1.62e-09	-0.750526	2.93e-05
SIK3	1.64e-09	0.271729	2.97e-05
EGFL7	1.64e-09	-1.11642	2.97e-05
UPK3A	1.68e-09	2.28127	3.04e-05
TXNDC17	1.69e-09	0.279916	3.06e-05
ZNF580	1.72e-09	0.224527	3.11e-05
PRXL2B	1.73e-09	-1.03583	3.12e-05
MYO1E	1.73e-09	-0.565515	3.13e-05
TMEM86A	1.75e-09	-0.537867	3.16e-05
NFATC1	1.77e-09	0.332647	3.2e-05
GATM	1.88e-09	-0.615186	3.41e-05
NXT2	1.97e-09	0.526992	3.57e-05
EHD2	1.99e-09	-2.8621	3.6e-05
AGPAT3	2.02e-09	0.239967	3.65e-05
RIOX2	2.08e-09	0.364272	3.76e-05
BATF2	2.16e-09	0.736659	3.91e-05
CA2	2.16e-09	-1.33445	3.91e-05
DDR1	2.28e-09	-0.885951	4.11e-05
CHPF	2.3e-09	-1.32733	4.16e-05
FAM78A	2.35e-09	0.32271	4.24e-05
TMEM163	2.42e-09	-3.01825	4.38e-05
UNC119	2.43e-09	0.34355	4.39e-05
ZDHHC20	2.47e-09	0.331392	4.47e-05
METRNL	2.49e-09	-0.373543	4.51e-05
PXK	2.5e-09	0.265921	4.52e-05
THOC7	2.52e-09	0.303699	4.56e-05
GCLC	2.55e-09	-0.697748	4.6e-05
PYURF	2.57e-09	0.300069	4.65e-05
TSC22D1	2.65e-09	-1.18925	4.78e-05
SLC38A6	2.69e-09	-0.654254	4.86e-05
BIRC7	2.7e-09	-2.44766	4.88e-05
SUMF1	2.79e-09	0.299559	5.04e-05
NSA2	2.84e-09	0.282019	5.13e-05
KCNC3	2.88e-09	0.412817	5.2e-05
NAA60	2.9e-09	0.30063	5.25e-05
EXOC6	2.99e-09	0.379288	5.41e-05
TM4SF19	3.07e-09	-4.89975	5.55e-05
GBP5	3.23e-09	0.548253	5.84e-05
PLAAT4	3.55e-09	0.440273	6.43e-05
ARHGAP31	3.57e-09	0.202871	6.45e-05
INPP5B	3.65e-09	0.251431	6.61e-05
CBLB	3.72e-09	-0.831309	6.73e-05
S100A12	3.78e-09	2.19161	6.84e-05
TMEM131L	3.91e-09	0.517966	7.06e-05
SDHB	3.91e-09	0.212524	7.07e-05
TMBIM6	4.03e-09	0.28614	7.28e-05
MT-ND6	4.08e-09	-1.6172	7.38e-05
CXCR2	4.23e-09	1.20084	7.64e-05
TAP2	4.24e-09	0.245529	7.68e-05
NDUFB4	4.43e-09	0.276681	8e-05
ERG28	4.43e-09	0.513377	8.01e-05
CARHSP1	4.48e-09	0.216468	8.09e-05
MT-ND1	4.49e-09	-1.96812	8.12e-05
NLRP1	4.63e-09	0.223318	8.38e-05
DHRS1	4.68e-09	0.405479	8.46e-05
CD46	4.77e-09	0.207993	8.62e-05
PIAS1	4.92e-09	0.233142	8.89e-05
YPEL5	4.99e-09	0.239838	9.03e-05
TNFSF10	5.12e-09	0.580876	9.25e-05
SLC35A1	5.18e-09	0.239833	9.36e-05
CD22	5.21e-09	-1.97492	9.43e-05
EIF1B	5.29e-09	0.200449	9.56e-05
RAP2C	5.39e-09	0.280517	9.75e-05
EPB41L2	5.48e-09	0.358694	9.9e-05
CASS4	5.5e-09	0.418839	9.95e-05
PIR	5.77e-09	-0.900101	0.000104309
RAB7B	5.87e-09	-0.902906	0.000106187
KDELR2	5.89e-09	-0.661798	0.000106419
HYAL2	5.96e-09	0.334119	0.000107762
GGA1	5.99e-09	-0.612243	0.000108278
IFI16	6.44e-09	-0.321458	0.000116486
HERPUD1	6.54e-09	-0.505132	0.000118219
CHI3L1	6.59e-09	-0.779423	0.000119189
TBC1D9B	6.62e-09	-0.330776	0.000119691
SURF4	7.05e-09	-0.411827	0.000127391
PFDN1	7.62e-09	0.384063	0.000137819
OTUD1	7.68e-09	-0.631137	0.000138915
MPP7	8e-09	1.09435	0.000144661
ENSA	8.02e-09	0.219024	0.000145017
VPS25	8.57e-09	0.297824	0.000154941
TNFAIP2	8.63e-09	-0.618269	0.000156078
PROCR	8.73e-09	-1.01602	0.000157907
SLC12A9	8.91e-09	0.238787	0.000161063
SEC22B	9.24e-09	-0.399863	0.000167124
ATP6V1H	9.38e-09	-0.522122	0.000169692
AGPAT1	9.42e-09	0.240538	0.000170308
AMD1	9.46e-09	0.301139	0.000170993
DOK3	9.51e-09	0.254919	0.000172026
ZNF358	9.53e-09	-0.432796	0.000172402
SH3BP2	9.55e-09	0.202704	0.000172627
CBL	9.88e-09	0.264384	0.00017856
CXCL8	9.91e-09	-1.66893	0.000179244
PCSK6	1.01e-08	-2.41658	0.000181948
BBC3	1.02e-08	-1.04288	0.000183764
DNAJC4	1.04e-08	0.201666	0.000188407
TGIF1	1.05e-08	-0.565142	0.000189247
BAIAP2	1.09e-08	-0.527205	0.000197143
CDKN2B	1.11e-08	-1.46961	0.000200196
DENND4C	1.11e-08	-0.54117	0.000200778
HDAC4	1.11e-08	0.339203	0.000201378
TP53BP2	1.12e-08	-0.659154	0.000202996
STMP1	1.15e-08	0.212021	0.000207562
CBX6	1.16e-08	0.210698	0.000209422
OAS3	1.18e-08	-1.10052	0.00021333
UCHL1	1.18e-08	-5.84433	0.000213629
ZFYVE16	1.22e-08	-0.632046	0.000221352
NDUFS5	1.25e-08	0.281684	0.000225748
FBXO10	1.29e-08	-1.30372	0.000232792
WIPF1	1.29e-08	-0.2223	0.000233719
COQ8A	1.3e-08	-0.658499	0.000235058
TMEM45A	1.33e-08	-2.49841	0.000240354
DST	1.36e-08	-0.841768	0.000245412
ITPK1	1.37e-08	0.286386	0.000248294
ARHGAP27	1.39e-08	0.247086	0.000250531
FXYD6	1.42e-08	-0.538065	0.00025654
ARF4	1.42e-08	-0.751457	0.000256901
ELK3	1.42e-08	0.372641	0.000257354
PPIL3	1.43e-08	0.299512	0.000257786
PTRHD1	1.44e-08	0.390506	0.000259603
PDCD4	1.44e-08	-0.505469	0.000260777
BRPF3	1.45e-08	-0.68297	0.000262611
KLHL24	1.48e-08	-0.596562	0.000268465
RAI14	1.53e-08	-1.33921	0.000275755
SMARCD2	1.56e-08	0.269055	0.000282789
KIN	1.58e-08	0.437007	0.000285479
GLUL	1.59e-08	-0.239427	0.0002867
TLE4	1.59e-08	0.216289	0.000286725
SYTL1	1.64e-08	1.37639	0.000296064
CCDC125	1.66e-08	0.458256	0.000300661
GASK1A	1.7e-08	-1.61492	0.000307898
FARP1	1.71e-08	-2.56045	0.000308836
PGK1	1.78e-08	0.299764	0.000321533
ANKRD10	1.83e-08	-0.6826	0.000331133
ETFB	1.85e-08	0.249804	0.000334472
ATP5PD	1.9e-08	0.234339	0.000342752
ARL1	1.91e-08	-0.601067	0.000345914
TECPR1	1.93e-08	0.332649	0.00034874
POLB	1.98e-08	0.551067	0.000357417
PNOC	2.08e-08	1.57742	0.000375859
UBA3	2.1e-08	0.269026	0.000378979
STX3	2.1e-08	-0.609435	0.000379816
RTN4R	2.1e-08	-1.94483	0.000380223
FAM32A	2.18e-08	0.261282	0.000393793
PNRC2	2.18e-08	0.271864	0.000394133
ITFG1	2.34e-08	0.213814	0.000422635
IRF2BPL	2.4e-08	-0.805799	0.000434254
PRDX3	2.49e-08	0.348199	0.000449678
KIAA1958	2.53e-08	0.471014	0.000457212
CANX	2.53e-08	-0.257352	0.000458057
BPI	2.6e-08	1.55842	0.000469661
PPP1R7	2.6e-08	0.240796	0.0004707
EMP1	2.6e-08	-0.765868	0.000470771
TIAM1	2.62e-08	0.323806	0.000473329
TRIO	2.64e-08	-0.617653	0.000477774
ATP5F1A	2.65e-08	0.236194	0.000479845
HPS4	2.73e-08	-0.713479	0.000493683
HIC1	2.77e-08	0.802044	0.000500597
ANKRD13A	2.79e-08	0.263126	0.000505096
B3GNT7	2.8e-08	-0.887606	0.000506851
NDUFA13	2.83e-08	0.223924	0.000511433
HSF4	2.83e-08	-2.30846	0.000511573
C17orf49	2.83e-08	0.321802	0.00051183
FAM174B	2.86e-08	-2.08744	0.000517221
PSMA1	2.98e-08	0.357432	0.000538087
CAP1	3.03e-08	0.289216	0.00054736
FBXW7	3.08e-08	0.219604	0.000557543
SGK1	3.12e-08	-0.692452	0.000564639
SH3PXD2B	3.12e-08	-0.530488	0.000564719
PRKAR2B	3.13e-08	0.369424	0.000566146
KIF16B	3.14e-08	-0.564192	0.000567787
TCF19	3.15e-08	-2.31962	0.000569901
ARHGEF18	3.21e-08	0.347183	0.000580713
BANK1	3.28e-08	0.615288	0.000592306
HEBP2	3.33e-08	0.311921	0.000602955
ATXN10	3.35e-08	0.378219	0.000605945
TRPM7	3.38e-08	-0.635423	0.000610807
LTC4S	3.38e-08	-1.51149	0.000610858
INPP5D	3.41e-08	0.210077	0.000617042
IKBKE	3.44e-08	0.233685	0.00062261
SCARB2	3.45e-08	-0.232273	0.000623432
HPSE	3.46e-08	-0.794633	0.000625381
DGUOK	3.52e-08	0.308925	0.000636439
MUC1	3.68e-08	0.970493	0.000665683
TNKS1BP1	3.72e-08	-1.19543	0.00067293
MTHFD1	3.78e-08	0.293926	0.000683354
PARL	3.87e-08	0.285935	0.000700389
RAPH1	3.9e-08	-0.621892	0.000704309
ZWINT	3.95e-08	-2.53196	0.000714779
DACT1	3.96e-08	-3.16745	0.000716187
SLC2A8	3.97e-08	-0.714594	0.000718615
HCCS	4.09e-08	0.371489	0.000739803
HMGCR	4.12e-08	0.307811	0.000744621
MS4A4A	4.14e-08	-0.383255	0.000747901
MPV17L	4.17e-08	0.633054	0.000754146
FILIP1L	4.34e-08	0.399486	0.000784854
EPHX1	4.4e-08	-0.466322	0.000795007
NDUFA12	4.43e-08	0.401529	0.00080067
MED28	4.46e-08	0.254871	0.00080589
ZNF697	4.52e-08	-1.00109	0.000817326
TNNI2	4.69e-08	0.670768	0.00084871
SDHAF4	4.77e-08	0.435397	0.000862203
MEGF6	4.8e-08	-1.14838	0.000868248
GMPPB	4.89e-08	-0.668137	0.000884226
RTRAF	5e-08	0.226369	0.000903425
AREL1	5.12e-08	0.322588	0.000926152
SYTL3	5.21e-08	0.2937	0.000941893
AMT	5.26e-08	0.45486	0.000950886
SOX13	5.32e-08	-2.76983	0.000962003
ACSL3	5.37e-08	-0.355892	0.000971844
CDCA8	5.4e-08	-3.68884	0.000975782
TMEM107	5.46e-08	0.313513	0.000987224
IRF8	5.51e-08	-0.269408	0.000996928
PEX2	5.52e-08	0.288116	0.000997832
RPA2	5.53e-08	0.356842	0.000999959
EMB	5.77e-08	-1.07613	0.00104338
ZNRD1	6e-08	0.369766	0.00108515
POR	6.07e-08	0.20449	0.0010968
GBP1	6.08e-08	0.462052	0.00109921
DAPP1	6.14e-08	0.298766	0.0011097
PXN	6.36e-08	0.269875	0.00115032
FCHSD2	6.38e-08	-0.456691	0.00115349
SLC39A7	6.6e-08	-0.482731	0.00119409
KIFC1	6.67e-08	-3.70668	0.00120659
PTPN2	6.77e-08	0.304076	0.00122443
SNX11	7.02e-08	0.319485	0.00127011
PSMD12	7.18e-08	0.276322	0.00129768
NFKBIZ	7.2e-08	0.211087	0.00130123
TSPAN3	7.2e-08	-0.31131	0.00130147
CLCN7	7.25e-08	-0.27195	0.00131167
OSBPL8	7.31e-08	-0.451983	0.00132162
TULP4	7.32e-08	-0.567371	0.00132377
FAM50A	7.63e-08	-0.411121	0.00137921
TP53I11	7.77e-08	0.433763	0.00140539
UBL5	8.06e-08	0.259931	0.00145681
ARG2	8.12e-08	-1.53369	0.00146805
F5	8.22e-08	1.29179	0.00148681
MIF4GD	8.55e-08	0.350755	0.00154559
CTSK	8.57e-08	-1.74149	0.00154919
SAMM50	8.59e-08	0.403533	0.00155383
CLDN1	8.99e-08	-6.1265	0.00162587
MGST2	9.06e-08	0.255746	0.00163818
WEE1	9.14e-08	-2.60275	0.00165234
IGF2BP2	9.38e-08	0.497674	0.00169616
UXS1	9.39e-08	0.218025	0.00169735
TOLLIP	9.4e-08	-0.47889	0.001699
ATP6V0A1	9.48e-08	-0.354135	0.00171422
COX18	9.54e-08	0.333563	0.0017257
ANKRD44	9.77e-08	0.215073	0.00176644
AKAP5	9.98e-08	1.78606	0.001804
ZNF226	1.01e-07	0.683237	0.00182149
CDC25B	1.02e-07	-1.06275	0.00183899
DR1	1.02e-07	0.240451	0.00184427
MAFK	1.03e-07	-0.716125	0.00186885
ATP13A3	1.04e-07	-0.534455	0.00187807
SNX17	1.05e-07	0.206412	0.0018981
MTFP1	1.08e-07	-1.18022	0.00195306
RGS14	1.08e-07	0.41308	0.00196004
CREBRF	1.09e-07	-0.69952	0.00196637
NHSL2	1.09e-07	0.826184	0.00197992
DMAC1	1.11e-07	0.251792	0.00201028
MLLT3	1.12e-07	0.90901	0.00202117
BTN3A3	1.15e-07	0.383688	0.00207825
OAZ3	1.15e-07	0.914116	0.00208689
B3GNT8	1.17e-07	-1.2334	0.00210817
SH3PXD2A	1.17e-07	-0.650926	0.00210959
TBC1D1	1.23e-07	0.314646	0.00221654
MATK	1.24e-07	-1.51466	0.00224691
LEPR	1.25e-07	0.345895	0.00225712
MON1B	1.26e-07	0.237162	0.00227648
LAPTM4A	1.26e-07	-0.298399	0.00228296
SDS	1.26e-07	-2.32081	0.00228699
ARL4A	1.29e-07	0.475697	0.00232607
DGAT1	1.3e-07	0.30154	0.00235828
ATF3	1.32e-07	-2.1271	0.00237912
EIF2B1	1.33e-07	0.281474	0.00239699
CAMTA1	1.33e-07	0.241712	0.00239889
ANXA6	1.35e-07	-0.288078	0.00244166
FUCA1	1.36e-07	-0.821573	0.00246249
VKORC1	1.37e-07	-0.265066	0.00247672
SASH1	1.41e-07	-0.594016	0.0025499
ZFYVE28	1.41e-07	-1.10077	0.00255321
SLCO2B1	1.41e-07	-0.332163	0.00255452
CNIH3	1.43e-07	-2.62119	0.00258602
ALKBH5	1.5e-07	-0.350318	0.00271815
STARD3	1.51e-07	-0.390194	0.00273649
BSCL2	1.52e-07	0.207893	0.00274892
DAPK1	1.56e-07	-0.425741	0.00282679
HAVCR2	1.57e-07	-0.33212	0.0028446
MSC	1.6e-07	-2.47288	0.0028912
MMAB	1.64e-07	0.398681	0.00295788
NEDD4L	1.64e-07	-0.673794	0.00296422
JPT2	1.64e-07	-0.77031	0.00297205
DBF4	1.66e-07	-1.63479	0.00300937
NKG7	1.68e-07	0.331397	0.00303874
PLA2G6	1.74e-07	1.00262	0.00315036
MTX1	1.78e-07	0.416717	0.00321446
IFITM2	1.81e-07	0.225742	0.00327568
APOBEC3H	1.84e-07	0.940583	0.00332863
B3GNT9	1.85e-07	-1.29338	0.00333779
PALM2-AKAP2	1.87e-07	-2.16571	0.00337671
ITGAV	1.88e-07	-0.462649	0.003404
ATPAF1	1.94e-07	0.256819	0.00350527
PIP4K2A	1.96e-07	0.218711	0.00353585
RNH1	1.97e-07	-0.293435	0.00356279
EBP	1.98e-07	0.421181	0.0035776
CKAP2L	2e-07	-4.46494	0.00362189
CCNH	2.02e-07	0.322418	0.00365033
KDELR3	2.1e-07	-2.35241	0.00379473
WDR91	2.19e-07	-0.773087	0.00396803
RALB	2.2e-07	0.226099	0.0039838
TTC7B	2.21e-07	-0.642788	0.00400405
C17orf75	2.22e-07	0.464751	0.00401656
PIGT	2.22e-07	0.257844	0.0040221
NDUFA7	2.24e-07	0.38918	0.00405772
SLC11A2	2.29e-07	-0.414354	0.0041461
ARL3	2.32e-07	0.321024	0.00418686
STARD4	2.33e-07	0.410667	0.00421357
GPX4	2.39e-07	-0.33073	0.00432254
ENTHD1	2.49e-07	-5.2506	0.00449706
OXR1	2.52e-07	0.263691	0.00456363
MSANTD3	2.59e-07	-0.770533	0.00468062
SLC47A1	2.62e-07	-1.66636	0.00474425
SLC46A2	2.63e-07	0.558368	0.00476023
DUSP3	2.64e-07	-0.340531	0.00476576
NMD3	2.64e-07	0.207138	0.00477494
TNFRSF8	2.65e-07	0.773702	0.004795
FMN1	2.67e-07	-0.535551	0.00482265
KCNMA1	2.69e-07	-0.435106	0.00487217
AGAP3	2.7e-07	-0.524181	0.00488605
PGAM1	2.76e-07	0.47347	0.00499174
LY96	2.77e-07	-0.294037	0.00501725
HMMR	2.77e-07	-3.68468	0.00501773
SLCO3A1	2.81e-07	0.249132	0.00507219
CBFA2T3	2.83e-07	0.246297	0.00512057
PTDSS1	2.83e-07	0.215378	0.00512366
RWDD2A	2.9e-07	0.577025	0.00523656
GPRC5B	2.99e-07	-1.57997	0.00540976
SLC9A3R2	3.05e-07	0.852339	0.00552
ETNK1	3.1e-07	-0.477014	0.00560132
NDC80	3.13e-07	-3.39811	0.00565178
FAM98B	3.15e-07	0.291204	0.00570011
METTL5	3.21e-07	0.274341	0.00580143
SLC22A4	3.22e-07	0.885848	0.00582008
MTLN	3.34e-07	0.286336	0.00603264
PNMA1	3.34e-07	-0.672703	0.0060368
EIF4EBP1	3.34e-07	-0.563687	0.00603849
PCTP	3.45e-07	0.340658	0.00624623
LIPC	3.46e-07	1.4213	0.00626233
MGAT5	3.52e-07	-0.54831	0.00637024
PLA2G15	3.59e-07	-0.487722	0.00649113
CASKIN2	3.66e-07	-1.61037	0.00661541
NUDT9	3.68e-07	-0.536766	0.00664548
LRRC58	3.7e-07	-0.583238	0.00669025
NAV2	3.73e-07	-2.82989	0.00674656
PLOD2	3.77e-07	-1.3992	0.00681224
METTL1	3.83e-07	-1.16009	0.0069301
TGIF2	3.84e-07	0.437653	0.00693909
SELENOM	3.84e-07	-0.920507	0.00694217
HECTD3	3.85e-07	-0.570273	0.00695688
NF1	3.97e-07	0.209786	0.00717703
PBLD	4.01e-07	-1.44078	0.00725831
CABP4	4.04e-07	1.14219	0.00730519
CORO2A	4.08e-07	0.383052	0.00737487
PEAK3	4.2e-07	0.696802	0.00759009
PPP3R1	4.22e-07	-0.30535	0.00763048
PDLIM7	4.25e-07	0.212537	0.007688
TTC25	4.25e-07	1.39843	0.00769365
AHSA1	4.27e-07	-0.435518	0.00772719
TRIM22	4.34e-07	0.211776	0.00784142
KCP	4.46e-07	-5.46018	0.00806498
RHEB	4.51e-07	-0.505347	0.00816126
UQCRH	4.63e-07	0.242233	0.00836477
INTS9	4.64e-07	0.385647	0.00838118
IFI35	4.7e-07	0.241777	0.00850047
ECSCR	4.71e-07	1.91781	0.00852471
CAMKK2	4.73e-07	0.245812	0.00855339
TM7SF2	4.75e-07	0.454002	0.0085869
TRAPPC11	4.8e-07	0.228554	0.00867918
NDUFAB1	4.83e-07	0.218869	0.00872646
SNX29	4.83e-07	-0.614499	0.00873439
NEK2	4.85e-07	-5.74986	0.00877333
PLK1	5.01e-07	-3.57699	0.00905886
SFXN2	5.05e-07	-1.47456	0.00912246
HSPA13	5.11e-07	-0.647213	0.00923833
LANCL3	5.12e-07	0.877065	0.00924898
ENPP2	5.16e-07	0.404987	0.00932442
POU2F2	5.2e-07	0.25538	0.00939538
CRK	5.3e-07	-0.440074	0.0095869
FIBP	5.34e-07	0.341198	0.00964949
WLS	5.36e-07	-0.444852	0.00968888
PTGES	5.36e-07	-4.23589	0.00969003
SRSF3	5.4e-07	0.214125	0.00976241
DCAF11	5.42e-07	0.278674	0.00979442
CREB3	5.5e-07	-0.602367	0.00994384
FABP5	5.54e-07	-0.716414	0.0100162
FAM117B	5.54e-07	0.448258	0.0100202
UBE2E1	5.6e-07	0.220487	0.0101308
MPRIP	5.61e-07	0.222588	0.0101527
NMNAT1	5.63e-07	0.343655	0.0101739
TGFB1	5.71e-07	0.246647	0.0103325
EAF1	5.78e-07	-0.418852	0.0104499
NRN1	5.81e-07	0.713825	0.0105041
AASDHPPT	5.86e-07	0.270667	0.010602
NUDT3	5.9e-07	0.224516	0.0106732
DNTTIP2	5.91e-07	0.220153	0.0106827
TTC3	5.94e-07	-0.398838	0.0107368
FUT7	6.17e-07	0.71404	0.0111613
GOLT1B	6.29e-07	-0.540549	0.0113735
TMEM144	6.4e-07	-0.772398	0.0115728
STARD7	6.44e-07	0.250753	0.0116448
ABHD4	6.59e-07	-0.801589	0.011912
GTF2IRD1	6.71e-07	-1.27003	0.0121381
CDC20	6.72e-07	-3.99224	0.0121434
BTG3	6.79e-07	0.256048	0.0122765
TMEM164	6.82e-07	0.244291	0.0123282
PRKAA1	6.82e-07	0.224343	0.0123317
MCTS1	6.83e-07	0.301488	0.0123418
NTAN1	6.83e-07	-0.523054	0.0123435
STX7	6.98e-07	-0.312255	0.012613
NEU1	7e-07	-0.337789	0.0126562
CLEC2B	7.01e-07	-0.404892	0.0126718
MALT1	7.01e-07	-0.699255	0.0126813
OIP5	7.06e-07	-3.04596	0.012772
PARM1	7.09e-07	1.58007	0.0128204
SHMT2	7.22e-07	-0.788376	0.0130523
PLIN2	7.22e-07	-1.36416	0.0130562
CARD16	7.47e-07	0.709499	0.0135055
SLC36A1	7.54e-07	-0.478571	0.0136347
APOBEC3D	7.62e-07	1.22754	0.0137844
RAD51AP1	7.66e-07	-1.84333	0.0138563
ZNF770	7.67e-07	0.595106	0.0138649
NIPAL3	7.81e-07	0.326029	0.0141271
NDUFS7	7.83e-07	0.226011	0.0141543
DLD	7.84e-07	0.248718	0.0141749
GNB4	8.08e-07	-0.347494	0.014611
SF3A3	8.21e-07	0.283021	0.0148413
CPT2	8.22e-07	0.216083	0.0148652
MRC1	8.25e-07	-0.223574	0.0149199
ARMC9	8.33e-07	-1.57286	0.0150681
SMDT1	8.35e-07	0.237782	0.0151036
SLC18B1	8.39e-07	-0.638211	0.0151669
DAGLB	8.41e-07	0.287085	0.0151994
NPBWR1	8.48e-07	2.26934	0.0153266
SNAPC2	8.52e-07	0.334674	0.0154075
COG3	8.54e-07	-0.555268	0.0154466
VPS18	8.55e-07	-0.661684	0.0154689
LRRC59	8.61e-07	-0.503456	0.0155725
RAB4B	8.66e-07	0.282163	0.0156549
RFXANK	8.69e-07	0.235941	0.0157138
CTSW	8.81e-07	0.544087	0.0159359
EDNRB	8.98e-07	-2.13062	0.0162369
CHIT1	9.01e-07	-4.38817	0.0162999
LDLR	9.12e-07	0.350065	0.0164992
SHCBP1	9.16e-07	-2.46649	0.0165721
CD320	9.22e-07	-1.94807	0.0166731
MCRIP1	9.31e-07	-0.509794	0.0168274
CALML4	9.42e-07	0.367531	0.0170277
ATP5F1B	9.49e-07	0.203405	0.0171567
CHST2	9.56e-07	0.229403	0.0172892
DEPTOR	9.58e-07	-1.64664	0.0173254
CCN3	9.62e-07	-1.63497	0.017401
RECK	9.7e-07	0.561509	0.0175457
ARSB	9.71e-07	-0.437844	0.0175555
CCM2L	9.79e-07	1.15725	0.0177033
RNF41	9.99e-07	0.218722	0.0180673
CDR2	1.01e-06	-0.8166	0.0182998
TAOK2	1.02e-06	0.224354	0.0184117
RDX	1.02e-06	-0.627354	0.0185306
CYTH4	1.04e-06	-0.391911	0.0188817
CDCA5	1.05e-06	-3.08523	0.0190424
PYCR2	1.09e-06	0.256618	0.0196621
RBM47	1.09e-06	-0.291205	0.0197581
CASP10	1.1e-06	0.222554	0.019976
MAPK13	1.11e-06	-0.485573	0.0200529
PDGFB	1.13e-06	-1.31362	0.0204213
LIMA1	1.15e-06	0.390195	0.0207664
ARHGAP22	1.15e-06	-0.817279	0.0208759
HJURP	1.18e-06	-4.21694	0.0213397
PHACTR2	1.19e-06	0.215929	0.0214339
EEF1AKMT4	1.21e-06	-1.16585	0.0218031
MPPED2	1.21e-06	-1.54828	0.021858
UBA7	1.28e-06	0.254443	0.0232065
NEK9	1.29e-06	0.252998	0.0233802
NAT8L	1.31e-06	-1.98549	0.0237523
NUF2	1.32e-06	-3.04974	0.0239248
N4BP2L1	1.34e-06	0.227062	0.024185
UNC5B	1.35e-06	0.514266	0.0244596
PSMA2	1.35e-06	0.233338	0.0244739
PLAGL2	1.37e-06	0.356803	0.0247317
B3GALNT1	1.38e-06	0.261273	0.0249967
DVL2	1.4e-06	-0.654729	0.0253644
MIB2	1.41e-06	-0.832306	0.0254827
SLC4A2	1.44e-06	-0.586106	0.0260103
GOLGA2	1.45e-06	-0.771061	0.0262734
ZNF555	1.46e-06	0.587003	0.0264496
ARHGAP20	1.46e-06	1.03979	0.0264623
ACLY	1.47e-06	0.309025	0.0265247
DHX36	1.47e-06	0.24438	0.026548
ACOT8	1.49e-06	0.354103	0.0269042
PLA2G2C	1.5e-06	1.00361	0.0271029
MFSD2A	1.52e-06	-0.986251	0.0275212
KLF2	1.52e-06	0.341822	0.0275441
HSPH1	1.55e-06	-0.538024	0.0280486
ZFYVE9	1.55e-06	-1.954	0.0280534
ATP5MC3	1.61e-06	0.205203	0.0290602
AARS	1.61e-06	-0.881752	0.0290751
TNF	1.63e-06	0.405084	0.0294322
PEX19	1.63e-06	0.351717	0.029525
GLA	1.66e-06	-0.349048	0.0299944
ZNF593	1.68e-06	0.484635	0.030327
AKR1A1	1.68e-06	-0.281768	0.0304089
NAPA	1.69e-06	-0.314487	0.0305998
SKIL	1.7e-06	0.201596	0.0307203
AP3D1	1.72e-06	-0.355475	0.0311454
ESCO2	1.73e-06	-2.60911	0.0312902
PLEKHO2	1.74e-06	-0.272897	0.0315418
RFC2	1.84e-06	0.347748	0.0332825
CCL3	1.86e-06	-1.09599	0.0335899
ECM1	1.87e-06	-0.44029	0.0338603
TSPAN13	1.88e-06	1.04002	0.0339045
STXBP1	1.88e-06	-0.909607	0.0339178
RHBDD1	1.9e-06	0.370925	0.0343329
SLF2	1.9e-06	-0.735915	0.03441
CPM	1.91e-06	-0.433646	0.0344971
CD274	1.92e-06	0.320074	0.0346689
KIAA1143	1.92e-06	0.32914	0.0346914
TAGLN	1.93e-06	0.439282	0.0348086
GLT8D1	1.95e-06	0.207034	0.0351888
NR1H3	1.96e-06	-0.692252	0.0353997
APBA1	1.97e-06	-1.12032	0.035583
NSD1	1.98e-06	0.206288	0.0358008
NLRP2	2e-06	0.349496	0.0360977
RAB11A	2.02e-06	0.223697	0.0366123
HASPIN	2.03e-06	-4.46635	0.0366586
ABCG1	2.04e-06	-0.383263	0.0368381
TXLNA	2.06e-06	-0.426779	0.0372223
TOP2A	2.07e-06	-3.29577	0.0373461
PSAT1	2.11e-06	-2.74241	0.038133
CYFIP2	2.15e-06	0.44991	0.0388989
SLC2A13	2.17e-06	-0.961049	0.0391556
CHDH	2.19e-06	0.385148	0.0395958
IVD	2.2e-06	0.349887	0.039804
TM2D1	2.21e-06	0.247465	0.0399061
DDX6	2.22e-06	0.208749	0.0401121
SNRPB2	2.25e-06	0.201416	0.0406142
EBPL	2.27e-06	0.402091	0.0409912
CLEC12B	2.27e-06	0.369544	0.0411139
SMIM27	2.45e-06	0.328418	0.0443055
CCL8	2.45e-06	-0.895165	0.0443836
GTF3A	2.46e-06	0.217668	0.0445477
DTX1	2.48e-06	-3.62248	0.0447696
LRRFIP2	2.51e-06	0.235543	0.0453907
SUOX	2.52e-06	0.501004	0.0455205
MAGEH1	2.54e-06	-0.759502	0.0459317
SIGLEC7	2.54e-06	0.342537	0.045984
GLCE	2.56e-06	0.242889	0.0462426
TANC2	2.56e-06	-0.619879	0.0463577
DDX19B	2.6e-06	0.357687	0.0470681
RPIA	2.63e-06	0.398002	0.0475669
ZMAT3	2.63e-06	0.258593	0.0475874
CEACAM3	2.67e-06	0.773132	0.0482203
NCOA3	2.72e-06	0.203675	0.0491912

## Sheet: Clusters_3_3D_CC_MD
	p_val	avg_log2FC	p_val_adj
CXCL16	3.88e-237	1.29591	7.02e-233
OLR1	4.01e-208	2.86348	7.25e-204
MARCKS	1.36e-167	-1.67273	2.46e-163
STAB1	2.75e-167	-2.56913	4.98e-163
F13A1	1.34e-164	-3.15833	2.43e-160
TYMP	1.83e-158	-1.42993	3.31e-154
TTYH3	1.6e-153	-1.09425	2.89e-149
LTA4H	5.7e-148	1.23032	1.03e-143
TIMP1	1.82e-145	1.07377	3.29e-141
GPR34	6.8e-143	-2.02299	1.23e-138
CD44	2.14e-140	0.905731	3.87e-136
SLC11A1	1.66e-139	1.54135	2.99e-135
BTG1	4e-136	1.26803	7.22e-132
AP1B1	8e-136	-1.27633	1.45e-131
MAF	2.87e-134	-1.58997	5.2e-130
CCL2	2.5e-133	-2.13796	4.52e-129
APLP2	3.14e-125	0.577602	5.68e-121
CTSZ	1.98e-123	-0.887806	3.57e-119
C1QC	2.22e-123	-1.14748	4.02e-119
GLIPR1	1.37e-121	-1.43869	2.48e-117
SLCO2B1	4.4e-120	-1.2511	7.96e-116
LYZ	1.6e-119	0.809241	2.9e-115
IFNGR1	1.92e-119	0.888833	3.47e-115
CD300E	1.8e-118	1.94313	3.25e-114
SIGLEC1	4.4e-117	-2.58938	7.95e-113
FTH1	1.16e-116	0.940599	2.1e-112
IDH1	1.79e-116	-1.21954	3.24e-112
SELENOP	2.34e-115	-1.9409	4.23e-111
SOD2	5.89e-113	0.879585	1.07e-108
TMEM106A	4.49e-108	-1.75346	8.13e-104
BST2	1.05e-107	-0.97972	1.9e-103
CDA	4.97e-107	1.38363	8.98e-103
VNN2	2.42e-104	2.15748	4.38e-100
S100A8	5.4e-104	1.11835	9.76e-100
TNNT1	4.03e-103	1.4058	7.28e-99
CMKLR1	6.27e-103	-1.2385	1.13e-98
EVI2B	1.13e-101	1.05153	2.04e-97
LGMN	2.27e-101	-2.0061	4.1e-97
GRINA	1.07e-99	0.611913	1.94e-95
NRP1	3.59e-99	-1.01788	6.49e-95
ADAP2	4.29e-98	-1.57765	7.77e-94
MERTK	5.72e-98	-2.21758	1.03e-93
ADORA3	7.09e-98	-4.1943	1.28e-93
ST6GAL1	8.44e-98	-2.1379	1.53e-93
S100A6	9.29e-98	0.737063	1.68e-93
MS4A7	1.51e-96	0.826078	2.74e-92
FCGRT	5.09e-96	-1.05603	9.2e-92
AQP9	6.63e-96	1.25187	1.2e-91
F11R	1.17e-93	1.05372	2.12e-89
TBC1D9B	1.37e-93	-0.946544	2.48e-89
ALDH2	7.15e-93	1.0941	1.29e-88
CD93	4.56e-92	-1.94215	8.24e-88
FPR3	4.71e-92	-1.07869	8.52e-88
MAT2A	4.24e-91	-1.36514	7.66e-87
STT3A	1.82e-90	-1.08005	3.29e-86
AP2A2	2.2e-90	-1.16138	3.98e-86
VIM	6.52e-90	0.67297	1.18e-85
FCGBP	1.05e-89	-3.70227	1.9e-85
SLC44A1	2.43e-89	0.897502	4.39e-85
ARHGAP4	2.56e-89	-1.19356	4.63e-85
MMP2	2.31e-88	-2.47011	4.17e-84
ICAM3	1.7e-87	2.33422	3.08e-83
CAMK1	1.78e-87	-1.46139	3.21e-83
SULF2	5.96e-87	1.20104	1.08e-82
TYROBP	2.55e-86	0.440901	4.61e-82
ACADVL	3.08e-86	-1.06922	5.57e-82
DNMT1	3.55e-86	-1.46344	6.42e-82
PLD3	8.01e-86	-0.782179	1.45e-81
IGFBP4	1.96e-85	-2.94794	3.54e-81
A2M	2.08e-85	-1.31352	3.76e-81
CXCR4	4.21e-85	1.52053	7.61e-81
HMOX1	2.03e-84	-1.17664	3.66e-80
NDRG1	3.02e-84	1.4827	5.46e-80
MFSD1	9.88e-84	-0.694575	1.79e-79
VNN1	5.55e-83	2.46122	1e-78
BRI3	1.58e-82	0.576448	2.85e-78
RASSF4	2.27e-82	-0.964229	4.11e-78
BASP1	5.1e-82	1.39151	9.22e-78
NCF4	3.13e-81	-0.982406	5.66e-77
ECM1	4.41e-81	-1.35752	7.97e-77
CALR	1.51e-80	-0.980908	2.73e-76
SLC9A9	6.77e-80	-1.8083	1.22e-75
IFITM10	1.53e-79	1.89992	2.76e-75
HSPA8	2.32e-79	-1.01359	4.2e-75
ASAH1	4.73e-79	0.707364	8.56e-75
RGL1	6.37e-79	-1.62014	1.15e-74
RNASE6	1.39e-78	-0.940022	2.51e-74
MRC1	1.45e-78	0.53645	2.63e-74
ADGRE3	5.82e-78	1.39099	1.05e-73
NCF2	9.44e-78	0.649473	1.71e-73
IFI30	1.06e-77	0.526246	1.92e-73
PLTP	1.43e-76	-1.85163	2.59e-72
CD9	1.51e-76	1.10961	2.72e-72
VSIR	2.67e-76	0.908508	4.82e-72
ITGB2	7.91e-76	0.511199	1.43e-71
PLAUR	1.26e-75	1.00719	2.29e-71
CD163	2.99e-74	-0.982493	5.4e-70
TNFSF13	3.5e-74	-0.631331	6.33e-70
IDH2	7.09e-74	-1.115	1.28e-69
LILRB5	1.82e-73	-1.9385	3.3e-69
GATM	2.08e-73	-1.84176	3.77e-69
NT5DC2	2.6e-73	-2.38908	4.7e-69
LACC1	3.41e-73	-1.31405	6.16e-69
ETV5	3.72e-73	-1.67225	6.73e-69
ITGB5	4.75e-73	-0.909535	8.6e-69
MCOLN1	6.26e-73	-1.03834	1.13e-68
PNRC1	2.26e-72	0.717642	4.09e-68
CRIP1	2.7e-72	1.17117	4.89e-68
FCAR	4.13e-72	1.30386	7.47e-68
FERMT3	1.35e-71	-0.652098	2.44e-67
SUCNR1	1.66e-71	-1.46343	3.01e-67
GPAA1	1.97e-71	-1.10631	3.56e-67
FNDC3A	2.02e-71	1.07605	3.65e-67
CD209	2.38e-71	-1.1315	4.31e-67
FUCA2	7.92e-71	-0.951042	1.43e-66
C1orf162	9.5e-71	-0.976774	1.72e-66
NLN	2.09e-70	-1.34025	3.78e-66
FRMD4A	2.28e-70	-1.74284	4.12e-66
CFL1	5.59e-70	-0.510565	1.01e-65
CCL13	7.53e-70	-2.25255	1.36e-65
CSF1R	1.02e-69	-0.682247	1.85e-65
SDC3	2.14e-69	-0.985874	3.86e-65
TSPAN15	2.58e-69	-2.16913	4.66e-65
PARVG	8.42e-69	-0.875441	1.52e-64
ANKH	1e-68	-1.25016	1.81e-64
SLC38A7	1.01e-68	-1.34132	1.82e-64
AKR1A1	1.64e-68	-0.824615	2.97e-64
MGAT4A	1.66e-68	-1.08615	3.01e-64
DBNL	2.93e-68	-0.767005	5.3e-64
CYTIP	9.38e-67	1.34802	1.7e-62
HYOU1	1.46e-66	-1.31844	2.64e-62
GRN	1.96e-66	0.430905	3.55e-62
SLC7A8	2.68e-66	-1.36716	4.84e-62
PFN1	4.44e-66	-0.522168	8.04e-62
C1QB	9.88e-66	-1.27327	1.79e-61
SLC46A1	2.11e-65	-1.22099	3.82e-61
HNRNPA2B1	5.55e-65	-0.741248	1e-60
THBS1	1.03e-64	1.20951	1.85e-60
YIF1B	2.59e-64	-1.06775	4.68e-60
STAT2	5.56e-64	-1.11347	1e-59
FMN1	2.27e-63	-1.17343	4.11e-59
IL7R	2.41e-63	-1.55151	4.36e-59
LGALS9	2.57e-63	-0.912081	4.65e-59
CTSH	1.02e-62	0.499223	1.84e-58
TNFRSF11A	1.3e-62	-3.83844	2.35e-58
TXNDC5	1.37e-62	-1.13062	2.48e-58
IVNS1ABP	1.68e-62	0.779993	3.03e-58
MAPK13	2.21e-62	-1.03416	3.99e-58
FRMD4B	2.96e-62	-1.25755	5.35e-58
JUND	5.27e-62	0.777382	9.52e-58
SERPINB9	5.46e-62	-1.68236	9.88e-58
CD180	9.96e-62	-2.58963	1.8e-57
EREG	1.52e-61	2.19787	2.74e-57
CNBP	1.97e-61	0.755996	3.56e-57
DEF6	3.02e-61	-1.11957	5.46e-57
P2RY6	3.65e-61	-1.27702	6.61e-57
GIPC1	4.54e-61	-1.11625	8.21e-57
STON2	6.23e-61	-1.89074	1.13e-56
CYFIP1	7.02e-61	-0.699618	1.27e-56
CD37	7.68e-61	0.646763	1.39e-56
MS4A6A	1.28e-60	-0.759814	2.32e-56
CORO1A	1.76e-60	-0.96132	3.18e-56
TRIM47	2.24e-60	-2.1795	4.04e-56
PLXND1	2.66e-60	-0.670699	4.82e-56
ENPP2	2.88e-60	-1.79346	5.2e-56
RAB3IL1	2.91e-60	-1.69791	5.26e-56
GAS7	5.02e-60	-0.831428	9.08e-56
VNN3	7.03e-60	2.89461	1.27e-55
SRPRB	1.23e-59	-1.28117	2.23e-55
LHFPL2	2.08e-59	-0.888075	3.76e-55
TMEM176A	7.87e-59	0.67447	1.42e-54
OLFML2B	1.61e-58	-0.881963	2.91e-54
GOLGA3	1.84e-58	-1.28175	3.32e-54
UCP2	2.86e-58	-0.689639	5.18e-54
ALDH16A1	5.32e-57	-1.76452	9.62e-53
LILRA5	9.54e-57	0.959876	1.73e-52
FCER1G	1.08e-56	0.401642	1.95e-52
ARHGAP9	1.23e-56	-1.00291	2.23e-52
VMO1	1.41e-56	1.24797	2.56e-52
MCEMP1	1.68e-56	1.40651	3.03e-52
INF2	1.69e-56	-0.907056	3.06e-52
MGLL	3.74e-56	-1.47693	6.77e-52
YIF1A	1.03e-55	-1.04999	1.85e-51
PSMB10	1.82e-55	-0.784454	3.29e-51
ACP2	2.5e-55	-0.717051	4.52e-51
CXCL5	2.81e-55	1.09746	5.09e-51
NAGK	3.33e-55	-0.680714	6.03e-51
AMDHD2	4.84e-55	-1.39399	8.76e-51
MYDGF	6.04e-55	-0.652846	1.09e-50
FSCN1	1.48e-54	-2.12739	2.67e-50
ITPR2	1.49e-54	-0.853861	2.69e-50
DAPK1	1.84e-54	-0.87279	3.33e-50
KIAA0100	2.31e-54	-0.625649	4.18e-50
TLR7	2.69e-54	-1.63296	4.87e-50
CTSS	2.7e-54	0.363957	4.88e-50
CLIP4	3.46e-54	0.921006	6.26e-50
GRAMD4	5.67e-54	-0.868542	1.02e-49
GAL3ST4	9.08e-54	-3.99683	1.64e-49
MCL1	1.46e-53	0.74968	2.63e-49
AMPD3	2.25e-53	-0.956334	4.06e-49
TSPAN33	2.35e-53	-1.14217	4.25e-49
TRIM14	3.61e-53	-0.852001	6.52e-49
CTSL	4.89e-53	-0.986047	8.85e-49
HSPA5	5.03e-53	-1.04117	9.1e-49
CLN6	5.83e-53	-1.04826	1.05e-48
SEPTIN2	1.08e-52	-0.746234	1.94e-48
ME1	1.09e-52	-0.809277	1.97e-48
HNRNPA3	1.98e-52	-0.857425	3.58e-48
FUS	2.21e-52	-1.10643	3.99e-48
ADAMTSL4	2.26e-52	0.665099	4.09e-48
ATP8B4	2.31e-52	-0.973612	4.18e-48
NAGA	2.65e-52	-0.751535	4.78e-48
CPD	5.13e-52	0.955262	9.28e-48
CAPZB	5.62e-52	-0.585178	1.02e-47
AIF1	6.26e-52	-0.469736	1.13e-47
CFP	7.64e-52	0.779223	1.38e-47
COMT	9.18e-52	-0.592244	1.66e-47
COPG1	1.27e-51	-0.736227	2.29e-47
NUDT14	1.99e-51	-1.21569	3.59e-47
CTSB	2.41e-51	-0.692638	4.35e-47
GALM	2.5e-51	-0.801328	4.53e-47
SLC31A1	3.23e-51	0.997129	5.84e-47
CHID1	3.75e-51	-0.950091	6.78e-47
CRELD2	4.39e-51	-1.28761	7.95e-47
TRPV2	4.83e-51	-0.991805	8.73e-47
CALU	6.7e-51	-0.796729	1.21e-46
TBC1D14	9.8e-51	-0.703483	1.77e-46
THBD	1.82e-50	-1.53781	3.29e-46
LILRA2	1.91e-50	1.33067	3.45e-46
MLEC	2.33e-50	-0.813623	4.22e-46
SEPTIN11	3.41e-50	-0.882159	6.17e-46
EVI2A	3.8e-50	0.901534	6.87e-46
NRP2	5.9e-50	-0.782435	1.07e-45
TXNIP	7.18e-50	0.50814	1.3e-45
KCTD12	8.5e-50	-0.518129	1.54e-45
PDIA3	1.19e-49	-0.706438	2.15e-45
APRT	1.3e-49	-0.70113	2.36e-45
PI4KA	1.4e-49	-0.851278	2.53e-45
PSMC4	1.47e-49	-1.17226	2.65e-45
SDF2L1	1.47e-49	-1.22559	2.66e-45
ASPH	2.77e-49	-0.684676	5e-45
RAB27A	3.1e-49	0.89182	5.6e-45
HOMER3	5.53e-49	-0.816542	1e-44
MEF2C	7.16e-49	-1.26703	1.3e-44
CD163L1	8.2e-49	-2.59151	1.48e-44
RASSF5	8.27e-49	0.966091	1.5e-44
YWHAH	9.94e-49	-1.0877	1.8e-44
ABHD5	1.67e-48	1.57264	3.01e-44
COPB2	2.55e-48	-0.564955	4.61e-44
FASN	3.02e-48	-1.69722	5.45e-44
PLBD1	4.04e-48	0.991261	7.3e-44
REEP3	4.18e-48	0.9862	7.57e-44
FXYD5	6.66e-48	0.480227	1.2e-43
CLTC	7.43e-48	-0.824598	1.34e-43
SCD	7.94e-48	-0.933605	1.44e-43
EMP2	1.05e-47	-2.15996	1.89e-43
CORO7	1.58e-47	-0.805025	2.86e-43
SLC36A1	1.83e-47	-0.85263	3.31e-43
ETNK1	2.63e-47	-0.986238	4.76e-43
ITGAM	5.75e-47	0.476623	1.04e-42
DMAC1	6.68e-47	-0.792359	1.21e-42
RAB39A	8.07e-47	-1.057	1.46e-42
LMNA	8.34e-47	-0.775645	1.51e-42
ITGA4	9.78e-47	-1.70482	1.77e-42
SH3GL1	1.51e-46	-0.852379	2.73e-42
MANF	2.03e-46	-0.962486	3.66e-42
MT-CO3	2.15e-46	-1.97547	3.89e-42
GOSR2	2.29e-46	-0.970328	4.14e-42
SEC24D	2.37e-46	-1.00239	4.28e-42
SCAMP2	4.19e-46	-0.519533	7.58e-42
TNFRSF1B	4.53e-46	0.631771	8.19e-42
MMD	8.27e-46	-0.912558	1.5e-41
FBP1	8.83e-46	0.343646	1.6e-41
TMSB4X	8.88e-46	0.393828	1.61e-41
PTMS	9.56e-46	-0.716401	1.73e-41
S100A10	9.75e-46	0.526545	1.76e-41
ADAM15	1.13e-45	-0.941759	2.05e-41
DNM1L	1.21e-45	-0.981238	2.2e-41
CD55	1.34e-45	1.06201	2.42e-41
SEC13	1.55e-45	-0.704573	2.8e-41
GTF3C6	1.79e-45	-0.948857	3.24e-41
PGD	1.95e-45	0.471158	3.53e-41
HEATR3	2.52e-45	-0.961617	4.56e-41
VARS	2.77e-45	-1.35036	5e-41
SRM	3.48e-45	-1.1729	6.29e-41
SLC16A1	3.8e-45	-1.35544	6.87e-41
CPED1	5.72e-45	-0.830263	1.03e-40
POLR2L	7.15e-45	-0.65625	1.29e-40
TMC8	9.46e-45	-0.782226	1.71e-40
AUP1	1.19e-44	-0.920471	2.16e-40
PSTPIP1	1.27e-44	-0.946113	2.29e-40
ABCC5	1.34e-44	-1.59939	2.42e-40
PDIA6	1.35e-44	-0.628453	2.44e-40
SYK	1.53e-44	-0.458224	2.76e-40
ITGA9	2.42e-44	-2.55632	4.37e-40
BLNK	3.11e-44	-1.23061	5.62e-40
HPGDS	3.93e-44	-1.54362	7.1e-40
RAPH1	4.76e-44	-0.843476	8.61e-40
GSDMD	7.52e-44	-0.935163	1.36e-39
EPB41L2	8.52e-44	-0.961332	1.54e-39
IKBKE	8.81e-44	-1.1613	1.59e-39
DTX3L	9.11e-44	-0.792239	1.65e-39
APEH	1.03e-43	-0.74623	1.86e-39
TMEM165	1.09e-43	-0.735016	1.96e-39
SLC25A39	1.48e-43	-0.566865	2.67e-39
PLCB2	1.55e-43	-0.714536	2.8e-39
STAC	2.61e-43	1.15922	4.72e-39
RGS2	2.9e-43	1.76966	5.24e-39
PLA2G15	3.31e-43	-0.902483	5.98e-39
BCL2L11	3.87e-43	1.04568	7e-39
CYP27A1	4.47e-43	0.505237	8.09e-39
ADCY7	4.67e-43	-0.816804	8.44e-39
CLEC12A	5.04e-43	1.17749	9.12e-39
PARVB	5.09e-43	-0.616741	9.2e-39
IL3RA	5.53e-43	1.18773	9.99e-39
TCIRG1	5.91e-43	-0.726786	1.07e-38
LARS	6.08e-43	-0.806698	1.1e-38
TIMM13	1.07e-42	-0.618007	1.93e-38
LONP1	1.13e-42	-0.92997	2.03e-38
BLVRB	1.14e-42	-0.812544	2.07e-38
CD38	1.17e-42	-0.908397	2.12e-38
HM13	1.25e-42	-0.579331	2.26e-38
DPP7	1.32e-42	-0.530819	2.39e-38
PPIB	2.33e-42	-0.682229	4.21e-38
S1PR2	2.36e-42	-1.04811	4.27e-38
HCLS1	2.78e-42	-0.485479	5.04e-38
ERCC1	3.11e-42	-0.6936	5.62e-38
TCF4	3.23e-42	-0.98172	5.84e-38
RRBP1	3.43e-42	-0.731944	6.2e-38
NME1	3.45e-42	-1.70782	6.24e-38
ARSB	3.52e-42	-0.717791	6.36e-38
EHBP1L1	3.62e-42	-0.693901	6.55e-38
APEX1	3.94e-42	-0.776898	7.13e-38
DNPH1	4.18e-42	-1.18109	7.55e-38
TMIGD3	4.53e-42	-2.8732	8.19e-38
LAP3	5.82e-42	-0.649612	1.05e-37
ARHGAP1	6.71e-42	-0.57165	1.21e-37
ACAT1	7.21e-42	-0.845439	1.3e-37
TMEM236	8.71e-42	-0.776092	1.58e-37
FLII	1.01e-41	-0.495182	1.83e-37
NABP1	1.11e-41	-1.00021	2e-37
ERO1A	1.38e-41	0.702211	2.49e-37
MAFB	1.38e-41	-0.573761	2.5e-37
CALHM2	1.84e-41	-0.660786	3.33e-37
MT-ATP6	1.96e-41	-1.76951	3.54e-37
HSPH1	2.44e-41	-0.930002	4.4e-37
ID2	2.47e-41	-1.48035	4.47e-37
TIMM23	2.53e-41	-0.788026	4.58e-37
RASSF2	2.94e-41	-0.551882	5.31e-37
TREM2	3.33e-41	-0.729663	6.03e-37
UBA7	6.1e-41	-1.08607	1.1e-36
SLC2A3	6.93e-41	1.41872	1.25e-36
SERPINA1	8.14e-41	0.791793	1.47e-36
UQCC2	8.62e-41	-0.856051	1.56e-36
TREM1	1.01e-40	0.942568	1.82e-36
FAM20C	1.04e-40	-0.671294	1.87e-36
COPS7A	1.07e-40	-0.653318	1.94e-36
MARCO	1.17e-40	0.92542	2.12e-36
FGD2	1.79e-40	-0.851941	3.24e-36
QPCT	2.01e-40	1.12329	3.63e-36
PTPRO	2.46e-40	-0.712037	4.45e-36
HK2	2.57e-40	0.93808	4.65e-36
TNS3	2.6e-40	-0.689568	4.7e-36
GIMAP7	3.16e-40	-0.95649	5.72e-36
MPEG1	4.05e-40	-0.565108	7.33e-36
RNASE2	4.77e-40	-1.38153	8.63e-36
SRSF2	4.78e-40	-0.860225	8.64e-36
RHOBTB1	4.8e-40	-1.00208	8.67e-36
ALOX5	5.92e-40	-0.518943	1.07e-35
LPXN	6.94e-40	-0.519763	1.25e-35
PLXNC1	7.35e-40	-0.974569	1.33e-35
AGTRAP	7.61e-40	0.618356	1.38e-35
ALDH18A1	7.84e-40	-1.59419	1.42e-35
TMEM63A	1.25e-39	-0.813822	2.25e-35
STMN1	1.37e-39	-1.79546	2.49e-35
SPI1	1.71e-39	0.329464	3.09e-35
G6PC3	1.71e-39	-0.795883	3.1e-35
HS3ST1	1.75e-39	-3.0638	3.17e-35
FOLR2	2.02e-39	-1.02168	3.66e-35
DDX39A	2.44e-39	-1.4603	4.42e-35
SLC37A4	2.46e-39	-1.02687	4.45e-35
C16orf58	2.57e-39	-0.794862	4.65e-35
RNASE1	2.61e-39	-1.59157	4.73e-35
SNX6	2.81e-39	-0.643351	5.07e-35
CADM1	3.06e-39	-2.21167	5.53e-35
GMPPB	3.07e-39	-1.35133	5.55e-35
METTL9	3.12e-39	1.12767	5.63e-35
MYO5A	3.26e-39	-0.949453	5.9e-35
MVP	3.91e-39	-0.833822	7.07e-35
CD200R1	4.09e-39	-1.575	7.39e-35
FADS2	5.22e-39	-1.15759	9.45e-35
ARHGEF40	5.25e-39	-0.915611	9.5e-35
RNF141	5.39e-39	-0.518279	9.74e-35
HK1	6.54e-39	-0.626861	1.18e-34
MAGED1	7.07e-39	-1.44139	1.28e-34
ARHGAP45	8.06e-39	-0.659439	1.46e-34
MACF1	9.7e-39	-0.627834	1.75e-34
DOCK10	1.32e-38	-0.716259	2.39e-34
PYGL	1.32e-38	0.914613	2.39e-34
ANKFY1	1.59e-38	-0.743268	2.88e-34
MPV17	1.75e-38	-0.503474	3.16e-34
SLC39A7	1.92e-38	-0.705951	3.47e-34
BCKDK	2.79e-38	-0.506469	5.04e-34
HDLBP	3.36e-38	-0.574314	6.08e-34
PPP1R12C	3.46e-38	-1.22826	6.26e-34
MFNG	4.06e-38	-0.658523	7.35e-34
AP2S1	4.41e-38	-0.443732	7.97e-34
DAB2	4.71e-38	-0.535526	8.52e-34
PSMD1	5.22e-38	-0.740809	9.44e-34
ECE1	5.31e-38	1.87751	9.61e-34
WDFY4	6.57e-38	-0.849782	1.19e-33
EIF1B	6.74e-38	0.754414	1.22e-33
DNAJC10	7.86e-38	-0.691166	1.42e-33
IKBKB	8.09e-38	-0.716936	1.46e-33
LRRC59	9.35e-38	-0.704503	1.69e-33
SCN1B	1.06e-37	-3.45376	1.91e-33
ZNF703	1.08e-37	-1.74856	1.95e-33
SLC7A5	1.14e-37	-2.48197	2.06e-33
ELAC2	1.15e-37	-0.843733	2.08e-33
RENBP	1.35e-37	-0.786368	2.45e-33
APOL2	1.54e-37	-0.888266	2.78e-33
ACTB	1.73e-37	-0.541167	3.13e-33
NAPA	1.92e-37	-0.569676	3.46e-33
MGAT5	1.92e-37	-0.899944	3.48e-33
FES	2.2e-37	-0.783536	3.98e-33
TMEM37	2.29e-37	-0.827031	4.14e-33
NFE2	2.51e-37	1.76947	4.54e-33
IFI35	2.6e-37	-1.03072	4.69e-33
LIPA	2.78e-37	-0.534788	5.02e-33
CRYBB1	3.14e-37	-2.81926	5.68e-33
SRRT	3.52e-37	-1.23988	6.36e-33
AP3D1	3.58e-37	-0.519046	6.48e-33
HSP90B1	4.07e-37	-0.619357	7.37e-33
TPM4	4.08e-37	-0.616589	7.37e-33
ADCY3	4.22e-37	-1.10917	7.64e-33
SHTN1	4.4e-37	-0.649272	7.95e-33
MAX	5.27e-37	-0.506813	9.54e-33
RIN2	6.21e-37	-0.536492	1.12e-32
YWHAB	6.76e-37	-0.513884	1.22e-32
SFMBT2	7.1e-37	-1.74025	1.28e-32
IGSF21	8.91e-37	-2.40512	1.61e-32
SFPQ	1.16e-36	-1.23426	2.1e-32
CYTH4	1.57e-36	-0.602214	2.84e-32
CLEC4A	1.75e-36	0.644833	3.16e-32
PMP22	1.82e-36	-0.560762	3.3e-32
RTCB	2.31e-36	-0.561849	4.18e-32
RNF213	2.39e-36	-0.668892	4.32e-32
SLC38A6	2.5e-36	-0.85874	4.51e-32
PHYKPL	2.53e-36	-0.909911	4.57e-32
NAV1	2.74e-36	-0.920848	4.95e-32
CD151	2.81e-36	-0.588579	5.08e-32
PTPN23	3.05e-36	-0.769362	5.51e-32
FOXRED2	3.4e-36	-1.39324	6.15e-32
CYP20A1	3.57e-36	-0.845468	6.46e-32
MT-ND3	3.75e-36	-1.6426	6.78e-32
UAP1L1	3.76e-36	-1.03872	6.79e-32
C2orf68	3.97e-36	-0.701577	7.17e-32
EPSTI1	4.2e-36	-1.25264	7.59e-32
ABHD12	5.73e-36	-0.598845	1.04e-31
TUBGCP2	6.02e-36	-0.79646	1.09e-31
RNH1	6.13e-36	-0.420338	1.11e-31
VPS52	7.13e-36	-0.807471	1.29e-31
CCT6A	7.49e-36	-0.645711	1.35e-31
MILR1	9.27e-36	-0.832299	1.68e-31
TUBA1C	9.88e-36	-1.00007	1.79e-31
RHBDD2	1.09e-35	0.778031	1.97e-31
ATP13A1	1.41e-35	-0.886691	2.56e-31
LRRK2	1.45e-35	1.13761	2.63e-31
WDR11	1.56e-35	-0.682126	2.81e-31
TMEM86A	1.64e-35	-0.632908	2.96e-31
WDR77	1.64e-35	-1.17681	2.97e-31
ILF3	1.85e-35	-0.695155	3.34e-31
SNX5	2.42e-35	-0.655925	4.37e-31
KDELR2	3.09e-35	-0.750393	5.58e-31
TMEM176B	3.19e-35	0.356967	5.77e-31
HERC1	3.42e-35	-0.818519	6.19e-31
KCNK6	3.97e-35	-0.956103	7.18e-31
QKI	5.96e-35	-0.480756	1.08e-30
LGALS1	6.09e-35	-0.447505	1.1e-30
CLTA	6.25e-35	-0.535866	1.13e-30
THEMIS2	6.35e-35	0.492476	1.15e-30
SORBS3	6.35e-35	-0.792408	1.15e-30
ADI1	7.73e-35	-0.571511	1.4e-30
MAN2B1	7.85e-35	-0.421397	1.42e-30
ARF4	8.36e-35	-0.767681	1.51e-30
P2RY11	8.38e-35	-1.04133	1.51e-30
GNS	8.38e-35	0.394304	1.52e-30
MXD4	9.68e-35	-0.623261	1.75e-30
ARSA	9.84e-35	-0.674857	1.78e-30
SGSM3	1.01e-34	-0.868054	1.82e-30
SDCBP	1.33e-34	0.372044	2.41e-30
ATP1B1	1.35e-34	-1.73408	2.44e-30
NAA10	1.6e-34	-0.995405	2.89e-30
CXCL8	1.9e-34	0.894155	3.44e-30
ATRN	1.92e-34	-0.68066	3.47e-30
CXCL12	2e-34	-2.86956	3.63e-30
ATL3	2.01e-34	-0.870226	3.64e-30
NCOR2	2.51e-34	-0.510625	4.54e-30
PIK3R6	3.06e-34	-1.13328	5.53e-30
GGCX	3.12e-34	-1.02171	5.64e-30
SPRED1	3.59e-34	-0.638602	6.49e-30
TCF25	3.68e-34	-0.572412	6.66e-30
APPL2	3.92e-34	-0.788138	7.09e-30
ARMC6	4.06e-34	-1.67285	7.35e-30
EPN1	4.1e-34	-0.562425	7.41e-30
LAMP2	4.13e-34	0.420742	7.46e-30
PARP9	4.22e-34	-0.938896	7.63e-30
RASGRP3	4.36e-34	-1.15789	7.88e-30
CP	4.43e-34	1.26499	8.01e-30
PDHB	5.14e-34	-0.669399	9.3e-30
RBM25	6.74e-34	-0.77374	1.22e-29
COPB1	6.91e-34	-0.503783	1.25e-29
MT-CO2	6.96e-34	-1.97122	1.26e-29
GMFB	7.01e-34	-0.73934	1.27e-29
SOCS3	7.73e-34	1.44728	1.4e-29
ALG3	8.04e-34	-0.907567	1.45e-29
ILVBL	8.17e-34	-0.933047	1.48e-29
LITAF	8.2e-34	0.366908	1.48e-29
GNL3	9.22e-34	-0.76134	1.67e-29
CCDC69	9.92e-34	0.880575	1.79e-29
FUOM	1.06e-33	-0.666164	1.92e-29
SIGLEC11	1.25e-33	-1.48213	2.27e-29
CAPN1	1.42e-33	-0.446288	2.57e-29
PRPF4B	1.43e-33	-1.03767	2.59e-29
FIBP	1.48e-33	-0.824647	2.67e-29
AOAH	1.54e-33	-0.576811	2.79e-29
FABP5	1.63e-33	-1.01071	2.94e-29
TPD52L2	1.86e-33	-0.467251	3.36e-29
TM7SF3	1.96e-33	-0.548454	3.55e-29
SREBF1	2.01e-33	-0.660385	3.64e-29
SLC27A4	2.18e-33	-1.39513	3.94e-29
RNASEH2C	2.24e-33	-0.967991	4.05e-29
XBP1	2.3e-33	-0.510236	4.16e-29
ACAD9	2.35e-33	-0.780432	4.25e-29
ARF6	3.01e-33	-0.414124	5.44e-29
ARHGEF10L	3.12e-33	-0.641667	5.65e-29
PRKACB	3.17e-33	-0.74181	5.73e-29
HSP90AA1	3.21e-33	-0.543191	5.81e-29
VPS35L	3.29e-33	-0.511826	5.94e-29
CLEC11A	3.85e-33	-0.895597	6.96e-29
CLEC4E	3.88e-33	1.23571	7.02e-29
TMEM26	3.96e-33	-2.89584	7.17e-29
HNRNPDL	4.59e-33	-0.670475	8.3e-29
DNAJA1	4.87e-33	-0.661896	8.8e-29
AIFM1	5.05e-33	-0.792163	9.13e-29
IFRD2	5.28e-33	-1.3741	9.56e-29
SLC31A2	5.35e-33	0.842134	9.67e-29
HAMP	5.47e-33	-2.56064	9.89e-29
TM2D2	6.16e-33	-0.817086	1.11e-28
CNRIP1	6.63e-33	-0.677463	1.2e-28
OSTC	6.66e-33	-0.638967	1.2e-28
PARP14	6.96e-33	-0.600535	1.26e-28
PIH1D1	7.03e-33	-0.693087	1.27e-28
LAPTM4B	7.8e-33	-0.865374	1.41e-28
GAPT	7.82e-33	-1.04738	1.41e-28
ZC3H7B	9.68e-33	-0.665574	1.75e-28
NDUFV3	9.78e-33	-0.626127	1.77e-28
HGH1	9.79e-33	-1.49973	1.77e-28
SLC37A2	1.11e-32	-0.499609	2e-28
DNAJB11	1.24e-32	-0.614107	2.24e-28
PEA15	1.24e-32	-0.578159	2.25e-28
NR1H3	1.57e-32	-0.91474	2.84e-28
WWP1	1.59e-32	-0.779274	2.87e-28
ENTPD1	1.72e-32	-0.698495	3.12e-28
GCN1	1.87e-32	-0.919131	3.39e-28
GOLIM4	1.91e-32	-0.640695	3.45e-28
CDK16	2.31e-32	-0.6718	4.17e-28
CPVL	2.36e-32	-0.51027	4.26e-28
ANXA5	2.73e-32	-0.307273	4.94e-28
DST	2.92e-32	-1.16278	5.28e-28
MT-CYB	3.15e-32	-2.18756	5.69e-28
SH3PXD2B	3.59e-32	-0.755799	6.49e-28
UBASH3B	3.6e-32	-0.942535	6.51e-28
STAC3	4.09e-32	-1.01816	7.4e-28
FBXW5	4.17e-32	-0.546746	7.53e-28
THOC6	4.48e-32	-0.787648	8.11e-28
CCDC50	4.94e-32	-0.642545	8.93e-28
LGALS3BP	5.12e-32	-1.03231	9.26e-28
GIMAP6	6.11e-32	-0.868895	1.11e-27
MAP3K13	6.35e-32	-0.85626	1.15e-27
BRPF3	6.56e-32	-1.0807	1.19e-27
SPPL2A	6.6e-32	-0.427326	1.19e-27
QARS	6.77e-32	-0.533664	1.22e-27
ATP5F1D	7.08e-32	-0.554521	1.28e-27
S100A11	7.15e-32	0.333483	1.29e-27
JOSD2	7.27e-32	-0.741851	1.32e-27
MAN1C1	7.36e-32	-0.97052	1.33e-27
P4HB	7.54e-32	-0.426709	1.36e-27
SMC1A	7.56e-32	-0.595749	1.37e-27
PMVK	7.77e-32	-0.622696	1.41e-27
VPS53	8.62e-32	-0.784239	1.56e-27
GIMAP5	8.81e-32	-1.11568	1.59e-27
AIMP2	8.89e-32	-0.734983	1.61e-27
SMARCA4	8.93e-32	-0.706905	1.61e-27
TMEM150A	9.38e-32	-0.723726	1.7e-27
EPHB2	9.48e-32	-2.09204	1.71e-27
PIEZO1	1.04e-31	-1.20879	1.89e-27
PLCB3	1.2e-31	-1.0069	2.17e-27
INTS11	1.35e-31	-0.682925	2.43e-27
RAB13	1.37e-31	0.592427	2.47e-27
GCNT1	1.56e-31	-0.790428	2.82e-27
PRUNE2	1.62e-31	-0.959897	2.93e-27
CD276	1.64e-31	-0.557475	2.96e-27
TIMM8B	1.7e-31	-0.500522	3.08e-27
VAV3	1.76e-31	-0.718422	3.18e-27
RFX5	1.86e-31	-0.778958	3.36e-27
MT-ND4	1.94e-31	-1.95245	3.51e-27
P4HA1	1.95e-31	0.613851	3.53e-27
GASK1B	2.07e-31	-0.499393	3.74e-27
RNPEPL1	2.1e-31	-0.398908	3.8e-27
PPIC	2.32e-31	-1.09365	4.19e-27
PSME4	2.48e-31	-0.64733	4.48e-27
RBPJ	2.53e-31	-0.575399	4.58e-27
SEC11C	2.76e-31	-0.659377	4.98e-27
MMP14	2.87e-31	-0.474849	5.19e-27
MLKL	3.73e-31	-0.910578	6.74e-27
SLC2A5	3.78e-31	-0.558162	6.84e-27
TSPAN4	3.9e-31	-0.469586	7.06e-27
SURF4	4.13e-31	-0.509995	7.47e-27
GAK	4.67e-31	-0.689193	8.44e-27
VCP	4.75e-31	-0.588826	8.59e-27
INHBA	5.39e-31	1.46793	9.74e-27
FAM124A	6.26e-31	1.33827	1.13e-26
TWF2	6.34e-31	-0.385855	1.15e-26
LGALS8	7.13e-31	-0.451	1.29e-26
HNMT	7.47e-31	-0.547748	1.35e-26
DOCK2	8.15e-31	-0.496372	1.47e-26
OAS1	9.53e-31	-0.610009	1.72e-26
SNCA	1.05e-30	-0.904267	1.89e-26
CISD3	1.08e-30	-0.790012	1.95e-26
GPR84	1.34e-30	-1.31102	2.43e-26
RAP2B	1.36e-30	-0.426018	2.45e-26
AP2M1	1.48e-30	-0.450961	2.67e-26
PPP1R14B	1.63e-30	-0.939705	2.94e-26
RAB7B	1.65e-30	-1.12681	2.98e-26
WDR18	1.67e-30	-1.20552	3.02e-26
EIF4G1	1.67e-30	-0.483688	3.02e-26
DOCK1	1.76e-30	-1.07546	3.18e-26
ABRACL	1.95e-30	-0.529326	3.53e-26
MKNK1	1.97e-30	-0.546352	3.57e-26
ASL	2e-30	-0.865228	3.61e-26
CDK4	2e-30	-0.427764	3.62e-26
IARS	2.07e-30	-1.48839	3.74e-26
PIK3R2	2.13e-30	-0.57367	3.86e-26
SLC8A1	2.15e-30	0.628544	3.89e-26
SLC12A9	2.3e-30	-0.701915	4.16e-26
FMNL2	2.32e-30	-0.721449	4.2e-26
TMEM69	2.68e-30	-0.816166	4.85e-26
GMIP	2.73e-30	-0.496743	4.93e-26
UROS	2.74e-30	-0.64078	4.95e-26
ARHGEF6	2.76e-30	-0.523451	4.99e-26
FCGR2B	3.07e-30	1.0607	5.56e-26
SEC61A1	3.39e-30	-0.491395	6.13e-26
ATF4	4.21e-30	-0.723224	7.61e-26
SIPA1	4.4e-30	-0.575253	7.96e-26
PTPA	4.51e-30	-0.542042	8.16e-26
ANKRD52	5.31e-30	-0.903525	9.61e-26
GFM1	5.47e-30	-0.597922	9.89e-26
MBTPS1	6.22e-30	-0.605272	1.12e-25
IGFBP2	6.55e-30	1.17481	1.18e-25
NANS	6.72e-30	-0.437208	1.22e-25
FZD2	6.82e-30	-1.36724	1.23e-25
LTBR	6.91e-30	-0.485039	1.25e-25
EFTUD2	7e-30	-0.434174	1.27e-25
WDR36	7.17e-30	-0.673593	1.3e-25
TOMM5	7.2e-30	-0.533979	1.3e-25
RPN1	7.22e-30	-0.62145	1.31e-25
MPDU1	7.78e-30	-0.538293	1.41e-25
PSTPIP2	7.8e-30	-0.749727	1.41e-25
HTT	7.91e-30	-0.563597	1.43e-25
MCRIP1	7.95e-30	-0.619361	1.44e-25
RHOB	8.31e-30	-0.781144	1.5e-25
ABHD3	8.48e-30	-0.891865	1.53e-25
IL6	1.09e-29	-1.58024	1.97e-25
CD81	1.12e-29	-0.412563	2.02e-25
CYCS	1.17e-29	-0.772551	2.11e-25
MMP19	1.17e-29	-0.988398	2.12e-25
TAP2	1.19e-29	-0.55783	2.15e-25
AK1	1.25e-29	-0.975838	2.26e-25
ARHGDIA	1.26e-29	-0.371648	2.27e-25
PITRM1	1.32e-29	-0.599999	2.38e-25
ADA	1.34e-29	-1.78191	2.43e-25
MUS81	1.37e-29	-0.934964	2.47e-25
PPP1CA	1.59e-29	-0.456077	2.88e-25
ADD1	1.91e-29	-0.468456	3.46e-25
TMED3	2.07e-29	-0.553902	3.75e-25
ISOC2	2.18e-29	-1.18458	3.94e-25
SHMT2	2.25e-29	-1.69738	4.06e-25
WDR81	2.28e-29	-0.608642	4.12e-25
ITGB1BP1	2.37e-29	-0.808313	4.29e-25
COPZ2	2.42e-29	-1.31411	4.38e-25
PDLIM2	2.45e-29	-0.835526	4.44e-25
DHDDS	2.57e-29	-0.986742	4.65e-25
SRSF3	2.77e-29	-0.510514	5e-25
SAR1B	2.86e-29	-0.493691	5.17e-25
HFE	2.88e-29	-0.966768	5.22e-25
PIKFYVE	2.95e-29	-0.569013	5.33e-25
TIGAR	3.06e-29	-0.490491	5.53e-25
ABCA1	3.12e-29	-0.585295	5.64e-25
DPP9	3.36e-29	-0.581746	6.07e-25
PREB	4.17e-29	-0.805667	7.53e-25
SEC61B	4.35e-29	-0.657885	7.86e-25
DAZAP1	4.86e-29	-0.731276	8.79e-25
HSPD1	5.14e-29	-0.709376	9.3e-25
OCIAD1	5.35e-29	-0.436393	9.68e-25
DPP4	5.44e-29	-2.22127	9.83e-25
TFG	5.73e-29	-0.580639	1.04e-24
MAP4	6.4e-29	-0.487441	1.16e-24
TSR1	6.4e-29	-1.12562	1.16e-24
NME2	6.52e-29	-0.525373	1.18e-24
TRA2A	6.56e-29	-0.860077	1.19e-24
GATD1	7.94e-29	-0.863968	1.44e-24
TDRKH	8.26e-29	-1.19051	1.49e-24
RCN1	8.38e-29	-0.67739	1.52e-24
PLEKHO2	8.39e-29	-0.449231	1.52e-24
ARAP1	1.04e-28	-0.397338	1.89e-24
PPIL1	1.05e-28	-1.33351	1.89e-24
SWAP70	1.09e-28	-0.479972	1.97e-24
CNP	1.1e-28	-0.541827	1.99e-24
SPATS2L	1.13e-28	-0.511077	2.04e-24
GADD45GIP1	1.35e-28	-0.492729	2.43e-24
CCR5	1.62e-28	-0.438302	2.94e-24
SLC7A7	1.63e-28	0.53824	2.95e-24
EIF3B	1.69e-28	-0.528402	3.05e-24
NCKAP1L	1.71e-28	-0.420264	3.09e-24
EXT1	1.75e-28	-1.81872	3.17e-24
NPDC1	1.89e-28	-1.19919	3.41e-24
LYVE1	1.94e-28	-4.59437	3.51e-24
ARHGEF1	1.97e-28	-0.48978	3.57e-24
LCP2	2e-28	-0.461743	3.61e-24
GBA2	2.07e-28	-1.1431	3.73e-24
RPP25	2.12e-28	-0.902353	3.84e-24
POMGNT1	2.16e-28	-0.776385	3.9e-24
EPRS	2.4e-28	-0.594485	4.34e-24
HNRNPM	2.49e-28	-0.80687	4.5e-24
STX2	2.58e-28	-0.773821	4.66e-24
MIOS	2.61e-28	-0.676944	4.72e-24
PITPNA	2.63e-28	-0.476431	4.75e-24
ORMDL1	2.68e-28	-0.684807	4.84e-24
ILK	2.77e-28	-0.492367	5.02e-24
SCARB1	2.95e-28	-0.492053	5.33e-24
USP5	2.98e-28	-0.80687	5.38e-24
CCDC47	3.47e-28	-0.426714	6.27e-24
NFIC	3.89e-28	-0.443687	7.03e-24
SLC11A2	4.1e-28	-0.592098	7.41e-24
MGAT1	4.25e-28	0.519124	7.69e-24
NDUFA9	4.34e-28	-0.600925	7.84e-24
CLCC1	4.55e-28	-0.530555	8.22e-24
ARPC4	4.79e-28	-0.362945	8.66e-24
CD69	5e-28	1.52493	9.04e-24
TCTA	5.23e-28	-1.31952	9.45e-24
IFITM3	5.25e-28	-0.663479	9.49e-24
SPATA20	5.25e-28	-1.03775	9.5e-24
SELPLG	5.39e-28	0.528929	9.74e-24
CPT1A	5.7e-28	-1.35819	1.03e-23
TNRC18	6.02e-28	-0.646497	1.09e-23
AARS	6.17e-28	-1.16812	1.12e-23
MTSS1	6.24e-28	-1.10676	1.13e-23
TCEAL4	6.5e-28	-0.567502	1.18e-23
EEF2K	8.06e-28	-0.553108	1.46e-23
NDUFB8	9.81e-28	-0.65975	1.77e-23
MDM4	1.01e-27	-0.657831	1.83e-23
TCEAL3	1.01e-27	-0.730787	1.83e-23
SASH3	1.18e-27	-0.414152	2.14e-23
NUP205	1.32e-27	-0.621511	2.38e-23
DNAJC11	1.35e-27	-0.800363	2.44e-23
RFTN1	1.37e-27	-0.903791	2.48e-23
NDST2	1.47e-27	-1.10684	2.66e-23
S1PR1	1.5e-27	-0.90248	2.71e-23
SNX24	1.72e-27	-0.679642	3.11e-23
ITPA	1.78e-27	-0.610902	3.22e-23
PRKDC	1.82e-27	-0.614672	3.28e-23
NT5C	1.96e-27	-1.14916	3.54e-23
PAPSS1	1.96e-27	-0.379771	3.54e-23
B3GNT2	2.35e-27	-0.917144	4.25e-23
INTS1	2.42e-27	-0.866016	4.38e-23
DCAF12	2.59e-27	-0.573602	4.69e-23
SSR3	2.81e-27	-0.468201	5.08e-23
DENND4B	2.86e-27	-0.738231	5.18e-23
SLC33A1	3.09e-27	-0.835138	5.58e-23
ME2	3.11e-27	-0.530145	5.62e-23
CCND1	3.31e-27	-1.9395	5.99e-23
SLC7A1	3.43e-27	-2.02019	6.2e-23
ZBED1	3.45e-27	-0.521039	6.23e-23
SAMD9L	3.6e-27	-0.889457	6.5e-23
IL10	3.93e-27	-1.27238	7.11e-23
NUDT5	3.98e-27	-0.570844	7.19e-23
CLPB	4.05e-27	-0.745085	7.32e-23
WDR46	4.51e-27	-0.790773	8.15e-23
TMEM150B	4.67e-27	-0.59361	8.44e-23
DIP2A	5.37e-27	-0.861247	9.72e-23
CTDSPL	5.51e-27	-0.780539	9.96e-23
C19orf38	5.59e-27	1.1378	1.01e-22
PEPD	5.69e-27	-0.435583	1.03e-22
DTNA	5.81e-27	-2.70542	1.05e-22
ANXA6	6.36e-27	-0.438653	1.15e-22
TWF1	6.6e-27	-0.808688	1.19e-22
CDK5RAP3	7.11e-27	-0.695628	1.29e-22
SEC31A	7.58e-27	-0.393177	1.37e-22
UCKL1	7.91e-27	-1.26656	1.43e-22
UQCRQ	8.08e-27	-0.447154	1.46e-22
EIPR1	8.36e-27	-0.892232	1.51e-22
SMIM3	8.64e-27	-0.780634	1.56e-22
PCED1B	9.06e-27	-2.50385	1.64e-22
PLEK	9.21e-27	-0.421609	1.67e-22
ABCB8	9.51e-27	-1.26104	1.72e-22
CYBA	1e-26	-0.239173	1.81e-22
ODF3B	1.03e-26	-0.964256	1.86e-22
BAG5	1.07e-26	-0.744746	1.93e-22
ERG28	1.1e-26	-0.724211	2e-22
SFXN3	1.15e-26	-0.542916	2.07e-22
PCNX3	1.16e-26	-1.17151	2.1e-22
FMNL3	1.3e-26	-0.541004	2.36e-22
RIC8A	1.35e-26	-0.445019	2.45e-22
PGP	1.46e-26	-0.627214	2.64e-22
HGS	1.47e-26	-0.484621	2.66e-22
NIPSNAP3A	1.49e-26	-1.19561	2.69e-22
CLUH	1.51e-26	-0.963879	2.73e-22
SRGN	1.52e-26	0.40119	2.75e-22
PHACTR1	1.59e-26	-0.917775	2.87e-22
RANGAP1	1.59e-26	-1.04162	2.88e-22
YPEL3	1.6e-26	0.705022	2.89e-22
GCLC	1.64e-26	-0.518183	2.96e-22
TXLNA	1.66e-26	-0.556429	3e-22
NQO1	1.87e-26	-1.68027	3.38e-22
ENOSF1	1.9e-26	-0.76772	3.44e-22
DDX21	1.99e-26	-0.624486	3.59e-22
SMIM15	1.99e-26	-0.443047	3.59e-22
PPRC1	2.02e-26	-0.708169	3.66e-22
CARD9	2.26e-26	-1.27637	4.08e-22
AKR1B1	2.27e-26	0.464798	4.1e-22
TRMT2A	2.27e-26	-0.993445	4.11e-22
GUSB	2.28e-26	-0.33164	4.12e-22
SLC52A2	2.39e-26	-0.484109	4.31e-22
TBC1D4	2.41e-26	-1.19301	4.35e-22
PXDC1	2.41e-26	-0.544009	4.36e-22
SPHK1	2.43e-26	-2.11387	4.39e-22
BATF	2.44e-26	-0.738404	4.41e-22
ABLIM3	2.51e-26	-4.66295	4.55e-22
IPO13	2.65e-26	-1.18206	4.79e-22
ABI2	2.68e-26	-0.918726	4.84e-22
NISCH	2.68e-26	-0.689852	4.85e-22
ZNF385A	2.76e-26	0.4767	4.99e-22
PITHD1	2.8e-26	-0.587144	5.07e-22
HPS1	2.81e-26	-0.482809	5.07e-22
DHCR24	3.08e-26	-0.987013	5.56e-22
EDEM2	3.21e-26	-0.449384	5.81e-22
PICALM	3.41e-26	0.380443	6.16e-22
LDHB	3.52e-26	-0.442127	6.36e-22
SNX17	3.74e-26	-0.37791	6.76e-22
SPCS3	3.75e-26	-0.478826	6.79e-22
MAGED2	4.15e-26	-0.491334	7.51e-22
GAS6	4.16e-26	-1.07127	7.52e-22
COQ2	4.44e-26	-0.749135	8.03e-22
SGPL1	4.48e-26	-0.454455	8.1e-22
CHPF2	4.71e-26	-0.528321	8.52e-22
SLC1A5	4.78e-26	-0.717921	8.65e-22
CALHM6	4.91e-26	-0.691941	8.88e-22
GLYCTK	5.13e-26	-1.31576	9.28e-22
TMC6	5.24e-26	-0.707996	9.48e-22
BIN1	5.36e-26	-0.682163	9.69e-22
DELE1	5.7e-26	-0.523119	1.03e-21
SEC23B	5.71e-26	-0.42785	1.03e-21
IRF7	5.75e-26	-0.908243	1.04e-21
PDIA4	5.94e-26	-1.14095	1.07e-21
CELSR1	6e-26	-0.732049	1.08e-21
ARPC1B	6.17e-26	-0.271132	1.12e-21
ACE	6.19e-26	-0.521561	1.12e-21
MT-ND4L	6.39e-26	-2.1522	1.15e-21
DPAGT1	6.73e-26	-0.847206	1.22e-21
TP53	6.77e-26	-0.518889	1.22e-21
HMGN3	6.94e-26	-0.598149	1.25e-21
OAS3	7.22e-26	-1.00115	1.31e-21
BECN1	7.37e-26	-0.621024	1.33e-21
PIK3R5	7.58e-26	-0.508693	1.37e-21
AAMP	7.7e-26	-0.306969	1.39e-21
KIAA0930	8.14e-26	-0.445276	1.47e-21
PRKAR2B	8.27e-26	-0.69033	1.5e-21
SLC23A2	8.41e-26	-0.745028	1.52e-21
YIPF2	8.74e-26	-0.605833	1.58e-21
DDB1	9.14e-26	-0.37399	1.65e-21
ENG	9.51e-26	-0.417249	1.72e-21
WDFY3	9.68e-26	-0.466607	1.75e-21
MYO1C	9.68e-26	-0.701165	1.75e-21
FNDC3B	9.84e-26	-0.45205	1.78e-21
HCFC1	9.91e-26	-0.669056	1.79e-21
C6orf62	1.04e-25	-0.421738	1.87e-21
PRR5	1.06e-25	-2.10893	1.92e-21
TEP1	1.13e-25	-1.03138	2.04e-21
SNX11	1.13e-25	-0.570356	2.05e-21
LIPN	1.19e-25	1.83587	2.15e-21
FAM20A	1.22e-25	-0.905113	2.21e-21
CD47	1.29e-25	-0.358784	2.34e-21
TSHZ3	1.31e-25	-0.741472	2.36e-21
POLR1A	1.33e-25	-0.702246	2.41e-21
YES1	1.34e-25	-1.36055	2.42e-21
DUS1L	1.35e-25	-0.538311	2.43e-21
KPNA2	1.35e-25	-1.38203	2.44e-21
FUBP1	1.39e-25	-0.734658	2.52e-21
INO80	1.45e-25	-0.86762	2.63e-21
GIMAP8	1.46e-25	-0.703538	2.64e-21
BTBD7	1.5e-25	-0.458503	2.72e-21
HNRNPL	1.55e-25	-0.375029	2.81e-21
PIGN	1.57e-25	-0.751695	2.84e-21
MROH1	1.75e-25	-0.742212	3.16e-21
SRPRA	1.8e-25	-0.43703	3.25e-21
IRGQ	1.81e-25	-0.919105	3.26e-21
CCDC159	1.85e-25	-0.727376	3.34e-21
CDC25B	1.87e-25	-1.20868	3.38e-21
PREPL	1.89e-25	-0.617225	3.41e-21
TMEM192	1.9e-25	-0.582976	3.43e-21
NOP58	1.94e-25	-0.857827	3.51e-21
MFSD12	1.95e-25	-0.814695	3.52e-21
PXN	1.95e-25	-0.519417	3.53e-21
PTTG1IP	1.99e-25	-0.338583	3.6e-21
MT-ND5	2.05e-25	-1.72391	3.71e-21
SNRPC	2.14e-25	-0.368222	3.86e-21
PON2	2.22e-25	-0.852478	4.01e-21
CYBB	2.28e-25	0.370657	4.12e-21
EIF2S1	2.42e-25	-0.489991	4.38e-21
IFI44	2.45e-25	-0.778664	4.43e-21
APOL6	2.49e-25	-0.457059	4.49e-21
OAZ2	2.52e-25	-0.432702	4.56e-21
TPCN1	2.56e-25	-0.562852	4.63e-21
FAM49B	2.58e-25	-0.403875	4.66e-21
SERPINB8	2.64e-25	-0.488041	4.78e-21
ALG5	2.88e-25	-0.65287	5.21e-21
PSPC1	2.94e-25	-0.770874	5.31e-21
EIF3J	2.95e-25	-0.463388	5.34e-21
FAH	3.01e-25	-0.534116	5.44e-21
PUS1	3.25e-25	-0.953517	5.89e-21
METTL1	3.3e-25	-3.0318	5.98e-21
BANF1	3.42e-25	-0.460164	6.19e-21
VCAN	3.49e-25	0.888815	6.31e-21
ALG13	3.66e-25	-0.730809	6.61e-21
TPM1	3.77e-25	-0.89978	6.82e-21
ORMDL2	3.84e-25	-0.401324	6.94e-21
SND1	4.29e-25	-0.435321	7.75e-21
SLC40A1	4.4e-25	-2.98872	7.96e-21
MYO18A	4.42e-25	-0.795395	8e-21
TPP2	4.45e-25	-0.667926	8.05e-21
ZMPSTE24	4.55e-25	-0.40978	8.23e-21
MAPKAP1	4.58e-25	-0.42504	8.28e-21
CYB561D2	4.92e-25	-0.464663	8.9e-21
PIK3R1	4.98e-25	-0.53216	9.01e-21
HERC2	5.02e-25	-0.683255	9.08e-21
MGME1	5.16e-25	-0.76752	9.33e-21
B4GALT7	5.16e-25	-0.634482	9.33e-21
UGCG	5.24e-25	-0.935371	9.48e-21
CNOT9	5.56e-25	-0.411531	1.01e-20
LRRC32	5.57e-25	1.69169	1.01e-20
ABCF1	5.7e-25	-0.459219	1.03e-20
TEX261	5.77e-25	-0.575379	1.04e-20
PES1	6.05e-25	-0.528665	1.09e-20
LIMA1	6.17e-25	-0.939091	1.12e-20
SPNS1	6.88e-25	-0.541899	1.24e-20
ACTR1B	7.27e-25	-0.446479	1.31e-20
EFHD2	7.43e-25	-0.340289	1.34e-20
G6PD	7.45e-25	-0.475042	1.35e-20
SHKBP1	8.34e-25	-0.40011	1.51e-20
SSNA1	8.79e-25	-0.635283	1.59e-20
MAPK1IP1L	9.02e-25	-0.305432	1.63e-20
CD300A	9.85e-25	0.463544	1.78e-20
UQCRB	1e-24	0.654074	1.82e-20
DHX9	1.01e-24	-0.47418	1.82e-20
PROCR	1.07e-24	-1.29233	1.93e-20
SLC35B1	1.14e-24	-0.524647	2.06e-20
SLC7A6	1.16e-24	-0.890163	2.09e-20
EPS8	1.19e-24	-0.960572	2.16e-20
ATIC	1.21e-24	-0.620741	2.19e-20
AKT1	1.27e-24	-0.449745	2.29e-20
PREX1	1.27e-24	-0.383661	2.29e-20
PCSK7	1.3e-24	-0.940373	2.34e-20
GNG12	1.36e-24	-1.23471	2.46e-20
GLRX3	1.36e-24	-0.507593	2.47e-20
SPRYD3	1.43e-24	-0.498497	2.58e-20
WASHC3	1.44e-24	-0.601908	2.6e-20
MSTO1	1.45e-24	-1.31618	2.63e-20
SNX19	1.51e-24	-0.608441	2.73e-20
ATP11C	1.57e-24	-0.832003	2.84e-20
MGAT4B	1.58e-24	-0.364475	2.86e-20
KLF10	1.61e-24	-0.583387	2.91e-20
TRIB2	1.61e-24	-2.80611	2.91e-20
BAIAP2	1.66e-24	-0.568249	3e-20
CCL3	1.7e-24	-1.2713	3.07e-20
GSS	1.71e-24	-0.664019	3.09e-20
CEBPB	1.74e-24	0.430095	3.14e-20
GCA	1.75e-24	0.522461	3.17e-20
NOP16	1.86e-24	-1.02104	3.37e-20
LY96	1.87e-24	-0.435987	3.39e-20
VAMP8	2.01e-24	-0.277403	3.64e-20
BCKDHA	2.3e-24	-0.345068	4.16e-20
CDK2AP1	2.36e-24	-0.386651	4.26e-20
CHCHD7	2.38e-24	-0.622613	4.3e-20
TENT2	2.4e-24	-0.391727	4.34e-20
PDK4	2.55e-24	-1.11768	4.6e-20
BNC2	2.66e-24	-2.23655	4.8e-20
TIAL1	2.68e-24	-0.451864	4.85e-20
COX20	2.92e-24	-3.13692	5.27e-20
C15orf48	3.1e-24	0.558186	5.6e-20
UNC45A	3.22e-24	-0.620092	5.82e-20
TRMT1	3.3e-24	-1.05498	5.96e-20
SLC48A1	3.31e-24	-0.606412	5.98e-20
APIP	3.33e-24	-0.599623	6.02e-20
STK25	3.41e-24	-0.432097	6.16e-20
GLMP	3.44e-24	-0.416073	6.23e-20
ADSL	3.64e-24	-0.482956	6.57e-20
IMPAD1	3.66e-24	-0.475526	6.61e-20
PRDX4	3.78e-24	-0.455687	6.84e-20
FBXL5	3.78e-24	0.571468	6.84e-20
FASTK	4.3e-24	-0.709019	7.78e-20
ZNF704	4.36e-24	-1.29451	7.88e-20
WASHC5	4.73e-24	-0.3842	8.55e-20
TMEM214	4.97e-24	-0.538985	8.98e-20
BCL2A1	5.25e-24	0.784915	9.5e-20
DPH6	5.37e-24	-1.35862	9.7e-20
TMCO1	5.44e-24	-0.416651	9.84e-20
MFHAS1	5.62e-24	-0.800367	1.02e-19
LAIR1	6.03e-24	-0.419138	1.09e-19
SCPEP1	6.1e-24	0.514689	1.1e-19
JAK3	6.25e-24	-2.86181	1.13e-19
WDR6	6.35e-24	-0.746117	1.15e-19
VAV1	6.42e-24	-0.43161	1.16e-19
SH3BP1	6.9e-24	-0.448914	1.25e-19
ZSWIM8	7.11e-24	-0.487387	1.28e-19
FOXRED1	7.26e-24	-1.11977	1.31e-19
SH2B3	7.38e-24	-0.47247	1.33e-19
CIDEB	7.62e-24	-0.573821	1.38e-19
WIZ	7.63e-24	-0.860965	1.38e-19
IDH3B	7.79e-24	-0.449546	1.41e-19
BORCS7	8.11e-24	-0.744362	1.47e-19
EMG1	8.17e-24	-0.640723	1.48e-19
SPRY2	8.25e-24	-0.631341	1.49e-19
EWSR1	8.29e-24	-0.529494	1.5e-19
STK11IP	8.31e-24	-0.721283	1.5e-19
PSD4	9.69e-24	-0.575016	1.75e-19
PLIN3	1.01e-23	-0.406008	1.82e-19
ZC3H4	1.02e-23	-0.337259	1.85e-19
ATP6AP1	1.03e-23	0.41425	1.86e-19
SAE1	1.07e-23	-0.636438	1.93e-19
SLC35A5	1.07e-23	-0.501857	1.94e-19
TBCD	1.24e-23	-0.834486	2.25e-19
CYP4V2	1.26e-23	-1.00732	2.27e-19
ASCC2	1.34e-23	-0.415167	2.43e-19
PSD3	1.36e-23	-1.29732	2.46e-19
GNL2	1.41e-23	-0.532395	2.54e-19
OTULINL	1.45e-23	-0.379152	2.62e-19
FAM98A	1.45e-23	-0.83096	2.62e-19
GFRA2	1.54e-23	-1.86559	2.78e-19
RTL10	1.55e-23	-1.35698	2.8e-19
PPARG	1.59e-23	1.05121	2.87e-19
NRAS	1.6e-23	-0.492748	2.89e-19
CBX6	1.61e-23	-0.360469	2.91e-19
RBM12	1.64e-23	-0.822346	2.96e-19
TPP1	1.77e-23	-0.274175	3.2e-19
RTN1	1.77e-23	-0.467314	3.2e-19
TMEM141	1.77e-23	-0.515996	3.21e-19
UEVLD	1.83e-23	-0.604781	3.31e-19
FUCA1	1.83e-23	-1.08146	3.31e-19
TGM2	1.93e-23	0.603023	3.48e-19
VPS28	1.95e-23	-0.412619	3.53e-19
SLC38A10	2.05e-23	-0.52284	3.7e-19
HPSE	2.29e-23	-0.968461	4.14e-19
NUTF2	2.3e-23	-0.410648	4.17e-19
CLEC2B	2.41e-23	0.911359	4.35e-19
MORF4L2	2.45e-23	-0.56613	4.43e-19
BLVRA	2.52e-23	-0.426174	4.55e-19
PPT1	2.63e-23	0.418937	4.75e-19
ULK2	2.68e-23	-0.582889	4.85e-19
FAR1	2.69e-23	-0.344801	4.87e-19
GABARAP	2.73e-23	0.410276	4.94e-19
TGOLN2	2.79e-23	0.310036	5.05e-19
ICMT	2.86e-23	-0.489715	5.17e-19
GNPDA1	2.88e-23	-0.419122	5.21e-19
IL12RB1	2.91e-23	-1.62518	5.25e-19
NDUFAF8	3.07e-23	-0.453436	5.55e-19
PAK1IP1	3.15e-23	-0.788022	5.69e-19
MGST2	3.23e-23	-0.507627	5.84e-19
MOGS	3.33e-23	-0.537222	6.02e-19
ADAM9	3.37e-23	-0.347795	6.1e-19
GLYR1	3.49e-23	-0.503524	6.31e-19
SYMPK	3.51e-23	-0.410529	6.36e-19
JMJD8	3.71e-23	-0.630326	6.71e-19
PLA2G7	3.81e-23	-0.442297	6.9e-19
ABCD4	4e-23	-0.809334	7.23e-19
DDX54	4.4e-23	-0.659254	7.96e-19
LMF2	4.42e-23	-0.670793	7.99e-19
PDIA5	4.48e-23	-2.0283	8.1e-19
TRPM4	4.61e-23	-1.59934	8.33e-19
CCL8	4.74e-23	-2.64334	8.57e-19
PSMC3	5.12e-23	-0.522262	9.27e-19
NDUFS7	5.37e-23	-0.465642	9.71e-19
ZDHHC16	5.49e-23	-0.533919	9.92e-19
TMEM173	6.04e-23	-0.502665	1.09e-18
TMEM39A	6.44e-23	-0.751139	1.16e-18
THOP1	6.46e-23	-1.0154	1.17e-18
DTD1	6.73e-23	-0.723168	1.22e-18
GOT2	7.02e-23	-0.553553	1.27e-18
SEC23IP	7.04e-23	-0.404305	1.27e-18
ACSL1	7.13e-23	-0.529066	1.29e-18
PNPO	7.2e-23	-0.586557	1.3e-18
PDHA1	7.69e-23	-0.538215	1.39e-18
SERINC1	8.01e-23	0.499952	1.45e-18
FAM174C	8.08e-23	-0.319771	1.46e-18
EMB	8.11e-23	-2.04411	1.47e-18
EAF2	8.23e-23	-0.996157	1.49e-18
ACTR2	8.29e-23	-0.32905	1.5e-18
C12orf4	8.44e-23	-0.724773	1.53e-18
C11orf24	8.67e-23	-0.597917	1.57e-18
COMMD5	8.89e-23	-0.463811	1.61e-18
HIF1A	9.45e-23	0.602995	1.71e-18
TLCD3A	9.86e-23	-1.51448	1.78e-18
ASB1	9.96e-23	-0.662829	1.8e-18
DMAP1	1e-22	-0.782532	1.81e-18
PRXL2A	1.02e-22	-0.420787	1.84e-18
ARHGAP31	1.06e-22	-0.618757	1.92e-18
SLC43A3	1.06e-22	-0.413615	1.92e-18
PMM2	1.08e-22	-0.51946	1.95e-18
TGFB1	1.14e-22	-0.429549	2.06e-18
DKC1	1.17e-22	-0.697616	2.12e-18
TFEB	1.24e-22	-0.848278	2.24e-18
IL10RB	1.24e-22	0.504371	2.25e-18
ELL	1.25e-22	-0.771184	2.26e-18
CSTA	1.25e-22	0.544385	2.27e-18
CNDP2	1.31e-22	-0.314826	2.37e-18
FPGS	1.36e-22	-0.451003	2.46e-18
MT-ND2	1.41e-22	-2.47474	2.55e-18
ABCA6	1.41e-22	-0.954306	2.55e-18
TARBP1	1.43e-22	-0.948056	2.59e-18
VMA21	1.46e-22	-0.302065	2.63e-18
ZNF512	1.46e-22	-1.28523	2.63e-18
SEC22B	1.49e-22	-0.381992	2.69e-18
DNPEP	1.52e-22	-0.347487	2.74e-18
HIPK2	1.58e-22	0.590794	2.87e-18
ANTKMT	1.61e-22	-0.708127	2.92e-18
ALG8	1.64e-22	-0.846741	2.97e-18
TRAPPC12	1.67e-22	-0.450516	3.01e-18
NUCB2	1.67e-22	-0.549662	3.02e-18
TRIM27	1.69e-22	-0.462334	3.05e-18
UBE2R2	1.81e-22	0.638454	3.27e-18
C2	1.95e-22	-1.05307	3.52e-18
PSMB2	2.07e-22	-0.470866	3.74e-18
CCNI	2.17e-22	0.416823	3.92e-18
SLC35B4	2.17e-22	-0.601525	3.92e-18
YTHDC2	2.31e-22	-0.716617	4.19e-18
IL16	2.33e-22	-0.483358	4.22e-18
CCT2	2.37e-22	-0.738056	4.28e-18
CD28	2.4e-22	-3.58597	4.35e-18
EDC3	2.46e-22	-0.645204	4.44e-18
RAP1A	2.69e-22	-0.316805	4.86e-18
PPAN	2.7e-22	-0.676562	4.87e-18
SULT1A1	2.7e-22	-0.751231	4.89e-18
RHOBTB3	2.84e-22	-0.908234	5.13e-18
SHARPIN	2.88e-22	-0.418785	5.21e-18
TBXAS1	3.06e-22	-0.474763	5.54e-18
PKD2	3.28e-22	-0.604705	5.93e-18
PRKCA	3.31e-22	-0.622733	5.98e-18
MEFV	3.33e-22	1.35712	6.02e-18
CDC123	3.62e-22	-0.413919	6.55e-18
RNASE4	3.69e-22	1.2966	6.68e-18
RPN2	3.72e-22	-0.330211	6.72e-18
SLC4A7	3.72e-22	-0.633433	6.73e-18
PLB1	3.75e-22	-0.722075	6.77e-18
UBA6	3.8e-22	-0.455314	6.87e-18
MYBBP1A	3.83e-22	-0.849631	6.92e-18
LNPEP	3.85e-22	0.807771	6.96e-18
ASPSCR1	3.88e-22	-0.596469	7.01e-18
DCTN4	4.02e-22	-0.410888	7.27e-18
SMIM12	4.23e-22	-0.434162	7.65e-18
DECR1	4.27e-22	-0.433034	7.72e-18
IRAK3	4.4e-22	0.528555	7.96e-18
FAM13A	4.41e-22	-0.931494	7.98e-18
HSDL2	4.46e-22	-0.402575	8.07e-18
LMBRD1	4.53e-22	0.607404	8.19e-18
RUNX1	4.68e-22	-0.563302	8.46e-18
HDAC10	4.86e-22	-0.81929	8.78e-18
NDUFS1	4.86e-22	-0.380237	8.78e-18
EFR3A	4.99e-22	-0.347974	9.01e-18
CLINT1	5.01e-22	-0.447666	9.06e-18
MTOR	5.07e-22	-0.40643	9.16e-18
CKS2	5.12e-22	-1.66263	9.25e-18
DEXI	5.19e-22	-0.606932	9.39e-18
L3HYPDH	5.2e-22	-1.54334	9.4e-18
PPIL2	5.43e-22	-0.645054	9.82e-18
ALYREF	5.47e-22	-0.433548	9.9e-18
STRAP	5.59e-22	-0.382358	1.01e-17
CLCN7	5.8e-22	-0.375052	1.05e-17
KCTD7	5.8e-22	-0.875043	1.05e-17
ESRRA	5.82e-22	-0.476287	1.05e-17
LUC7L3	5.88e-22	-0.670412	1.06e-17
HECTD3	5.89e-22	-0.601122	1.07e-17
ANXA2	5.92e-22	-0.361454	1.07e-17
ENO1	5.99e-22	-0.32437	1.08e-17
TMEM70	6.04e-22	-0.382353	1.09e-17
PSMB6	6.05e-22	-0.408933	1.09e-17
C5AR2	6.28e-22	-0.626777	1.13e-17
UROD	6.59e-22	-0.429884	1.19e-17
PCK2	6.7e-22	-0.430848	1.21e-17
STAT1	6.94e-22	-0.524591	1.25e-17
SDR39U1	7.2e-22	-0.847775	1.3e-17
C1orf21	7.37e-22	-1.19045	1.33e-17
NMRK1	7.41e-22	-0.821541	1.34e-17
OAS2	7.49e-22	-0.717529	1.35e-17
LRRK1	7.49e-22	-0.820996	1.35e-17
CCDC97	8.43e-22	-0.680685	1.53e-17
SLC39A8	8.49e-22	-0.530157	1.54e-17
WDR55	8.85e-22	-0.83462	1.6e-17
AKT1S1	8.92e-22	-0.655323	1.61e-17
MMP9	9.55e-22	-0.717535	1.73e-17
ERAP1	9.6e-22	-0.668562	1.74e-17
LTC4S	9.86e-22	-2.03555	1.78e-17
PCYT1A	9.92e-22	-0.357443	1.79e-17
IKBKG	9.93e-22	-0.559042	1.8e-17
LZTR1	1.02e-21	-0.736678	1.84e-17
DCAF8	1.06e-21	-0.45672	1.92e-17
PBRM1	1.22e-21	-0.468577	2.2e-17
ECHS1	1.25e-21	-0.324636	2.25e-17
XPOT	1.25e-21	-0.61713	2.26e-17
SHLD2	1.26e-21	-0.677943	2.28e-17
ACAP3	1.28e-21	-0.559372	2.31e-17
RAB42	1.39e-21	-1.57982	2.51e-17
TANGO2	1.41e-21	-0.583485	2.55e-17
CARD6	1.44e-21	-0.432726	2.61e-17
EIF5B	1.54e-21	-0.453155	2.78e-17
WSB1	1.61e-21	-0.600192	2.91e-17
SMARCB1	1.71e-21	-0.328018	3.1e-17
RHOQ	1.81e-21	-0.361229	3.28e-17
RASSF1	1.82e-21	-0.626741	3.29e-17
MCM3AP	1.9e-21	-0.609643	3.44e-17
SRSF7	1.91e-21	-0.447872	3.45e-17
EMC10	1.96e-21	-0.334251	3.54e-17
SCYL2	1.98e-21	-0.461219	3.57e-17
SCYL1	2.04e-21	-0.391966	3.69e-17
NIBAN1	2.05e-21	-0.697123	3.71e-17
NDUFA10	2.13e-21	-0.399317	3.85e-17
SMIM7	2.14e-21	-0.427655	3.87e-17
DTYMK	2.15e-21	-1.02442	3.89e-17
OGDH	2.16e-21	-0.351276	3.91e-17
PGM2	2.23e-21	-0.563792	4.04e-17
METTL17	2.25e-21	-0.770463	4.07e-17
GBF1	2.44e-21	-0.696557	4.41e-17
FEZ2	2.46e-21	-0.396403	4.44e-17
SH3PXD2A	2.46e-21	-0.845826	4.45e-17
MED16	2.47e-21	-0.890647	4.46e-17
HMOX2	2.54e-21	-0.510393	4.59e-17
RHOT2	2.55e-21	-0.812869	4.6e-17
CTNNA1	2.59e-21	-0.282535	4.68e-17
LRPAP1	2.69e-21	0.327619	4.86e-17
NFX1	2.76e-21	-0.553782	4.99e-17
PFDN5	2.78e-21	0.588843	5.02e-17
LANCL2	2.78e-21	-0.96259	5.02e-17
HSD17B4	2.85e-21	-0.311984	5.16e-17
TMX2	3.09e-21	-0.315411	5.58e-17
SUMF2	3.18e-21	-0.363477	5.75e-17
HNRNPU	3.22e-21	-0.385638	5.82e-17
ACOT11	3.23e-21	-1.51701	5.85e-17
TMEM147	3.37e-21	-0.395412	6.1e-17
FHOD1	3.43e-21	-0.534368	6.2e-17
PSEN2	3.57e-21	-0.831602	6.46e-17
UBE2G2	3.68e-21	-0.527768	6.65e-17
RXRA	3.92e-21	0.436027	7.08e-17
C8orf33	3.95e-21	-0.324328	7.15e-17
MYOF	3.98e-21	-0.644981	7.2e-17
SRP54	4.06e-21	-0.401875	7.35e-17
TXNRD2	4.09e-21	-0.445746	7.4e-17
ZNF428	4.13e-21	-0.676342	7.46e-17
PDCL	4.22e-21	-0.441432	7.63e-17
RBM19	4.47e-21	-0.699805	8.08e-17
EEF2	4.52e-21	0.364549	8.17e-17
HNRNPR	4.52e-21	-0.749905	8.17e-17
SRSF1	4.62e-21	-0.713628	8.36e-17
CBFA2T3	4.64e-21	1.47136	8.38e-17
PCCA	4.65e-21	-0.882289	8.42e-17
CISD1	4.79e-21	-0.731101	8.66e-17
WDR12	4.86e-21	-0.926849	8.79e-17
TMEM19	5e-21	-0.432386	9.04e-17
GPD1L	5.02e-21	-1.34041	9.07e-17
H2AFY2	5.14e-21	-1.8137	9.29e-17
NCOA5	5.19e-21	-0.977983	9.38e-17
INTS3	5.24e-21	-0.652787	9.47e-17
SLC49A3	5.27e-21	-1.05492	9.52e-17
NIT2	5.28e-21	-1.18709	9.55e-17
PIGF	5.35e-21	-0.81744	9.67e-17
MTHFD1L	5.43e-21	-0.999582	9.81e-17
FTSJ1	5.47e-21	-1.08215	9.88e-17
ARHGAP27	5.85e-21	-0.625584	1.06e-16
EIF1	5.91e-21	0.435834	1.07e-16
HUWE1	6.07e-21	-0.50334	1.1e-16
TUFM	6.07e-21	-0.321833	1.1e-16
TCERG1	6.36e-21	-0.694563	1.15e-16
CLN8	6.49e-21	-0.455722	1.17e-16
IFFO1	6.69e-21	-0.740243	1.21e-16
NAA15	6.73e-21	-0.397806	1.22e-16
MTPAP	6.8e-21	-0.607138	1.23e-16
KCNN4	6.84e-21	-0.819125	1.24e-16
EBNA1BP2	6.95e-21	-0.444521	1.26e-16
ARMH3	7.02e-21	-0.509898	1.27e-16
TCF7L2	7.03e-21	1.23588	1.27e-16
ACTL6A	7.07e-21	-0.508387	1.28e-16
ZNF641	7.31e-21	-0.747154	1.32e-16
MACC1	7.4e-21	-2.02398	1.34e-16
SNX12	7.83e-21	-0.332216	1.42e-16
RCC1L	8.21e-21	-0.398688	1.48e-16
HDHD2	8.24e-21	-0.563352	1.49e-16
GASK1A	8.74e-21	-3.1152	1.58e-16
NOL9	8.89e-21	-0.781347	1.61e-16
URM1	9.53e-21	-0.391445	1.72e-16
AMPD2	9.77e-21	-0.755334	1.77e-16
RASAL3	9.85e-21	-0.840235	1.78e-16
REXO2	9.99e-21	-0.373452	1.81e-16
ARL1	1e-20	-0.449828	1.81e-16
FN1	1.01e-20	0.237665	1.82e-16
FAM241A	1.02e-20	-0.932464	1.84e-16
HGSNAT	1.04e-20	-0.509142	1.87e-16
RBMX	1.04e-20	-0.61448	1.88e-16
SMIM4	1.18e-20	-1.25407	2.14e-16
HRH1	1.19e-20	-1.24074	2.15e-16
CHFR	1.23e-20	-0.521159	2.22e-16
LRP3	1.24e-20	-0.630166	2.25e-16
KCNK13	1.27e-20	-0.964098	2.3e-16
SLURP2	1.28e-20	3.44423	2.32e-16
MEF2A	1.3e-20	-0.629916	2.34e-16
NUDT9	1.33e-20	-0.421276	2.41e-16
SOGA1	1.33e-20	-0.536536	2.41e-16
TRIOBP	1.41e-20	-0.408959	2.55e-16
MTCH2	1.41e-20	-0.47197	2.55e-16
CCL14	1.44e-20	-4.01131	2.6e-16
PSMD14	1.44e-20	-0.654774	2.6e-16
PLAGL1	1.44e-20	-0.81845	2.61e-16
KRT10	1.44e-20	-0.785124	2.61e-16
ABCE1	1.46e-20	-0.923467	2.63e-16
RIPK3	1.51e-20	-0.965489	2.72e-16
PYGB	1.53e-20	-0.227791	2.77e-16
IQGAP2	1.54e-20	-0.438029	2.78e-16
VPS13C	1.55e-20	-0.341124	2.81e-16
VBP1	1.57e-20	-0.490053	2.85e-16
MSRA	1.59e-20	-0.407137	2.88e-16
NDUFS6	1.6e-20	-0.418231	2.88e-16
LPCAT3	1.6e-20	-0.455319	2.89e-16
GORASP2	1.61e-20	-0.388087	2.91e-16
AURKAIP1	1.73e-20	-0.290389	3.12e-16
ARMCX3	1.77e-20	-0.482062	3.19e-16
MED22	1.77e-20	-0.601606	3.2e-16
GZF1	1.77e-20	-0.404152	3.2e-16
SUGP2	1.77e-20	-0.976182	3.2e-16
CIITA	1.77e-20	-0.696512	3.21e-16
SERPINB6	1.79e-20	-0.34522	3.23e-16
CAD	1.79e-20	-1.2866	3.24e-16
KSR1	1.8e-20	0.837925	3.25e-16
PRR5L	1.86e-20	-0.957599	3.36e-16
PTBP1	1.89e-20	-0.430708	3.42e-16
PSPH	1.89e-20	-0.620637	3.42e-16
SELENON	1.94e-20	-0.426411	3.5e-16
COQ4	1.95e-20	-0.977814	3.52e-16
PRADC1	1.98e-20	-0.98464	3.59e-16
SELENOO	2.04e-20	-0.484788	3.69e-16
FOS	2.14e-20	-0.887483	3.87e-16
IL17RC	2.21e-20	-0.942103	4e-16
SNX1	2.23e-20	-0.308674	4.03e-16
PLEKHJ1	2.35e-20	-0.862776	4.25e-16
ATF6B	2.37e-20	-0.372542	4.29e-16
ADCY6	2.49e-20	-2.63774	4.51e-16
MVB12B	2.59e-20	-0.967637	4.68e-16
ACADM	2.63e-20	-0.450645	4.75e-16
GSN	2.73e-20	-0.442304	4.93e-16
RBM28	2.81e-20	-1.20406	5.08e-16
NCS1	2.93e-20	-1.74088	5.3e-16
CCL7	2.94e-20	-1.62219	5.32e-16
ARIH2	3.11e-20	-0.525684	5.63e-16
TMEM208	3.14e-20	-0.305887	5.69e-16
KLHDC3	3.2e-20	-0.449977	5.79e-16
YIPF1	3.26e-20	-0.524095	5.9e-16
CYREN	3.6e-20	-0.605991	6.51e-16
DNASE2	3.65e-20	0.539458	6.6e-16
MAVS	3.69e-20	-0.538595	6.68e-16
SHE	3.73e-20	-1.65778	6.74e-16
IFI6	3.9e-20	-0.678014	7.05e-16
PRKAR1A	4.1e-20	0.365128	7.41e-16
ATP5F1A	4.32e-20	-0.248863	7.82e-16
NBL1	4.37e-20	-4.21812	7.9e-16
TRIB1	4.56e-20	-0.529779	8.25e-16
ANKRD40	4.81e-20	-0.401308	8.7e-16
PAGR1	5.06e-20	-0.379316	9.15e-16
DHFR	5.09e-20	-1.48168	9.2e-16
HSPB1	5.11e-20	-0.371733	9.25e-16
ACTR3	5.12e-20	-0.253866	9.25e-16
SCN9A	5.27e-20	-1.66429	9.53e-16
PILRA	5.28e-20	0.361763	9.54e-16
GPATCH4	5.36e-20	-1.81329	9.7e-16
C12orf10	5.37e-20	-0.626425	9.7e-16
HELZ	5.54e-20	-0.424728	1e-15
SH3BP2	5.64e-20	-0.459014	1.02e-15
SEC24C	5.79e-20	-0.438112	1.05e-15
TIMM10B	5.81e-20	-0.621977	1.05e-15
IMPA2	5.98e-20	-1.36577	1.08e-15
C11orf49	6.12e-20	-0.753358	1.11e-15
PCCB	6.13e-20	-0.599935	1.11e-15
ITGB8	6.35e-20	1.2029	1.15e-15
GOLT1B	6.39e-20	-0.400067	1.15e-15
XPNPEP1	6.48e-20	-0.589773	1.17e-15
CAPN2	6.54e-20	-0.353413	1.18e-15
LPCAT1	6.89e-20	-0.446484	1.25e-15
CLECL1	7.72e-20	-1.43655	1.4e-15
UTP18	7.92e-20	-0.397618	1.43e-15
GAS2L3	7.96e-20	-0.815331	1.44e-15
S100B	8.23e-20	-0.684932	1.49e-15
ANKRD10	8.33e-20	-0.566483	1.51e-15
MMS19	8.52e-20	-0.711539	1.54e-15
TRPS1	8.66e-20	-0.41221	1.57e-15
HECTD2	8.72e-20	-1.78845	1.58e-15
MTA2	8.87e-20	-0.354385	1.6e-15
E2F4	8.95e-20	-0.386386	1.62e-15
GORASP1	9.2e-20	-0.638422	1.66e-15
IRF5	9.35e-20	-0.423233	1.69e-15
ATP5MF	1e-19	-0.359726	1.81e-15
DVL3	1.01e-19	-0.440199	1.83e-15
PHKG2	1.02e-19	-0.59504	1.84e-15
CELF2	1.02e-19	-0.381879	1.84e-15
ABL1	1.02e-19	-0.350109	1.84e-15
KLF4	1.02e-19	0.790845	1.85e-15
TSTA3	1.1e-19	-0.672074	1.99e-15
MYO9B	1.13e-19	-0.367112	2.04e-15
DDX39B	1.16e-19	-0.867696	2.1e-15
SLC35C2	1.17e-19	-0.532288	2.11e-15
DGKZ	1.18e-19	-0.787979	2.13e-15
GALK1	1.18e-19	-0.458955	2.14e-15
UBA52	1.2e-19	0.380322	2.17e-15
CCR1	1.22e-19	-0.278822	2.2e-15
STEAP3	1.26e-19	-0.470939	2.28e-15
PRPF19	1.28e-19	-0.40815	2.31e-15
ITM2C	1.32e-19	-1.28973	2.38e-15
SLC22A23	1.33e-19	-1.47326	2.4e-15
PRMT1	1.41e-19	-0.326898	2.55e-15
ANAPC15	1.48e-19	-0.487085	2.67e-15
PSMD3	1.51e-19	-0.380456	2.73e-15
NAGLU	1.53e-19	-0.711773	2.77e-15
MDFIC	1.59e-19	-0.313657	2.88e-15
ACACA	1.6e-19	-1.83154	2.9e-15
SLC25A44	1.61e-19	-0.431391	2.91e-15
STX7	1.61e-19	-0.378905	2.92e-15
ENSA	1.63e-19	-0.24226	2.96e-15
TNFAIP2	1.66e-19	-0.577258	3e-15
RGL2	1.77e-19	-0.589101	3.2e-15
XXYLT1	1.86e-19	-0.775668	3.37e-15
TUBA1A	1.88e-19	-0.992253	3.4e-15
COLGALT1	1.91e-19	-0.298911	3.45e-15
TRIM44	1.92e-19	-0.375463	3.47e-15
COMMD4	1.97e-19	-0.300542	3.57e-15
AHCY	1.98e-19	-0.462762	3.57e-15
TRRAP	2.12e-19	-0.483368	3.83e-15
MCTS1	2.12e-19	-0.490698	3.84e-15
ZSCAN26	2.16e-19	-0.607699	3.91e-15
SURF1	2.2e-19	-0.408343	3.97e-15
PPP6R1	2.22e-19	-0.349097	4.01e-15
ACTR1A	2.23e-19	-0.349179	4.04e-15
AQP3	2.25e-19	1.85472	4.08e-15
EMC9	2.26e-19	-1.00592	4.08e-15
C3	2.36e-19	0.605389	4.27e-15
GALE	2.4e-19	-0.680103	4.34e-15
ABCC4	2.42e-19	-1.32106	4.38e-15
ACSS1	2.46e-19	-0.800045	4.46e-15
ADSSL1	2.47e-19	1.40638	4.46e-15
SRCAP	2.6e-19	-0.366529	4.71e-15
UBP1	2.65e-19	-0.429474	4.79e-15
ENTPD6	2.7e-19	-0.468745	4.88e-15
NPL	2.71e-19	-0.409093	4.9e-15
SENP3	2.76e-19	-0.852814	4.99e-15
FBXL6	2.98e-19	-1.35067	5.39e-15
HDAC3	3.02e-19	-0.451105	5.46e-15
OSGEP	3.1e-19	-0.828392	5.6e-15
RAB32	3.14e-19	-0.302444	5.69e-15
ACO2	3.15e-19	-0.403271	5.69e-15
ZNRD2	3.36e-19	-0.787555	6.07e-15
NBEAL2	3.44e-19	-0.704327	6.23e-15
ZHX1	3.57e-19	-0.268822	6.45e-15
NOP2	3.72e-19	-1.1763	6.73e-15
HEXB	3.74e-19	0.439586	6.75e-15
JDP2	3.8e-19	-0.251788	6.88e-15
FGFR1	3.83e-19	-0.615718	6.92e-15
UBL3	3.84e-19	0.657286	6.94e-15
SH3BGRL3	3.86e-19	-0.330921	6.98e-15
SGK1	3.87e-19	0.652763	7e-15
RCCD1	3.88e-19	-2.40851	7.02e-15
SECISBP2	3.99e-19	-0.93145	7.21e-15
OGT	4.27e-19	-0.553114	7.72e-15
C2CD2L	4.39e-19	-0.601583	7.94e-15
PARP12	4.48e-19	-0.350888	8.1e-15
RMDN3	4.67e-19	-0.616173	8.45e-15
EOGT	4.82e-19	-0.383675	8.72e-15
TIMM21	5.05e-19	-0.77912	9.13e-15
RUVBL1	5.14e-19	-0.914601	9.3e-15
ARHGAP18	5.18e-19	-0.330682	9.36e-15
LRRC8C	5.21e-19	-0.447052	9.41e-15
TLR8	5.41e-19	0.843122	9.78e-15
HEMK1	5.47e-19	-0.807046	9.9e-15
DCTPP1	5.62e-19	-0.638421	1.02e-14
LSM7	5.75e-19	-0.382895	1.04e-14
GTF2A2	5.98e-19	-0.263836	1.08e-14
CREB3	6.04e-19	-0.341711	1.09e-14
ARL4C	6.12e-19	-0.672609	1.11e-14
MCRS1	6.19e-19	-0.326114	1.12e-14
FZD5	6.19e-19	-1.3648	1.12e-14
IWS1	6.24e-19	-0.487051	1.13e-14
ERAL1	6.25e-19	-0.615785	1.13e-14
RAD50	6.32e-19	-0.410193	1.14e-14
PPIF	6.53e-19	-0.447259	1.18e-14
OAT	6.74e-19	-0.441615	1.22e-14
CCDC167	6.78e-19	-0.766316	1.23e-14
ARFGAP2	6.82e-19	-0.355075	1.23e-14
AP3B1	7e-19	-0.298176	1.27e-14
INPP5D	7.03e-19	-0.440509	1.27e-14
GHDC	7.07e-19	-0.494906	1.28e-14
MCCC2	7.19e-19	-0.605278	1.3e-14
ELP5	7.22e-19	-0.397933	1.3e-14
SMAD4	7.42e-19	-0.289898	1.34e-14
TPD52	7.81e-19	-0.657845	1.41e-14
CHMP4A	7.92e-19	-0.270979	1.43e-14
GYS1	7.99e-19	-0.480075	1.44e-14
TIMM44	8.18e-19	-0.477394	1.48e-14
MCUR1	8.26e-19	-0.530824	1.49e-14
MAN1A2	8.28e-19	-0.519263	1.5e-14
PHKB	8.45e-19	-0.323782	1.53e-14
SAMM50	8.57e-19	-0.343822	1.55e-14
TEFM	8.86e-19	-0.71481	1.6e-14
TBL2	8.9e-19	-0.437169	1.61e-14
KIF1C	9.5e-19	-0.285711	1.72e-14
GART	9.76e-19	-0.51077	1.77e-14
VPS13D	9.83e-19	-0.593914	1.78e-14
TIMM10	9.89e-19	-0.203225	1.79e-14
PIGG	9.98e-19	-0.928798	1.8e-14
SPAG16	1.05e-18	-1.17125	1.89e-14
LTV1	1.11e-18	-0.48249	2.01e-14
PSMG1	1.15e-18	-0.810203	2.09e-14
ABCC1	1.17e-18	-0.35468	2.11e-14
PITPNM1	1.18e-18	-0.359402	2.14e-14
TCF12	1.19e-18	-0.343634	2.15e-14
SEPTIN8	1.23e-18	-0.425398	2.22e-14
ACY1	1.25e-18	-0.877254	2.26e-14
LY86	1.26e-18	-0.341327	2.27e-14
CRK	1.31e-18	-0.271074	2.37e-14
BACE2	1.31e-18	-2.35165	2.37e-14
EVC	1.38e-18	-0.708649	2.49e-14
PPM1M	1.38e-18	-0.246134	2.49e-14
NPLOC4	1.4e-18	-0.260995	2.54e-14
ADIPOR1	1.41e-18	0.455198	2.54e-14
PYURF	1.41e-18	-0.412972	2.56e-14
UNC93B1	1.48e-18	-0.29064	2.68e-14
AGPAT5	1.51e-18	-0.543798	2.72e-14
SLF2	1.54e-18	-0.540002	2.78e-14
DGAT1	1.55e-18	-0.493133	2.8e-14
SLC25A6	1.55e-18	-0.329253	2.81e-14
AVPI1	1.6e-18	1.09855	2.89e-14
SEC61G	1.61e-18	-0.394059	2.91e-14
CCNYL1	1.64e-18	-0.336116	2.97e-14
ENTPD4	1.65e-18	-0.532223	2.98e-14
DEAF1	1.68e-18	-0.337624	3.04e-14
RNF125	1.71e-18	-0.819842	3.09e-14
TYK2	1.74e-18	-0.483297	3.14e-14
KHSRP	1.76e-18	-0.316924	3.17e-14
ADGRG6	1.76e-18	-2.14195	3.18e-14
SNX8	1.77e-18	-0.280102	3.2e-14
VDAC3	1.78e-18	-0.3232	3.22e-14
ADPRHL2	1.79e-18	-0.31907	3.24e-14
ARFRP1	1.88e-18	-0.483117	3.39e-14
CNOT6	1.93e-18	-0.430414	3.48e-14
AMFR	2.06e-18	0.440185	3.73e-14
POLD1	2.14e-18	-0.467197	3.87e-14
IBTK	2.15e-18	-0.419607	3.88e-14
UPF2	2.2e-18	-0.454449	3.97e-14
SRA1	2.21e-18	-0.309497	4e-14
FTL	2.26e-18	0.257665	4.09e-14
NAA20	2.28e-18	-0.261351	4.13e-14
STX16	2.3e-18	-0.516601	4.15e-14
AFG3L2	2.4e-18	-0.478068	4.35e-14
VPS45	2.43e-18	-0.338097	4.39e-14
CMTM6	2.44e-18	0.400272	4.41e-14
YKT6	2.44e-18	-0.283601	4.41e-14
GTPBP2	2.44e-18	-0.655722	4.42e-14
RRP15	2.5e-18	-1.29826	4.53e-14
RCN3	2.53e-18	-1.99067	4.58e-14
NINJ2	2.54e-18	-0.603546	4.59e-14
ACSL3	2.59e-18	-0.292453	4.68e-14
ATP13A2	2.6e-18	-0.697724	4.7e-14
UNC50	2.6e-18	-0.267498	4.7e-14
AARS2	2.62e-18	-1.0658	4.73e-14
SCAP	2.76e-18	-0.510791	4.99e-14
TRIB3	2.76e-18	-0.922235	5e-14
ZRANB2	2.78e-18	-0.519208	5.03e-14
NSMAF	2.8e-18	-0.203006	5.07e-14
GPNMB	2.82e-18	0.208664	5.11e-14
NDUFB2	2.85e-18	-0.397427	5.15e-14
CHORDC1	2.88e-18	-0.941098	5.2e-14
SEC24A	2.9e-18	-0.491746	5.25e-14
SMG5	2.91e-18	-0.325957	5.26e-14
EZR	2.93e-18	-0.385249	5.29e-14
CPPED1	3e-18	-0.377631	5.43e-14
POLG	3.01e-18	-0.952661	5.44e-14
RCBTB2	3.03e-18	-0.555726	5.48e-14
IPO9	3.03e-18	-0.519148	5.48e-14
SLC6A6	3.05e-18	-0.400873	5.51e-14
BCL2L1	3.13e-18	-0.350697	5.67e-14
CDR2	3.13e-18	-0.877524	5.67e-14
P2RY13	3.15e-18	-0.547693	5.7e-14
PPIP5K2	3.16e-18	-0.38599	5.71e-14
ALG1	3.25e-18	-0.561824	5.87e-14
APBB3	3.26e-18	-1.34175	5.9e-14
KCTD5	3.42e-18	-0.416405	6.18e-14
ERI3	3.62e-18	-0.716826	6.54e-14
WDFY2	3.64e-18	-0.854572	6.58e-14
SLC4A2	3.81e-18	-0.402939	6.88e-14
IER3IP1	3.82e-18	-0.33382	6.9e-14
ID3	3.82e-18	0.841986	6.92e-14
CCNL2	3.91e-18	-0.50148	7.07e-14
ABHD6	4.33e-18	-0.421213	7.83e-14
AAAS	4.53e-18	-0.528862	8.19e-14
NCLN	4.54e-18	-0.374244	8.21e-14
DARS2	4.63e-18	-0.926536	8.37e-14
PARP1	4.64e-18	-0.645942	8.39e-14
RBMS1	4.72e-18	-0.340059	8.53e-14
SLC49A4	4.87e-18	0.609326	8.81e-14
GLS	4.88e-18	-0.593941	8.82e-14
TLNRD1	4.97e-18	-0.479499	8.99e-14
TACC1	5.01e-18	-0.288344	9.06e-14
ZNF33A	5.05e-18	-0.600281	9.12e-14
QDPR	5.26e-18	-0.520139	9.51e-14
CDIP1	5.34e-18	-0.340628	9.66e-14
GALNT1	5.39e-18	-0.278362	9.74e-14
XPO6	5.39e-18	-0.304788	9.75e-14
BIRC6	5.49e-18	-0.35921	9.92e-14
ZMIZ2	5.5e-18	-0.488865	9.94e-14
EXOC3	5.66e-18	-0.373412	1.02e-13
IMP4	5.73e-18	-0.306568	1.04e-13
PSMB5	5.76e-18	-0.400476	1.04e-13
JMJD4	5.96e-18	-1.14926	1.08e-13
GIGYF1	6e-18	-0.696606	1.08e-13
PHF21A	6.07e-18	0.822077	1.1e-13
EEPD1	6.11e-18	-0.665922	1.1e-13
NCBP1	6.2e-18	-0.491494	1.12e-13
BACE1	6.4e-18	-0.435212	1.16e-13
NDUFAB1	6.42e-18	-0.353835	1.16e-13
CLEC10A	6.56e-18	-0.821143	1.19e-13
EPB41L3	6.67e-18	0.320686	1.21e-13
MAP7	6.67e-18	-1.76714	1.21e-13
UBA5	6.81e-18	-0.54682	1.23e-13
STOML2	6.92e-18	-0.27271	1.25e-13
HDAC6	6.94e-18	-0.725473	1.26e-13
NOL6	7.03e-18	-0.896228	1.27e-13
PRR11	7.07e-18	-1.06053	1.28e-13
KDM5D	7.08e-18	-0.70631	1.28e-13
CCS	7.09e-18	-0.656206	1.28e-13
GLA	7.09e-18	-0.386523	1.28e-13
ZBTB17	7.09e-18	-0.372771	1.28e-13
TMEM51	7.31e-18	-0.353112	1.32e-13
PPDPF	7.77e-18	0.648536	1.41e-13
ALK	7.78e-18	-3.03868	1.41e-13
LUC7L	7.86e-18	-0.547707	1.42e-13
UBAC1	7.88e-18	-0.240232	1.43e-13
ATAD3A	7.88e-18	-2.03031	1.43e-13
DCXR	7.91e-18	-0.345965	1.43e-13
MGAT2	7.91e-18	-0.30696	1.43e-13
TMEM104	7.92e-18	-0.591871	1.43e-13
TGFBRAP1	7.93e-18	-0.517229	1.43e-13
CARM1	7.97e-18	-0.27744	1.44e-13
RNASEK	8.1e-18	0.326442	1.46e-13
HPS5	8.15e-18	-0.322827	1.47e-13
TIA1	8.39e-18	-0.511172	1.52e-13
NIFK	8.56e-18	-0.402439	1.55e-13
DMTF1	8.58e-18	-0.621817	1.55e-13
CHPF	8.77e-18	-1.06869	1.59e-13
TRA2B	8.92e-18	-0.436996	1.61e-13
B3GALNT2	8.94e-18	-0.836613	1.62e-13
PMF1	9.12e-18	-0.436483	1.65e-13
AGA	9.19e-18	-0.430061	1.66e-13
LPAR6	9.42e-18	-0.517549	1.7e-13
CPEB2	9.45e-18	-0.697558	1.71e-13
POLD2	9.93e-18	-0.641522	1.79e-13
GTF2I	9.93e-18	-0.454322	1.8e-13
PELP1	9.94e-18	-0.676286	1.8e-13
SMARCAD1	1.02e-17	-0.777152	1.84e-13
DISC1	1.04e-17	-1.51111	1.87e-13
CDK1	1.04e-17	-3.31493	1.87e-13
DNAJC15	1.07e-17	-0.395366	1.93e-13
CCT3	1.07e-17	-0.519365	1.94e-13
BCL6	1.08e-17	0.772796	1.95e-13
FTSJ3	1.08e-17	-0.667019	1.96e-13
ALDH4A1	1.17e-17	-1.29093	2.11e-13
PSENEN	1.17e-17	-0.289136	2.12e-13
RNFT1	1.18e-17	-0.708796	2.14e-13
MEGF9	1.23e-17	0.810372	2.22e-13
HMG20B	1.24e-17	-0.339184	2.23e-13
PGBD5	1.26e-17	-1.21256	2.27e-13
SMARCC2	1.26e-17	-0.389568	2.27e-13
PIGQ	1.26e-17	-0.653552	2.28e-13
GGA2	1.26e-17	-0.278539	2.29e-13
SPECC1L	1.29e-17	-0.361983	2.32e-13
ENC1	1.34e-17	-1.00948	2.42e-13
ARHGAP22	1.36e-17	-0.901006	2.46e-13
INTS7	1.37e-17	-1.23342	2.47e-13
APAF1	1.41e-17	-0.548571	2.54e-13
NELFCD	1.44e-17	-0.641038	2.6e-13
ARL6IP4	1.44e-17	-0.261908	2.61e-13
CD48	1.45e-17	0.734576	2.62e-13
RHBDF2	1.48e-17	-0.429737	2.68e-13
RAB18	1.49e-17	-0.323635	2.69e-13
SEPTIN7	1.54e-17	-0.34149	2.78e-13
AP1S2	1.58e-17	-0.321978	2.85e-13
NIPA2	1.58e-17	-0.470113	2.86e-13
CDC16	1.67e-17	-0.346679	3.02e-13
SRBD1	1.68e-17	-0.514105	3.05e-13
PDCL3	1.69e-17	-0.484613	3.06e-13
NSUN2	1.73e-17	-0.481518	3.13e-13
SGTB	1.75e-17	-0.389438	3.16e-13
IVD	1.76e-17	-0.654084	3.19e-13
COPE	1.82e-17	-0.247693	3.29e-13
SURF6	1.83e-17	-0.777513	3.31e-13
GPR137B	1.84e-17	-0.329421	3.32e-13
SLC30A7	1.84e-17	-0.268891	3.33e-13
PXMP2	1.96e-17	-1.30873	3.54e-13
RGCC	1.96e-17	0.811416	3.54e-13
GYPC	1.99e-17	0.915812	3.59e-13
FAM114A1	2e-17	-0.684683	3.62e-13
COMMD10	2.01e-17	-0.527685	3.63e-13
SEL1L3	2.06e-17	0.812847	3.73e-13
UTP6	2.08e-17	-0.579046	3.76e-13
CCDC88B	2.09e-17	-0.554391	3.78e-13
TBCB	2.18e-17	-0.379157	3.94e-13
IDH3G	2.22e-17	-0.317363	4.02e-13
TMEM94	2.26e-17	-0.480425	4.09e-13
TXNL4A	2.33e-17	-0.293599	4.21e-13
RING1	2.34e-17	-0.255929	4.23e-13
RECQL	2.35e-17	-0.251061	4.25e-13
TXNDC17	2.35e-17	-0.266547	4.25e-13
CLEC2D	2.4e-17	-0.75792	4.34e-13
ARL5A	2.48e-17	-0.516937	4.48e-13
SIGLEC10	2.5e-17	-0.544335	4.52e-13
TRIM65	2.52e-17	-0.738917	4.56e-13
RBM39	2.54e-17	-0.35884	4.59e-13
TCP1	2.55e-17	-0.292343	4.61e-13
CD22	2.56e-17	-1.62913	4.62e-13
RELCH	2.59e-17	-0.575755	4.68e-13
ARHGAP10	2.59e-17	-0.506979	4.69e-13
CKAP2	2.72e-17	-0.943385	4.91e-13
GFPT1	2.72e-17	-0.641402	4.92e-13
ZC3H12D	2.76e-17	-1.68943	4.98e-13
UQCC1	2.84e-17	-0.530296	5.13e-13
DSE	2.84e-17	-0.332085	5.14e-13
ACSS2	2.89e-17	-0.502927	5.23e-13
UPF1	3.1e-17	-0.276059	5.6e-13
DDX1	3.14e-17	-0.374017	5.68e-13
AP2B1	3.2e-17	-0.615691	5.79e-13
DNAJC3	3.25e-17	-0.371888	5.87e-13
RAB29	3.26e-17	-0.409383	5.89e-13
CREB3L2	3.29e-17	-0.422516	5.95e-13
ATP5MC1	3.34e-17	-0.436664	6.03e-13
SMOX	3.36e-17	-0.384743	6.08e-13
PRPF3	3.47e-17	-0.683097	6.27e-13
SLC25A1	3.48e-17	-0.340446	6.3e-13
RND3	3.52e-17	-1.27308	6.37e-13
GIT2	3.53e-17	-0.340908	6.37e-13
POLD4	3.58e-17	-0.286624	6.48e-13
GPS1	3.6e-17	-0.508756	6.5e-13
ATP5PB	3.61e-17	-0.313258	6.52e-13
SRSF9	3.67e-17	-0.243482	6.64e-13
COA7	3.73e-17	-0.90204	6.75e-13
MPHOSPH9	3.79e-17	-0.810547	6.86e-13
SMAP2	3.85e-17	0.449241	6.96e-13
PTGFRN	3.98e-17	-0.309971	7.2e-13
DCBLD2	4.01e-17	-1.53731	7.25e-13
SRSF11	4.15e-17	-0.655108	7.5e-13
TRNT1	4.5e-17	-0.664036	8.14e-13
EIF6	4.56e-17	-0.256009	8.25e-13
NHLRC2	4.64e-17	-0.637569	8.38e-13
DNAJC2	4.71e-17	-0.872207	8.51e-13
IFI16	4.71e-17	-0.316549	8.52e-13
EHMT1	4.75e-17	-0.418358	8.59e-13
BCL2	4.84e-17	-0.771557	8.74e-13
CNOT11	4.88e-17	-0.287273	8.82e-13
DPH2	4.92e-17	-0.859234	8.89e-13
EHD4	4.94e-17	-0.368371	8.93e-13
RUVBL2	4.99e-17	-0.553712	9.01e-13
PTOV1	5e-17	-0.300221	9.04e-13
HAVCR2	5.04e-17	-0.308153	9.12e-13
GTPBP6	5.14e-17	-0.313984	9.29e-13
RIOK3	5.19e-17	-0.309778	9.39e-13
DUSP3	5.19e-17	-0.306617	9.39e-13
DOCK7	5.23e-17	-0.589971	9.46e-13
UFM1	5.24e-17	-0.261603	9.48e-13
DPP8	5.25e-17	-0.36978	9.49e-13
BUD23	5.32e-17	-0.329535	9.62e-13
TMEM268	5.33e-17	-0.381567	9.65e-13
ZNF513	5.46e-17	-0.835026	9.87e-13
TMEM263	5.5e-17	-0.439731	9.94e-13
CCDC112	5.5e-17	-0.347701	9.95e-13
DBI	5.61e-17	-0.317012	1.01e-12
SLC25A13	5.65e-17	-1.02576	1.02e-12
DUS3L	5.69e-17	-0.908934	1.03e-12
NSMCE4A	5.77e-17	-0.792762	1.04e-12
MOB3B	5.92e-17	0.568425	1.07e-12
RILP	6.2e-17	-0.376951	1.12e-12
ZFYVE26	6.32e-17	-0.536946	1.14e-12
ARNTL	6.58e-17	-0.541519	1.19e-12
OLFML3	6.65e-17	-3.56716	1.2e-12
TNFAIP1	6.9e-17	-0.740282	1.25e-12
ALG14	6.91e-17	-1.16053	1.25e-12
MARCKSL1	6.92e-17	-1.83999	1.25e-12
MED12	7.05e-17	-0.595662	1.28e-12
NUP93	7.06e-17	-0.311043	1.28e-12
MMAB	7.25e-17	-0.483692	1.31e-12
ARGLU1	7.41e-17	-0.551068	1.34e-12
ELAVL1	7.53e-17	-0.27777	1.36e-12
SNRNP40	7.61e-17	-0.392802	1.38e-12
TOR3A	7.79e-17	-0.452172	1.41e-12
TMX3	7.81e-17	-0.458233	1.41e-12
RSAD1	7.84e-17	-0.776268	1.42e-12
VAMP5	8.05e-17	-0.734416	1.46e-12
VPS36	8.1e-17	-0.499848	1.46e-12
RPF2	8.22e-17	-0.50167	1.49e-12
COMMD1	8.56e-17	-0.324356	1.55e-12
RAB4B	8.63e-17	-0.388772	1.56e-12
STRN4	8.68e-17	-0.202467	1.57e-12
SPARC	9.08e-17	0.578564	1.64e-12
CARD11	9.22e-17	-2.17919	1.67e-12
CCAR2	9.43e-17	-0.215892	1.7e-12
USP14	9.45e-17	-0.340842	1.71e-12
NUP160	9.6e-17	-0.397367	1.74e-12
UBA1	9.61e-17	-0.327644	1.74e-12
LDLRAD4	9.66e-17	-0.442103	1.75e-12
NAPRT	9.89e-17	-0.282891	1.79e-12
UCHL3	1e-16	-0.611463	1.81e-12
DDX46	1.02e-16	-0.400691	1.85e-12
NUDT22	1.03e-16	-0.381818	1.86e-12
CRYBG1	1.07e-16	-0.314278	1.93e-12
BAK1	1.09e-16	-0.248289	1.97e-12
PRKCB	1.1e-16	-0.347185	1.99e-12
EMP1	1.11e-16	-0.399221	2.01e-12
PGM3	1.13e-16	-0.539222	2.05e-12
POLR2H	1.15e-16	-0.341591	2.08e-12
OGG1	1.16e-16	-0.711647	2.1e-12
POLR3H	1.17e-16	-0.432323	2.11e-12
PACS2	1.17e-16	-0.300653	2.11e-12
MXD1	1.17e-16	0.740321	2.11e-12
TRPM2	1.17e-16	-0.379823	2.12e-12
ASCC3	1.18e-16	-0.539584	2.13e-12
ARHGAP35	1.18e-16	-0.383781	2.14e-12
GON7	1.2e-16	-0.687856	2.16e-12
SLC1A4	1.21e-16	-0.773016	2.18e-12
SERPINH1	1.21e-16	-0.611749	2.19e-12
DYRK2	1.27e-16	-0.381611	2.3e-12
TRAPPC10	1.28e-16	-0.286809	2.31e-12
TMEM199	1.28e-16	-0.405174	2.32e-12
PRMT2	1.3e-16	-0.299355	2.36e-12
INPPL1	1.31e-16	-0.392436	2.37e-12
P3H1	1.36e-16	-0.767178	2.45e-12
TBC1D22A	1.37e-16	-0.400953	2.48e-12
EPS15	1.38e-16	-0.362498	2.5e-12
YWHAE	1.39e-16	-0.259298	2.52e-12
SGPP1	1.44e-16	-0.255093	2.6e-12
LMNB2	1.45e-16	-0.658677	2.62e-12
PIGO	1.46e-16	-0.571213	2.64e-12
CHKA	1.51e-16	-0.980783	2.72e-12
IMPDH2	1.52e-16	-0.777643	2.75e-12
SCO2	1.53e-16	-0.730688	2.76e-12
RUBCNL	1.54e-16	-0.690359	2.78e-12
HDAC7	1.54e-16	-0.462229	2.78e-12
TMCO3	1.54e-16	-0.243993	2.79e-12
LDAH	1.58e-16	-0.776551	2.85e-12
COMMD9	1.58e-16	-0.278739	2.85e-12
VASH1	1.61e-16	-0.467203	2.91e-12
PPIA	1.67e-16	-0.233731	3.02e-12
PSMD11	1.67e-16	-0.281066	3.02e-12
UBR4	1.68e-16	-0.314856	3.03e-12
COMMD8	1.7e-16	-0.512803	3.07e-12
SLC25A19	1.7e-16	-0.571164	3.07e-12
CORO1B	1.73e-16	-0.24696	3.13e-12
MT-ND6	1.77e-16	-0.934676	3.2e-12
ADAP1	1.8e-16	-0.460974	3.25e-12
ATP2A2	1.81e-16	-0.324898	3.27e-12
MAGEH1	1.85e-16	-0.497382	3.35e-12
RSU1	1.88e-16	-0.248539	3.39e-12
TECPR1	1.94e-16	-0.502079	3.51e-12
SNX29	1.96e-16	-0.404	3.55e-12
GANAB	1.97e-16	-0.275154	3.56e-12
LOXL3	1.97e-16	-1.23216	3.57e-12
WBP1L	1.99e-16	0.552618	3.6e-12
GMPPA	2.04e-16	-0.568747	3.68e-12
ZNF580	2.06e-16	-0.354512	3.72e-12
PTRHD1	2.12e-16	-0.392259	3.83e-12
PDGFB	2.16e-16	-1.46014	3.91e-12
COX16	2.18e-16	-0.263096	3.94e-12
DHRS9	2.2e-16	-1.36762	3.97e-12
PPBP	2.2e-16	0.699928	3.98e-12
TRIM28	2.26e-16	-0.402679	4.08e-12
TAF13	2.38e-16	-0.241799	4.31e-12
ARMCX1	2.41e-16	-0.517404	4.35e-12
QTRT1	2.43e-16	-1.17459	4.4e-12
KCNE3	2.44e-16	0.65653	4.41e-12
NOC2L	2.47e-16	-0.310331	4.47e-12
PAK1	2.48e-16	-0.328377	4.49e-12
SNX10	2.51e-16	0.509503	4.54e-12
ANAPC7	2.59e-16	-0.534378	4.69e-12
TRIM32	2.65e-16	-0.509678	4.79e-12
GSTO1	2.8e-16	0.402603	5.07e-12
COPS9	2.82e-16	-0.34803	5.1e-12
FAM13B	2.83e-16	-0.447392	5.13e-12
MCM6	2.84e-16	-1.43558	5.13e-12
MVD	2.92e-16	-0.616223	5.28e-12
SNRNP70	2.99e-16	-0.358475	5.41e-12
GOT1	3.01e-16	-0.623017	5.45e-12
IFT27	3.11e-16	-0.426599	5.62e-12
SLC25A11	3.21e-16	-0.265003	5.8e-12
OPN3	3.32e-16	1.02424	6e-12
MOCS2	3.42e-16	-0.256507	6.18e-12
RRP1	3.43e-16	-0.538184	6.19e-12
FBXW8	3.44e-16	-0.754038	6.22e-12
PWWP3A	3.48e-16	-0.59918	6.3e-12
TPRA1	3.53e-16	-0.376667	6.39e-12
BLZF1	3.54e-16	-0.583814	6.4e-12
SH2B1	3.62e-16	-0.651104	6.54e-12
HSPE1	3.64e-16	-0.458838	6.58e-12
LLGL1	3.65e-16	-0.641753	6.59e-12
NOP14	3.74e-16	-0.555068	6.76e-12
EIF4E2	3.74e-16	-0.259422	6.76e-12
PADI2	3.82e-16	1.35435	6.9e-12
KRTCAP2	3.9e-16	-0.241119	7.05e-12
PLAU	3.96e-16	-0.479505	7.17e-12
RCC2	4.2e-16	-0.339237	7.6e-12
TRIP6	4.24e-16	-0.391767	7.67e-12
DICER1	4.43e-16	-0.262717	8.01e-12
GNL3L	4.44e-16	-0.538049	8.02e-12
DUT	4.44e-16	-0.588903	8.03e-12
AP3M1	4.44e-16	-0.405993	8.04e-12
KDM2B	4.52e-16	-0.534001	8.18e-12
TOMM40	4.64e-16	-0.229569	8.38e-12
XPO1	4.66e-16	-0.509451	8.42e-12
TMEM138	4.68e-16	-0.500506	8.46e-12
HNRNPF	4.72e-16	-0.284531	8.53e-12
ZNF70	4.75e-16	-1.07071	8.59e-12
VPS18	4.78e-16	-0.5276	8.64e-12
CDKN1A	4.79e-16	0.941383	8.65e-12
TOMM34	4.86e-16	-0.6474	8.79e-12
SSBP1	4.94e-16	-0.393949	8.93e-12
FNTA	5.04e-16	-0.210086	9.11e-12
GTPBP4	5.06e-16	-0.451047	9.16e-12
FBN2	5.38e-16	-0.576468	9.73e-12
ALG2	5.42e-16	-0.291274	9.8e-12
SIRT2	5.5e-16	-0.305268	9.95e-12
ACSF2	5.53e-16	-0.447946	1e-11
POP5	5.61e-16	-0.453735	1.01e-11
TMEM259	5.67e-16	-0.31362	1.02e-11
LGI2	5.78e-16	-2.82213	1.04e-11
TFEC	5.85e-16	-0.227566	1.06e-11
SH3KBP1	6.28e-16	-0.323272	1.14e-11
NUP85	6.3e-16	-0.549368	1.14e-11
HACD2	6.31e-16	-0.34194	1.14e-11
SFXN5	6.38e-16	-0.861119	1.15e-11
HDGFL3	6.52e-16	-0.714758	1.18e-11
CHMP2A	6.79e-16	-0.212603	1.23e-11
EPDR1	6.92e-16	-0.917433	1.25e-11
PTRH2	7.06e-16	-0.689175	1.28e-11
DCTN1	7.19e-16	-0.264023	1.3e-11
TMEM8A	7.2e-16	-0.273648	1.3e-11
UGGT1	7.27e-16	-0.287285	1.31e-11
YJU2	7.3e-16	-0.46488	1.32e-11
IPO11	7.32e-16	-0.551438	1.32e-11
ACADS	7.39e-16	-0.712778	1.34e-11
MAPK12	7.6e-16	-6.175	1.37e-11
ST5	7.65e-16	-1.07275	1.38e-11
FOCAD	7.78e-16	-0.762582	1.41e-11
ADPGK	7.85e-16	-0.339902	1.42e-11
MAN2B2	7.86e-16	0.614742	1.42e-11
CYB561A3	7.9e-16	-0.293606	1.43e-11
NNT	7.93e-16	-0.267252	1.43e-11
SRD5A3	8.07e-16	-0.472221	1.46e-11
SELENOS	8.1e-16	-0.306807	1.46e-11
BYSL	8.21e-16	-0.605703	1.48e-11
NACC1	8.34e-16	-0.248292	1.51e-11
TMEM65	8.38e-16	-0.443737	1.52e-11
KIDINS220	8.41e-16	-0.364824	1.52e-11
ATP10D	8.55e-16	-0.465916	1.55e-11
MIIP	8.61e-16	-0.541183	1.56e-11
C20orf194	8.63e-16	-0.495027	1.56e-11
ALDH1L2	8.73e-16	-1.47783	1.58e-11
EEF1AKMT4	8.76e-16	-0.90229	1.58e-11
WDR61	8.78e-16	-0.250293	1.59e-11
DOCK4	9.06e-16	-0.338705	1.64e-11
MICAL2	9.07e-16	-0.868181	1.64e-11
CUEDC1	9.15e-16	-0.683085	1.66e-11
POMP	9.16e-16	-0.247404	1.66e-11
FAM111A	9.5e-16	-0.632353	1.72e-11
SLC2A8	9.92e-16	-0.44922	1.79e-11
SRFBP1	1.02e-15	-0.418511	1.84e-11
TPBGL	1.03e-15	-1.43182	1.85e-11
SF1	1.03e-15	-0.294194	1.86e-11
CSTF3	1.03e-15	-0.409627	1.86e-11
TNFRSF12A	1.03e-15	-1.06852	1.87e-11
AP4E1	1.03e-15	-0.644725	1.87e-11
HSPBP1	1.04e-15	-0.63161	1.88e-11
ISCU	1.05e-15	0.449816	1.89e-11
METRN	1.05e-15	-0.273045	1.9e-11
[truncated: 2,361 more rows]

## Sheet: Clusters_4_3D_CC_MD
	p_val	avg_log2FC	p_val_adj
GAL3ST4	6.03e-211	2.66095	1.09e-206
P3H2	7.71e-211	3.87341	1.39e-206
TSPAN15	2.5e-207	2.32212	4.53e-203
CSF1R	8.3e-189	0.959821	1.5e-184
CLDN1	3.03e-187	4.97804	5.48e-183
HTRA1	1.76e-176	3.44421	3.17e-172
CADM1	3.35e-175	2.42401	6.05e-171
CYP27A1	1.52e-167	-2.19481	2.75e-163
ITGA4	6.83e-167	2.16773	1.24e-162
TNFRSF11A	1.31e-165	2.27478	2.38e-161
GPR34	7.92e-163	1.39797	1.43e-158
STAB1	1.52e-160	1.12302	2.75e-156
CD93	1.88e-159	1.72429	3.39e-155
IGFBP4	3.37e-158	1.87508	6.1e-154
ENG	1.24e-157	1.00441	2.24e-153
ADGRG1	7.97e-154	3.33168	1.44e-149
ADAP2	1.12e-150	1.38978	2.02e-146
ADORA3	1.12e-148	1.74637	2.02e-144
MARCKSL1	8.67e-148	2.87684	1.57e-143
HS3ST1	3.95e-144	2.37586	7.13e-140
LTA4H	4.05e-142	-2.51095	7.33e-138
P2RY6	2.14e-138	1.41198	3.87e-134
PSAP	2.28e-137	-0.815107	4.12e-133
PALD1	6.63e-135	3.1925	1.2e-130
ANKH	2.66e-130	1.56644	4.81e-126
MARCO	7.86e-128	-4.29993	1.42e-123
ALOX5AP	2.12e-127	1.23708	3.83e-123
ALDH1A1	2.76e-127	-1.94697	5e-123
SFMBT2	6.37e-125	1.93656	1.15e-120
CTSS	3.31e-122	-0.911232	5.99e-118
CAMK1	3.46e-122	1.45349	6.26e-118
ITGA9	4.29e-121	1.88873	7.75e-117
YWHAH	9.5e-120	1.78214	1.72e-115
NRP1	5.39e-118	0.851366	9.74e-114
CDA	1.18e-116	-3.34111	2.13e-112
CD44	5.2e-116	-1.318	9.4e-112
PKIB	4.01e-115	4.34891	7.25e-111
IGSF21	4e-112	2.03474	7.23e-108
TYMP	1.23e-110	0.962055	2.22e-106
LACC1	6.24e-110	1.2708	1.13e-105
CFP	6.23e-109	-3.03727	1.13e-104
LAPTM5	1.67e-108	0.612807	3.02e-104
ST6GAL1	2.69e-107	1.30924	4.86e-103
FCGR2A	3.73e-107	0.939383	6.74e-103
LPAR6	4.06e-107	1.20295	7.35e-103
VIM	2.15e-104	-1.08485	3.88e-100
MERTK	1.54e-100	1.30593	2.78e-96
OLFML3	3.27e-100	2.80251	5.91e-96
SPRED1	1.48e-96	1.07341	2.67e-92
ADGRG6	1.9e-96	2.37134	3.44e-92
FCGBP	3.37e-96	1.67917	6.1e-92
AP1B1	1.13e-95	0.809544	2.04e-91
ACTB	6.52e-95	0.74258	1.18e-90
PROCR	1.94e-94	1.87835	3.51e-90
F13A1	2.78e-94	0.987555	5.03e-90
SERPINB9	2.84e-93	1.7289	5.13e-89
C1orf162	8.33e-93	1.01877	1.51e-88
MEF2C	5.95e-92	1.36741	1.08e-87
FBP1	6.15e-92	-2.18994	1.11e-87
SPARC	6.73e-91	-2.52754	1.22e-86
DOCK10	3.51e-90	0.972192	6.35e-86
CTSH	3.83e-90	-0.860793	6.93e-86
ADA2	4.92e-90	-0.96915	8.89e-86
C1QC	3.19e-89	0.715484	5.78e-85
PDK4	5.47e-89	1.83209	9.89e-85
CAPZB	7.67e-89	0.751024	1.39e-84
GLIPR1	2.01e-88	0.968026	3.64e-84
SOD2	5.84e-88	-1.73727	1.06e-83
FPR3	6.18e-88	0.946509	1.12e-83
FRMD4A	4.1e-87	1.26624	7.42e-83
ACTG1	6.6e-87	0.78877	1.19e-82
AQP9	4.93e-86	-2.35908	8.91e-82
EPHB2	2.63e-84	1.85712	4.75e-80
MAF	4.3e-84	0.844631	7.78e-80
S100A6	1.03e-83	-1.26022	1.86e-79
GATM	1.77e-83	1.31484	3.21e-79
NT5DC2	2.55e-83	1.49216	4.6e-79
DNMT1	4.34e-83	1.22504	7.84e-79
CPED1	4.75e-83	1.067	8.59e-79
BASP1	6.15e-83	-2.38626	1.11e-78
MMD	1.23e-82	1.10929	2.23e-78
PLPP3	9.11e-82	-4.14889	1.65e-77
BRI3	9.34e-81	-0.704891	1.69e-76
TNFRSF21	2.36e-80	2.16528	4.27e-76
S100A8	5.96e-80	-3.96215	1.08e-75
CARD11	2.1e-79	2.11466	3.8e-75
ITGB7	3.36e-79	1.43498	6.08e-75
RAB27A	3.84e-79	-2.34311	6.94e-75
ITGB5	6.52e-78	0.804669	1.18e-73
MMP2	8.11e-76	1.15958	1.47e-71
S1PR2	5.22e-75	1.27685	9.44e-71
GPR35	2.22e-74	1.73367	4.01e-70
SULF2	1.06e-73	-1.89522	1.91e-69
PFN1	2.52e-73	0.548064	4.56e-69
CYP1B1	2.71e-73	-1.47434	4.9e-69
SLC5A3	6.1e-73	-1.89614	1.1e-68
ETV5	8.22e-73	1.18914	1.49e-68
ITGB2	1.09e-72	-0.674839	1.97e-68
ARHGDIB	1.66e-72	0.505021	3e-68
LYZ	5.77e-72	-1.10155	1.04e-67
MMP14	1.64e-71	0.743219	2.97e-67
FCGRT	2.33e-71	0.584963	4.21e-67
ALDH2	8.02e-71	-1.70453	1.45e-66
GRN	1.13e-70	-0.509004	2.04e-66
PLA2G7	8.27e-69	-1.03592	1.49e-64
RCBTB2	8.35e-69	0.96322	1.51e-64
CD48	1.31e-68	-2.09467	2.37e-64
RGS1	1.67e-68	2.8902	3.02e-64
YES1	9.21e-68	1.49361	1.66e-63
NBL1	1.16e-67	2.24208	2.1e-63
GPNMB	4.55e-67	-0.994878	8.22e-63
MS4A6A	6.01e-67	0.694646	1.09e-62
CD163L1	1e-66	1.24287	1.82e-62
TMEM26	1.04e-66	1.6275	1.87e-62
TRIB2	1.84e-66	1.92112	3.32e-62
NUPR1	2.81e-66	-4.89081	5.07e-62
ZNF618	5.6e-66	2.0367	1.01e-61
TPM4	2.49e-65	0.853929	4.5e-61
TIMP1	9.5e-65	-1.08972	1.72e-60
CMTM3	2.47e-64	0.622205	4.47e-60
GSN	6.98e-64	0.447694	1.26e-59
NCF4	4.58e-63	0.736943	8.28e-59
ASAH1	8.07e-63	-0.855182	1.46e-58
KCNK13	8.98e-63	1.46365	1.62e-58
APLP2	1.7e-62	-0.513291	3.08e-58
LAT2	2.96e-62	1.02289	5.36e-58
FCAR	2.21e-61	-2.24061	4e-57
CLEC5A	3.24e-61	1.14816	5.85e-57
NCF2	3.47e-61	-0.733229	6.27e-57
SELENOP	3.79e-61	0.787196	6.86e-57
ARHGAP9	3.81e-61	0.84105	6.9e-57
MRC2	1.02e-60	1.66735	1.84e-56
SIPA1	1.04e-60	0.803873	1.88e-56
LTC4S	1.25e-60	2.04183	2.26e-56
DAPK1	1.73e-60	0.764926	3.13e-56
SLC40A1	1.94e-60	2.04947	3.51e-56
NFATC2	2.61e-60	2.59553	4.71e-56
CALHM2	4.56e-60	0.878484	8.25e-56
OGFRL1	7.31e-60	1.0027	1.32e-55
RAP2A	2.17e-59	0.674802	3.92e-55
UNC5B	4.39e-59	1.70269	7.93e-55
SLCO2B1	6.39e-59	0.58299	1.16e-54
AGTRAP	7.48e-59	-1.08233	1.35e-54
PGD	1.8e-58	-0.669905	3.26e-54
OPTN	4.35e-58	-3.9079	7.87e-54
IL3RA	5.43e-58	-2.54498	9.82e-54
TMEM200A	6.84e-58	3.01906	1.24e-53
PMP22	8.97e-58	0.612792	1.62e-53
CRIP1	1.54e-57	-2.20333	2.79e-53
FCER1A	1.01e-56	3.58139	1.82e-52
PHC2	1.28e-56	0.767832	2.31e-52
CLIP4	1.61e-56	-1.40699	2.9e-52
THBD	2e-56	1.10247	3.62e-52
SH3BP1	2.14e-56	0.848508	3.88e-52
QKI	4.71e-56	0.572425	8.52e-52
MFSD1	6.49e-56	0.490065	1.17e-51
ARHGAP4	1.09e-55	0.673667	1.98e-51
B3GNT5	1.87e-55	1.23292	3.38e-51
FAM49B	1.99e-55	0.639939	3.6e-51
VNN2	2.81e-55	-3.22825	5.08e-51
WARS	5.06e-55	-1.82694	9.16e-51
VAT1	1.16e-54	-1.05585	2.1e-50
GPR160	1.56e-54	1.5827	2.82e-50
FTH1	3.5e-54	-1.24648	6.32e-50
CORO1A	4.15e-54	0.77163	7.51e-50
TBC1D2	8.85e-54	-1.73029	1.6e-49
IDH2	1e-53	0.784251	1.81e-49
CMIP	1.02e-53	0.602666	1.84e-49
CLEC12A	1.3e-53	-2.70814	2.36e-49
CHI3L1	1.34e-53	-6.32526	2.42e-49
PTMS	6.58e-53	0.727758	1.19e-48
CTNND1	1.88e-52	0.684166	3.4e-48
SH2B3	7.16e-52	0.796757	1.3e-47
AHR	9.02e-52	0.780321	1.63e-47
ATP8B4	9.15e-52	0.744751	1.65e-47
AHNAK	1.29e-51	-0.688871	2.32e-47
DUSP6	1.42e-51	0.936682	2.58e-47
C1QB	1.43e-51	0.75213	2.59e-47
TLR7	5.38e-51	1.16038	9.73e-47
CTTNBP2	7.67e-51	2.16318	1.39e-46
PIK3R5	2.13e-50	0.74621	3.85e-46
LCP2	2.18e-50	0.843909	3.95e-46
ACADVL	2.19e-50	0.687867	3.96e-46
MGAT4A	2.26e-50	0.73057	4.09e-46
PSMC4	4.53e-50	1.11425	8.19e-46
IFNGR2	6.48e-50	0.554702	1.17e-45
TLR1	6.6e-50	0.759424	1.19e-45
IL1RAP	7.14e-50	0.993678	1.29e-45
RNASE6	7.51e-50	0.646226	1.36e-45
RGS10	1.44e-49	0.709432	2.61e-45
TSPAN33	1.74e-49	0.801995	3.14e-45
ADD3	1.93e-49	-1.57121	3.48e-45
ZFP36L1	2.98e-49	0.560177	5.38e-45
S100B	3.14e-49	0.726484	5.68e-45
TGFBR2	8.83e-49	0.539234	1.6e-44
HPGDS	1.34e-48	1.23571	2.43e-44
TMEM106A	1.91e-48	0.568388	3.45e-44
BST2	2.69e-48	0.574504	4.87e-44
KLF4	1.03e-47	-1.9201	1.86e-43
LRRC8C	1.98e-47	0.961368	3.59e-43
GAPT	4.92e-47	0.971229	8.9e-43
SLC7A8	5.82e-47	0.863238	1.05e-42
VASH1	9.73e-47	0.898065	1.76e-42
DEF6	1.06e-46	0.780796	1.92e-42
TMIGD3	2.67e-46	1.26656	4.83e-42
RAP1A	3.56e-46	0.555562	6.44e-42
CR1	3.83e-46	-0.867266	6.93e-42
MSR1	4.48e-46	0.744307	8.09e-42
B2M	6.4e-46	-0.321836	1.16e-41
SGK1	8.82e-46	-1.56866	1.6e-41
SEMA4C	1.19e-45	1.0644	2.15e-41
ITM2C	2.18e-45	1.35344	3.94e-41
MYO1G	3.1e-45	0.897222	5.6e-41
TNFRSF1A	3.65e-45	0.45374	6.6e-41
CERT1	5.33e-45	-1.29697	9.63e-41
LGMN	7.45e-45	0.376508	1.35e-40
CNBP	1.03e-44	-0.802601	1.86e-40
ST8SIA4	1.11e-44	0.725336	2.01e-40
IL2RG	1.38e-44	-2.19474	2.49e-40
CD68	1.48e-44	-0.420642	2.67e-40
USP53	5.29e-44	1.33808	9.57e-40
MGAT5	9.69e-44	0.870556	1.75e-39
TNFSF13	1.11e-43	0.41961	2.01e-39
CFL1	1.13e-43	0.396817	2.04e-39
S100A9	1.6e-43	-1.3145	2.89e-39
FGL2	1.9e-43	0.721739	3.44e-39
AP2A2	1.97e-43	0.56276	3.56e-39
ST14	2.87e-43	1.31524	5.18e-39
ID2	5.57e-43	1.34335	1.01e-38
DNASE2	6.16e-43	-1.10917	1.11e-38
DBNL	1.23e-42	0.557893	2.22e-38
SDC4	1.63e-42	-1.722	2.95e-38
ARHGAP18	1.72e-42	0.462614	3.11e-38
ITM2B	4.59e-42	0.450672	8.29e-38
WNT5A	4.87e-42	1.67833	8.81e-38
UTRN	5.61e-42	1.05471	1.01e-37
MGAT1	7.14e-42	-0.698258	1.29e-37
MT2A	7.2e-42	-2.4952	1.3e-37
STEAP3	7.56e-42	-1.26503	1.37e-37
EXT1	8.57e-42	1.21526	1.55e-37
DSE	9.22e-42	0.68965	1.67e-37
PARVG	9.72e-42	0.629921	1.76e-37
SLC4A7	3.9e-41	0.901571	7.06e-37
PDLIM2	1.17e-40	0.853453	2.12e-36
NISCH	1.23e-40	0.799762	2.22e-36
SPP1	1.26e-40	1.30627	2.28e-36
RASAL3	2.37e-40	0.999619	4.28e-36
PLPP4	2.49e-40	3.69501	4.51e-36
EMB	3.02e-40	1.42067	5.47e-36
PPIC	3.16e-40	1.14585	5.72e-36
RFLNB	3.63e-40	1.01651	6.57e-36
CD55	7.22e-40	-1.28512	1.31e-35
RAB31	7.81e-40	0.425517	1.41e-35
SPHK1	9.97e-40	1.34401	1.8e-35
TTYH3	1.09e-39	0.371003	1.98e-35
AIF1	1.48e-39	0.368926	2.68e-35
IGF1	1.62e-39	1.99007	2.93e-35
HIC1	1.67e-39	1.65773	3.03e-35
VCAN	1.85e-39	-1.91079	3.34e-35
PPARG	3.86e-39	-2.47788	6.98e-35
ZNF703	5.1e-39	1.02151	9.22e-35
MPEG1	1.05e-38	0.5622	1.9e-34
CD276	1.55e-38	0.648434	2.81e-34
CP	2.16e-38	-5.70659	3.91e-34
CEBPB	2.92e-38	-0.664868	5.27e-34
PTTG1IP	3.08e-38	0.485704	5.58e-34
GCNT1	3.1e-38	0.970873	5.61e-34
DTNA	3.88e-38	1.43872	7.02e-34
ARPC4	4.31e-38	0.464741	7.79e-34
SKIL	4.55e-38	0.726898	8.22e-34
HSPA8	4.55e-38	0.570171	8.23e-34
RHOC	5.16e-38	0.655619	9.34e-34
BNC2	6.12e-38	1.34325	1.11e-33
DNAJB11	6.61e-38	0.731897	1.19e-33
TBC1D9B	7.15e-38	0.481531	1.29e-33
GIMAP6	1.26e-37	0.847651	2.28e-33
PTGS1	1.31e-37	0.536781	2.37e-33
SCAMP2	2e-37	0.462386	3.62e-33
GPR84	2.3e-37	1.16343	4.17e-33
CD37	2.73e-37	-0.656921	4.93e-33
FES	3.42e-37	0.639354	6.19e-33
PREX1	4.96e-37	0.594851	8.96e-33
OSCAR	6.21e-37	-0.861741	1.12e-32
ADGRE3	7.78e-37	-2.20387	1.41e-32
SDC3	9.01e-37	0.534914	1.63e-32
FLNA	9.55e-37	-1.05199	1.73e-32
MRO	1.09e-36	2.23168	1.98e-32
MT1H	1.17e-36	-4.63769	2.12e-32
FMNL3	1.19e-36	0.67359	2.14e-32
FZD1	1.25e-36	1.14346	2.25e-32
SQSTM1	1.38e-36	-0.783828	2.5e-32
SH3PXD2B	2.12e-36	0.880319	3.83e-32
TGFBI	2.23e-36	0.449865	4.03e-32
MTHFD1L	2.57e-36	1.16273	4.65e-32
HCLS1	2.58e-36	0.423456	4.67e-32
LMO2	4.35e-36	0.603159	7.86e-32
INAVA	4.63e-36	3.1886	8.37e-32
ALCAM	5.39e-36	0.77253	9.74e-32
KIAA0100	6.88e-36	0.477162	1.24e-31
IL1B	8.56e-36	1.22029	1.55e-31
NOTCH1	8.88e-36	0.776327	1.61e-31
CCND1	1.13e-35	1.26977	2.04e-31
SGPL1	1.71e-35	0.586925	3.08e-31
GIMAP8	1.89e-35	0.848266	3.42e-31
SLC12A9	2.26e-35	0.866493	4.09e-31
RESF1	2.73e-35	0.774476	4.94e-31
MYL6	2.74e-35	0.431238	4.96e-31
SNTB1	2.75e-35	-1.12239	4.97e-31
FGD5	5.9e-35	1.13599	1.07e-30
JAKMIP2	6.72e-35	-3.53267	1.21e-30
ALOX15B	6.99e-35	-5.23552	1.26e-30
RUNX1	7.23e-35	0.755449	1.31e-30
FN1	8.4e-35	-3.16148	1.52e-30
ACTR2	1.05e-34	0.480582	1.89e-30
CYP3A5	1.2e-34	-5.28671	2.17e-30
TLR6	1.21e-34	0.728353	2.19e-30
LGALS3	1.46e-34	-1.0976	2.64e-30
LRPAP1	2.18e-34	-0.586702	3.95e-30
CYFIP1	2.19e-34	0.478095	3.96e-30
IGFBP2	2.34e-34	-3.22731	4.24e-30
SH3KBP1	2.45e-34	0.662575	4.42e-30
FRMD4B	2.64e-34	0.772631	4.78e-30
SAMHD1	2.89e-34	0.329726	5.22e-30
NDRG2	3.01e-34	1.63779	5.44e-30
CDR2L	3.31e-34	1.5192	5.99e-30
QPCT	4.12e-34	-1.65384	7.44e-30
LAPTM4B	4.25e-34	1.10463	7.68e-30
PDGFB	4.85e-34	1.33042	8.76e-30
TSPO	5.59e-34	-0.407546	1.01e-29
MAPK13	6.08e-34	0.509979	1.1e-29
OSTF1	6.75e-34	0.41424	1.22e-29
INPP5D	9.16e-34	0.626439	1.66e-29
CSF2RA	1.03e-33	0.434141	1.86e-29
CCDC102A	1.2e-33	2.68756	2.16e-29
C6orf62	1.43e-33	0.526914	2.59e-29
PIM1	1.49e-33	-1.00877	2.7e-29
CPVL	1.63e-33	0.428515	2.94e-29
NDRG1	1.68e-33	-1.56878	3.04e-29
TNRC18	2.17e-33	0.567766	3.92e-29
NOTCH2	2.22e-33	-0.953704	4.01e-29
RNASE1	2.28e-33	0.611517	4.11e-29
EMP2	2.89e-33	0.998059	5.23e-29
SASH1	4.29e-33	1.04425	7.76e-29
ABCA1	5.44e-33	0.596815	9.84e-29
HK1	5.67e-33	0.563176	1.02e-28
EPHX1	6.33e-33	-0.969972	1.14e-28
RHOB	6.61e-33	0.732784	1.2e-28
MPC2	7.94e-33	-0.977741	1.44e-28
ARMT1	8.85e-33	0.637508	1.6e-28
HSPA6	8.9e-33	0.58293	1.61e-28
PEA15	1.06e-32	0.495219	1.91e-28
ITPR2	1.57e-32	0.381822	2.84e-28
CSTB	1.86e-32	-1.06465	3.36e-28
CYBA	2.31e-32	0.309579	4.19e-28
ABCA6	2.39e-32	-2.27432	4.32e-28
LILRA2	2.52e-32	-1.97205	4.56e-28
TREM2	2.58e-32	0.719407	4.66e-28
EFHD2	3.37e-32	0.4236	6.09e-28
CCL2	3.42e-32	0.752142	6.19e-28
SOCS6	3.83e-32	0.717328	6.93e-28
TMEM51	4.33e-32	0.661397	7.83e-28
KCTD12	4.6e-32	0.378613	8.31e-28
RAB32	4.79e-32	0.57141	8.66e-28
RGS19	6.17e-32	0.579452	1.12e-27
ITGAV	7.19e-32	0.670757	1.3e-27
CD300A	1.11e-31	0.493194	2.01e-27
YWHAB	1.36e-31	0.541583	2.45e-27
GYPC	1.49e-31	-1.54756	2.7e-27
PTPRO	2.77e-31	0.747884	5.01e-27
MCEMP1	3.28e-31	-2.64668	5.93e-27
COL23A1	3.36e-31	0.59937	6.07e-27
RAB39A	3.56e-31	0.726331	6.44e-27
CD74	3.94e-31	0.406482	7.12e-27
NAGA	6.05e-31	0.488877	1.09e-26
TFRC	6.31e-31	-1.81788	1.14e-26
ARPC2	6.35e-31	0.4352	1.15e-26
GAS7	6.82e-31	0.551315	1.23e-26
SNX6	8.72e-31	0.457483	1.58e-26
PLAU	1.33e-30	0.820865	2.4e-26
SCPEP1	1.52e-30	-0.647536	2.74e-26
YWHAE	1.6e-30	0.550068	2.89e-26
SLC44A1	1.7e-30	-0.822694	3.08e-26
NPDC1	2.75e-30	1.00525	4.97e-26
BHLHE41	5.48e-30	-1.55744	9.92e-26
VNN1	7.19e-30	-2.43961	1.3e-25
TDRD3	7.23e-30	-1.89669	1.31e-25
DLGAP3	7.41e-30	1.54121	1.34e-25
GLIPR2	7.88e-30	-1.12971	1.43e-25
SPPL2A	9.32e-30	0.454458	1.68e-25
ABI2	1.17e-29	0.897828	2.11e-25
RAPH1	1.22e-29	0.624188	2.2e-25
LILRB2	1.47e-29	0.387588	2.66e-25
TUBA1C	1.5e-29	0.627053	2.72e-25
GRINA	1.6e-29	-0.394212	2.89e-25
MAPK1IP1L	1.69e-29	0.505268	3.06e-25
AK1	2.17e-29	0.964476	3.93e-25
PTPN6	2.28e-29	0.409435	4.12e-25
CIDEB	2.39e-29	0.70092	4.31e-25
PPP1CA	2.92e-29	0.554894	5.27e-25
CYTH4	3.84e-29	0.528852	6.95e-25
NINJ1	3.87e-29	0.338108	7e-25
RHOG	5.55e-29	0.373378	1e-24
APEX1	7.22e-29	0.663655	1.31e-24
NPL	7.39e-29	-0.745138	1.34e-24
CXCL2	7.5e-29	-1.05247	1.36e-24
EMP1	7.58e-29	-1.32997	1.37e-24
GFOD1	7.82e-29	-2.06384	1.41e-24
MARCKS	8.73e-29	0.428755	1.58e-24
MXD4	1e-28	0.561822	1.81e-24
FTL	1.08e-28	-0.358119	1.95e-24
DNM1L	1.56e-28	0.665135	2.82e-24
CD180	1.7e-28	0.941791	3.07e-24
FNBP1	1.81e-28	0.428309	3.28e-24
ARL4C	2.68e-28	0.814677	4.84e-24
FXYD6	2.8e-28	-1.41855	5.07e-24
CACNA2D4	2.91e-28	0.616641	5.26e-24
GASK1A	3.11e-28	1.22466	5.63e-24
SCARB2	3.57e-28	0.417595	6.46e-24
RND3	3.69e-28	1.5485	6.67e-24
IRS2	4.26e-28	-1.63507	7.71e-24
PRKCA	4.61e-28	0.734036	8.33e-24
P2RX7	4.91e-28	-2.02218	8.89e-24
ATP10A	5.29e-28	3.8699	9.57e-24
CCR6	5.86e-28	2.65764	1.06e-23
ABHD5	7.33e-28	-1.96525	1.33e-23
TNFAIP8L2	8.62e-28	0.581325	1.56e-23
ADAM28	9.94e-28	0.545861	1.8e-23
PYCARD	9.98e-28	0.518948	1.8e-23
ERCC1	1.04e-27	0.63844	1.88e-23
TCN2	1.06e-27	-1.11744	1.92e-23
CHDH	1.07e-27	-4.36816	1.94e-23
TMEM123	1.16e-27	0.502884	2.1e-23
RHOBTB3	1.28e-27	0.771972	2.32e-23
ADCY6	1.36e-27	1.21962	2.46e-23
FGD2	1.5e-27	0.472633	2.71e-23
COTL1	1.59e-27	0.434901	2.88e-23
ADGRG5	1.65e-27	1.56668	2.98e-23
LTBP2	2.18e-27	1.07077	3.94e-23
IFNGR1	2.72e-27	-0.589863	4.92e-23
PLXDC2	3.02e-27	0.46718	5.45e-23
CXCR4	3.15e-27	-1.16573	5.7e-23
RUBCNL	3.29e-27	0.782749	5.94e-23
FLT1	3.92e-27	-4.66093	7.09e-23
ATP2A3	4.11e-27	-1.5117	7.43e-23
SPARCL1	4.32e-27	3.08668	7.8e-23
FOS	4.8e-27	0.499847	8.68e-23
GAS6	4.89e-27	0.856371	8.85e-23
IER3	6.4e-27	0.5359	1.16e-22
UBE2D1	6.69e-27	-0.928286	1.21e-22
GPRIN3	8.92e-27	0.650953	1.61e-22
STMN1	9.18e-27	0.471147	1.66e-22
TNF	1.03e-26	1.20538	1.87e-22
GADD45GIP1	1.03e-26	0.712922	1.87e-22
LUC7L3	1.64e-26	0.425151	2.97e-22
LGALS1	1.67e-26	0.436029	3.03e-22
PCED1B	1.82e-26	1.03877	3.3e-22
FHOD1	2.18e-26	0.742461	3.94e-22
MEF2A	2.23e-26	0.808077	4.03e-22
RAB3D	2.28e-26	-2.14424	4.13e-22
EDEM2	2.67e-26	0.522482	4.83e-22
C1orf54	2.99e-26	0.658509	5.4e-22
ZFYVE9	6.67e-26	1.76887	1.21e-21
SIRPB1	7.57e-26	-2.40895	1.37e-21
TAX1BP3	7.93e-26	0.695863	1.43e-21
CD274	7.94e-26	-1.59695	1.44e-21
SEPTIN2	1.17e-25	0.550578	2.12e-21
CIRBP	1.38e-25	0.380225	2.49e-21
LHFPL2	1.47e-25	0.584027	2.66e-21
DEGS1	1.47e-25	0.399243	2.67e-21
TCF12	1.57e-25	0.595299	2.84e-21
C3AR1	1.9e-25	0.344779	3.44e-21
AKNA	2.08e-25	0.568884	3.76e-21
GDF11	2.08e-25	2.06626	3.77e-21
NPC1	2.14e-25	-0.840454	3.88e-21
SDCBP	2.2e-25	-0.375143	3.98e-21
ME2	2.45e-25	0.704583	4.42e-21
CCDC69	2.78e-25	-1.10103	5.03e-21
HECTD2	2.79e-25	0.989161	5.04e-21
CALM2	2.9e-25	0.3897	5.24e-21
SCN4B	3.19e-25	2.85623	5.77e-21
PLBD1	3.41e-25	-1.05936	6.17e-21
RUNX3	4.02e-25	1.04685	7.27e-21
CD226	4.11e-25	1.2741	7.43e-21
BMP2K	4.2e-25	0.411827	7.59e-21
ENTPD1	4.4e-25	0.582244	7.96e-21
SLC16A3	4.51e-25	0.366885	8.16e-21
CARD9	4.96e-25	0.784101	8.98e-21
ABCC5	5.03e-25	0.518099	9.09e-21
GNS	5.22e-25	-0.349887	9.45e-21
SLC7A6	5.37e-25	0.768756	9.72e-21
ASPH	5.39e-25	0.409425	9.75e-21
ELAVL4	5.87e-25	5.41645	1.06e-20
MYH9	5.98e-25	0.452025	1.08e-20
PKDCC	6.45e-25	1.66208	1.17e-20
PTGFRN	7.87e-25	0.776559	1.42e-20
GIMAP7	8.6e-25	0.716254	1.56e-20
SMURF2	9.3e-25	0.809828	1.68e-20
FIBP	1.1e-24	0.664556	2e-20
XYLT1	1.13e-24	1.27414	2.04e-20
DENND11	1.38e-24	-0.695439	2.5e-20
FURIN	1.62e-24	0.495829	2.93e-20
TMC8	1.68e-24	0.506687	3.03e-20
NUDT3	1.82e-24	0.443928	3.29e-20
DNM2	2.17e-24	0.342907	3.92e-20
HNRNPA2B1	2.28e-24	0.349689	4.12e-20
BCL2A1	2.85e-24	-1.45167	5.15e-20
CLEC4E	2.91e-24	-2.36563	5.26e-20
PRAM1	3.19e-24	-1.78029	5.77e-20
UBASH3B	3.3e-24	0.688917	5.97e-20
ZDHHC2	3.65e-24	0.591721	6.6e-20
TBXAS1	3.68e-24	0.496975	6.66e-20
SLC35B4	3.77e-24	0.770532	6.81e-20
THBS1	4.03e-24	-1.77151	7.3e-20
SIGLEC11	4.36e-24	0.732731	7.87e-20
ALOX5	4.84e-24	0.248785	8.75e-20
SNX10	5.66e-24	-0.94304	1.02e-19
BIN1	5.99e-24	0.740275	1.08e-19
SEMA4D	6.34e-24	0.637212	1.15e-19
TM9SF3	6.46e-24	0.372204	1.17e-19
CD300E	6.56e-24	-2.00873	1.19e-19
SOCS2	6.84e-24	0.709769	1.24e-19
CCL23	7.88e-24	-1.65321	1.43e-19
SLC36A1	8.12e-24	0.479004	1.47e-19
IL13RA1	8.71e-24	0.462127	1.58e-19
NCOR2	9.37e-24	0.461813	1.69e-19
RHOH	9.92e-24	1.43172	1.79e-19
PCBP4	1.04e-23	1.4231	1.88e-19
SYNGR2	1.18e-23	0.332758	2.13e-19
GNA15	1.33e-23	0.396719	2.4e-19
PAPSS2	1.44e-23	-0.858706	2.6e-19
ITGAM	1.53e-23	-0.532006	2.77e-19
SLC26A11	1.57e-23	-1.71351	2.84e-19
CORO7	1.62e-23	0.438693	2.94e-19
LSP1	1.7e-23	0.394118	3.07e-19
PLTP	1.81e-23	0.521177	3.27e-19
ORMDL2	2.1e-23	0.534499	3.8e-19
DOK2	2.13e-23	0.376903	3.85e-19
EPSTI1	3.35e-23	0.733208	6.06e-19
SLAMF7	3.46e-23	-3.50476	6.26e-19
ACSL1	3.93e-23	-0.910596	7.11e-19
ARHGAP27	3.97e-23	0.600556	7.17e-19
ADGRE2	4.02e-23	0.798062	7.26e-19
PARVB	4.44e-23	0.521629	8.03e-19
IL1RN	4.57e-23	-3.00618	8.27e-19
GM2A	4.61e-23	-0.687307	8.33e-19
BAG2	5.18e-23	1.25382	9.36e-19
ODF3B	6.45e-23	0.559702	1.17e-18
NDST2	6.93e-23	0.732792	1.25e-18
TWF2	7.3e-23	0.383276	1.32e-18
NECTIN2	7.39e-23	0.470968	1.34e-18
SCYL2	7.67e-23	0.60557	1.39e-18
SECTM1	7.72e-23	0.670842	1.4e-18
ATRN	7.96e-23	0.591751	1.44e-18
AXL	8.31e-23	2.12142	1.5e-18
GFRA2	8.64e-23	1.19726	1.56e-18
KCNAB1	9.12e-23	-4.71624	1.65e-18
TGFBR1	9.46e-23	0.481574	1.71e-18
SH3PXD2A	9.69e-23	0.61325	1.75e-18
GMIP	1.05e-22	0.44142	1.89e-18
MILR1	1.08e-22	0.580369	1.96e-18
FZD2	1.17e-22	0.897156	2.12e-18
CKLF	1.38e-22	0.600025	2.5e-18
TGFB1	1.42e-22	0.533543	2.57e-18
CAP1	1.46e-22	0.542268	2.64e-18
KIF3C	1.61e-22	1.09707	2.91e-18
PLXNC1	1.66e-22	0.713964	3.01e-18
DHCR24	1.71e-22	-2.03507	3.09e-18
RASSF2	1.9e-22	0.419119	3.44e-18
DMAC1	1.92e-22	0.540897	3.47e-18
TMEM71	2.11e-22	-1.66178	3.81e-18
SDF2L1	2.17e-22	0.757424	3.92e-18
RNF19B	2.21e-22	0.734759	3.99e-18
CD300LF	2.33e-22	-0.574385	4.21e-18
RGCC	3.25e-22	-1.42191	5.87e-18
SSH1	3.28e-22	0.572665	5.93e-18
PLEK2	3.43e-22	1.50205	6.19e-18
CALR	3.62e-22	0.401	6.55e-18
CD9	3.68e-22	-1.26922	6.65e-18
ATP5F1D	4.46e-22	0.455804	8.06e-18
INPPL1	4.51e-22	0.44498	8.16e-18
ST5	4.57e-22	0.920572	8.27e-18
AVPI1	5.19e-22	-1.51408	9.39e-18
ADAM19	5.84e-22	3.79473	1.06e-17
CSRP1	6.27e-22	0.369065	1.13e-17
NAV1	6.65e-22	0.62199	1.2e-17
PLCB2	7.09e-22	0.30942	1.28e-17
AUP1	7.09e-22	0.603592	1.28e-17
MICOS10	7.6e-22	0.4351	1.37e-17
RHOBTB1	8.63e-22	0.607315	1.56e-17
MGST1	9.75e-22	-2.68654	1.76e-17
RAB3IL1	9.87e-22	0.597134	1.78e-17
ARF6	1.03e-21	0.350351	1.86e-17
TMEM9B	1.05e-21	0.421998	1.9e-17
TFE3	1.09e-21	0.490321	1.97e-17
SLC7A11	1.11e-21	-1.7008	2e-17
TIGAR	1.11e-21	0.5464	2.01e-17
MAPK12	1.15e-21	1.24145	2.08e-17
MKNK1	1.17e-21	0.407618	2.11e-17
ITPRIPL2	1.21e-21	0.582286	2.19e-17
TRIM36	1.41e-21	0.957415	2.56e-17
EIF1B	1.43e-21	-0.72708	2.59e-17
EGR1	1.52e-21	1.47297	2.75e-17
AHRR	1.69e-21	0.689333	3.05e-17
IDH1	1.78e-21	0.329848	3.23e-17
LY86	1.98e-21	0.406259	3.58e-17
CEP170	2.03e-21	0.510923	3.68e-17
C4orf3	2.25e-21	0.37014	4.06e-17
HELZ	2.3e-21	0.535739	4.16e-17
CAST	2.39e-21	-0.461175	4.33e-17
RNASEH2C	2.62e-21	0.654607	4.74e-17
EBI3	2.62e-21	1.33967	4.74e-17
TMEM205	2.81e-21	-1.00411	5.08e-17
CCDC112	3.24e-21	0.682381	5.86e-17
FXYD5	3.33e-21	-0.431942	6.02e-17
SEPTIN6	3.4e-21	0.649829	6.14e-17
RB1	3.84e-21	0.581593	6.94e-17
MGLL	4.51e-21	-1.46271	8.15e-17
MCRIP1	4.64e-21	0.54181	8.39e-17
RAB20	5.55e-21	-0.52026	1e-16
RAB13	5.85e-21	-0.637045	1.06e-16
NCK1	6.17e-21	-0.84657	1.11e-16
CD209	6.17e-21	0.406273	1.12e-16
ORAI1	6.48e-21	0.514056	1.17e-16
CSTA	6.91e-21	-0.692689	1.25e-16
CKAP4	7.2e-21	-0.990052	1.3e-16
PDIA3	7.33e-21	0.427658	1.33e-16
EMC10	7.46e-21	0.354774	1.35e-16
ANKRD13D	7.48e-21	0.37768	1.35e-16
CREB5	8.08e-21	0.730242	1.46e-16
ETNK1	8.28e-21	0.43003	1.5e-16
ATP13A1	9.53e-21	0.614021	1.72e-16
IL17RA	9.77e-21	-0.638275	1.77e-16
SLC25A39	1.05e-20	0.443144	1.9e-16
APEH	1.07e-20	0.524385	1.94e-16
MOB3A	1.18e-20	0.425011	2.14e-16
RRAGD	1.22e-20	-0.936996	2.21e-16
DCAF12	1.43e-20	0.536068	2.59e-16
SPATS2L	1.56e-20	0.506639	2.82e-16
TRPS1	1.71e-20	0.404538	3.09e-16
ACER3	1.93e-20	0.565627	3.49e-16
STK10	2.02e-20	-0.754404	3.65e-16
SFPQ	2.11e-20	0.77339	3.81e-16
FYTTD1	2.17e-20	0.469148	3.92e-16
SH3BP5	2.29e-20	-0.974242	4.13e-16
PCCA	2.31e-20	0.613451	4.18e-16
RNF125	2.35e-20	0.835667	4.25e-16
ADAMTSL4	2.38e-20	-0.638249	4.3e-16
PIGN	2.39e-20	0.69787	4.32e-16
ECE1	2.42e-20	-4.55204	4.38e-16
VCL	2.88e-20	-1.85767	5.21e-16
GNAI2	2.93e-20	0.351013	5.3e-16
EPS8	3.06e-20	0.75937	5.53e-16
TMEM140	3.07e-20	-1.40911	5.56e-16
ADPGK	3.2e-20	0.37181	5.79e-16
TESC	3.33e-20	1.32891	6.02e-16
MAT2A	4.03e-20	0.372861	7.29e-16
WIPI1	4.28e-20	-1.05118	7.74e-16
PPIB	4.62e-20	0.444665	8.35e-16
PRKAR2B	5.29e-20	0.667075	9.57e-16
CXCL5	6.32e-20	-0.935875	1.14e-15
PPP1R18	6.5e-20	0.298862	1.17e-15
ZYX	6.65e-20	0.362387	1.2e-15
BYSL	7.23e-20	0.996177	1.31e-15
BTG1	7.46e-20	-0.680695	1.35e-15
CST3	7.88e-20	0.292468	1.43e-15
SGSH	8.29e-20	-0.851892	1.5e-15
TSHZ3	8.58e-20	0.610429	1.55e-15
ADAMDEC1	8.99e-20	-2.84742	1.63e-15
LRRK2	8.99e-20	-1.43438	1.63e-15
LDLRAD4	9.04e-20	0.684038	1.63e-15
C19orf38	9.44e-20	-1.36507	1.71e-15
IFNAR2	1e-19	0.326841	1.81e-15
DCSTAMP	1.03e-19	-1.93367	1.87e-15
DAB2	1.04e-19	0.277969	1.88e-15
ACTA2	1.23e-19	-1.45974	2.23e-15
PPDPF	1.24e-19	-0.783412	2.24e-15
HOXB6	1.27e-19	1.45749	2.3e-15
PTPRM	1.33e-19	1.08861	2.41e-15
RBPJ	1.45e-19	0.426963	2.62e-15
TNIK	1.46e-19	-0.901943	2.64e-15
TMEM19	1.68e-19	0.473522	3.04e-15
PLCB3	1.79e-19	0.560327	3.24e-15
LPL	1.9e-19	-3.04643	3.44e-15
SEMA6B	2.02e-19	0.297253	3.66e-15
SLC46A1	2.03e-19	0.441931	3.67e-15
BBC3	2.06e-19	-2.08038	3.72e-15
ARHGEF40	2.25e-19	0.496155	4.06e-15
APAF1	2.25e-19	0.426391	4.07e-15
CDIP1	2.49e-19	0.595082	4.5e-15
MDM2	2.95e-19	-1.1197	5.33e-15
APRT	2.95e-19	0.442973	5.33e-15
RCN3	3.23e-19	0.27984	5.84e-15
CHCHD7	3.33e-19	0.556486	6.02e-15
B3GNT7	3.34e-19	0.835277	6.04e-15
ABCG2	3.39e-19	1.80719	6.13e-15
STARD9	3.46e-19	1.35681	6.25e-15
VASP	3.76e-19	0.336713	6.79e-15
EVC	3.88e-19	0.642561	7.01e-15
SLC12A4	4.11e-19	0.616914	7.43e-15
ATP8B1	4.33e-19	1.47465	7.83e-15
WDR77	4.58e-19	0.673756	8.28e-15
IMPA2	4.89e-19	0.983347	8.83e-15
RGS18	4.94e-19	0.660949	8.94e-15
CD1D	5.12e-19	0.839816	9.26e-15
DRAP1	5.81e-19	0.33274	1.05e-14
SDCCAG8	5.89e-19	0.479823	1.07e-14
ST3GAL6	6.69e-19	0.673572	1.21e-14
SLC2A6	8.05e-19	-2.03381	1.45e-14
TNNT1	8.32e-19	-0.998848	1.5e-14
SLC28A3	9.06e-19	-3.38836	1.64e-14
AP2S1	9.24e-19	0.333235	1.67e-14
AKT1	9.35e-19	0.407177	1.69e-14
TIMM13	9.79e-19	0.484723	1.77e-14
ZSWIM6	9.91e-19	0.474036	1.79e-14
NRG1	1.02e-18	3.71053	1.85e-14
FMN1	1.06e-18	0.371008	1.91e-14
PDE1B	1.08e-18	0.644774	1.96e-14
AKR1B1	1.12e-18	-0.472544	2.02e-14
IFITM10	1.21e-18	-2.34082	2.19e-14
AATK	1.23e-18	1.01687	2.22e-14
MSN	1.42e-18	0.297663	2.57e-14
CALHM6	1.8e-18	0.714039	3.25e-14
ADAM9	1.99e-18	0.314304	3.61e-14
TMEM65	2e-18	0.605768	3.62e-14
AGPAT1	2.01e-18	0.452918	3.63e-14
ARHGAP31	2.22e-18	0.562247	4.02e-14
PAPSS1	2.28e-18	0.34814	4.12e-14
FDX1	2.41e-18	-1.25739	4.35e-14
PDCD1LG2	2.45e-18	-0.884076	4.43e-14
TMX3	2.55e-18	0.60289	4.6e-14
GCA	2.55e-18	-0.658111	4.62e-14
RNF135	2.65e-18	0.451232	4.78e-14
TMEM87B	2.77e-18	0.539529	5.01e-14
NOP10	2.77e-18	-0.460089	5.01e-14
FAM20C	2.89e-18	0.426999	5.23e-14
PVALB	2.95e-18	-3.06643	5.33e-14
DDR1	3.21e-18	0.637444	5.81e-14
BCOR	4e-18	0.580827	7.23e-14
SLC39A11	4.02e-18	-0.93453	7.26e-14
PRMT1	4.24e-18	0.611154	7.66e-14
HCST	4.47e-18	-0.786426	8.09e-14
TUT4	4.97e-18	0.530741	8.98e-14
A2M	5.35e-18	0.418561	9.68e-14
ARHGEF3	5.39e-18	-0.992077	9.75e-14
HK2	5.64e-18	-0.991671	1.02e-13
PHACTR1	5.91e-18	0.739339	1.07e-13
MYZAP	5.96e-18	2.04437	1.08e-13
SPRY2	6.11e-18	0.708118	1.1e-13
CLOCK	6.19e-18	0.56602	1.12e-13
TNFAIP6	6.23e-18	-5.25221	1.13e-13
RASSF3	6.9e-18	-0.74414	1.25e-13
SLC23A2	7.3e-18	0.543763	1.32e-13
PDIA4	7.69e-18	0.731648	1.39e-13
TMC6	7.99e-18	0.476277	1.45e-13
H2AFY2	8.5e-18	1.06452	1.54e-13
TNS1	9.04e-18	-0.938001	1.64e-13
GPAA1	9.13e-18	0.421595	1.65e-13
DPYD	9.73e-18	0.250728	1.76e-13
B3GALNT1	1.01e-17	0.550318	1.83e-13
MDM4	1.13e-17	0.376161	2.04e-13
HRH1	1.22e-17	0.843857	2.21e-13
TEP1	1.24e-17	0.563858	2.24e-13
RGS14	1.27e-17	0.641181	2.29e-13
PID1	1.27e-17	0.808779	2.3e-13
SLC16A1	1.44e-17	0.584608	2.6e-13
HGSNAT	1.48e-17	0.497937	2.68e-13
OSGEP	1.49e-17	0.620785	2.7e-13
PRNP	1.5e-17	-0.381798	2.71e-13
ARPC1B	1.51e-17	0.232801	2.74e-13
MIOS	1.6e-17	0.502471	2.89e-13
GLCCI1	1.67e-17	0.939887	3.01e-13
PSMB10	1.71e-17	0.375423	3.09e-13
CCL18	1.76e-17	-2.93122	3.19e-13
ASAP1	1.78e-17	-0.718323	3.21e-13
CALM3	1.82e-17	-0.549705	3.29e-13
EVL	1.83e-17	0.45899	3.31e-13
MACC1	1.85e-17	1.2864	3.35e-13
UBP1	1.98e-17	0.438938	3.58e-13
FAM124A	1.99e-17	-1.77528	3.6e-13
AIG1	2.25e-17	0.674685	4.08e-13
CLEC11A	2.27e-17	0.670455	4.1e-13
HSBP1	2.39e-17	0.561749	4.32e-13
PSMC5	2.47e-17	0.449658	4.46e-13
UROS	2.69e-17	0.575526	4.86e-13
FMNL1	2.7e-17	0.303421	4.88e-13
LPXN	2.71e-17	0.317512	4.91e-13
TRPV4	2.72e-17	0.687943	4.91e-13
TIMM8B	2.85e-17	0.49732	5.15e-13
PLEKHA7	2.89e-17	0.811187	5.23e-13
MB21D2	2.96e-17	0.607559	5.35e-13
MT1G	3.02e-17	-2.53006	5.46e-13
HPSE	3.21e-17	0.765885	5.81e-13
SLC43A2	3.22e-17	0.399257	5.82e-13
HSP90AA1	3.35e-17	0.363154	6.05e-13
ANKS1A	3.35e-17	0.491571	6.05e-13
PLD4	3.45e-17	4.0179	6.24e-13
POLR2L	3.46e-17	0.377369	6.26e-13
SGPP1	3.5e-17	0.385841	6.33e-13
PTEN	3.58e-17	0.502477	6.48e-13
SH3TC1	3.61e-17	0.528178	6.53e-13
SCO2	3.68e-17	0.65137	6.66e-13
ABI3	3.88e-17	0.446082	7.02e-13
GPR183	3.99e-17	0.473482	7.22e-13
LDHB	4.13e-17	0.383696	7.47e-13
GNG2	4.26e-17	0.438913	7.7e-13
TCEAL3	4.73e-17	0.640098	8.54e-13
SLC39A1	5.83e-17	0.423718	1.05e-12
VSIG4	5.91e-17	0.278058	1.07e-12
CLLU1OS	6.13e-17	-3.92188	1.11e-12
ANKFY1	6.16e-17	0.409802	1.11e-12
IL1R1	6.98e-17	-2.24152	1.26e-12
METRN	7.07e-17	0.794082	1.28e-12
HIVEP3	7.11e-17	1.10959	1.29e-12
ARHGDIA	7.15e-17	0.32942	1.29e-12
SH3BP2	8.42e-17	0.412197	1.52e-12
EHBP1L1	8.51e-17	0.207521	1.54e-12
DBNDD2	8.64e-17	0.388597	1.56e-12
NFE2	8.74e-17	-6.82433	1.58e-12
SLC1A3	9.06e-17	-2.06226	1.64e-12
IGSF6	9.15e-17	-0.55214	1.65e-12
ENO1	9.61e-17	0.34335	1.74e-12
SPINT2	9.9e-17	0.264755	1.79e-12
EIF3J	1.02e-16	0.488318	1.85e-12
ARHGAP5	1.15e-16	0.563788	2.09e-12
SERPINB6	1.2e-16	0.342874	2.17e-12
ARPIN	1.46e-16	0.407555	2.64e-12
BAZ2B	1.5e-16	0.216163	2.71e-12
NACC1	1.5e-16	0.39057	2.71e-12
KMO	1.5e-16	-1.26088	2.72e-12
CCR2	1.6e-16	1.06678	2.89e-12
HSP90B1	1.63e-16	0.394231	2.95e-12
CLEC4D	1.71e-16	-3.49752	3.08e-12
PTPN9	1.82e-16	0.460856	3.29e-12
MT-CO2	1.87e-16	0.329113	3.38e-12
KIAA1211L	1.89e-16	1.44403	3.41e-12
FAM13A	2e-16	0.587998	3.61e-12
TNFAIP2	2.06e-16	-0.819884	3.72e-12
CSK	2.29e-16	0.3593	4.15e-12
TRIM14	2.51e-16	0.405658	4.54e-12
SPN	2.6e-16	-1.16636	4.7e-12
SRD5A3	2.67e-16	0.65205	4.83e-12
XXYLT1	2.92e-16	0.657268	5.29e-12
THOC6	3.08e-16	0.545702	5.57e-12
F11R	3.25e-16	-0.59848	5.88e-12
GPR162	3.4e-16	0.57896	6.15e-12
TATDN2	3.6e-16	0.468799	6.51e-12
PLPPR2	3.6e-16	-1.49894	6.51e-12
DCTPP1	3.88e-16	0.723503	7.01e-12
FAM135A	3.99e-16	0.842044	7.21e-12
PSME4	4.09e-16	0.384718	7.39e-12
MAP3K13	4.12e-16	0.601749	7.45e-12
SNX11	4.22e-16	0.511706	7.64e-12
C3	4.45e-16	0.6443	8.04e-12
PLEKHO2	4.48e-16	0.337844	8.11e-12
SH3BGRL3	4.54e-16	0.229842	8.22e-12
PELI1	4.62e-16	0.561819	8.36e-12
TMEM38B	4.66e-16	-1.30956	8.42e-12
NOP16	4.9e-16	0.768619	8.87e-12
CYB5A	4.95e-16	-0.802739	8.95e-12
LAIR1	5.13e-16	0.313212	9.28e-12
MT-CYB	5.79e-16	0.33272	1.05e-11
AKAP6	5.87e-16	2.85023	1.06e-11
PRUNE2	6.19e-16	0.601262	1.12e-11
SNX2	6.67e-16	0.281233	1.21e-11
SCD5	6.68e-16	1.14953	1.21e-11
GPD2	6.79e-16	-0.977597	1.23e-11
VGLL4	7.03e-16	0.640523	1.27e-11
MAN2B1	8.05e-16	0.234273	1.46e-11
SLC43A3	8.37e-16	0.377824	1.51e-11
SLAMF1	8.71e-16	-3.57643	1.57e-11
LY75	8.83e-16	-1.16576	1.6e-11
TBC1D22A	8.84e-16	0.536073	1.6e-11
MT-CO3	9.05e-16	0.293208	1.64e-11
CSF1	9.1e-16	-2.61633	1.64e-11
TRAPPC1	9.17e-16	0.361239	1.66e-11
RGL2	9.73e-16	0.411181	1.76e-11
MLKL	9.91e-16	0.543192	1.79e-11
EPN1	1.03e-15	0.359353	1.86e-11
AGTPBP1	1.13e-15	-0.66408	2.04e-11
GIMAP4	1.14e-15	0.389744	2.06e-11
TM2D2	1.18e-15	0.51208	2.13e-11
CYSLTR1	1.27e-15	0.658289	2.3e-11
ARHGAP35	1.28e-15	0.415274	2.31e-11
DUSP23	1.28e-15	0.54292	2.31e-11
EEF2K	1.38e-15	0.419315	2.49e-11
CCDC50	1.38e-15	0.481556	2.5e-11
CASKIN2	1.48e-15	1.24329	2.67e-11
FGR	1.5e-15	-1.15164	2.72e-11
ABHD15	1.55e-15	0.74917	2.8e-11
MAPRE1	1.57e-15	0.452641	2.83e-11
GGA2	1.64e-15	0.276031	2.97e-11
EBPL	1.68e-15	0.879307	3.03e-11
CDKN1A	1.72e-15	-1.15764	3.1e-11
LIMK1	1.74e-15	0.362563	3.14e-11
ALDH16A1	1.74e-15	0.455411	3.14e-11
CORO1B	1.78e-15	0.308669	3.23e-11
CCPG1	1.82e-15	-0.605274	3.29e-11
GIPC1	1.85e-15	0.431339	3.35e-11
CX3CR1	1.88e-15	3.03058	3.4e-11
TNNI3	1.97e-15	2.66851	3.56e-11
UBE2N	2.01e-15	0.647021	3.63e-11
SMIM7	2.07e-15	0.434616	3.74e-11
TNFRSF12A	2.13e-15	0.977399	3.85e-11
GPX7	2.16e-15	2.08427	3.91e-11
RNF149	2.18e-15	0.349067	3.95e-11
ENPP4	2.19e-15	-0.882518	3.97e-11
TCEAL4	2.27e-15	0.534532	4.11e-11
ZNF768	2.3e-15	0.468729	4.15e-11
GNB4	2.58e-15	0.410275	4.66e-11
EMP3	2.67e-15	-0.346986	4.84e-11
PILRB	2.7e-15	0.28663	4.88e-11
C4orf19	2.71e-15	2.44143	4.9e-11
FNTA	2.78e-15	0.406407	5.02e-11
POMGNT1	2.85e-15	0.496721	5.16e-11
ATP6AP1	2.94e-15	-0.365394	5.31e-11
PRDM1	2.97e-15	0.642693	5.38e-11
PDPN	3.03e-15	0.420721	5.48e-11
DNAJA1	3.11e-15	0.488681	5.63e-11
SEMA3A	3.47e-15	-2.05517	6.27e-11
IL27RA	3.61e-15	-1.95398	6.53e-11
MREG	3.76e-15	-2.43217	6.79e-11
NEDD4L	3.89e-15	0.49249	7.03e-11
HSPH1	4.34e-15	0.551486	7.85e-11
CXorf21	4.59e-15	0.518281	8.31e-11
HNMT	4.69e-15	0.349729	8.47e-11
ZNF710	4.85e-15	0.69322	8.77e-11
CFLAR	5.41e-15	-0.601681	9.79e-11
P2RY11	5.42e-15	0.621573	9.81e-11
SP140	5.56e-15	-1.6603	1.01e-10
SPCS3	5.7e-15	0.393996	1.03e-10
RASSF4	5.7e-15	0.261787	1.03e-10
PILRA	5.97e-15	-0.322743	1.08e-10
GALM	6.21e-15	0.334553	1.12e-10
ANPEP	6.35e-15	0.344902	1.15e-10
MYO15B	6.35e-15	0.41794	1.15e-10
CPD	6.59e-15	-0.693841	1.19e-10
SLC9A1	6.76e-15	-0.968875	1.22e-10
JOSD2	6.99e-15	0.503848	1.26e-10
SLC11A1	7.21e-15	-0.931141	1.3e-10
ZNF641	8.62e-15	0.458852	1.56e-10
DPEP2	8.76e-15	-1.0565	1.58e-10
GTF3C6	8.9e-15	0.50646	1.61e-10
TUBA1A	9e-15	0.767641	1.63e-10
GNG10	9.26e-15	0.258913	1.67e-10
PLA2G15	1.02e-14	0.380588	1.84e-10
STK32B	1.02e-14	1.21174	1.84e-10
FAS	1.03e-14	-1.21751	1.85e-10
SWAP70	1.1e-14	0.348819	2e-10
EOGT	1.15e-14	0.433038	2.08e-10
LITAF	1.25e-14	-0.377429	2.26e-10
AGAP1	1.3e-14	1.39651	2.35e-10
PTPRJ	1.32e-14	0.328949	2.39e-10
CLTA	1.34e-14	0.321852	2.42e-10
SNX7	1.46e-14	1.89425	2.65e-10
BRPF3	1.55e-14	0.490514	2.8e-10
RMND5A	1.6e-14	0.384355	2.89e-10
PPARD	1.62e-14	0.505054	2.92e-10
PLEKHG5	1.62e-14	2.78197	2.93e-10
EVI2B	1.66e-14	-0.582796	3.01e-10
COX20	1.7e-14	1.03986	3.07e-10
FAM20A	1.7e-14	-1.38803	3.08e-10
COX16	1.71e-14	0.369608	3.09e-10
GAMT	1.75e-14	0.914469	3.17e-10
PTGER2	1.77e-14	-1.62964	3.2e-10
KCTD5	1.81e-14	0.428398	3.28e-10
PHLDA1	1.92e-14	1.31488	3.47e-10
ZNF580	1.95e-14	0.365667	3.53e-10
PTPRE	1.97e-14	0.281025	3.55e-10
PPIL1	1.98e-14	0.827819	3.57e-10
EIF4E2	2.04e-14	0.340304	3.68e-10
ATP2A2	2.05e-14	0.419554	3.71e-10
RGMB	2.08e-14	1.09395	3.76e-10
CTSD	2.08e-14	-0.496815	3.77e-10
PGK1	2.16e-14	0.47781	3.91e-10
TRA2A	2.18e-14	0.406347	3.95e-10
DST	2.25e-14	0.452418	4.06e-10
ATP6V1A	2.29e-14	-0.413053	4.15e-10
SRSF3	2.31e-14	0.369765	4.17e-10
COMMD7	2.33e-14	0.417991	4.21e-10
MYCBP	2.41e-14	0.657815	4.36e-10
SIGLEC12	2.47e-14	1.25595	4.47e-10
PTGIR	2.55e-14	-1.98128	4.6e-10
PPM1M	2.62e-14	0.351906	4.74e-10
FBN2	2.67e-14	0.514247	4.84e-10
LARS	2.84e-14	0.391102	5.14e-10
KDM7A	2.86e-14	0.406179	5.16e-10
PTAFR	2.89e-14	-0.440174	5.22e-10
SH3RF1	2.98e-14	0.851379	5.38e-10
DDX5	3.05e-14	0.240442	5.51e-10
POU2F2	3.2e-14	0.712407	5.79e-10
CLIC2	3.22e-14	-0.894689	5.83e-10
MANF	3.35e-14	0.565193	6.06e-10
AKR1C3	3.35e-14	-3.10608	6.06e-10
ACO1	3.37e-14	-0.820364	6.09e-10
EFCAB14	3.53e-14	0.291954	6.39e-10
CDC123	3.56e-14	0.440208	6.44e-10
SERPINB8	3.76e-14	0.385693	6.79e-10
LPCAT2	3.82e-14	0.343832	6.91e-10
PCDHGC3	3.97e-14	1.89617	7.17e-10
ATP6V1B2	4.06e-14	-0.375214	7.35e-10
RBM25	4.2e-14	0.319331	7.59e-10
CHST11	4.23e-14	-0.52898	7.65e-10
HNRNPL	4.36e-14	0.328472	7.89e-10
SLC7A5	4.42e-14	0.975618	7.99e-10
ZNF780A	4.59e-14	0.558723	8.3e-10
TMEM86A	4.62e-14	0.323277	8.36e-10
PRKDC	4.83e-14	0.402777	8.73e-10
PRKCZ	5.22e-14	1.9399	9.45e-10
PAK1	5.44e-14	0.353466	9.84e-10
MBNL1	5.83e-14	0.315263	1.05e-09
SELENOO	5.98e-14	0.383627	1.08e-09
LTBR	6.1e-14	0.365888	1.1e-09
PYGL	6.24e-14	-0.713248	1.13e-09
NRGN	6.29e-14	-2.0837	1.14e-09
PLEKHG2	6.84e-14	0.724478	1.24e-09
YWHAG	6.95e-14	0.393596	1.26e-09
CRYBB1	7e-14	0.695246	1.27e-09
NDUFV3	7.03e-14	0.440727	1.27e-09
LRP5	7.09e-14	1.86875	1.28e-09
CNN2	7.52e-14	0.395464	1.36e-09
FEZ2	7.63e-14	0.396494	1.38e-09
ADCY7	8.14e-14	0.29904	1.47e-09
SH3GL1	8.14e-14	0.471941	1.47e-09
TRIB1	8.75e-14	0.518314	1.58e-09
CD151	8.86e-14	0.390487	1.6e-09
NBEAL2	9.38e-14	-1.27238	1.7e-09
DHRS9	9.63e-14	-2.23047	1.74e-09
C15orf48	9.89e-14	-1.1357	1.79e-09
CNP	1.02e-13	0.36727	1.85e-09
AMPD3	1.06e-13	0.28525	1.92e-09
OAZ2	1.11e-13	0.338458	2e-09
MITF	1.13e-13	-0.785643	2.04e-09
CAT	1.21e-13	0.328461	2.19e-09
INKA2	1.26e-13	0.61313	2.28e-09
PRDX4	1.35e-13	0.372394	2.43e-09
VHL	1.4e-13	0.321353	2.52e-09
BTG2	1.42e-13	0.408912	2.56e-09
DLG4	1.58e-13	0.363399	2.87e-09
TRABD	1.6e-13	0.332061	2.9e-09
ATP10D	1.67e-13	0.481599	3.02e-09
PIK3R1	1.81e-13	0.392523	3.27e-09
SMAGP	1.82e-13	1.26669	3.28e-09
GPX4	1.82e-13	-0.467324	3.28e-09
ANKRD22	1.85e-13	0.762852	3.34e-09
MGST2	1.93e-13	0.486823	3.49e-09
MACF1	1.93e-13	0.239405	3.49e-09
NCKAP5	1.97e-13	1.21048	3.57e-09
WDR11	2.02e-13	0.299003	3.65e-09
AGRN	2.09e-13	-1.14501	3.78e-09
PON2	2.14e-13	0.555994	3.86e-09
AKIRIN1	2.16e-13	0.371772	3.9e-09
TMEM176A	2.21e-13	-0.441874	3.99e-09
HEATR3	2.29e-13	0.44335	4.14e-09
GAREM2	2.46e-13	1.55884	4.45e-09
ALG2	2.48e-13	0.45706	4.49e-09
FRY	2.49e-13	-2.36804	4.5e-09
LLGL2	2.5e-13	1.05951	4.51e-09
BST1	2.53e-13	-0.96349	4.58e-09
CCT2	2.54e-13	0.650161	4.6e-09
KLHDC3	2.66e-13	0.374623	4.81e-09
ADCY4	2.78e-13	1.27527	5.03e-09
SLC37A4	2.82e-13	0.489254	5.1e-09
BLNK	2.91e-13	0.472968	5.26e-09
RPN2	2.92e-13	0.365673	5.27e-09
RTCB	2.98e-13	0.352743	5.39e-09
GAPVD1	3.12e-13	0.360269	5.64e-09
FAM136A	3.21e-13	0.630091	5.8e-09
HELQ	3.28e-13	0.618245	5.92e-09
TCP11L1	3.34e-13	0.435132	6.04e-09
CYP2S1	3.34e-13	0.791435	6.04e-09
DAAM1	3.34e-13	0.967039	6.04e-09
RTN1	3.41e-13	0.401905	6.17e-09
VWA1	3.49e-13	1.72021	6.31e-09
CEBPD	3.87e-13	0.357517	6.99e-09
STAU2	4.06e-13	0.297995	7.34e-09
UBE2A	4.09e-13	0.365445	7.4e-09
FMNL2	4.11e-13	0.385795	7.43e-09
CHORDC1	4.13e-13	0.661525	7.47e-09
MBTPS1	4.18e-13	0.393274	7.56e-09
PPP1R14B	4.25e-13	0.62665	7.69e-09
CD28	4.26e-13	0.768621	7.7e-09
RNF138	4.39e-13	0.51999	7.94e-09
AMD1	4.51e-13	0.482946	8.16e-09
LAMP2	4.54e-13	-0.280094	8.21e-09
ATP5F1A	4.6e-13	0.357335	8.32e-09
IRAK3	4.65e-13	-0.627967	8.41e-09
FZD3	4.67e-13	1.07605	8.44e-09
TIMM21	4.68e-13	0.655518	8.46e-09
MCM4	4.74e-13	0.366745	8.57e-09
SCAP	4.95e-13	0.439317	8.96e-09
PGM2	5.14e-13	0.488122	9.3e-09
SLC22A15	5.22e-13	-1.37666	9.43e-09
HTRA4	5.72e-13	-3.71879	1.03e-08
RAB35	5.92e-13	0.331934	1.07e-08
KIAA0513	6.06e-13	-0.963508	1.09e-08
FAM53B	6.18e-13	0.461581	1.12e-08
BCKDK	6.43e-13	0.322762	1.16e-08
NAA10	6.52e-13	0.460678	1.18e-08
SLC25A11	6.66e-13	0.302931	1.2e-08
CDC37	6.72e-13	0.292519	1.21e-08
PPM1G	6.74e-13	0.380078	1.22e-08
SASH3	6.75e-13	0.345511	1.22e-08
TCTEX1D1	6.94e-13	1.77394	1.25e-08
CD81	7.14e-13	0.294581	1.29e-08
ZFP36	7.53e-13	0.377277	1.36e-08
MYL12A	8.35e-13	0.405426	1.51e-08
SAMSN1	8.35e-13	0.267894	1.51e-08
IRF2BP2	8.39e-13	0.244956	1.52e-08
PHLDB1	8.46e-13	0.631317	1.53e-08
PIK3C2B	8.49e-13	1.12927	1.54e-08
CD52	9.03e-13	-1.88223	1.63e-08
EPS15	1.02e-12	0.353844	1.84e-08
EDA	1.02e-12	0.863336	1.84e-08
DPH6	1.06e-12	0.560348	1.91e-08
C1S	1.07e-12	-2.38229	1.93e-08
NQO2	1.08e-12	0.362604	1.95e-08
ATOX1	1.14e-12	-0.529385	2.06e-08
TM6SF1	1.16e-12	0.309384	2.1e-08
RHOA	1.17e-12	0.21802	2.11e-08
NME1	1.19e-12	0.6892	2.14e-08
SOAT1	1.22e-12	-0.426849	2.2e-08
CREM	1.27e-12	0.312696	2.29e-08
PHTF2	1.34e-12	0.391738	2.43e-08
ABCB4	1.35e-12	3.82582	2.44e-08
ERCC2	1.36e-12	0.622165	2.45e-08
BMPR2	1.4e-12	0.362679	2.54e-08
MXRA7	1.46e-12	0.740262	2.64e-08
EIF4E	1.47e-12	0.411451	2.65e-08
HERC2	1.53e-12	0.466287	2.76e-08
SUGP2	1.62e-12	0.254717	2.92e-08
STT3A	1.68e-12	0.267832	3.03e-08
CCDC88B	1.76e-12	0.349784	3.17e-08
SEPTIN10	1.76e-12	0.438616	3.18e-08
HNRNPA3	1.87e-12	0.336333	3.39e-08
GLIS2	1.98e-12	0.705197	3.58e-08
EIF4G2	1.98e-12	0.367854	3.58e-08
RAC1	1.99e-12	0.29125	3.59e-08
GMFB	2.13e-12	0.461529	3.85e-08
GPR65	2.14e-12	0.297387	3.86e-08
CH25H	2.17e-12	-0.499423	3.93e-08
UCP2	2.2e-12	0.280299	3.98e-08
INHBA	2.21e-12	-4.99272	3.99e-08
SLC38A7	2.23e-12	0.290725	4.03e-08
IRF8	2.28e-12	0.344498	4.13e-08
TMEM165	2.4e-12	0.374296	4.34e-08
RASGRP3	2.43e-12	0.486705	4.39e-08
TOMM22	2.47e-12	0.399859	4.46e-08
NT5C	2.5e-12	0.620143	4.52e-08
CD109	2.5e-12	0.45704	4.53e-08
MT-ND4L	2.53e-12	0.350813	4.58e-08
SLC41A2	2.59e-12	-0.669701	4.68e-08
INA	2.61e-12	5.63174	4.71e-08
GCHFR	2.62e-12	0.728653	4.73e-08
CDK9	2.67e-12	0.279565	4.84e-08
LIMA1	2.81e-12	0.670547	5.07e-08
SHPK	2.84e-12	0.63099	5.14e-08
MICAL2	2.88e-12	0.716852	5.21e-08
G6PC3	2.96e-12	0.392504	5.35e-08
TCF4	2.98e-12	0.447224	5.38e-08
ELMO1	3.08e-12	0.38307	5.58e-08
NFE2L2	3.35e-12	-0.434137	6.05e-08
SRSF9	3.4e-12	0.365184	6.15e-08
SEH1L	3.59e-12	0.602833	6.49e-08
VSIR	3.59e-12	-0.653546	6.49e-08
KRCC1	3.61e-12	0.50157	6.53e-08
CCDC47	3.65e-12	0.275445	6.6e-08
RAB7B	3.71e-12	0.76928	6.72e-08
DOCK4	3.72e-12	0.308988	6.73e-08
TIMM23	3.77e-12	0.405811	6.82e-08
DNAJB6	3.85e-12	0.466678	6.96e-08
IFITM3	3.85e-12	0.467072	6.96e-08
UST	4.05e-12	0.822563	7.32e-08
TPD52L2	4.16e-12	0.251187	7.52e-08
DDHD2	4.23e-12	0.439499	7.65e-08
DTX3L	4.38e-12	0.382105	7.92e-08
IGLON5	4.54e-12	1.92182	8.21e-08
LTV1	4.66e-12	0.472921	8.43e-08
NUDCD2	4.71e-12	0.420112	8.51e-08
CIITA	4.71e-12	0.298552	8.52e-08
PIK3R2	4.71e-12	0.345444	8.52e-08
ITGB3	4.87e-12	0.991713	8.8e-08
MIF	4.93e-12	0.269572	8.91e-08
HES1	5.13e-12	1.88042	9.28e-08
EFTUD2	5.16e-12	0.322759	9.32e-08
SCARF1	5.2e-12	0.226101	9.39e-08
MFSD2A	5.32e-12	-1.6892	9.62e-08
ADAP1	5.38e-12	0.598672	9.72e-08
NDUFA8	5.57e-12	0.408418	1.01e-07
MID1IP1	5.63e-12	-0.854782	1.02e-07
GABRB2	5.77e-12	4.53418	1.04e-07
HK3	5.85e-12	-0.720293	1.06e-07
NCKAP5L	5.93e-12	0.373553	1.07e-07
ZNF428	6.15e-12	0.570361	1.11e-07
CLIC1	6.27e-12	0.30674	1.13e-07
CBFA2T3	6.27e-12	-1.49263	1.13e-07
KDM2B	6.29e-12	0.460895	1.14e-07
RAB5C	6.3e-12	0.247311	1.14e-07
RRAS	6.31e-12	-0.833562	1.14e-07
HEXB	6.54e-12	-0.390692	1.18e-07
SCRN1	6.67e-12	0.524682	1.21e-07
NME2	6.9e-12	0.250557	1.25e-07
PWWP3A	6.96e-12	0.435081	1.26e-07
ATP6V0D2	6.98e-12	-2.00428	1.26e-07
ME1	7.62e-12	0.323174	1.38e-07
TFPI	7.88e-12	-0.87934	1.42e-07
FUBP1	8.09e-12	0.318721	1.46e-07
ANKRD28	8.25e-12	-1.53768	1.49e-07
CRELD2	8.3e-12	0.367942	1.5e-07
SEC22B	8.46e-12	-0.496604	1.53e-07
RNF144B	8.64e-12	-0.999702	1.56e-07
GRK2	8.66e-12	0.259306	1.57e-07
FAM107B	8.74e-12	0.357252	1.58e-07
PDIA6	8.94e-12	0.274663	1.62e-07
TUBGCP2	9.23e-12	0.371957	1.67e-07
NUDT5	9.89e-12	0.415666	1.79e-07
FUCA2	1e-11	0.31908	1.81e-07
CAPZA2	1.06e-11	0.294181	1.91e-07
HADH	1.1e-11	0.47599	1.98e-07
NDUFA4	1.1e-11	0.276954	1.99e-07
NELFCD	1.11e-11	0.582088	2.01e-07
DPY19L1	1.11e-11	0.424325	2.01e-07
MAP2K1	1.16e-11	0.25152	2.1e-07
SVBP	1.18e-11	0.555259	2.14e-07
PARP1	1.22e-11	0.513175	2.21e-07
PEAK3	1.24e-11	0.891282	2.24e-07
PCDH12	1.39e-11	0.89435	2.51e-07
POLD4	1.43e-11	0.31044	2.58e-07
PNPO	1.47e-11	0.442784	2.66e-07
HBEGF	1.49e-11	0.645339	2.69e-07
MT-ND5	1.57e-11	0.37721	2.83e-07
GPATCH4	1.57e-11	0.9359	2.84e-07
CDKN2D	1.58e-11	-2.17183	2.85e-07
SEMA4A	1.61e-11	-0.995096	2.9e-07
UCKL1	1.61e-11	0.485631	2.91e-07
CFD	1.69e-11	-0.963445	3.05e-07
NIBAN2	1.73e-11	0.3099	3.14e-07
ACP5	1.75e-11	-0.508881	3.16e-07
IFI35	1.76e-11	0.498082	3.19e-07
WDFY3	1.76e-11	0.235543	3.19e-07
TPP2	1.82e-11	0.326312	3.29e-07
ARHGEF6	1.85e-11	0.344541	3.34e-07
WAS	1.86e-11	0.234726	3.36e-07
MTA2	1.89e-11	0.332606	3.42e-07
DMXL2	1.93e-11	-0.473421	3.49e-07
MBD4	1.95e-11	0.341241	3.52e-07
PLCG1	1.99e-11	0.730122	3.6e-07
FNDC3A	2.04e-11	-0.605981	3.69e-07
ARAP3	2.05e-11	0.868607	3.7e-07
MFSD3	2.05e-11	0.837445	3.7e-07
ASRGL1	2.07e-11	-1.17629	3.74e-07
BCL2	2.08e-11	0.460688	3.76e-07
TMEM39B	2.09e-11	0.437278	3.78e-07
LIPN	2.12e-11	-4.33023	3.84e-07
ARID3B	2.15e-11	0.625324	3.89e-07
ARHGEF1	2.2e-11	0.22291	3.97e-07
SRF	2.23e-11	0.430206	4.02e-07
ZSCAN9	2.33e-11	0.521777	4.22e-07
GOLIM4	2.34e-11	0.349634	4.22e-07
FUS	2.34e-11	0.372507	4.23e-07
GNG12	2.34e-11	0.739872	4.23e-07
CYCS	2.35e-11	0.493915	4.25e-07
DELE1	2.47e-11	0.375261	4.46e-07
DNPH1	2.53e-11	0.491606	4.58e-07
ZNF117	2.57e-11	0.507729	4.64e-07
PHKB	2.6e-11	0.326494	4.71e-07
SPINT1	2.65e-11	0.346779	4.79e-07
LRRC25	2.69e-11	0.251313	4.86e-07
NUTF2	2.71e-11	0.382634	4.89e-07
GRAMD4	2.71e-11	0.257204	4.9e-07
DYSF	2.76e-11	-3.13244	4.99e-07
NUDT14	2.79e-11	0.417165	5.05e-07
C5AR1	2.82e-11	0.223884	5.1e-07
PIH1D1	2.84e-11	0.408941	5.14e-07
UBE2V1	2.86e-11	0.313326	5.17e-07
GLUD1	2.87e-11	0.349536	5.19e-07
TMEM176B	2.9e-11	-0.259754	5.25e-07
MAP4K2	3.03e-11	0.516929	5.48e-07
PIK3R3	3.03e-11	1.02082	5.48e-07
LRRK1	3.06e-11	0.473624	5.53e-07
FN3K	3.07e-11	0.551511	5.56e-07
DENND2D	3.08e-11	-0.782122	5.56e-07
INTS11	3.2e-11	0.344112	5.78e-07
MYO18A	3.33e-11	0.315228	6.02e-07
PSD3	3.38e-11	0.451937	6.11e-07
GBA	3.39e-11	-0.358584	6.13e-07
IL17RB	3.4e-11	-4.80139	6.15e-07
GLYCTK	3.41e-11	0.287598	6.17e-07
GALK1	3.55e-11	0.500072	6.42e-07
EREG	3.55e-11	-2.15921	6.42e-07
SLC35F2	3.65e-11	1.10148	6.6e-07
RUNX2	3.77e-11	0.633298	6.81e-07
PBX2	3.77e-11	0.263747	6.81e-07
P2RY8	3.77e-11	-1.84274	6.82e-07
CDC42SE1	3.83e-11	0.25439	6.93e-07
CSF2RB	3.85e-11	-0.541907	6.96e-07
ABHD14A	3.86e-11	0.639649	6.97e-07
ATRX	4.11e-11	0.257558	7.43e-07
GAB3	4.35e-11	0.286739	7.86e-07
HDAC10	4.39e-11	0.612132	7.93e-07
LGALS8	4.46e-11	0.229258	8.06e-07
ENDOG	4.53e-11	0.723015	8.18e-07
TMEM150A	4.53e-11	0.444304	8.19e-07
IGF1R	4.56e-11	-1.47941	8.25e-07
DIP2A	4.63e-11	0.352525	8.36e-07
CPT1A	4.65e-11	0.537929	8.41e-07
CRK	4.67e-11	0.319859	8.45e-07
YIF1B	4.68e-11	0.339123	8.46e-07
SERPINA1	4.72e-11	-0.869734	8.54e-07
ABCC4	4.73e-11	0.736196	8.56e-07
MYO1D	4.9e-11	0.477698	8.86e-07
TMEM236	4.91e-11	0.29122	8.88e-07
NDUFB9	5.04e-11	-0.476996	9.1e-07
SSBP3	5.06e-11	0.509124	9.15e-07
CLMN	5.06e-11	-1.04068	9.16e-07
APOE	5.21e-11	-0.441492	9.42e-07
SLC25A19	5.25e-11	0.515111	9.49e-07
SYDE1	5.31e-11	1.80532	9.59e-07
KIAA1549	5.39e-11	2.43344	9.74e-07
ARL6IP4	5.42e-11	0.268293	9.81e-07
ELOVL1	5.43e-11	0.326714	9.82e-07
GPR132	5.46e-11	0.356732	9.87e-07
PRR5L	5.59e-11	0.52001	1.01e-06
MYO5A	5.72e-11	0.285358	1.03e-06
CISD3	5.76e-11	0.394479	1.04e-06
RIPK2	5.77e-11	-1.08452	1.04e-06
PXDC1	5.81e-11	0.327708	1.05e-06
ATF5	5.89e-11	0.264392	1.06e-06
NUCB1	5.94e-11	-0.236136	1.07e-06
NMB	6.31e-11	0.786623	1.14e-06
CHKB	6.46e-11	0.402939	1.17e-06
NCOA5	6.46e-11	0.537099	1.17e-06
PCDHGA12	6.75e-11	1.71661	1.22e-06
CISD2	6.93e-11	0.311119	1.25e-06
TYK2	7.05e-11	0.257572	1.27e-06
CYBB	7.14e-11	-0.352721	1.29e-06
CDC42EP3	7.15e-11	-1.99466	1.29e-06
RAB37	7.34e-11	-1.85044	1.33e-06
MYL12B	7.57e-11	0.609752	1.37e-06
TMEM14C	7.66e-11	0.274265	1.38e-06
SMIM15	7.69e-11	0.37191	1.39e-06
LSM10	7.82e-11	0.287638	1.41e-06
PPP2R5B	7.82e-11	0.411952	1.41e-06
FNDC3B	8.17e-11	0.288273	1.48e-06
CXCL16	8.4e-11	-0.395362	1.52e-06
DYNLRB1	8.43e-11	0.258234	1.52e-06
PPP3CA	8.46e-11	0.329457	1.53e-06
TMSB10	8.58e-11	-0.232625	1.55e-06
BCL6	8.63e-11	-1.07972	1.56e-06
KCTD10	8.65e-11	0.368113	1.56e-06
KCNK6	8.69e-11	0.399217	1.57e-06
ELL2	8.78e-11	-0.636761	1.59e-06
TGOLN2	8.78e-11	-0.243827	1.59e-06
SNX5	8.9e-11	0.31103	1.61e-06
ERO1A	8.93e-11	-0.426082	1.62e-06
STK38L	8.97e-11	0.428588	1.62e-06
SFT2D1	9.14e-11	0.277224	1.65e-06
FOSL1	9.31e-11	0.938702	1.68e-06
ZNF362	9.44e-11	0.349361	1.71e-06
IAH1	9.44e-11	0.335637	1.71e-06
EGR2	9.55e-11	-1.73853	1.73e-06
TWF1	9.61e-11	0.44258	1.74e-06
NADK	9.67e-11	-0.521567	1.75e-06
TSPAN32	1e-10	-3.57197	1.81e-06
CFB	1.03e-10	-1.66114	1.86e-06
TUBB2A	1.05e-10	0.887181	1.9e-06
TRPT1	1.06e-10	0.44706	1.91e-06
FYN	1.08e-10	-4.23367	1.95e-06
SUN2	1.08e-10	-0.552073	1.95e-06
BORCS7	1.09e-10	0.406816	1.97e-06
CA2	1.12e-10	-1.68865	2.03e-06
TMTC1	1.14e-10	-1.90882	2.06e-06
MFSD12	1.15e-10	0.379008	2.07e-06
GPRC5B	1.18e-10	-4.02299	2.13e-06
SLC25A5	1.19e-10	0.40582	2.14e-06
CGAS	1.24e-10	0.361746	2.24e-06
LRMP	1.24e-10	0.434165	2.24e-06
WWP1	1.24e-10	0.331016	2.25e-06
VAV3	1.25e-10	0.386435	2.26e-06
KCNJ15	1.31e-10	-4.45828	2.37e-06
TRPV2	1.31e-10	0.35191	2.38e-06
SHB	1.33e-10	0.569691	2.4e-06
RAB14	1.38e-10	0.221844	2.5e-06
ZCCHC2	1.4e-10	-0.927315	2.53e-06
HSP90AB1	1.42e-10	0.258548	2.57e-06
PTOV1	1.45e-10	0.339676	2.61e-06
DNAJC5B	1.46e-10	-2.30228	2.64e-06
ANKRD12	1.46e-10	0.216499	2.64e-06
FUT8	1.57e-10	0.502354	2.84e-06
BIRC7	1.59e-10	-3.77999	2.88e-06
ICAM2	1.64e-10	-1.04813	2.97e-06
OTUD6B	1.66e-10	0.505482	3e-06
ZMPSTE24	1.66e-10	0.358903	3e-06
LAMTOR2	1.69e-10	0.28077	3.06e-06
MAML3	1.7e-10	0.467765	3.07e-06
METTL27	1.72e-10	1.31513	3.1e-06
NME3	1.72e-10	0.321836	3.11e-06
DVL3	1.74e-10	0.287962	3.14e-06
ADD1	1.75e-10	0.266506	3.16e-06
SPIN1	1.75e-10	0.246822	3.17e-06
FPR2	1.83e-10	-1.18064	3.3e-06
DEPTOR	1.84e-10	1.19537	3.32e-06
OLFM1	1.88e-10	-3.87305	3.39e-06
SPATA20	1.89e-10	0.466527	3.42e-06
ZC3HAV1	1.95e-10	0.310715	3.52e-06
TNFRSF14	2e-10	-0.601245	3.62e-06
IDH3B	2.01e-10	0.321481	3.64e-06
IFI44	2.04e-10	0.41053	3.7e-06
GZF1	2.05e-10	0.489794	3.72e-06
ZNF512B	2.07e-10	0.543828	3.75e-06
COMMD10	2.11e-10	0.381011	3.82e-06
UBA6	2.12e-10	0.326441	3.84e-06
SGSM2	2.15e-10	0.396195	3.89e-06
KCTD20	2.19e-10	0.275441	3.96e-06
GMFG	2.19e-10	0.301145	3.96e-06
CTNS	2.26e-10	0.329742	4.08e-06
CDH23	2.31e-10	-3.9871	4.18e-06
NFKBIA	2.33e-10	-0.475591	4.22e-06
TOM1L1	2.35e-10	1.14562	4.25e-06
TRPM2	2.35e-10	0.330497	4.25e-06
DUSP7	2.44e-10	0.379755	4.42e-06
HNRNPU	2.47e-10	0.252364	4.47e-06
RNF7	2.54e-10	0.276504	4.58e-06
SMDT1	2.61e-10	0.299127	4.72e-06
EZR	2.61e-10	0.313078	4.73e-06
ZNF512	2.66e-10	0.53352	4.8e-06
PLIN3	2.68e-10	0.283699	4.84e-06
ITGAX	2.72e-10	-0.936437	4.91e-06
CLIP2	2.72e-10	0.423684	4.92e-06
LIN7A	2.8e-10	-3.61625	5.06e-06
PDZD11	2.93e-10	0.393007	5.3e-06
SLC35C2	2.97e-10	0.517087	5.38e-06
ATG4C	2.98e-10	0.333641	5.38e-06
WDR86	2.98e-10	-3.72602	5.39e-06
ITGAL	3.01e-10	-1.05741	5.44e-06
WDFY4	3.01e-10	0.281743	5.44e-06
RAB34	3.03e-10	0.28479	5.48e-06
CYSTM1	3.06e-10	-0.838207	5.53e-06
ISYNA1	3.06e-10	1.07655	5.53e-06
SF3B4	3.11e-10	0.377991	5.63e-06
PPP1R12C	3.12e-10	0.420075	5.65e-06
NSMF	3.14e-10	0.444085	5.68e-06
SPG21	3.21e-10	-0.309321	5.81e-06
MT1X	3.25e-10	-1.29877	5.88e-06
RFXANK	3.27e-10	0.423959	5.92e-06
NCL	3.33e-10	0.287706	6.02e-06
APEX2	3.34e-10	0.313056	6.03e-06
NDUFAF8	3.39e-10	0.345185	6.12e-06
FKBP3	3.39e-10	0.515901	6.13e-06
ATP6V0B	3.39e-10	0.216177	6.13e-06
NUP42	3.46e-10	0.522038	6.27e-06
TMEM169	3.49e-10	1.60358	6.31e-06
BHLHE40	3.54e-10	-0.621352	6.4e-06
MUS81	3.56e-10	0.449305	6.43e-06
EWSR1	3.6e-10	0.283407	6.51e-06
HYOU1	3.64e-10	0.338027	6.57e-06
MLEC	3.71e-10	0.26474	6.7e-06
FLNB	3.78e-10	0.601292	6.83e-06
PARP8	3.92e-10	0.391129	7.1e-06
CMTM1	4.08e-10	2.47879	7.38e-06
TXNDC17	4.16e-10	0.33497	7.53e-06
GPD1L	4.17e-10	0.78241	7.54e-06
TMOD2	4.18e-10	0.345312	7.55e-06
STX6	4.25e-10	0.306649	7.69e-06
TRIM47	4.28e-10	-1.04649	7.73e-06
BAIAP2	4.5e-10	0.260262	8.13e-06
HHEX	4.67e-10	0.441863	8.45e-06
RNF141	4.83e-10	0.298024	8.74e-06
SLC2A3	5.17e-10	-1.03144	9.35e-06
UEVLD	5.23e-10	0.412669	9.45e-06
VAV1	5.26e-10	0.284067	9.51e-06
RP2	5.57e-10	0.287114	1.01e-05
CDK16	5.68e-10	0.356461	1.03e-05
SERPING1	6.08e-10	-0.769551	1.1e-05
C1orf216	6.11e-10	0.425646	1.11e-05
F3	6.2e-10	-4.47372	1.12e-05
EGR3	6.38e-10	2.5476	1.15e-05
ATP6V0E1	6.42e-10	0.200193	1.16e-05
RASA1	6.42e-10	0.291527	1.16e-05
PRRC2A	6.62e-10	0.315704	1.2e-05
IL7R	6.72e-10	0.211375	1.22e-05
PITPNM2	7.16e-10	1.49886	1.29e-05
PRMT2	7.2e-10	0.259837	1.3e-05
ADAM10	7.33e-10	-0.427278	1.33e-05
HGH1	7.42e-10	0.526513	1.34e-05
NCOA3	7.46e-10	0.256411	1.35e-05
MT-ND1	7.68e-10	0.363135	1.39e-05
ICAM3	7.79e-10	-1.85346	1.41e-05
SYTL3	7.8e-10	-1.57269	1.41e-05
TFDP1	7.94e-10	0.309905	1.44e-05
INTS1	8.09e-10	0.230045	1.46e-05
CCRL2	8.14e-10	-1.11116	1.47e-05
KANK1	8.29e-10	0.872433	1.5e-05
DUSP10	8.5e-10	-0.92326	1.54e-05
SLC41A1	8.56e-10	0.71321	1.55e-05
PSMD4	8.9e-10	0.382157	1.61e-05
BIN2	8.97e-10	0.223438	1.62e-05
TRMT2B	9.01e-10	0.517869	1.63e-05
TMBIM6	9.13e-10	0.332695	1.65e-05
DENND3	9.25e-10	0.209471	1.67e-05
PRKAR1A	9.31e-10	-0.244972	1.68e-05
PRDX2	9.35e-10	0.247653	1.69e-05
TADA3	9.64e-10	0.299573	1.74e-05
STARD7	9.84e-10	0.338865	1.78e-05
ATP1B1	1e-09	0.589313	1.81e-05
FRRS1	1.01e-09	-1.73136	1.84e-05
PRPS1	1.02e-09	0.478739	1.85e-05
GNB1	1.1e-09	0.222383	1.98e-05
HDAC3	1.14e-09	0.418129	2.05e-05
TBCD	1.14e-09	0.444517	2.06e-05
RAB4A	1.17e-09	0.265496	2.12e-05
PHGDH	1.18e-09	-4.89206	2.14e-05
NDUFA9	1.18e-09	0.344745	2.14e-05
TPD52	1.19e-09	0.60562	2.16e-05
PRKCB	1.19e-09	-0.520319	2.16e-05
FUCA1	1.2e-09	0.380957	2.16e-05
ADCY3	1.26e-09	0.349881	2.28e-05
RBM38	1.28e-09	0.582968	2.31e-05
PPP4C	1.29e-09	0.280967	2.33e-05
LGI2	1.3e-09	0.886556	2.35e-05
PACSIN2	1.31e-09	0.299596	2.36e-05
NOP2	1.33e-09	0.534655	2.4e-05
AHSA1	1.34e-09	0.314967	2.43e-05
PTPA	1.34e-09	0.24283	2.43e-05
LATS1	1.37e-09	0.313608	2.48e-05
SEPTIN11	1.39e-09	0.280273	2.51e-05
ANOS1	1.41e-09	0.56746	2.54e-05
EPHA2	1.41e-09	1.31241	2.55e-05
MOB3B	1.43e-09	0.221341	2.58e-05
RNASET2	1.44e-09	0.228227	2.61e-05
ESRRA	1.46e-09	0.374925	2.64e-05
COX6B1	1.46e-09	0.268917	2.65e-05
MANBA	1.51e-09	-0.470501	2.73e-05
C1QBP	1.52e-09	0.429303	2.75e-05
SNX17	1.54e-09	0.230695	2.78e-05
MAP3K7CL	1.59e-09	-2.54733	2.87e-05
SESN1	1.6e-09	0.489016	2.89e-05
SLC2A13	1.6e-09	0.537191	2.89e-05
TARBP1	1.62e-09	0.326119	2.92e-05
SOCS1	1.62e-09	-2.44968	2.94e-05
SLC29A3	1.64e-09	-1.03286	2.97e-05
SACM1L	1.64e-09	0.267043	2.97e-05
PITPNM1	1.73e-09	0.309032	3.13e-05
METTL9	1.76e-09	-0.795464	3.18e-05
ARHGAP10	1.79e-09	0.358337	3.23e-05
YTHDC2	1.79e-09	0.238377	3.24e-05
E2F4	1.81e-09	0.321872	3.28e-05
COPS6	1.82e-09	0.280009	3.29e-05
CCDC85B	1.83e-09	0.288003	3.3e-05
SRSF2	1.87e-09	0.328255	3.39e-05
PRAG1	1.88e-09	0.856192	3.39e-05
ARHGEF16	1.91e-09	1.37364	3.45e-05
ABHD3	1.91e-09	0.340297	3.45e-05
TASOR	1.92e-09	0.264829	3.48e-05
SDSL	1.95e-09	0.501449	3.53e-05
SMARCD2	1.96e-09	0.356285	3.54e-05
CXXC5	1.97e-09	-0.608357	3.56e-05
EEPD1	2.02e-09	0.540106	3.65e-05
RFC2	2.04e-09	0.464666	3.68e-05
SAT1	2.08e-09	0.211209	3.76e-05
CPM	2.09e-09	-0.592089	3.78e-05
STK39	2.11e-09	0.580708	3.81e-05
KLF2	2.12e-09	-1.50478	3.83e-05
RNF208	2.14e-09	0.773475	3.88e-05
PLEK	2.16e-09	-0.378713	3.9e-05
FSCN1	2.28e-09	0.646898	4.13e-05
CHST15	2.29e-09	-0.366404	4.14e-05
C2orf68	2.3e-09	0.2909	4.16e-05
SMARCD3	2.3e-09	-1.20182	4.16e-05
ARHGAP45	2.38e-09	0.27663	4.3e-05
CDCP1	2.52e-09	0.386273	4.56e-05
GLO1	2.55e-09	0.377716	4.61e-05
NF1	2.62e-09	0.253675	4.74e-05
NFAM1	2.63e-09	-0.746043	4.76e-05
P2RY2	2.64e-09	-0.959076	4.78e-05
GNPNAT1	2.67e-09	1.0135	4.83e-05
SNX8	2.72e-09	0.24906	4.92e-05
SLC31A1	2.83e-09	-0.50897	5.12e-05
GLT1D1	2.89e-09	-3.74899	5.23e-05
ICE2	2.89e-09	0.490091	5.23e-05
FAM210B	2.96e-09	0.414497	5.35e-05
CPAMD8	2.96e-09	-2.36313	5.36e-05
TRAK1	3.06e-09	0.264469	5.53e-05
SHISA5	3.09e-09	0.347305	5.59e-05
RFX5	3.15e-09	0.379346	5.69e-05
RTN3	3.15e-09	-0.228664	5.7e-05
WASHC3	3.17e-09	0.310948	5.73e-05
EMC8	3.21e-09	0.354539	5.81e-05
NDE1	3.23e-09	0.237062	5.84e-05
ASL	3.27e-09	0.432306	5.92e-05
FAM241A	3.31e-09	0.483937	5.98e-05
CCDC88C	3.32e-09	-2.86702	6.01e-05
POP5	3.32e-09	0.590931	6.01e-05
ABCD1	3.33e-09	0.328845	6.02e-05
TSKU	3.34e-09	-2.63206	6.04e-05
GRK6	3.39e-09	-0.785382	6.13e-05
LILRB4	3.47e-09	-0.957884	6.28e-05
PTDSS1	3.5e-09	0.274129	6.33e-05
SPECC1L	3.56e-09	0.33406	6.44e-05
ARHGAP24	3.56e-09	-2.2235	6.44e-05
PFDN1	3.57e-09	0.300446	6.45e-05
P2RX5	3.58e-09	1.61006	6.48e-05
JMJD8	3.59e-09	0.465084	6.5e-05
BIRC6	3.61e-09	0.253365	6.53e-05
RELCH	3.62e-09	0.297428	6.54e-05
ICA1	3.63e-09	0.40194	6.57e-05
MTSS1	3.68e-09	0.256245	6.65e-05
ALG13	3.7e-09	0.208844	6.68e-05
PLOD2	3.76e-09	0.736649	6.8e-05
MAPKAPK2	3.79e-09	0.209777	6.85e-05
CELSR2	3.81e-09	1.2037	6.89e-05
HSPA5	3.82e-09	0.388997	6.92e-05
TK2	3.85e-09	0.289382	6.95e-05
LBH	3.85e-09	1.18291	6.96e-05
CERS6	3.89e-09	0.289836	7.04e-05
NOTCH3	3.9e-09	-1.59106	7.06e-05
CCDC117	3.98e-09	0.501713	7.2e-05
VMA21	4.01e-09	0.357762	7.25e-05
MOCS2	4.05e-09	0.350553	7.33e-05
GPC2	4.08e-09	1.32233	7.37e-05
APPL2	4.19e-09	0.286904	7.58e-05
KCNJ2	4.3e-09	0.86757	7.77e-05
2001-03-01	4.31e-09	0.235238	7.79e-05
MRAS	4.35e-09	-0.830833	7.86e-05
TMX2	4.42e-09	0.27384	7.99e-05
PHKG2	4.42e-09	0.365189	8e-05
CAPZA1	4.5e-09	0.328105	8.13e-05
JUP	4.51e-09	-0.682344	8.16e-05
VBP1	4.81e-09	0.362391	8.7e-05
PKIA	4.95e-09	0.391818	8.95e-05
IRF5	4.97e-09	0.263015	8.99e-05
SLC16A10	5.07e-09	0.340625	9.17e-05
PCSK7	5.24e-09	0.371526	9.48e-05
CCT3	5.26e-09	0.478677	9.51e-05
KLF10	5.29e-09	0.274519	9.56e-05
MFSD10	5.29e-09	0.357647	9.57e-05
ATP5F1B	5.29e-09	0.274119	9.57e-05
CACNB3	5.42e-09	0.878862	9.8e-05
ZSCAN26	5.52e-09	0.312256	9.98e-05
TUBA4A	5.56e-09	-1.65407	0.000100553
HVCN1	5.76e-09	-0.599933	0.000104161
IL6	5.81e-09	0.340773	0.000104998
TTC7A	5.9e-09	-0.516563	0.000106761
NIPSNAP3A	5.97e-09	0.489992	0.000107869
SRGAP1	6.12e-09	0.686879	0.000110629
ANKRD52	6.17e-09	0.278363	0.000111562
NDST1	6.18e-09	0.256604	0.000111763
ACOT9	6.25e-09	0.240132	0.000113003
ANKRD40	6.31e-09	0.390681	0.000114036
APOL1	6.4e-09	-1.04073	0.000115699
PAFAH1B1	6.43e-09	0.215399	0.000116234
PYURF	6.62e-09	0.29638	0.000119645
AKAP10	6.69e-09	0.265069	0.000120893
ARMC6	6.7e-09	0.517918	0.000121177
CHMP2A	6.73e-09	0.259614	0.000121697
CSTF3	6.81e-09	0.20594	0.000123146
NSD1	6.87e-09	0.2388	0.000124205
SLC24A4	6.96e-09	-3.42933	0.000125767
EVA1B	7.14e-09	0.357137	0.000129129
PPP2R2A	7.17e-09	0.306429	0.000129729
ASGR2	7.24e-09	0.68042	0.000130949
COMT	7.26e-09	0.218824	0.000131266
HERPUD1	7.35e-09	0.266584	0.000132962
SPATS2	7.49e-09	0.255061	0.000135355
SENP6	7.59e-09	0.260252	0.000137167
NLRP3	7.64e-09	0.244207	0.000138128
FOLR2	7.66e-09	-0.58069	0.000138447
CDC42EP1	7.69e-09	-5.01162	0.000139124
TP53I13	8.15e-09	0.555982	0.000147311
SENP3	8.44e-09	0.321532	0.000152588
PLB1	8.51e-09	0.456944	0.000153949
PKD2	8.77e-09	0.312363	0.000158612
PRKACB	9.01e-09	0.342245	0.00016285
LILRA5	9.36e-09	-0.565832	0.000169245
AIM2	9.37e-09	0.714534	0.000169379
DDIT3	9.38e-09	-1.35409	0.000169576
ACY1	9.54e-09	0.522294	0.000172489
CD82	9.6e-09	-0.473412	0.000173525
SMAD4	9.74e-09	0.304611	0.00017606
SHKBP1	9.78e-09	0.257963	0.000176889
PAK2	9.82e-09	0.238104	0.000177644
PDE3B	9.85e-09	-1.14412	0.000178082
MPP1	9.97e-09	-0.313101	0.000180233
JARID2	9.97e-09	0.278735	0.000180279
TRA2B	1e-08	0.236707	0.000181023
TBC1D12	1.04e-08	0.241868	0.000187347
KLF3	1.04e-08	0.250602	0.000187658
THOP1	1.07e-08	0.415678	0.000192845
ANKRD33B	1.08e-08	2.04063	0.000194969
C1orf159	1.11e-08	0.946979	0.000200263
CYC1	1.18e-08	0.246508	0.000212649
IP6K2	1.2e-08	0.340484	0.000216487
FHL3	1.22e-08	0.38292	0.000220051
IFFO2	1.24e-08	0.641267	0.000224833
DUSP14	1.26e-08	0.712475	0.000228027
RMDN3	1.27e-08	0.549102	0.000229407
UQCR10	1.28e-08	0.224781	0.00023146
CLPB	1.29e-08	0.30288	0.000232502
NAXE	1.29e-08	0.389495	0.000232802
SNX9	1.29e-08	0.276318	0.000233999
SERPINE1	1.3e-08	-3.41305	0.000235605
PPP1R8	1.32e-08	0.300937	0.000239254
EAF1	1.33e-08	-0.588836	0.000240163
ILK	1.33e-08	0.291632	0.000241202
IVD	1.39e-08	0.442212	0.000251141
COL14A1	1.43e-08	2.93918	0.00025771
RGL1	1.46e-08	0.202073	0.000263439
PAQR7	1.48e-08	0.64057	0.000267311
AGPS	1.48e-08	-0.563769	0.000267461
NIPA2	1.53e-08	0.380459	0.000276917
ZNF219	1.58e-08	-0.586285	0.000285245
SMIM1	1.58e-08	0.937234	0.000286062
KCTD9	1.61e-08	0.260976	0.000290767
LSS	1.64e-08	-1.01721	0.00029699
CDC27	1.66e-08	0.277652	0.000300568
MALT1	1.68e-08	0.397754	0.000304416
SULT1C2	1.68e-08	-4.59956	0.000304428
FBXL5	1.73e-08	-0.431108	0.000312223
C11orf21	1.76e-08	-4.75034	0.00031769
ROMO1	1.76e-08	0.253024	0.000317872
CSNK2B	1.78e-08	0.302333	0.000321158
RNFT1	1.8e-08	0.517377	0.000325628
SEPHS1	1.82e-08	0.654029	0.000328713
BBX	1.83e-08	0.291554	0.000331652
EXOC3	1.84e-08	0.250202	0.000332558
TOMM34	1.88e-08	0.616936	0.000340266
JAG1	1.9e-08	-1.10765	0.000343908
TTLL4	1.9e-08	-0.795087	0.000344457
SPRED2	1.93e-08	0.467153	0.000348257
TSPAN4	1.93e-08	-0.309396	0.0003483
LRRC32	1.95e-08	-3.40558	0.000351796
C11orf49	1.96e-08	0.474946	0.000353619
TBC1D2B	1.96e-08	-0.508132	0.000353921
IFITM2	1.97e-08	0.267191	0.000355747
GADD45G	1.98e-08	-1.10231	0.000358917
PPIA	2.02e-08	0.276089	0.000365973
ABHD12	2.02e-08	0.234438	0.000366004
ETV6	2.08e-08	0.230001	0.000376843
ZNF780B	2.11e-08	0.478388	0.000381301
RAP1GDS1	2.14e-08	0.344535	0.000386645
PRPF38A	2.14e-08	0.320488	0.000386812
C19orf53	2.15e-08	0.29544	0.000388405
PGLS	2.19e-08	0.24407	0.000396001
LNPEP	2.24e-08	-0.659365	0.00040421
NME4	2.24e-08	0.285046	0.000405034
PELI2	2.27e-08	-1.31701	0.000410103
ATP13A3	2.3e-08	0.260592	0.000416396
COPE	2.34e-08	0.245547	0.000422641
SLC9A3R1	2.35e-08	-0.590667	0.000424483
DHRSX	2.4e-08	0.273623	0.000434403
IL4I1	2.41e-08	-0.607221	0.00043631
DPY19L3	2.43e-08	0.333208	0.00043963
C4orf48	2.44e-08	0.353723	0.000441478
GPAT3	2.45e-08	0.850457	0.000442126
DDX39A	2.48e-08	0.340503	0.000448468
PLD2	2.55e-08	0.324651	0.000461331
CRTAM	2.6e-08	-1.3318	0.000469463
HTATIP2	2.6e-08	-0.556171	0.000469831
ALK	2.62e-08	-2.32466	0.00047439
TDRKH	2.64e-08	0.343842	0.000477124
CSNK1E	2.65e-08	0.394976	0.000479352
RAB11FIP4	2.69e-08	-2.06308	0.000487186
SELENOT	2.7e-08	0.270787	0.00048901
PHF11	2.71e-08	0.400677	0.000489574
BRAT1	2.75e-08	0.318055	0.00049679
GOT2	2.77e-08	0.316154	0.000501146
ERF	2.8e-08	0.365383	0.000505462
PSMD1	2.8e-08	0.275333	0.000505754
DEDD	2.87e-08	0.270612	0.00051858
MAP4K5	2.93e-08	0.460758	0.000529861
CEACAM3	2.94e-08	-2.92725	0.000530753
CISD1	2.94e-08	0.525969	0.000531146
PPP6R2	2.96e-08	0.240984	0.000534738
BAG5	2.96e-08	0.352161	0.000535008
MT1F	2.96e-08	-0.968608	0.000535435
NOP56	2.97e-08	0.293988	0.000537553
PWWP2A	2.99e-08	0.495244	0.00054102
BID	3e-08	0.237276	0.00054175
CERK	3.05e-08	0.334295	0.00055127
DOCK1	3.09e-08	0.375801	0.000558538
MEFV	3.11e-08	-1.64423	0.000561697
TBCB	3.12e-08	0.244461	0.000563808
LRP10	3.17e-08	0.242764	0.000572866
MAX	3.18e-08	0.220057	0.000574559
TRPM4	3.23e-08	0.363002	0.000584456
GBA2	3.27e-08	0.249391	0.000590404
CKAP2	3.3e-08	0.20202	0.000596172
CAPN1	3.3e-08	0.204985	0.000597341
ISCU	3.31e-08	-0.446028	0.000598883
ZNF22	3.39e-08	0.274454	0.00061256
GTF2I	3.4e-08	0.300525	0.000614888
PHLDA2	3.47e-08	0.923624	0.000628122
S1PR1	3.49e-08	0.279028	0.000631402
UTF1	3.54e-08	2.86214	0.000639531
OST4	3.56e-08	0.243691	0.000643723
KCNC3	3.57e-08	0.37835	0.00064488
PECR	3.57e-08	0.553193	0.000645254
TUFM	3.63e-08	0.244646	0.000656091
EMC9	3.67e-08	0.331426	0.000664463
KEL	3.75e-08	-4.09045	0.00067893
CPSF6	3.79e-08	0.220466	0.000685576
SIRPB2	3.81e-08	-0.596581	0.000688165
SRXN1	3.82e-08	-0.98064	0.000690963
AGAP2	3.84e-08	0.380135	0.000694723
SPINDOC	3.85e-08	0.504436	0.000696157
ABR	3.88e-08	-0.307571	0.000702199
POR	3.88e-08	-0.475021	0.000702238
SRA1	3.95e-08	0.276406	0.0007151
TRAF3IP3	3.96e-08	0.319219	0.00071579
BIRC2	3.97e-08	0.26471	0.000718331
ATP6V0C	3.98e-08	-0.323552	0.000719125
LUZP1	4.01e-08	0.311951	0.000724621
PGGT1B	4.05e-08	0.243919	0.000731611
ESR1	4.08e-08	0.601988	0.000737727
TLR8	4.08e-08	-0.659103	0.000737749
STOML2	4.1e-08	0.308963	0.000742189
GSDMD	4.11e-08	0.249876	0.000742785
AIMP2	4.13e-08	0.325802	0.000746728
CLN6	4.15e-08	0.238993	0.00075014
COMMD8	4.17e-08	0.532131	0.000754653
REPS2	4.21e-08	0.649535	0.000761247
DEPDC7	4.21e-08	0.904161	0.000761815
IRF7	4.29e-08	0.352272	0.000776551
ATXN10	4.35e-08	0.318989	0.000786463
ZNF827	4.38e-08	0.908642	0.000792293
CDK6	4.5e-08	0.610891	0.000813104
PDCD6	4.5e-08	0.255011	0.000814079
ASPSCR1	4.62e-08	0.304506	0.000835526
S100A10	4.71e-08	-0.369898	0.000851514
ATP11C	4.83e-08	0.393674	0.000873288
RBMX	4.95e-08	0.361068	0.000894469
KIAA0355	4.99e-08	0.54172	0.000902054
FAM216A	5.04e-08	0.797822	0.000911489
CCN3	5.04e-08	-3.32121	0.000911704
ECM1	5.14e-08	0.210316	0.000928634
UBE2Q2	5.15e-08	0.256521	0.00093071
DTD1	5.19e-08	0.471531	0.000937678
IGFLR1	5.22e-08	0.209234	0.000943775
SURF4	5.26e-08	0.20166	0.000951615
HNRNPD	5.3e-08	0.203975	0.00095797
ABRACL	5.33e-08	0.210245	0.000964086
SUB1	5.4e-08	0.314191	0.000975524
SMU1	5.49e-08	0.388763	0.000993353
PRPF38B	5.56e-08	0.271763	0.0010049
PSME3	5.56e-08	0.530309	0.00100493
MCRS1	5.6e-08	0.32896	0.00101333
SCAND1	5.63e-08	0.293818	0.00101802
UTS2	5.69e-08	0.298197	0.00102941
FAH	5.77e-08	0.27124	0.00104301
TSEN15	5.78e-08	0.579041	0.0010447
KDM3A	5.78e-08	0.289196	0.00104574
GIT2	5.8e-08	0.280595	0.00104931
STYX	5.84e-08	0.348027	0.0010564
ERRFI1	5.84e-08	0.639757	0.00105645
ENPP2	5.88e-08	0.213529	0.00106389
KRAS	5.92e-08	0.359537	0.00107051
CTDSPL2	6.03e-08	0.36405	0.00109057
ARMCX3	6.06e-08	0.262176	0.00109552
SMIM4	6.12e-08	0.528075	0.00110682
ANTKMT	6.19e-08	0.389783	0.00111996
ZNF672	6.31e-08	0.315662	0.00114176
ATP5PB	6.52e-08	0.289649	0.00117829
CCL5	6.57e-08	-2.86692	0.00118785
SLC35D2	6.63e-08	0.430167	0.00119924
SOCS4	6.72e-08	0.386753	0.00121423
ADAM15	6.75e-08	0.202114	0.00122002
ECHDC2	6.77e-08	0.339889	0.00122452
ATXN1	6.79e-08	0.286777	0.00122853
DCAF6	6.88e-08	-0.43256	0.00124456
UQCRQ	6.91e-08	0.268461	0.00124989
ITPRIPL1	7e-08	1.25885	0.00126661
MOV10	7.05e-08	0.202201	0.00127439
OGA	7.1e-08	-0.547843	0.00128301
HS3ST2	7.21e-08	-4.72124	0.00130433
COPS9	7.26e-08	0.302444	0.00131261
ATP6V1H	7.38e-08	-0.529991	0.00133413
CLECL1	7.4e-08	0.541315	0.00133787
PRPF19	7.64e-08	0.268689	0.00138157
TMEM37	7.68e-08	0.211949	0.00138825
MPI	7.73e-08	0.390244	0.00139686
BUD23	7.73e-08	0.243387	0.00139835
C21orf91	7.8e-08	0.449503	0.00140988
NUP88	7.83e-08	0.466329	0.00141569
ZKSCAN4	7.83e-08	0.535994	0.00141617
KATNBL1	7.89e-08	0.397103	0.00142642
FOXP1	8.02e-08	0.234141	0.00144956
SMIM14	8.1e-08	-0.659592	0.00146426
CNOT8	8.15e-08	0.21603	0.00147445
NUDT22	8.19e-08	0.310916	0.00148037
RETN	8.25e-08	-1.98476	0.00149237
KCNJ5	8.37e-08	-3.79136	0.0015131
TRPC4AP	8.37e-08	0.215525	0.00151322
SLC16A6	8.38e-08	-3.25146	0.00151449
COLEC12	8.55e-08	-0.264644	0.00154574
CASTOR2	8.71e-08	0.49183	0.00157546
DDIAS	8.72e-08	-1.77033	0.00157714
SSR1	8.75e-08	0.233597	0.00158169
IDH3G	8.76e-08	0.246219	0.00158452
MEGF9	8.78e-08	-0.60016	0.00158671
KCTD17	8.79e-08	0.30183	0.0015889
TMEM8A	8.9e-08	0.265486	0.0016099
ABCF2	9.01e-08	0.511559	0.00162925
EGLN3	9.07e-08	-1.84027	0.00164055
SIRT2	9.09e-08	0.268802	0.00164311
ARID1A	9.18e-08	0.241895	0.00166037
PSMA2	9.25e-08	0.246205	0.0016726
BTBD1	9.39e-08	0.252846	0.00169784
TXNRD3	9.41e-08	0.831101	0.00170081
DMAP1	9.53e-08	0.398053	0.00172362
CTBS	9.73e-08	-0.47901	0.00175886
PA2G4	9.8e-08	0.228482	0.0017727
STK11IP	9.98e-08	0.358305	0.00180412
PUS7	1e-07	0.933891	0.00180755
ARIH2	1.01e-07	0.250139	0.00181847
CD86	1.01e-07	0.231521	0.00182029
TOP1	1.01e-07	0.237869	0.00183508
GPS2	1.02e-07	0.240027	0.00184021
MPP7	1.02e-07	-4.89082	0.00184839
PUF60	1.04e-07	0.254704	0.00188894
TP53INP1	1.05e-07	0.354103	0.0018937
ERAL1	1.05e-07	0.50269	0.00190004
SH3GLB2	1.05e-07	0.361183	0.00190256
ACKR3	1.05e-07	-3.18831	0.00190391
COX7B	1.05e-07	0.33792	0.00190434
HNRNPLL	1.06e-07	0.233753	0.00191114
PGBD1	1.07e-07	0.874323	0.00193574
ARG2	1.08e-07	0.753747	0.00194712
RPN1	1.09e-07	0.220419	0.00196624
TMEM35B	1.1e-07	0.337303	0.00198109
OTULINL	1.1e-07	0.239016	0.00199351
ADGRE5	1.11e-07	-0.488759	0.00200432
VARS	1.11e-07	0.379376	0.0020045
SLC25A4	1.11e-07	0.962547	0.00201294
SERPINH1	1.12e-07	0.404979	0.0020165
AK4	1.12e-07	-0.980164	0.00203068
ACTR1B	1.13e-07	0.207396	0.00204372
LYVE1	1.14e-07	0.69851	0.00205433
MOB1A	1.16e-07	0.200262	0.00209519
SEMA3C	1.16e-07	-1.32424	0.00210413
DGCR8	1.16e-07	0.385602	0.00210552
C16orf58	1.17e-07	0.275763	0.00211336
SLC43A1	1.17e-07	0.593628	0.00212065
ENGASE	1.18e-07	0.270924	0.00213756
B4GALT5	1.18e-07	-0.897284	0.0021407
HMGN4	1.19e-07	0.280902	0.00215132
ZNF462	1.25e-07	1.41633	0.002268
MPDU1	1.26e-07	0.212847	0.00227913
UHRF1BP1	1.27e-07	0.379076	0.00229641
THUMPD3	1.28e-07	0.269407	0.00231273
LSM1	1.31e-07	0.296677	0.00236691
CYB5R3	1.32e-07	0.222581	0.00238163
RAB29	1.35e-07	0.311676	0.00243804
KIF1B	1.36e-07	0.205872	0.00245515
LRFN3	1.37e-07	0.504912	0.00247852
AP2M1	1.39e-07	0.212573	0.00251432
COX6C	1.39e-07	0.24191	0.00251686
CSNK1A1	1.42e-07	0.295063	0.00256727
HIPK1	1.43e-07	0.284517	0.0025786
SRM	1.43e-07	0.290912	0.00258876
SMARCD1	1.46e-07	0.397447	0.00263962
NR4A1	1.48e-07	1.92718	0.002677
SEC23B	1.49e-07	0.230447	0.00270161
MOB4	1.5e-07	0.347049	0.00271721
UBE2K	1.5e-07	0.347591	0.00271889
COPS7A	1.5e-07	0.224982	0.0027193
PPP6R1	1.52e-07	0.220056	0.00274829
LSM6	1.52e-07	-0.604244	0.00275745
SEC63	1.53e-07	0.214322	0.00275914
TRIM58	1.54e-07	1.73178	0.00278707
RNF13	1.55e-07	-0.373828	0.00280457
TMEM184B	1.55e-07	0.272786	0.0028092
MSANTD2	1.57e-07	0.442506	0.00284692
CANX	1.58e-07	0.202244	0.00284989
WWC2	1.58e-07	0.436671	0.00285478
XRN2	1.59e-07	0.227048	0.00288059
ZBTB47	1.61e-07	0.316166	0.00290778
GPALPP1	1.67e-07	0.327813	0.0030149
BLVRB	1.7e-07	-0.445658	0.00307711
OCIAD2	1.73e-07	1.12297	0.00312192
STAC3	1.75e-07	0.35942	0.00316263
COPS5	1.77e-07	0.219485	0.00319187
SLC12A2	1.77e-07	0.822627	0.00319612
PTPN7	1.78e-07	0.298518	0.00321861
ABHD8	1.79e-07	0.296752	0.00324331
TMEM69	1.81e-07	0.348113	0.0032743
UTP11	1.83e-07	0.44092	0.00331509
MED25	1.84e-07	0.249354	0.00331877
UBAC1	1.84e-07	0.254442	0.00332158
ADGRA3	1.85e-07	2.047	0.00334872
TBC1D16	1.85e-07	0.29489	0.00335124
KLHL21	1.87e-07	-1.0076	0.00338268
DSTN	1.88e-07	0.221593	0.00339929
PHLDA3	1.89e-07	-1.97201	0.00341169
HEXA	1.9e-07	-0.247293	0.00344033
TMEM266	1.92e-07	0.902462	0.00348026
NCEH1	1.93e-07	-0.362103	0.00348754
CABLES1	1.96e-07	0.554418	0.00354131
TREM1	1.97e-07	-0.530895	0.00355916
CEACAM1	1.98e-07	-4.74198	0.00358359
DENR	2.01e-07	0.351621	0.00363753
[truncated: 358 more rows]

## Sheet: Clusters_5_3D_CC_MD
	p_val	avg_log2FC	p_val_adj
OAZ1	6e-266	-1.72829	1.08e-261
FTL	1.75e-263	-2.17873	3.17e-259
TMSB4X	4.76e-254	-2.01155	8.61e-250
B2M	1e-245	-1.63422	1.81e-241
MT-ND3	1.48e-235	3.8233	2.68e-231
NPC2	3.69e-229	-1.65818	6.68e-225
TMSB10	1.23e-225	-1.83256	2.22e-221
MT-ND4	6.72e-216	3.9623	1.22e-211
MT-CO3	9.02e-212	3.79859	1.63e-207
TYROBP	1.24e-206	-1.4538	2.24e-202
MT-ATP6	9.76e-205	3.87935	1.76e-200
UBA52	1.56e-204	-2.27621	2.82e-200
MT-CO2	2.17e-202	3.7582	3.92e-198
FCER1G	5.57e-200	-1.46794	1.01e-195
MT-CYB	2.16e-192	3.8231	3.9e-188
RSRP1	8e-191	2.91438	1.45e-186
S100A11	9.28e-189	-1.64504	1.68e-184
LAPTM5	2.85e-188	-1.31322	5.16e-184
EEF1G	1.02e-181	-2.2306	1.84e-177
MT-ND4L	7.12e-180	3.85447	1.29e-175
SRGN	1.7e-178	-1.87565	3.07e-174
CD68	4.33e-177	-1.28349	7.83e-173
YBX1	2.71e-175	-2.37038	4.9e-171
GPX4	2.04e-167	-2.0683	3.68e-163
LGALS1	7.41e-166	-1.86498	1.34e-161
TOMM7	8.19e-166	-2.15823	1.48e-161
MT-ND5	2.09e-163	3.67469	3.77e-159
DMXL2	1.5e-161	1.5572	2.71e-157
ATP6V0E1	3.74e-160	-1.83731	6.76e-156
ZEB2	6.48e-160	1.60094	1.17e-155
CREG1	2.02e-158	-1.48182	3.66e-154
LENG8	4.33e-155	2.53908	7.84e-151
FXYD5	3.09e-153	-1.62374	5.58e-149
MIF	8.04e-153	-2.48899	1.45e-148
TSPO	4.88e-151	-1.30537	8.82e-147
WSB1	1.07e-150	2.20773	1.93e-146
SUMO3	1.71e-150	-1.57395	3.09e-146
FTH1	1.25e-147	-2.00439	2.27e-143
CST3	3.62e-147	-1.40557	6.55e-143
CD74	2.43e-146	-1.28196	4.4e-142
IFI30	1.02e-144	-1.34269	1.84e-140
CD63	7.58e-144	-1.4194	1.37e-139
SH3BGRL3	1.67e-142	-1.70647	3.01e-138
AIF1	2.72e-142	-1.39465	4.93e-138
RHOA	3.24e-142	-1.44721	5.85e-138
MT-ND2	5.5e-142	3.80303	9.94e-138
SNX3	1.82e-141	-1.88617	3.29e-137
ATP5F1E	9.05e-141	-1.72797	1.64e-136
GABARAP	1.65e-138	-1.61461	2.98e-134
C1QA	8.43e-138	-1.39756	1.52e-133
CFL1	1.2e-137	-1.26782	2.18e-133
NOP10	2.14e-137	-1.85455	3.87e-133
UQCR10	1.52e-135	-1.98232	2.74e-131
S100A4	3.08e-135	-1.69688	5.58e-131
LYZ	1.22e-133	-1.65726	2.21e-129
S100A6	2.23e-132	-1.89668	4.03e-128
VAMP8	7.52e-132	-1.21194	1.36e-127
RNASEK	2.2e-130	-1.3771	3.99e-126
ARHGDIB	4.03e-130	-1.21357	7.28e-126
RTN3	4.05e-130	-1.38461	7.32e-126
BRI3	4.47e-130	-1.14213	8.09e-126
RNF130	1.02e-128	-1.29305	1.85e-124
ATP6V1F	5.47e-128	-1.7216	9.89e-124
CDK5RAP3	5.75e-127	2.31962	1.04e-122
CHCHD2	1.43e-126	-1.77072	2.59e-122
CYBA	1.81e-124	-1.01198	3.27e-120
AP2S1	7.97e-124	-1.71029	1.44e-119
LAMTOR1	5.18e-122	-1.4378	9.37e-118
S100A10	1.94e-121	-1.50073	3.5e-117
PFN1	1.58e-120	-1.10121	2.86e-116
CCNL2	4.19e-119	2.4231	7.57e-115
CLEC2D	6.61e-119	2.72943	1.2e-114
MT-ND1	1.82e-117	3.75007	3.3e-113
CLEC7A	1.22e-116	1.35922	2.2e-112
RACK1	4.02e-115	-1.77524	7.28e-111
CCNI	7.16e-114	-1.35181	1.3e-109
UQCRB	4.18e-112	-1.96871	7.55e-108
MT-ND6	5.4e-112	3.66157	9.77e-108
LRP1	1.49e-111	1.13018	2.69e-107
COX4I1	1.32e-110	-1.68073	2.39e-106
ACTB	1.58e-110	-1.26323	2.86e-106
RAB31	1.23e-109	-1.38374	2.23e-105
ITPR2	1.7e-109	1.67369	3.08e-105
SDCBP	3.14e-109	-1.17487	5.67e-105
ATP6V0B	1.11e-108	-1.2969	2e-104
TMEM176A	1.93e-107	-1.46112	3.49e-103
EEF2	2.56e-107	-1.2976	4.63e-103
NME2	3.99e-107	-2.26688	7.22e-103
ADIPOR1	6.83e-106	-1.46808	1.24e-101
CRTAP	2.25e-105	-1.58297	4.07e-101
PNRC1	5.57e-105	-1.26245	1.01e-100
ARGLU1	2.86e-104	2.23523	5.17e-100
UQCR11	4.99e-104	-1.83346	9.02e-100
ATP5MC2	3.27e-103	-1.57414	5.91e-99
CFLAR	1.86e-102	1.5246	3.36e-98
GRINA	6.78e-102	-0.94763	1.23e-97
COX8A	2.41e-101	-1.74233	4.35e-97
TMBIM6	1.19e-100	-2.12629	2.15e-96
SSR4	1.24e-100	-2.28815	2.25e-96
COTL1	1.48e-100	-1.40926	2.68e-96
WDR83OS	1.81e-100	-1.61953	3.28e-96
EEF1B2	3.07e-100	-2.23938	5.55e-96
ARPC1B	8.31e-100	-0.942621	1.5e-95
PLCB2	2.24e-99	1.676	4.05e-95
PPDPF	2.26e-99	-1.97037	4.09e-95
ANKRD10	3.04e-99	2.1265	5.49e-95
ATG16L2	2.31e-98	2.38913	4.18e-94
SH3BGRL	3.59e-98	-1.14868	6.49e-94
YWHAZ	2.39e-97	-1.42741	4.32e-93
C9orf72	4.26e-97	1.58559	7.71e-93
ARAP1	1.02e-96	1.05811	1.85e-92
TMEM176B	1.61e-96	-1.02764	2.92e-92
SEC11A	4.13e-96	-1.52369	7.46e-92
CAPNS1	4.38e-96	-1.47943	7.91e-92
COMMD6	5.5e-96	-2.03454	9.95e-92
CSTA	5.89e-96	-1.67039	1.07e-91
EIF3H	2.98e-95	-1.80327	5.4e-91
RGS10	2.07e-94	-1.94663	3.75e-90
LY6G5B	1.11e-93	3.62446	2.02e-89
EHBP1L1	1.57e-93	1.54531	2.83e-89
STX16	2.1e-93	2.14129	3.79e-89
UBB	2.48e-93	-1.49129	4.49e-89
PRDX1	4.98e-93	-1.33893	9e-89
ARL6IP5	6.33e-93	-1.21997	1.14e-88
WDFY2	4.86e-92	2.44914	8.79e-88
CHD2	6.54e-92	2.13787	1.18e-87
DPYD	2.83e-91	1.30909	5.11e-87
IKBKB	5.71e-91	1.83756	1.03e-86
DAZAP2	7.09e-91	-1.07473	1.28e-86
PNISR	1.04e-90	2.08315	1.89e-86
CSTB	1.51e-90	-1.60766	2.73e-86
ALOX5	1.56e-90	1.01291	2.82e-86
TMBIM1	1.98e-90	-1.09885	3.58e-86
TMEM258	3.41e-90	-2.09472	6.17e-86
VAMP3	3.77e-90	-1.2367	6.81e-86
SYNGR2	4.52e-90	-1.02567	8.17e-86
ACTG1	4.88e-90	-1.28555	8.83e-86
ATP5MG	6.31e-90	-1.60187	1.14e-85
IFI27L2	1.76e-89	-1.88032	3.18e-85
ISCU	3.84e-89	-1.54587	6.95e-85
C19orf53	5.49e-89	-2.14932	9.93e-85
CMTM6	1.24e-88	-1.17084	2.25e-84
NINJ1	2.03e-88	-0.991972	3.66e-84
CMTM3	3.36e-88	-1.08693	6.07e-84
BLOC1S1	4.77e-88	-1.35654	8.62e-84
GSTO1	6.56e-88	-1.25074	1.19e-83
ATRAID	9.86e-88	-1.5082	1.78e-83
BAZ2B	1.27e-87	1.81939	2.29e-83
S100A9	6.17e-87	-1.81413	1.12e-82
TMED10	9.75e-87	-1.50822	1.76e-82
NENF	1.19e-86	-1.91088	2.15e-82
SERF2	1.97e-86	-1.17813	3.56e-82
PSME1	3.97e-86	-1.38325	7.17e-82
TMEM59	1.21e-85	-1.37419	2.19e-81
POLR2L	1.88e-85	-1.48286	3.4e-81
SELENOW	2.12e-84	-1.50791	3.82e-80
TRAPPC5	3.43e-84	-1.37751	6.19e-80
LRCH4	3.44e-84	1.90758	6.22e-80
LUC7L3	1.94e-83	2.14941	3.51e-79
PPP1CA	2.05e-83	-1.68502	3.71e-79
RAB13	4.63e-83	-1.38471	8.38e-79
SLC25A6	5.78e-83	-1.44782	1.05e-78
PYCARD	8.2e-83	-1.65127	1.48e-78
DOCK2	9.29e-83	1.2911	1.68e-78
ANXA5	1.49e-81	-0.787976	2.7e-77
EVI2B	3.48e-81	-1.34262	6.29e-77
RCN3	5.17e-81	3.55282	9.34e-77
CTSH	5.71e-81	-0.938505	1.03e-76
PFDN5	1.07e-80	-1.37805	1.93e-76
TLE5	1.12e-80	-1.23612	2.02e-76
NDUFB10	1.76e-80	-1.42446	3.18e-76
APH1A	2.33e-80	-1.20185	4.22e-76
UFC1	3.18e-80	-1.40199	5.74e-76
TXNDC12	5.37e-80	-1.29437	9.71e-76
AHNAK	5.56e-80	0.976027	1.01e-75
TRAM1	5.99e-80	-1.23798	1.08e-75
TMEM219	6.21e-80	-1.241	1.12e-75
CALM3	9.58e-80	-1.34972	1.73e-75
NOP53	1.17e-79	-1.75307	2.11e-75
EIF3L	4.27e-79	-1.43047	7.72e-75
CSAD	5.8e-79	3.85981	1.05e-74
YWHAE	5.99e-79	-1.47759	1.08e-74
SPCS1	1.11e-78	-1.23101	2.01e-74
BNIP3L	2.63e-78	-1.07525	4.76e-74
SAP25	2.69e-78	3.41254	4.87e-74
TIMP1	7.7e-78	-1.25092	1.39e-73
TMED2	8.06e-78	-1.73384	1.46e-73
COX6B1	8.47e-78	-1.61981	1.53e-73
HIGD2A	9.34e-78	-1.44041	1.69e-73
GNG10	1.1e-77	-1.05529	1.99e-73
GNAI2	1.37e-77	-1.05581	2.48e-73
CSRP1	1.43e-77	-1.11451	2.58e-73
TMEM106A	1.62e-77	1.94245	2.92e-73
EMP3	1.77e-77	-0.97275	3.2e-73
ALOX5AP	1.83e-77	-1.2729	3.3e-73
VMP1	2.24e-77	1.50912	4.05e-73
NDUFA13	2.67e-77	-1.77173	4.83e-73
SPI1	6.82e-77	-0.621115	1.23e-72
COX7C	7.38e-77	-1.21864	1.34e-72
SDHB	1.24e-76	-1.39608	2.23e-72
DYNLRB1	2.51e-76	-1.17868	4.54e-72
CHP1	6.66e-76	-1.54302	1.2e-71
NDUFC2	7.24e-76	-1.50494	1.31e-71
DAP	9.42e-76	-1.34455	1.7e-71
TNFSF12	1.07e-75	-1.16397	1.93e-71
RAB32	1.6e-75	-1.351	2.89e-71
ARPC3	2.63e-75	-1.24507	4.76e-71
AKAP9	3.02e-75	1.70338	5.46e-71
HK3	3.14e-75	1.54769	5.68e-71
TMEM123	3.55e-75	-1.36866	6.42e-71
CD99	4.2e-75	-0.981489	7.59e-71
ATP5F1D	4.85e-75	-1.5927	8.77e-71
SF3B5	5.84e-75	-1.5126	1.06e-70
NDUFB11	9.91e-75	-2.20693	1.79e-70
MYDGF	1.58e-74	-1.17845	2.85e-70
RAP1A	2.05e-74	-1.11154	3.71e-70
MPC2	2.17e-74	-1.57685	3.92e-70
ATG3	2.5e-74	-1.19648	4.51e-70
PPT1	3.14e-74	-1.04659	5.68e-70
EIF4EBP2	3.71e-74	-1.03869	6.7e-70
C9orf16	4.11e-74	-1.83206	7.43e-70
CMPK1	6.38e-74	-1.15661	1.15e-69
GDE1	1.03e-73	-1.14124	1.86e-69
RNF213	1.32e-73	1.51258	2.38e-69
TMEM147	2.43e-73	-1.65277	4.39e-69
PPIB	2.69e-73	-1.45332	4.87e-69
COMT	3.6e-73	-1.09887	6.5e-69
MYL6	6.04e-73	-0.988716	1.09e-68
APBB3	1.76e-72	2.9376	3.18e-68
GSTP1	2.07e-72	-1.09825	3.75e-68
HSPB1	2.49e-72	-1.1349	4.51e-68
NDUFA11	4.01e-72	-1.59786	7.25e-68
GPX3	7.92e-72	-1.52533	1.43e-67
TMEM50A	9.23e-72	-0.985059	1.67e-67
EMC7	1.41e-71	-1.29096	2.55e-67
VKORC1	1.76e-71	-1.11828	3.17e-67
COX7A2L	3.64e-71	-1.42035	6.58e-67
PRDX4	3.77e-71	-1.7452	6.81e-67
CIITA	3.79e-71	1.99586	6.85e-67
RABAC1	4.29e-71	-1.25719	7.76e-67
VIM	4.45e-71	-0.914382	8.05e-67
ARL2	8.57e-71	-1.67991	1.55e-66
ZNF385A	9.14e-71	-0.980276	1.65e-66
OGT	9.18e-71	2.00476	1.66e-66
C4orf3	1.18e-70	-1.07641	2.14e-66
NDUFA1	1.25e-70	-1.31911	2.25e-66
PRKACA	1.35e-70	-0.928635	2.45e-66
UBE2I	1.62e-70	-1.14561	2.93e-66
HINT1	5.85e-70	-1.28164	1.06e-65
COMMD9	6.95e-70	-1.37441	1.26e-65
PGLS	7.2e-70	-1.3535	1.3e-65
CLIC4	7.73e-70	-0.970308	1.4e-65
CYBRD1	9.24e-70	-1.24685	1.67e-65
LY86	1.08e-69	-1.13227	1.95e-65
SURF4	2.73e-69	-1.43607	4.93e-65
SFT2D1	5.98e-69	-1.29964	1.08e-64
SCARB2	1.01e-68	-1.0212	1.82e-64
ARL6IP1	1.16e-68	-1.44762	2.11e-64
ANXA1	1.25e-68	-0.925191	2.25e-64
ANAPC11	1.3e-68	-1.1437	2.35e-64
ECHS1	1.37e-68	-1.31149	2.48e-64
UXT	1.45e-68	-1.40785	2.63e-64
MGST3	1.47e-68	-1.01829	2.65e-64
EVI2A	1.61e-68	-1.23248	2.91e-64
EIF1	1.76e-68	-1.08005	3.19e-64
NSMCE1	1.92e-68	-1.51919	3.47e-64
H3F3A	3.05e-68	-0.924467	5.51e-64
SRI	3.34e-68	-1.31967	6.04e-64
NABP1	3.81e-68	2.18035	6.88e-64
ATP6V0D1	4.74e-68	-1.07229	8.57e-64
CLIC1	5.01e-68	-1.34522	9.07e-64
TPM4	5.43e-68	-1.30827	9.81e-64
MDM4	5.45e-68	1.74722	9.85e-64
ATP5PD	6.47e-68	-1.49849	1.17e-63
PLXNB2	1.06e-67	1.0102	1.92e-63
SPINT2	1.06e-67	-0.956789	1.92e-63
SCP2	1.19e-67	-0.892092	2.14e-63
CIAO2A	1.35e-67	-1.25172	2.44e-63
CCNL1	3.2e-67	2.01411	5.79e-63
NDUFA4	3.27e-67	-1.08069	5.92e-63
MACF1	5.93e-67	1.37665	1.07e-62
COX6C	7.94e-67	-1.43454	1.44e-62
SELENOF	8.46e-67	-0.960573	1.53e-62
KXD1	1.06e-66	-1.1247	1.92e-62
ZNF358	1.29e-66	-1.34374	2.33e-62
CTSZ	2.36e-66	-0.824097	4.27e-62
TM9SF3	3.31e-66	-0.919402	5.98e-62
CHMP2A	3.93e-66	-1.39931	7.11e-62
PCBD1	5.08e-66	-1.39691	9.19e-62
RAC2	1.31e-65	-1.2005	2.36e-61
NKTR	1.57e-65	2.56826	2.83e-61
CD163	1.63e-65	1.2978	2.94e-61
PEA15	1.67e-65	-1.39015	3.03e-61
CAPG	1.81e-65	-1.07766	3.27e-61
GHITM	1.85e-65	-1.345	3.34e-61
TOMM22	1.98e-65	-1.8985	3.59e-61
LITAF	2.45e-65	-0.946052	4.44e-61
NDUFB7	2.59e-65	-1.1787	4.68e-61
MYO9B	2.62e-65	1.15906	4.74e-61
EFHD2	2.93e-65	-0.869739	5.3e-61
TMA7	1.03e-64	-1.67068	1.87e-60
SCAMP2	1.33e-64	-0.962435	2.41e-60
GNB1	1.45e-64	-0.947909	2.62e-60
VEGFB	2.51e-64	-0.976652	4.54e-60
FIS1	2.81e-64	-1.15298	5.09e-60
UQCRQ	3e-64	-1.55524	5.43e-60
GET3	3.62e-64	-1.24411	6.54e-60
ERGIC3	3.79e-64	-1.06707	6.85e-60
MOB1A	3.97e-64	-1.29663	7.19e-60
AKR1B1	4.16e-64	-0.939433	7.53e-60
SNRPC	4.58e-64	-1.18361	8.29e-60
THOC7	4.61e-64	-1.76284	8.34e-60
MICOS10	4.68e-64	-1.15477	8.46e-60
GPSM3	7.38e-64	-0.963609	1.33e-59
TAF10	1.58e-63	-1.00634	2.86e-59
CAPZA2	1.66e-63	-0.972538	3e-59
EIF4B	2.2e-63	-1.24215	3.98e-59
LDHB	2.7e-63	-1.14277	4.87e-59
ATP6V0C	3.63e-63	-1.05086	6.56e-59
CD48	3.64e-63	-1.75467	6.59e-59
DOCK5	3.95e-63	1.64753	7.14e-59
PSMB4	4.43e-63	-1.2574	8.02e-59
AGPAT1	6.27e-63	-1.3006	1.13e-58
LAMTOR2	6.62e-63	-1.27158	1.2e-58
HSD17B11	8.16e-63	-1.1585	1.48e-58
CNPY3	1e-62	-0.779297	1.81e-58
NDUFAF3	1.11e-62	-1.16348	2e-58
TMEM14C	1.25e-62	-1.13619	2.25e-58
TRAPPC1	1.49e-62	-1.36081	2.7e-58
ATP9B	1.86e-62	1.7763	3.37e-58
EIF4EBP1	1.89e-62	-1.65881	3.41e-58
C1orf43	2.93e-62	-1.2256	5.31e-58
DENND3	4.9e-62	1.88947	8.86e-58
UCP2	5.08e-62	-1.14128	9.19e-58
TMEM179B	5.28e-62	-1.10349	9.55e-58
BST2	5.5e-62	-0.928103	9.94e-58
GSAP	6.84e-62	1.96147	1.24e-57
LSM4	7.13e-62	-1.39351	1.29e-57
PRDX2	7.45e-62	-1.25773	1.35e-57
MTPN	8.51e-62	-1.25891	1.54e-57
COPE	1.51e-61	-1.18708	2.73e-57
UBXN6	1.57e-61	-0.985704	2.84e-57
GNS	2.73e-61	-0.712007	4.94e-57
ATP6V1G1	2.81e-61	-1.27713	5.08e-57
RAB1B	2.82e-61	-1.0278	5.1e-57
TALDO1	3.15e-61	-1.12491	5.69e-57
UTY	5.9e-61	2.42979	1.07e-56
SSR2	6.59e-61	-0.963199	1.19e-56
DSTN	1.71e-60	-1.65407	3.09e-56
ATP5MD	2.58e-60	-1.75182	4.67e-56
DBI	3.13e-60	-1.54168	5.65e-56
KDM5D	3.2e-60	2.42418	5.78e-56
ARHGEF10L	4.08e-60	1.59179	7.39e-56
CD164	4.49e-60	-0.94716	8.12e-56
SAP18	4.73e-60	-1.06465	8.55e-56
PILRB	5.65e-60	2.68487	1.02e-55
VPS13B	5.96e-60	2.13422	1.08e-55
JTB	7.3e-60	-1.34371	1.32e-55
HSPA6	7.4e-60	2.27674	1.34e-55
PPP1R7	8.53e-60	-1.41123	1.54e-55
SMDT1	1.49e-59	-1.44275	2.7e-55
TIMM8B	1.55e-59	-1.35063	2.8e-55
ROMO1	1.64e-59	-1.49648	2.96e-55
WSB2	1.64e-59	-1.07478	2.96e-55
DBNDD2	2.11e-59	-1.13944	3.81e-55
CXCL16	2.4e-59	-0.964511	4.33e-55
ATP5MF	3.18e-59	-1.29461	5.76e-55
TMED7	3.5e-59	-1.00775	6.33e-55
IGSF6	6.44e-59	-0.996805	1.16e-54
NSA2	6.6e-59	-1.63064	1.19e-54
KMT2C	6.78e-59	1.4287	1.23e-54
SSR3	1.05e-58	-1.23481	1.9e-54
CREBZF	1.11e-58	2.42307	2.01e-54
TMEM9B	1.27e-58	-1.01629	2.3e-54
ZFC3H1	2.07e-58	2.26273	3.74e-54
ZYX	2.65e-58	-0.819491	4.79e-54
SERP1	3.1e-58	-1.0156	5.6e-54
IFITM3	5.71e-58	-1.79303	1.03e-53
ARF1	6.25e-58	-0.855745	1.13e-53
AIP	7.63e-58	-1.38227	1.38e-53
CAPZB	1.3e-57	-0.902841	2.36e-53
NDUFB5	1.45e-57	-1.06467	2.63e-53
RHOG	1.51e-57	-0.842022	2.73e-53
GNB2	1.52e-57	-0.991879	2.76e-53
RNF7	1.82e-57	-1.02555	3.29e-53
PTDSS1	2.13e-57	-1.41478	3.85e-53
ZNHIT1	2.8e-57	-1.51634	5.06e-53
H2AFZ	3.77e-57	-1.65701	6.81e-53
TOMM5	4.38e-57	-1.68371	7.91e-53
CISD2	4.96e-57	-1.33308	8.96e-53
CYB5R3	8.73e-57	-1.02138	1.58e-52
SERBP1	1.2e-56	-1.08521	2.17e-52
CREBL2	1.28e-56	-1.04265	2.31e-52
GDI2	1.49e-56	-1.20983	2.7e-52
MAF1	1.5e-56	-0.950913	2.72e-52
STMP1	1.61e-56	-1.06724	2.91e-52
LIPA	1.73e-56	-0.852897	3.12e-52
COX16	1.88e-56	-1.09253	3.39e-52
ATP5PB	2.39e-56	-1.27885	4.33e-52
DRAP1	2.53e-56	-0.923804	4.57e-52
PEPD	5.56e-56	-1.04615	1.01e-51
ARHGDIA	5.76e-56	-0.894728	1.04e-51
KDELR2	6e-56	-1.64363	1.08e-51
HCST	9.71e-56	-1.31261	1.76e-51
TNIK	1.08e-55	1.60176	1.95e-51
CNIH1	2.22e-55	-1.25734	4.02e-51
POLR2I	2.98e-55	-2.26415	5.38e-51
VTI1B	3.64e-55	-0.866329	6.58e-51
MEA1	5.01e-55	-1.42742	9.06e-51
DMTF1	5.84e-55	2.33577	1.06e-50
TNFAIP2	5.93e-55	1.67802	1.07e-50
BCAP31	6.7e-55	-0.820626	1.21e-50
ANXA2	1.03e-54	-0.769376	1.87e-50
CTSB	1.52e-54	-0.796177	2.74e-50
ARHGAP4	1.84e-54	1.43087	3.32e-50
SELENOK	2.77e-54	-1.71209	5e-50
COPZ1	3.72e-54	-1.23039	6.73e-50
ZMAT2	3.84e-54	-0.951048	6.95e-50
NDUFA2	3.85e-54	-1.05678	6.96e-50
CHMP4B	4.54e-54	-1.014	8.21e-50
HACD4	6.83e-54	-1.16481	1.24e-49
TXNL4A	7.33e-54	-0.939991	1.32e-49
CALR	8.28e-54	-1.06444	1.5e-49
TLN1	1.03e-53	0.771084	1.87e-49
C18orf32	1.06e-53	-1.06669	1.91e-49
RBM25	1.38e-53	1.83811	2.5e-49
UQCRH	1.43e-53	-1.79708	2.58e-49
TIMP2	1.7e-53	-0.606883	3.07e-49
LAMP2	2.79e-53	-0.738783	5.04e-49
COX14	3.21e-53	-1.11691	5.8e-49
OST4	3.48e-53	-1.40436	6.29e-49
USF2	4.29e-53	-0.862526	7.76e-49
UBL5	5.82e-53	-1.32276	1.05e-48
IFITM2	7.12e-53	-1.57346	1.29e-48
ACTR2	8.64e-53	-0.93321	1.56e-48
KDELR1	9.13e-53	-1.20378	1.65e-48
MS4A4E	1.49e-52	3.17358	2.69e-48
PRNP	1.56e-52	-0.823344	2.82e-48
CDA	1.74e-52	-1.66805	3.15e-48
CALM2	2.79e-52	-0.882902	5.04e-48
ZNF638	2.95e-52	1.75981	5.34e-48
NHP2	3.75e-52	-1.84901	6.79e-48
TTC14	4.86e-52	2.39209	8.78e-48
TCEAL8	5.27e-52	-1.24582	9.52e-48
DHRS7	6.65e-52	-1.0685	1.2e-47
NTAN1	7.59e-52	-1.46719	1.37e-47
CALM1	1.04e-51	-1.33319	1.87e-47
PSMF1	1.14e-51	-0.903752	2.07e-47
RBM5	1.44e-51	1.87302	2.6e-47
ZNF589	1.45e-51	2.42612	2.62e-47
PPIA	1.5e-51	-1.44284	2.71e-47
NDUFA3	1.64e-51	-0.831516	2.96e-47
ARPC5	2.08e-51	-1.05729	3.76e-47
GPI	2.35e-51	-1.16754	4.25e-47
ASAH1	2.5e-51	-0.782809	4.53e-47
ATP5MC3	2.53e-51	-1.34525	4.57e-47
SH3GLB1	5.84e-51	-0.970048	1.06e-46
CHST11	6.65e-51	1.09785	1.2e-46
OGA	7.59e-51	1.32533	1.37e-46
EIF3M	7.66e-51	-1.2979	1.39e-46
RAB7A	8.76e-51	-0.962159	1.58e-46
PSMB6	1.02e-50	-1.38167	1.84e-46
DUSP23	1.03e-50	-1.50621	1.86e-46
KRTCAP2	2.05e-50	-1.18911	3.7e-46
MRC1	2.07e-50	0.752471	3.75e-46
BUD31	2.12e-50	-1.17109	3.83e-46
VAT1	2.3e-50	-0.976889	4.17e-46
ESD	2.46e-50	-1.01507	4.45e-46
NDUFAB1	3.08e-50	-1.17939	5.57e-46
POMP	4.48e-50	-1.47685	8.1e-46
SARAF	6.4e-50	-0.919352	1.16e-45
DENND11	7.01e-50	1.01358	1.27e-45
RNASE6	7.73e-50	-0.95763	1.4e-45
PYURF	1.05e-49	-1.22908	1.89e-45
SRRM2	1.08e-49	1.49121	1.95e-45
HIST1H1C	1.22e-49	-1.02469	2.2e-45
SNRPD2	1.27e-49	-1.70923	2.3e-45
FAM32A	1.31e-49	-1.15516	2.38e-45
HEXB	1.37e-49	-0.784595	2.48e-45
PRDX3	1.89e-49	-1.6167	3.42e-45
WNK1	2.51e-49	1.06258	4.54e-45
LAGE3	2.51e-49	-1.61776	4.54e-45
BLVRA	3.17e-49	-0.986051	5.73e-45
CERS2	3.24e-49	-0.907131	5.85e-45
GOLGA7	3.28e-49	-1.12629	5.92e-45
GYPC	4.47e-49	-1.74747	8.09e-45
SERPINB1	4.52e-49	-0.834507	8.17e-45
RHOC	5.79e-49	-1.16462	1.05e-44
VASP	7.2e-49	-0.763796	1.3e-44
SNX2	8.11e-49	-0.681776	1.47e-44
RAB4A	8.51e-49	-0.824256	1.54e-44
CCDC84	8.64e-49	3.11868	1.56e-44
LZIC	9.08e-49	-1.22067	1.64e-44
NDUFB2	9.24e-49	-1.71381	1.67e-44
DENND4B	1.03e-48	1.78613	1.85e-44
WDR6	1.24e-48	1.98035	2.25e-44
C1QB	1.38e-48	-1.76345	2.5e-44
LGALS3	1.66e-48	-1.15815	3e-44
CIAO2B	1.82e-48	-1.17091	3.3e-44
GUK1	2.02e-48	-1.29863	3.64e-44
TCIRG1	2.07e-48	1.33005	3.74e-44
CIB1	3.27e-48	-0.92868	5.91e-44
UBE2L6	3.6e-48	-1.1125	6.52e-44
BZW1	4.09e-48	-1.80286	7.4e-44
FAM162A	4.82e-48	-1.20983	8.71e-44
CEP295NL	5.15e-48	4.02462	9.31e-44
PILRA	5.53e-48	-0.734788	1e-43
EMC4	5.84e-48	-0.979617	1.06e-43
EDF1	6.25e-48	-1.06754	1.13e-43
CRIP1	6.51e-48	-1.74097	1.18e-43
SEC61B	7.33e-48	-1.44754	1.33e-43
GM2A	7.51e-48	-0.837181	1.36e-43
SNU13	7.94e-48	-0.909355	1.44e-43
LSM10	8.29e-48	-1.02203	1.5e-43
NDUFB3	8.41e-48	-1.36159	1.52e-43
SLC66A3	1.01e-47	-1.46139	1.83e-43
CNN2	1.09e-47	-1.06175	1.97e-43
CTDNEP1	1.23e-47	-0.967497	2.22e-43
APRT	1.32e-47	-0.984125	2.39e-43
GUCD1	1.41e-47	-0.988109	2.55e-43
CR1	1.42e-47	1.15786	2.57e-43
GALNS	1.59e-47	1.83227	2.87e-43
OSTC	1.71e-47	-1.17584	3.1e-43
TRMT112	1.86e-47	-1.32863	3.37e-43
RBM33	2.29e-47	1.41993	4.15e-43
COA3	2.32e-47	-1.60814	4.19e-43
SUGP2	2.39e-47	2.31448	4.32e-43
SERINC2	2.58e-47	-1.60047	4.66e-43
TXNDC17	3.17e-47	-1.09834	5.73e-43
SLIRP	3.28e-47	-1.75861	5.92e-43
GADD45GIP1	3.39e-47	-1.54848	6.13e-43
RAB8A	3.43e-47	-0.947302	6.21e-43
ORAI1	4.11e-47	-1.10806	7.42e-43
C7orf50	4.43e-47	-1.20393	8.02e-43
UBL7	4.57e-47	-1.28638	8.27e-43
RNASE2	4.81e-47	-2.21202	8.7e-43
ORMDL2	6.13e-47	-1.06427	1.11e-42
GPATCH2L	6.16e-47	1.59882	1.11e-42
GLYCTK	9.21e-47	2.41759	1.67e-42
ATP6AP2	9.7e-47	-0.631387	1.75e-42
ANAPC13	1.06e-46	-1.13275	1.91e-42
ARHGEF1	1.09e-46	1.34037	1.96e-42
ITGAM	1.3e-46	0.875319	2.35e-42
CUTA	1.42e-46	-0.857171	2.57e-42
PPP1R11	2.09e-46	-1.2067	3.77e-42
ALKBH7	2.14e-46	-1.28497	3.88e-42
ADI1	2.22e-46	-1.07302	4.01e-42
LAMTOR4	3.02e-46	-0.682284	5.46e-42
RHBDD2	3.53e-46	-1.03295	6.39e-42
TMEM183A	4.12e-46	-1.04415	7.45e-42
DMAC1	4.67e-46	-1.03262	8.44e-42
SNAPIN	4.87e-46	-1.26291	8.81e-42
UBE2D2	5.23e-46	-1.18481	9.45e-42
REEP3	6.18e-46	-0.939942	1.12e-41
STOML2	6.38e-46	-1.38772	1.15e-41
YWHAQ	6.41e-46	-1.56478	1.16e-41
MIEN1	7.91e-46	-1.232	1.43e-41
BEX3	1.07e-45	-0.860912	1.93e-41
MAT2A	1.21e-45	1.44403	2.19e-41
COPS6	1.26e-45	-1.01057	2.27e-41
SLC7A7	1.36e-45	-0.738388	2.46e-41
COPRS	1.37e-45	-1.63061	2.48e-41
TSR3	1.53e-45	-1.04568	2.77e-41
BRK1	1.57e-45	-1.48307	2.84e-41
ATP5F1A	1.98e-45	-1.06926	3.58e-41
PRDX5	2.11e-45	-1.62614	3.81e-41
STX12	2.5e-45	-0.837202	4.52e-41
ARPC4	2.54e-45	-0.684711	4.59e-41
RTN4	3.29e-45	-0.644383	5.95e-41
TNNT1	3.34e-45	-1.48694	6.04e-41
POLE3	3.54e-45	-1.44684	6.4e-41
FAM107B	3.71e-45	-0.951015	6.71e-41
VPS13C	4.17e-45	1.1546	7.53e-41
LY6E	4.26e-45	-1.37378	7.69e-41
ZMYM2	4.59e-45	1.3956	8.29e-41
CNIH4	5.03e-45	-1.71592	9.1e-41
SERINC1	5.49e-45	-0.733516	9.93e-41
ANKRD13D	6.24e-45	1.62004	1.13e-40
RWDD1	7.64e-45	-1.23322	1.38e-40
DAPK1	7.76e-45	1.21856	1.4e-40
SLC25A39	8.27e-45	-0.88475	1.5e-40
PLPBP	8.82e-45	-0.966906	1.59e-40
SPTSSA	1.1e-44	-0.816017	1.99e-40
NDUFB4	1.25e-44	-1.21007	2.26e-40
PFDN2	1.39e-44	-1.24862	2.51e-40
PDIA6	1.43e-44	-0.882619	2.59e-40
RAC1	1.44e-44	-0.940196	2.6e-40
SUPT4H1	1.5e-44	-1.14948	2.71e-40
PEBP1	1.54e-44	-1.05847	2.79e-40
MTLN	1.93e-44	-1.3877	3.49e-40
MAP1LC3B	2.18e-44	-0.888445	3.94e-40
FAM174C	2.35e-44	-1.17102	4.25e-40
DDX5	2.64e-44	0.943399	4.78e-40
SMIM30	2.81e-44	-1.1809	5.07e-40
PLP2	3.34e-44	-1.83484	6.03e-40
TAS2R4	3.36e-44	3.32881	6.07e-40
ALKBH5	4.12e-44	-0.842035	7.44e-40
TSPAN3	6.87e-44	-0.840484	1.24e-39
STAB1	6.95e-44	1.8258	1.26e-39
CCNG1	8.53e-44	-1.08305	1.54e-39
PRDX6	1.24e-43	-1.00628	2.25e-39
DCTN3	1.25e-43	-1.15706	2.26e-39
HCFC1R1	1.27e-43	-1.34589	2.29e-39
FIBP	1.32e-43	-1.53475	2.38e-39
PRXL2A	1.39e-43	-0.965668	2.52e-39
MSRB2	1.48e-43	-1.31846	2.68e-39
C1orf54	1.64e-43	-1.46179	2.96e-39
ANAPC16	1.65e-43	-0.849491	2.99e-39
TMED5	1.69e-43	-0.81361	3.06e-39
LMAN2	1.75e-43	-0.671628	3.17e-39
NUCKS1	2.38e-43	-0.778638	4.3e-39
PKM	2.53e-43	-0.621964	4.58e-39
ARRB2	2.69e-43	-0.477264	4.87e-39
EID1	2.87e-43	-0.774039	5.2e-39
EFCAB14	3.32e-43	-0.812664	6e-39
TNS3	4.5e-43	1.30534	8.13e-39
PSMB2	5.45e-43	-1.37931	9.86e-39
TXNL1	7.66e-43	-0.912952	1.38e-38
SUMO2	7.97e-43	-1.07718	1.44e-38
PPP2CA	9.01e-43	-1.17119	1.63e-38
BAG1	1.13e-42	-0.81375	2.05e-38
CNBP	1.26e-42	-0.779397	2.27e-38
GABBR1	1.27e-42	2.87223	2.3e-38
CDV3	1.34e-42	-0.80037	2.42e-38
PTRHD1	1.35e-42	-1.45327	2.43e-38
ATP5ME	1.51e-42	-1.30871	2.73e-38
PPP6C	1.7e-42	-0.736888	3.07e-38
FNBP4	1.76e-42	1.90761	3.17e-38
UBXN1	1.94e-42	-1.0282	3.52e-38
TMEM230	2.2e-42	-1.28144	3.98e-38
UBC	2.63e-42	-0.823506	4.75e-38
SLC22A15	3.45e-42	2.18639	6.23e-38
SPAG7	3.59e-42	-0.914228	6.5e-38
RTRAF	3.7e-42	-0.925235	6.69e-38
SET	3.99e-42	-1.10473	7.22e-38
ETFB	4.67e-42	-0.995199	8.44e-38
CD81	4.95e-42	-0.771396	8.95e-38
AMPD3	6.51e-42	1.44335	1.18e-37
CHCHD10	6.64e-42	-1.47928	1.2e-37
VMO1	6.99e-42	-1.25226	1.26e-37
ARL2BP	7.65e-42	-1.09384	1.38e-37
CD302	9.04e-42	-0.974375	1.64e-37
SNF8	1.07e-41	-0.980388	1.93e-37
NEIL1	1.16e-41	3.31137	2.09e-37
ERH	1.21e-41	-1.64548	2.19e-37
PCMT1	1.32e-41	-0.907387	2.39e-37
GCHFR	1.44e-41	-1.51326	2.6e-37
ACAA2	1.5e-41	-0.989746	2.71e-37
GLO1	2.15e-41	-1.79176	3.89e-37
ANKRD12	2.51e-41	1.38854	4.53e-37
SEC11C	2.94e-41	-1.19851	5.32e-37
POLR2G	3.04e-41	-0.93514	5.5e-37
TOMM20	3.81e-41	-0.870136	6.88e-37
VDAC2	5.09e-41	-1.08589	9.2e-37
CDK4	5.69e-41	-1.00804	1.03e-36
STK24	5.71e-41	-0.804501	1.03e-36
IFNAR1	6.1e-41	-0.668904	1.1e-36
SF3B1	6.76e-41	1.66724	1.22e-36
GNPDA1	6.89e-41	-1.08904	1.24e-36
ADAMTSL4	6.89e-41	0.939711	1.25e-36
HVCN1	9.01e-41	-1.10383	1.63e-36
LILRA5	9.69e-41	-1.08557	1.75e-36
PGRMC1	1.17e-40	-1.4699	2.12e-36
ECH1	1.25e-40	-0.797927	2.26e-36
CELF1	1.34e-40	1.50935	2.42e-36
TMEM141	1.42e-40	-1.13366	2.57e-36
UBE2L3	1.63e-40	-1.02601	2.95e-36
MROH1	1.79e-40	1.9267	3.24e-36
MCFD2	1.87e-40	-0.900715	3.38e-36
RHEB	2.35e-40	-1.17712	4.26e-36
SLC35B1	2.48e-40	-0.857667	4.48e-36
NDFIP1	2.87e-40	-0.740901	5.18e-36
EIF3E	2.87e-40	-1.98269	5.19e-36
BLOC1S2	3.2e-40	-1.28512	5.78e-36
TMED9	3.56e-40	-0.781466	6.44e-36
RAD23B	3.77e-40	-1.14324	6.82e-36
SRP9	3.79e-40	-1.16314	6.85e-36
ANP32B	3.89e-40	-1.23173	7.04e-36
DDOST	5.48e-40	-1.04583	9.91e-36
MT1F	5.55e-40	-1.72275	1e-35
FMN1	6.22e-40	1.60459	1.12e-35
REEP5	7.2e-40	-0.649239	1.3e-35
FAM118A	7.49e-40	3.206	1.35e-35
GLUL	7.88e-40	-0.648565	1.43e-35
CNPY2	8.58e-40	-0.861709	1.55e-35
ATM	9.16e-40	1.43856	1.66e-35
ANKHD1	1.02e-39	1.30071	1.84e-35
CHMP2B	1.06e-39	-0.972269	1.92e-35
GTF3C6	1.1e-39	-1.18449	1.99e-35
SLC25A5	1.21e-39	-1.36969	2.18e-35
TBC1D2B	1.32e-39	1.2228	2.39e-35
PPP1CB	1.33e-39	-0.740017	2.4e-35
MYO1F	1.4e-39	1.08917	2.53e-35
BCL10	1.41e-39	-0.904815	2.55e-35
TTLL3	1.77e-39	2.4841	3.2e-35
RAB11A	1.93e-39	-1.02886	3.48e-35
COPS9	2.13e-39	-2.08745	3.85e-35
PGK1	2.36e-39	-1.24232	4.26e-35
C1orf162	2.45e-39	-0.828888	4.42e-35
UBXN11	2.54e-39	1.81976	4.6e-35
BSG	2.66e-39	-0.938735	4.8e-35
ACAD11	2.7e-39	2.73799	4.88e-35
NAXE	2.91e-39	-1.57686	5.25e-35
IFFO1	3.37e-39	2.14285	6.09e-35
NDUFA6	3.89e-39	-1.22754	7.03e-35
MYO15B	4.59e-39	2.80955	8.29e-35
EVA1B	4.89e-39	-1.49951	8.83e-35
PABPC4	4.97e-39	-0.92622	8.98e-35
MYL12A	5.1e-39	-1.05396	9.21e-35
TRIR	5.19e-39	-0.692229	9.39e-35
SNAP29	5.44e-39	-0.842794	9.83e-35
LEPROTL1	5.94e-39	-0.777023	1.07e-34
RAB8B	6.05e-39	-0.828349	1.09e-34
NDUFS6	6.1e-39	-1.43177	1.1e-34
NDUFS5	6.55e-39	-1.2929	1.18e-34
RGS19	6.63e-39	-0.751656	1.2e-34
NME4	7.95e-39	-1.14642	1.44e-34
EMD	8.05e-39	-0.911847	1.46e-34
EID3	8.5e-39	3.42153	1.54e-34
PHYKPL	9.37e-39	1.68687	1.69e-34
MANF	9.61e-39	-1.25245	1.74e-34
BRMS1	9.98e-39	-0.886113	1.8e-34
PSMD4	1.1e-38	-1.58464	2e-34
SEC13	1.24e-38	-1.096	2.25e-34
HEBP1	1.25e-38	-1.15512	2.25e-34
CAMLG	1.26e-38	-1.19892	2.27e-34
CDK2AP1	1.52e-38	-1.60886	2.75e-34
AGPAT2	2.19e-38	-0.83123	3.96e-34
COPS3	2.2e-38	-1.07177	3.97e-34
RAD23A	2.61e-38	-0.830452	4.72e-34
GLTP	2.91e-38	-1.35414	5.26e-34
POLR1D	3.1e-38	-0.772875	5.6e-34
CSF1R	3.51e-38	0.690042	6.34e-34
FLOT2	4.59e-38	-0.839607	8.3e-34
TMEM256	5.3e-38	-1.27858	9.59e-34
CSDE1	5.42e-38	-0.809402	9.79e-34
VPS8	5.8e-38	1.66941	1.05e-33
BTG1	6e-38	-0.845505	1.09e-33
ARL8A	6.19e-38	-0.784931	1.12e-33
XBP1	6.34e-38	-0.75597	1.15e-33
PSMB1	7.04e-38	-0.60544	1.27e-33
ZNF655	7.34e-38	1.57215	1.33e-33
ATP6V1E1	8.66e-38	-0.717478	1.57e-33
STAC	9.69e-38	-1.08441	1.75e-33
C1QC	9.92e-38	-0.719219	1.79e-33
PHPT1	1.03e-37	-0.925708	1.87e-33
FBL	1.2e-37	-2.3049	2.18e-33
TNK2	1.31e-37	1.44661	2.37e-33
RNPC3	1.7e-37	2.54757	3.08e-33
TMED3	1.72e-37	-1.00913	3.12e-33
HPCAL1	1.78e-37	-1.02734	3.22e-33
TAX1BP3	2.37e-37	-0.860457	4.29e-33
PSMC4	2.66e-37	-1.25038	4.82e-33
PNPLA6	2.78e-37	0.957343	5.02e-33
TXN2	2.91e-37	-0.954117	5.26e-33
UNC93B1	2.91e-37	-0.637702	5.26e-33
ANO6	3.27e-37	-0.974365	5.92e-33
RSU1	3.31e-37	-0.930351	5.99e-33
GTF3A	3.61e-37	-1.1777	6.53e-33
DNAJC4	3.66e-37	-0.90427	6.63e-33
GLIPR2	4.05e-37	-0.999961	7.32e-33
TADA3	4.07e-37	-0.909584	7.35e-33
YIF1A	4.64e-37	-1.18954	8.38e-33
HSBP1	5.59e-37	-1.26482	1.01e-32
ATP6V1D	5.67e-37	-0.736675	1.02e-32
DCAF12	5.95e-37	-0.851659	1.08e-32
TIA1	6.29e-37	1.75511	1.14e-32
TNRC18	6.34e-37	1.68318	1.15e-32
ATOX1	6.52e-37	-0.809098	1.18e-32
BCKDK	7e-37	-0.798356	1.27e-32
N4BP2L2	7.14e-37	1.26227	1.29e-32
RRAGD	7.27e-37	-0.967515	1.31e-32
LST1	7.34e-37	-0.663713	1.33e-32
PCBP2	7.36e-37	-1.10047	1.33e-32
ST13	8.66e-37	-1.8599	1.57e-32
AP1S1	9.07e-37	-1.26666	1.64e-32
TMEM208	9.35e-37	-0.984296	1.69e-32
RAB5IF	1.02e-36	-0.823736	1.84e-32
DPH3	1.04e-36	-1.1121	1.88e-32
COX7B	1.06e-36	-1.53294	1.91e-32
UBL3	1.11e-36	-0.785881	2e-32
NIPSNAP2	1.33e-36	-0.977533	2.4e-32
PCBP1	1.55e-36	-0.74037	2.8e-32
CHKA	1.59e-36	2.48031	2.88e-32
RBM6	1.68e-36	1.94681	3.04e-32
ZFYVE16	1.76e-36	1.3653	3.17e-32
FOS	1.89e-36	2.26275	3.41e-32
PAIP2	2.71e-36	-1.24193	4.9e-32
MCM3AP	2.97e-36	1.84271	5.36e-32
TUBB	3.03e-36	-1.04216	5.49e-32
PTTG1IP	3.06e-36	-0.62816	5.54e-32
GINM1	3.23e-36	-0.783126	5.84e-32
UBR2	3.51e-36	1.50954	6.35e-32
GTF2A2	3.64e-36	-0.988069	6.59e-32
GPR183	3.76e-36	-0.941773	6.79e-32
IRAK3	3.89e-36	1.20873	7.03e-32
EIF6	3.92e-36	-0.710662	7.08e-32
ZDHHC4	3.93e-36	-1.11743	7.1e-32
SNHG32	4.36e-36	-1.06462	7.88e-32
PIKFYVE	4.41e-36	1.38679	7.97e-32
HSP90B1	4.44e-36	-0.697376	8.02e-32
SMS	5.15e-36	-0.73644	9.32e-32
USP34	5.19e-36	1.27452	9.38e-32
MYSM1	5.23e-36	1.94403	9.45e-32
PIP4K2A	5.26e-36	-0.613417	9.51e-32
RNF13	5.34e-36	-0.703896	9.66e-32
SLC25A1	6.14e-36	-0.930379	1.11e-31
C17orf49	6.42e-36	-1.26782	1.16e-31
PSMB8	6.49e-36	-0.684803	1.17e-31
DMXL1	6.5e-36	1.28173	1.18e-31
VAMP7	6.72e-36	-1.05921	1.22e-31
CHMP3	6.9e-36	-0.725455	1.25e-31
NDUFS8	7.39e-36	-1.26105	1.34e-31
CCT6A	7.91e-36	-0.762617	1.43e-31
MOSPD3	8.09e-36	-1.3623	1.46e-31
IL13RA1	8.15e-36	-0.667486	1.47e-31
PSMA7	8.18e-36	-0.706443	1.48e-31
ERG28	8.69e-36	-2.04545	1.57e-31
COA6	8.83e-36	-1.16717	1.6e-31
ITPK1	1e-35	-0.846981	1.81e-31
SOD1	1.07e-35	-0.866603	1.93e-31
ZCRB1	1.07e-35	-1.15407	1.93e-31
SYAP1	1.27e-35	-0.702089	2.3e-31
SNRPB2	1.81e-35	-0.977323	3.27e-31
NDUFB1	2.1e-35	-0.922933	3.79e-31
FKBP11	2.2e-35	2.86116	3.98e-31
SZRD1	2.38e-35	-0.707219	4.3e-31
STARD3NL	2.46e-35	-0.806541	4.44e-31
CAPN3	2.69e-35	3.13141	4.86e-31
SRPRB	2.7e-35	-1.3646	4.89e-31
BTBD2	2.8e-35	-0.694657	5.06e-31
FAM49B	2.98e-35	-0.683309	5.39e-31
NDUFA8	3.06e-35	-0.888277	5.54e-31
CRYL1	3.27e-35	-0.71866	5.91e-31
PSMA2	3.72e-35	-0.927637	6.72e-31
DCAF8	3.95e-35	1.47531	7.14e-31
NUCB2	4.11e-35	-1.05952	7.43e-31
COX5B	4.44e-35	-1.29416	8.03e-31
LAPTM4A	4.84e-35	-0.656701	8.75e-31
SEC61A1	4.91e-35	-0.635621	8.88e-31
SMIM20	5.25e-35	-0.990308	9.5e-31
TMEM167A	5.26e-35	-0.810185	9.51e-31
CHCHD3	5.65e-35	-1.41734	1.02e-30
BANF1	5.78e-35	-1.2358	1.05e-30
CYB5R1	6.23e-35	-0.789647	1.13e-30
LAMTOR3	7.45e-35	-0.768569	1.35e-30
RAB18	7.63e-35	-0.649988	1.38e-30
DISC1	7.65e-35	2.61179	1.38e-30
TRPS1	7.67e-35	1.55445	1.39e-30
ULK4	9.75e-35	2.59854	1.76e-30
SELENOT	1.13e-34	-0.792183	2.04e-30
COMMD7	1.13e-34	-0.784162	2.05e-30
VPS53	1.25e-34	1.66239	2.26e-30
TRAPPC9	1.49e-34	1.68608	2.69e-30
RNF5	1.63e-34	-0.837173	2.95e-30
PRCP	1.88e-34	-0.685391	3.39e-30
UROS	1.97e-34	-1.28049	3.56e-30
RNF141	2.05e-34	-0.874457	3.7e-30
HDGF	2.18e-34	-0.648825	3.94e-30
YWHAB	2.35e-34	-0.75892	4.25e-30
RSL1D1	2.38e-34	-1.2132	4.3e-30
CDIPT	2.47e-34	-0.606833	4.46e-30
RNF11	2.61e-34	-0.783765	4.71e-30
AKAP17A	2.98e-34	1.62025	5.39e-30
NDRG3	3.56e-34	-1.09624	6.43e-30
SMAP1	3.63e-34	-0.935044	6.57e-30
FAM210B	3.65e-34	-1.31371	6.6e-30
DYNLT3	4.3e-34	-0.938452	7.78e-30
CCDC69	4.35e-34	-0.915918	7.87e-30
AGTRAP	4.6e-34	-0.714223	8.32e-30
UBE2D1	4.7e-34	-0.780774	8.49e-30
TAF13	4.86e-34	-1.07836	8.8e-30
METAP2	4.97e-34	-0.828674	8.99e-30
MAT2B	5.23e-34	-0.666858	9.45e-30
RAB5C	5.51e-34	-0.551584	9.97e-30
MLEC	6.09e-34	-0.791149	1.1e-29
CHCHD5	6.15e-34	-1.1091	1.11e-29
TMX4	6.79e-34	-1.03905	1.23e-29
PARP14	7.29e-34	1.22397	1.32e-29
DNAJC15	7.91e-34	-0.544311	1.43e-29
SEC62	7.94e-34	-0.611378	1.44e-29
KDM4C	9.6e-34	1.65814	1.74e-29
SLC44A1	1.04e-33	-0.721206	1.87e-29
ATP8B4	1.06e-33	1.32683	1.91e-29
FBXO7	1.11e-33	-0.612055	2e-29
UBE2B	1.16e-33	-0.585707	2.1e-29
PSENEN	1.17e-33	-0.852219	2.12e-29
GRHPR	1.2e-33	-0.84397	2.18e-29
CLPP	1.29e-33	-0.894755	2.33e-29
ELOF1	1.44e-33	-0.864281	2.61e-29
RNF187	1.49e-33	-0.706676	2.69e-29
GSDMB	1.5e-33	3.43019	2.72e-29
NAPA	1.63e-33	-0.639016	2.95e-29
ARL6IP4	1.64e-33	-0.598789	2.97e-29
GSK3A	1.64e-33	-0.814175	2.97e-29
NAA38	1.72e-33	-0.741358	3.11e-29
IGBP1	1.75e-33	-0.949138	3.16e-29
LIX1L	1.99e-33	-0.689176	3.59e-29
TRIO	2.19e-33	1.49602	3.96e-29
TWSG1	2.23e-33	-0.88444	4.03e-29
RAB34	2.29e-33	-0.737617	4.14e-29
SYPL1	2.5e-33	-1.05975	4.52e-29
TNIP1	3.09e-33	-0.631564	5.58e-29
ABRACL	3.41e-33	-0.640716	6.16e-29
CUEDC2	3.73e-33	-0.759053	6.75e-29
MLF2	3.94e-33	-0.665663	7.13e-29
CCDC88A	4.49e-33	0.753911	8.12e-29
ATP5PF	5.39e-33	-1.41477	9.74e-29
SNX10	6.27e-33	-0.761871	1.13e-28
CWC15	7.03e-33	-0.647013	1.27e-28
POLDIP2	8.33e-33	-0.745793	1.51e-28
BCL7C	1.16e-32	-1.06754	2.11e-28
UBE2E1	1.2e-32	-0.739681	2.16e-28
FCHO2	1.23e-32	1.05324	2.22e-28
OSTF1	1.27e-32	-0.559676	2.3e-28
SEM1	1.41e-32	-0.769603	2.55e-28
RSL24D1	1.44e-32	-2.10266	2.61e-28
CSNK2B	1.58e-32	-0.856243	2.86e-28
SPR	2e-32	-1.24062	3.61e-28
DNAJC3	2.34e-32	-0.770655	4.23e-28
PPM1G	2.37e-32	-0.971217	4.28e-28
NDUFAF8	2.38e-32	-0.900454	4.31e-28
NDUFS7	2.48e-32	-0.722892	4.49e-28
INPP5B	2.62e-32	1.63522	4.73e-28
ABCC3	2.94e-32	1.4614	5.31e-28
AURKAIP1	2.96e-32	-0.936723	5.35e-28
USP4	2.97e-32	1.38425	5.37e-28
C19orf38	3.32e-32	-1.44722	6.01e-28
BCL2A1	3.98e-32	-1.15009	7.2e-28
FLOT1	4.38e-32	-0.613395	7.91e-28
CHRAC1	4.54e-32	-1.46647	8.2e-28
NEDD8	4.57e-32	-0.923161	8.26e-28
ERO1A	4.64e-32	-0.589119	8.38e-28
THAP11	4.66e-32	-0.902813	8.42e-28
RALB	4.91e-32	-0.767076	8.88e-28
DIP2A	4.98e-32	1.8365	9.01e-28
WDFY4	5.56e-32	1.43037	1.01e-27
SRM	5.7e-32	-1.36171	1.03e-27
TOMM6	5.76e-32	-1.03558	1.04e-27
BSCL2	5.8e-32	-0.672764	1.05e-27
MMGT1	6.12e-32	-1.20747	1.11e-27
FYTTD1	6.66e-32	-0.614907	1.2e-27
SYS1	7.14e-32	-0.755065	1.29e-27
GLRX	7.59e-32	-0.645492	1.37e-27
ADPGK	9.1e-32	1.08764	1.65e-27
METTL9	1.12e-31	-0.825688	2.02e-27
STARD7	1.12e-31	-0.964608	2.02e-27
CANX	1.21e-31	-0.625581	2.18e-27
G3BP2	1.25e-31	-0.599779	2.25e-27
CBX3	1.34e-31	-0.837832	2.42e-27
SMIM19	1.49e-31	-1.12395	2.7e-27
PIGT	1.61e-31	-0.886831	2.91e-27
POLR2E	1.66e-31	-0.778708	3e-27
IRF3	1.74e-31	1.82312	3.14e-27
CASC4	1.85e-31	-0.628852	3.35e-27
PLAAT4	1.93e-31	-1.00126	3.49e-27
CYCS	1.95e-31	-1.32705	3.53e-27
VDAC1	2.09e-31	-0.987526	3.77e-27
CD300LF	2.25e-31	0.892147	4.06e-27
RTL8C	2.83e-31	-0.760855	5.12e-27
TMEM126A	2.88e-31	-1.21777	5.2e-27
MAD2L2	3.12e-31	-1.57458	5.64e-27
BCL7B	3.72e-31	-0.692378	6.72e-27
ETFA	3.87e-31	-0.629828	7e-27
FADS1	4.01e-31	-1.05801	7.26e-27
ZDHHC20	4.17e-31	-0.970693	7.54e-27
NCOR2	4.2e-31	0.939877	7.59e-27
TPGS2	4.3e-31	-0.614029	7.77e-27
NAA20	4.62e-31	-0.773954	8.35e-27
VCPKMT	4.68e-31	2.55775	8.46e-27
TMUB2	4.89e-31	1.13594	8.84e-27
LILRB5	5.27e-31	1.6679	9.54e-27
SCNM1	5.31e-31	-0.869794	9.59e-27
SUB1	6.98e-31	-1.29322	1.26e-26
TYK2	7.31e-31	1.50626	1.32e-26
DOCK10	7.47e-31	1.19771	1.35e-26
NDUFA5	8.17e-31	-0.758461	1.48e-26
SHISA5	9.1e-31	-0.868435	1.65e-26
GOLPH3	9.77e-31	-0.645162	1.77e-26
TMX1	1.07e-30	-0.702899	1.94e-26
PGD	1.11e-30	-0.508577	2.01e-26
WASHC4	1.33e-30	0.757629	2.41e-26
BTBD19	1.34e-30	2.34518	2.42e-26
OPN3	1.44e-30	-1.00965	2.6e-26
HSF4	1.46e-30	3.35732	2.65e-26
SYF2	1.66e-30	-0.872092	3e-26
SRSF9	1.75e-30	-0.660154	3.16e-26
MCUR1	1.83e-30	-0.959468	3.31e-26
ZSWIM8	1.86e-30	1.57768	3.37e-26
DCTD	1.96e-30	-0.740121	3.55e-26
BCAS2	2.27e-30	-1.67022	4.1e-26
PDPN	2.28e-30	-1.10141	4.11e-26
EME2	2.35e-30	3.59274	4.25e-26
UBE2D3	2.61e-30	-0.579421	4.73e-26
SCARF1	2.62e-30	1.4632	4.74e-26
TMEM38B	2.68e-30	-1.32488	4.85e-26
RBX1	2.69e-30	-0.72098	4.87e-26
ARPC1A	2.72e-30	-0.871579	4.92e-26
BEST1	2.79e-30	2.28516	5.05e-26
ANXA11	2.87e-30	-0.473325	5.19e-26
SSR1	2.89e-30	-0.715236	5.23e-26
TMEM167B	3.08e-30	-0.534086	5.57e-26
SECTM1	3.18e-30	-1.1486	5.76e-26
SEC61G	3.24e-30	-0.803147	5.86e-26
LYRM1	3.43e-30	-0.824213	6.21e-26
NLRP1	3.49e-30	1.93736	6.32e-26
STOM	3.53e-30	-0.537333	6.39e-26
IFI6	3.64e-30	-0.747145	6.59e-26
HTT	3.7e-30	1.21684	6.69e-26
CCR1	4.34e-30	-0.590542	7.86e-26
C4orf48	4.39e-30	-0.867251	7.94e-26
SLC15A2	4.46e-30	2.82536	8.06e-26
RALY	4.48e-30	-0.998393	8.1e-26
PMVK	4.51e-30	-0.948247	8.15e-26
MXI1	4.53e-30	-1.07551	8.2e-26
SERINC3	5.07e-30	-0.56112	9.17e-26
RILPL2	5.23e-30	-0.918658	9.45e-26
SMIM10L1	5.55e-30	-1.3404	1e-25
BECN1	5.75e-30	-0.697969	1.04e-25
ZDHHC3	5.77e-30	-0.610851	1.04e-25
UBE2J1	5.93e-30	-0.889517	1.07e-25
UGDH	6.07e-30	-0.952324	1.1e-25
HIST1H4C	6.2e-30	-2.94928	1.12e-25
YWHAG	6.92e-30	-0.592199	1.25e-25
BCAP29	7.05e-30	-0.755097	1.27e-25
BCCIP	7.16e-30	-0.783863	1.3e-25
NABP2	7.64e-30	-1.34389	1.38e-25
SURF1	8.13e-30	-0.937628	1.47e-25
ALDH9A1	8.76e-30	-0.643629	1.58e-25
SMIM26	9.64e-30	-1.05171	1.74e-25
SLC25A11	9.93e-30	-0.583514	1.79e-25
RAB6A	1.09e-29	-0.547542	1.98e-25
PDZD11	1.14e-29	-0.727937	2.06e-25
EMC3	1.16e-29	-0.668795	2.1e-25
ABCC5	1.34e-29	2.25932	2.43e-25
ANAPC15	1.42e-29	-1.09447	2.57e-25
EIF4H	1.6e-29	-0.531621	2.89e-25
SLC35F6	1.6e-29	-0.670506	2.9e-25
C1QBP	1.67e-29	-1.5362	3.02e-25
IFNGR2	2.32e-29	-0.601141	4.19e-25
LMBRD1	2.32e-29	-0.554282	4.2e-25
MROH7	2.33e-29	3.49127	4.22e-25
LAMTOR5	2.43e-29	-0.940595	4.39e-25
CAPZA1	2.49e-29	-0.771953	4.5e-25
YIF1B	2.5e-29	-0.50758	4.53e-25
WBP2	2.58e-29	-0.619913	4.66e-25
DUSP1	2.68e-29	1.98448	4.84e-25
SEPHS2	2.69e-29	-0.572134	4.86e-25
DNAJC8	2.86e-29	-0.685261	5.17e-25
IMP4	3.01e-29	-1.11207	5.44e-25
GPCPD1	3.02e-29	1.41939	5.46e-25
NPHP3	3.32e-29	2.21031	6e-25
ATP6V1A	3.67e-29	-0.516068	6.63e-25
CLTA	4.01e-29	-0.588694	7.24e-25
MON2	4.17e-29	1.85885	7.54e-25
SF3B4	4.36e-29	-0.837874	7.89e-25
FBXW5	4.8e-29	-0.696838	8.68e-25
CMAS	4.97e-29	-0.721649	8.98e-25
TWF2	5e-29	-0.554202	9.04e-25
ATP5IF1	5.42e-29	-0.746037	9.8e-25
NUDT21	6.01e-29	-0.687583	1.09e-24
HTATIP2	6.33e-29	-0.629071	1.14e-24
MCL1	6.54e-29	0.820331	1.18e-24
SNRNP25	6.84e-29	-1.23714	1.24e-24
SF3B6	6.96e-29	-0.909345	1.26e-24
BASP1	7.34e-29	-0.763775	1.33e-24
NQO2	7.47e-29	-0.606341	1.35e-24
CCDC28A	8.28e-29	-0.785203	1.5e-24
SPG7	8.29e-29	1.42127	1.5e-24
SDF2L1	9.05e-29	-1.12126	1.64e-24
ETHE1	9.21e-29	-0.861175	1.67e-24
2007-03-01	9.93e-29	0.907032	1.8e-24
PSMB3	1.01e-28	-1.7068	1.83e-24
RELCH	1.09e-28	1.73947	1.97e-24
RNASET2	1.21e-28	-0.426004	2.19e-24
MMD	1.23e-28	-0.641653	2.23e-24
ELOVL1	1.25e-28	-0.64038	2.26e-24
GIMAP4	1.41e-28	-0.536685	2.54e-24
SELENOP	1.42e-28	-1.45629	2.56e-24
TSN	1.52e-28	-0.624583	2.75e-24
DYNLT1	1.62e-28	-0.746509	2.92e-24
INPPL1	1.66e-28	1.25096	3e-24
NCOA4	1.71e-28	-0.50749	3.09e-24
ATPAF1	1.72e-28	-0.708163	3.12e-24
STX11	1.73e-28	-0.697726	3.12e-24
TMEM33	1.75e-28	-0.561379	3.16e-24
ZC3H15	1.76e-28	-0.556735	3.18e-24
POLR3GL	1.97e-28	-0.915992	3.57e-24
TREM2	2.1e-28	-0.771543	3.8e-24
LYSMD2	2.11e-28	-1.06823	3.81e-24
BEX4	2.21e-28	-0.636624	3.99e-24
TRIM38	2.3e-28	1.06027	4.16e-24
NANS	2.32e-28	-0.67258	4.19e-24
UBE2V1	2.34e-28	-0.576548	4.23e-24
AP2M1	2.51e-28	-0.554408	4.53e-24
AASDHPPT	2.6e-28	-0.836025	4.7e-24
TFEC	2.63e-28	0.947889	4.75e-24
AHCY	2.94e-28	-0.973791	5.31e-24
PLEC	3.03e-28	1.16917	5.48e-24
SNRPG	3.27e-28	-0.803817	5.92e-24
ATP5F1C	3.48e-28	-1.04341	6.29e-24
CFDP1	3.75e-28	-0.626035	6.78e-24
FNDC3B	3.87e-28	0.934819	7e-24
SMIM15	3.92e-28	-0.643051	7.08e-24
TMEM205	4.27e-28	-0.617153	7.72e-24
ZDHHC2	4.32e-28	-0.803692	7.81e-24
IDH2	4.59e-28	-0.746117	8.29e-24
CALHM6	4.74e-28	-1.52043	8.56e-24
ENY2	5.37e-28	-0.53288	9.7e-24
TEX261	5.94e-28	-0.946789	1.07e-23
COX6A1	6.22e-28	-0.577188	1.12e-23
ARL1	6.29e-28	-0.750167	1.14e-23
KDSR	6.3e-28	-0.763907	1.14e-23
ARMH3	6.44e-28	1.46382	1.16e-23
SVBP	6.54e-28	-1.52677	1.18e-23
DNASE1L1	6.6e-28	-0.904783	1.19e-23
YBX3	6.85e-28	-0.639614	1.24e-23
ASH1L	6.93e-28	1.49267	1.25e-23
QPCT	7.67e-28	-0.897481	1.39e-23
LUC7L	7.86e-28	1.9666	1.42e-23
SUMF2	8.2e-28	-0.563669	1.48e-23
YWHAH	8.33e-28	-0.858913	1.51e-23
CTSD	8.34e-28	-0.6216	1.51e-23
C1orf122	9.06e-28	-0.71897	1.64e-23
TIMM9	9.28e-28	-1.38159	1.68e-23
C11orf58	9.46e-28	-0.590588	1.71e-23
UBE2R2	9.91e-28	-0.537952	1.79e-23
ARHGAP26	1.1e-27	1.21622	1.99e-23
NXF1	1.13e-27	2.04082	2.04e-23
ERP44	1.14e-27	-0.546137	2.06e-23
M6PR	1.32e-27	-0.462346	2.4e-23
NDUFB9	1.34e-27	-0.60734	2.43e-23
EIF4G2	1.36e-27	-0.55037	2.45e-23
CTSS	1.54e-27	-0.447875	2.78e-23
C15orf48	1.56e-27	-0.932364	2.81e-23
CLTB	1.62e-27	-0.696575	2.93e-23
PTMS	1.65e-27	-0.5266	2.99e-23
VMA21	1.71e-27	-0.771305	3.09e-23
NDUFB6	1.92e-27	-1.18154	3.47e-23
PRKAR1A	2.02e-27	-0.494588	3.65e-23
ENO1	2.03e-27	-0.4491	3.68e-23
PPIC	2.06e-27	-1.24072	3.73e-23
ACOT13	2.16e-27	-0.802598	3.9e-23
ATAD2B	2.18e-27	2.16088	3.95e-23
PSAP	2.19e-27	0.447018	3.97e-23
CAPRIN1	2.21e-27	-0.771297	4e-23
TIMM13	2.31e-27	-0.630905	4.17e-23
IGF2R	2.44e-27	1.04597	4.41e-23
RASSF3	2.49e-27	-0.62076	4.51e-23
SGSH	2.71e-27	1.23138	4.89e-23
PCGF5	2.71e-27	-0.710423	4.9e-23
ZNF783	2.95e-27	2.25097	5.33e-23
PIGS	3.03e-27	-0.673248	5.48e-23
HEBP2	3.14e-27	-0.649373	5.68e-23
CCDC124	3.18e-27	-0.545103	5.74e-23
UBE2N	3.27e-27	-1.07984	5.91e-23
RAB22A	3.54e-27	-0.831059	6.41e-23
CLPTM1L	3.56e-27	-0.576027	6.44e-23
TSG101	3.58e-27	-0.812023	6.48e-23
ZMYND8	3.74e-27	1.56246	6.77e-23
BCAT1	3.94e-27	-0.641418	7.12e-23
DNAJB9	4.14e-27	-0.94518	7.48e-23
IMPACT	4.15e-27	-1.01888	7.51e-23
DNASE2	4.31e-27	-0.625795	7.8e-23
GSTM3	4.42e-27	-1.12035	8e-23
STX8	4.52e-27	-0.584844	8.17e-23
TMED1	4.92e-27	-1.16845	8.9e-23
FMNL1	5.05e-27	0.720414	9.13e-23
UBE2D4	5.15e-27	-1.22729	9.32e-23
PMP22	5.71e-27	-0.584756	1.03e-22
RBM14	5.81e-27	2.10135	1.05e-22
PGM1	5.91e-27	-0.615083	1.07e-22
RPN2	6.23e-27	-0.717906	1.13e-22
STUB1	6.28e-27	-0.510241	1.14e-22
SIGLEC1	6.31e-27	1.84185	1.14e-22
FCGR2A	6.62e-27	-0.609966	1.2e-22
UQCRC1	7.3e-27	-0.50255	1.32e-22
MDP1	7.4e-27	-1.30147	1.34e-22
GNB4	7.42e-27	-0.572838	1.34e-22
CD53	7.57e-27	-0.392862	1.37e-22
KIFC3	7.75e-27	1.19132	1.4e-22
FDX1	8.21e-27	-0.830517	1.48e-22
MIF4GD	8.55e-27	-1.2882	1.55e-22
EHD4	9.58e-27	-0.536004	1.73e-22
SETD5	1.02e-26	1.61211	1.85e-22
INPP4A	1.03e-26	1.42031	1.85e-22
ATP6V1C1	1.05e-26	-0.577443	1.9e-22
PSMB9	1.11e-26	-0.729981	2.01e-22
LSM7	1.16e-26	-1.06816	2.09e-22
SMIM38	1.41e-26	3.18956	2.54e-22
APIP	1.41e-26	-0.550837	2.54e-22
C14orf119	1.47e-26	-0.411088	2.66e-22
PHYH	1.5e-26	-1.69596	2.7e-22
TPM2	1.54e-26	3.73973	2.78e-22
YKT6	1.58e-26	-0.654634	2.87e-22
ERCC1	1.67e-26	-0.548136	3.02e-22
DEK	1.68e-26	-0.654285	3.05e-22
ZFYVE21	1.72e-26	-0.628162	3.1e-22
ENOPH1	1.82e-26	-0.767087	3.29e-22
YIPF3	1.83e-26	-0.615984	3.31e-22
PRMT1	1.84e-26	-0.944473	3.33e-22
SLC29A1	2.14e-26	-0.648487	3.87e-22
RPA2	2.32e-26	-1.17524	4.19e-22
EZH1	2.34e-26	1.83625	4.22e-22
GIPC1	2.37e-26	-0.739901	4.28e-22
SRD5A3	2.5e-26	-1.26493	4.52e-22
EIF2A	2.54e-26	-0.737692	4.6e-22
SH3KBP1	2.54e-26	-0.549799	4.6e-22
GALNT1	2.59e-26	-0.62865	4.68e-22
PPP4C	2.68e-26	-0.560543	4.84e-22
NUTF2	2.69e-26	-0.618354	4.86e-22
TUSC2	2.75e-26	-0.713819	4.97e-22
ERGIC1	2.83e-26	-1.11105	5.12e-22
VAPA	2.87e-26	-0.553722	5.19e-22
SEPTIN2	2.89e-26	-0.638801	5.22e-22
EIF4A1	3.03e-26	-0.460132	5.48e-22
PRPF3	3.11e-26	1.89402	5.62e-22
MZT1	3.41e-26	-1.00884	6.16e-22
C9orf78	3.47e-26	-0.625779	6.28e-22
FAH	3.59e-26	-0.782257	6.49e-22
PCGF2	3.86e-26	-0.915843	6.98e-22
ECI1	3.91e-26	-0.858925	7.07e-22
DUSP3	4.03e-26	-0.530944	7.28e-22
CMTM7	4.29e-26	-0.459357	7.75e-22
BTAF1	4.37e-26	1.93788	7.91e-22
CTSA	4.56e-26	-0.44339	8.24e-22
EBAG9	5.33e-26	-1.40418	9.64e-22
RRAS	6.44e-26	-0.800288	1.16e-21
MGMT	6.76e-26	-0.781907	1.22e-21
ETNK1	6.88e-26	1.39415	1.24e-21
GPR137B	7.01e-26	-0.462879	1.27e-21
LSM6	7.21e-26	-0.514886	1.3e-21
ZNF581	7.27e-26	-0.773605	1.31e-21
TDP2	8.52e-26	-0.603524	1.54e-21
SGTB	8.56e-26	-0.719889	1.55e-21
NFU1	9.01e-26	-0.773776	1.63e-21
METTL5	9.49e-26	-0.703102	1.72e-21
MFNG	9.62e-26	-0.62804	1.74e-21
HMGN1	1.04e-25	-0.494453	1.89e-21
ENGASE	1.05e-25	2.54397	1.89e-21
FXYD6	1.07e-25	-0.881971	1.93e-21
GSR	1.07e-25	-0.660373	1.93e-21
DERL1	1.13e-25	-0.558112	2.05e-21
IER3IP1	1.19e-25	-1.1254	2.15e-21
BIRC6	1.21e-25	1.29891	2.18e-21
IL18	1.23e-25	-0.596421	2.22e-21
NDUFA12	1.29e-25	-1.48425	2.33e-21
PFDN1	1.29e-25	-0.688171	2.34e-21
GOLM1	1.3e-25	-0.606271	2.35e-21
PSMC1	1.31e-25	-0.728492	2.37e-21
ENSA	1.31e-25	-0.452467	2.38e-21
TAS2R14	1.43e-25	2.97765	2.59e-21
BCL2L2	1.44e-25	2.20404	2.6e-21
KPNA3	1.44e-25	-0.702083	2.6e-21
DNAJB1	1.52e-25	-0.637381	2.75e-21
KMT2D	1.58e-25	1.26905	2.86e-21
PLA2G4B	1.62e-25	3.45327	2.92e-21
CD151	1.75e-25	-0.582048	3.17e-21
GNG5	1.92e-25	-1.2125	3.48e-21
TK2	2.03e-25	-0.502139	3.66e-21
HCCS	2.09e-25	-1.31691	3.78e-21
TMEM248	2.13e-25	-0.575835	3.86e-21
FGD2	2.27e-25	1.50777	4.1e-21
UBR7	2.27e-25	-1.43416	4.11e-21
TBC1D12	2.29e-25	2.26272	4.14e-21
S100A8	2.3e-25	-1.64814	4.16e-21
JOSD2	2.41e-25	-0.727555	4.36e-21
CARM1	2.68e-25	-0.547044	4.84e-21
EIF3D	2.94e-25	-0.523964	5.31e-21
SIRT2	3.08e-25	-0.560675	5.57e-21
ADRM1	3.13e-25	-0.511199	5.67e-21
RAB2A	3.15e-25	-0.596273	5.7e-21
PSMG2	3.27e-25	-0.46397	5.91e-21
SMIM14	3.39e-25	-0.678751	6.13e-21
BLOC1S6	3.4e-25	-0.607566	6.16e-21
RAP2A	3.42e-25	-0.495201	6.18e-21
RHNO1	3.47e-25	-0.893532	6.28e-21
GTF2H5	3.54e-25	-1.01876	6.39e-21
MFSD5	3.62e-25	-0.687225	6.55e-21
EIF3I	4.2e-25	-1.70548	7.6e-21
VBP1	4.28e-25	-0.929555	7.73e-21
TRAPPC6A	4.37e-25	-1.17971	7.91e-21
EIF2AK1	4.55e-25	-0.551139	8.23e-21
RPN1	4.64e-25	-0.614849	8.38e-21
NLK	4.71e-25	1.55125	8.52e-21
SLC5A3	4.92e-25	1.19811	8.9e-21
SNRPB	5.11e-25	-0.702733	9.23e-21
CYB5A	5.11e-25	-0.73935	9.24e-21
HACD3	5.35e-25	-0.795516	9.68e-21
GATM	5.55e-25	-0.816589	1e-20
HERC4	5.94e-25	1.7753	1.07e-20
URM1	6.06e-25	-0.657958	1.1e-20
PCED1A	6.35e-25	1.72907	1.15e-20
DCTN6	6.43e-25	-0.609116	1.16e-20
RNASE4	6.6e-25	-1.46282	1.19e-20
CYP51A1	6.69e-25	-1.23817	1.21e-20
YPEL5	6.71e-25	-0.535787	1.21e-20
IAH1	7.37e-25	-0.656355	1.33e-20
TIAL1	7.68e-25	1.38303	1.39e-20
CCNT2	8.03e-25	2.05133	1.45e-20
KIAA1143	8.39e-25	-1.50024	1.52e-20
TMEM159	9.26e-25	-0.736407	1.67e-20
STRAP	9.43e-25	-0.406917	1.7e-20
DNAH1	9.64e-25	2.93867	1.74e-20
CREB3	9.75e-25	-0.655394	1.76e-20
CYC1	1.03e-24	-0.479039	1.86e-20
EFHC1	1.06e-24	2.86783	1.91e-20
LMAN1	1.06e-24	-0.578551	1.91e-20
NDUFC1	1.09e-24	-0.649821	1.97e-20
ATP5PO	1.1e-24	-2.54202	1.99e-20
TBCB	1.11e-24	-0.344511	2.01e-20
SNAPC2	1.3e-24	-0.941593	2.35e-20
NOL7	1.35e-24	-0.829466	2.43e-20
IL10RB	1.38e-24	-0.438556	2.5e-20
ARF6	1.44e-24	-0.450094	2.6e-20
KIAA0100	1.44e-24	0.765531	2.6e-20
CISD3	1.46e-24	-0.80983	2.64e-20
SCCPDH	1.61e-24	-0.45291	2.92e-20
CYB561A3	1.64e-24	-0.687486	2.97e-20
DGUOK	1.66e-24	-0.626632	3.01e-20
MAPRE1	1.74e-24	-0.482674	3.14e-20
TM9SF1	1.8e-24	-0.46351	3.25e-20
B4GALT1	2.08e-24	-0.423088	3.77e-20
PCNX1	2.12e-24	1.129	3.83e-20
TSPAN31	2.19e-24	-0.714277	3.96e-20
CDC42SE2	2.32e-24	-0.416168	4.2e-20
FABP5	2.42e-24	-1.39162	4.38e-20
ZMAT5	2.54e-24	-1.02871	4.6e-20
LSM1	2.57e-24	-0.477976	4.65e-20
FAM193B	2.65e-24	2.31803	4.79e-20
UQCC2	2.66e-24	-0.738237	4.81e-20
PSMD7	2.97e-24	-0.497893	5.36e-20
PRKAR2B	2.98e-24	-1.15886	5.39e-20
OCIAD1	3.09e-24	-0.576082	5.58e-20
KIFC2	3.12e-24	2.66315	5.64e-20
SPTAN1	3.17e-24	1.09357	5.73e-20
SPATS2	3.29e-24	2.1065	5.96e-20
HADHA	3.84e-24	-0.465511	6.94e-20
CETN2	4.03e-24	-1.18676	7.28e-20
GNA15	4.25e-24	-0.488411	7.68e-20
TMEM9	4.34e-24	-0.83645	7.84e-20
ZFP36L1	4.41e-24	0.694563	7.98e-20
ICMT	4.44e-24	-0.7555	8.03e-20
ZNF22	4.53e-24	-0.650558	8.19e-20
SPATS2L	4.86e-24	-0.455965	8.79e-20
ETF1	5.13e-24	-0.617749	9.28e-20
KCNQ1	5.43e-24	-0.528689	9.82e-20
CDC37	5.45e-24	-0.394824	9.86e-20
CASP4	6.03e-24	-0.454408	1.09e-19
NUDT5	6.07e-24	-0.508523	1.1e-19
RALBP1	6.31e-24	-0.537752	1.14e-19
NDUFA7	6.49e-24	-1.07457	1.17e-19
ARPP19	6.52e-24	-0.597828	1.18e-19
GNG2	6.79e-24	-0.533809	1.23e-19
LCMT1	7e-24	-0.944507	1.27e-19
SLC39A8	7.04e-24	-0.480379	1.27e-19
COPZ2	7.51e-24	-1.61642	1.36e-19
ARF5	8e-24	-0.637237	1.45e-19
AGPAT4	8.09e-24	1.79535	1.46e-19
EBNA1BP2	8.16e-24	-1.20053	1.47e-19
DUSP7	8.22e-24	-0.703179	1.49e-19
MAP3K8	8.27e-24	1.35774	1.5e-19
ANXA4	8.4e-24	-0.518172	1.52e-19
RCBTB2	8.55e-24	1.29313	1.55e-19
CCDC88B	9.12e-24	1.73817	1.65e-19
TRAPPC3	9.29e-24	-0.473259	1.68e-19
ERLEC1	9.31e-24	-0.534325	1.68e-19
VPS25	9.38e-24	-0.678592	1.7e-19
CTDSPL	1.01e-23	-0.893314	1.82e-19
CALHM2	1.04e-23	-0.568696	1.89e-19
ADH5	1.04e-23	-0.713686	1.89e-19
THBS3	1.06e-23	2.24975	1.92e-19
PUF60	1.09e-23	-0.583612	1.97e-19
GLRX5	1.12e-23	-1.23416	2.02e-19
ELOC	1.13e-23	-1.0692	2.04e-19
RAB9A	1.17e-23	-0.721607	2.11e-19
MORF4L1	1.18e-23	-0.616308	2.14e-19
EI24	1.22e-23	-0.62515	2.2e-19
UBE2A	1.24e-23	-0.449785	2.25e-19
NT5C2	1.26e-23	1.42571	2.29e-19
MAPRE2	1.28e-23	-0.491903	2.31e-19
STAU1	1.29e-23	-0.439278	2.33e-19
MCRIP1	1.29e-23	-0.571428	2.34e-19
NRAS	1.31e-23	-0.896921	2.38e-19
LNPK	1.4e-23	-0.669544	2.52e-19
SYNE1	1.46e-23	3.58928	2.64e-19
WDR61	1.46e-23	-0.864191	2.65e-19
DNMT3A	1.62e-23	1.4512	2.92e-19
RAB20	1.63e-23	-0.512695	2.94e-19
PNPO	1.69e-23	-0.792981	3.06e-19
CHURC1	1.86e-23	-0.39397	3.37e-19
PSMB5	1.91e-23	-0.615935	3.46e-19
TMEM189	1.95e-23	-0.58925	3.53e-19
RBP1	2.01e-23	-0.863494	3.63e-19
PRXL2C	2.06e-23	-1.01788	3.73e-19
NEU1	2.1e-23	-0.500946	3.8e-19
SELENOS	2.13e-23	-0.535865	3.86e-19
MAPK1IP1L	2.41e-23	-0.411359	4.35e-19
PSMB10	2.43e-23	-0.357623	4.4e-19
MAP3K13	2.52e-23	-0.667024	4.56e-19
LILRB1	2.75e-23	0.990369	4.96e-19
AHCYL1	2.8e-23	-0.660845	5.06e-19
TCP1	2.99e-23	-0.660781	5.41e-19
MOCS2	3.14e-23	-0.624578	5.67e-19
RFXANK	3.45e-23	-0.580773	6.23e-19
CCDC92	3.49e-23	-0.524015	6.31e-19
USP48	3.53e-23	1.44267	6.38e-19
ZNF493	3.56e-23	2.47498	6.44e-19
NUDT1	3.91e-23	-1.05195	7.07e-19
ACP1	4e-23	-1.2257	7.23e-19
ELOVL5	4.16e-23	-0.515726	7.52e-19
CPNE1	4.24e-23	-0.439814	7.66e-19
DMAC2	4.55e-23	-1.33793	8.22e-19
CAB39	4.55e-23	-0.457308	8.23e-19
ZNF316	4.77e-23	1.96949	8.62e-19
CMC4	4.93e-23	-0.998329	8.91e-19
NUDCD2	4.95e-23	-0.82464	8.94e-19
AIDA	5.12e-23	-0.843755	9.26e-19
EPC1	5.18e-23	1.69823	9.37e-19
SNRNP70	5.43e-23	1.55395	9.82e-19
GORASP2	5.47e-23	-0.584907	9.89e-19
MCUB	5.48e-23	-0.978269	9.92e-19
TMEM251	5.63e-23	-0.587321	1.02e-18
RTF2	5.72e-23	-0.287919	1.03e-18
TAGLN2	5.95e-23	-0.737196	1.08e-18
SF3A2	6.18e-23	-0.806056	1.12e-18
PRKAG1	6.2e-23	-0.40475	1.12e-18
CLDN7	6.24e-23	1.64801	1.13e-18
LSP1	6.75e-23	-0.394778	1.22e-18
FUCA2	6.9e-23	-0.498914	1.25e-18
HINT2	7.31e-23	-1.71265	1.32e-18
TMEM106B	7.34e-23	-0.442391	1.33e-18
TMCO1	7.57e-23	-0.506839	1.37e-18
MAPK3	7.66e-23	-0.354657	1.38e-18
FADD	7.72e-23	-0.837911	1.4e-18
RAB10	8.19e-23	-0.429355	1.48e-18
CHPT1	8.23e-23	-0.653851	1.49e-18
PEF1	8.48e-23	-0.471371	1.53e-18
MAPK13	8.52e-23	1.45391	1.54e-18
GPN1	8.56e-23	-1.47011	1.55e-18
APOBEC3C	8.59e-23	-0.66506	1.55e-18
PDIA3	8.8e-23	-0.472389	1.59e-18
CNPPD1	8.97e-23	-0.461317	1.62e-18
LPP	9.27e-23	1.43562	1.68e-18
TMEM70	9.31e-23	-0.64188	1.68e-18
PSMD9	9.56e-23	-0.33555	1.73e-18
ALS2CL	1.01e-22	2.58113	1.83e-18
SLC48A1	1.02e-22	-0.512312	1.84e-18
TUT7	1.04e-22	0.936074	1.87e-18
CCL23	1.04e-22	-1.0034	1.89e-18
HIST1H1E	1.06e-22	-0.623068	1.92e-18
SERPING1	1.08e-22	-0.891518	1.95e-18
SCAND1	1.12e-22	-0.625092	2.02e-18
BID	1.18e-22	-0.522229	2.13e-18
SRP68	1.22e-22	-0.422946	2.21e-18
CPVL	1.3e-22	-0.511695	2.36e-18
DERA	1.32e-22	-0.579325	2.39e-18
UBE2Q1	1.34e-22	-0.410371	2.43e-18
ARMC10	1.39e-22	-0.519947	2.51e-18
CBFB	1.51e-22	-0.500356	2.73e-18
R3HDM4	1.55e-22	-0.520947	2.8e-18
ANXA7	1.6e-22	-0.35201	2.89e-18
RAB5B	1.64e-22	-0.364109	2.96e-18
DCXR	1.68e-22	-0.958123	3.04e-18
SNRPE	1.85e-22	-0.951458	3.35e-18
F11R	1.87e-22	-0.455296	3.38e-18
LSM2	1.94e-22	-1.17928	3.51e-18
ZMPSTE24	1.97e-22	-0.685727	3.55e-18
GIGYF1	2.01e-22	1.78217	3.63e-18
MTMR2	2.08e-22	-0.539149	3.75e-18
GRB2	2.19e-22	-0.437192	3.96e-18
QDPR	2.21e-22	-0.792215	4e-18
CCT4	2.31e-22	-0.51909	4.18e-18
SRSF5	2.31e-22	1.2466	4.18e-18
TSPAN33	2.37e-22	-0.723601	4.29e-18
ZNF841	2.38e-22	2.1831	4.31e-18
STK40	2.44e-22	-0.413607	4.41e-18
NEK7	2.44e-22	-0.42985	4.42e-18
DR1	2.46e-22	-0.434932	4.45e-18
SPG11	2.56e-22	1.3432	4.63e-18
COX7A2	2.57e-22	-0.999925	4.66e-18
FCGR3A	2.58e-22	-0.506873	4.67e-18
PSD4	2.72e-22	1.58974	4.91e-18
FNTA	2.84e-22	-0.466406	5.14e-18
PAK2	3.07e-22	-0.400059	5.56e-18
SDC4	3.08e-22	-0.650031	5.57e-18
CBR1	3.22e-22	-0.886267	5.83e-18
MPST	3.32e-22	-0.860298	6e-18
TMEM126B	3.65e-22	-0.722342	6.6e-18
ITGAX	3.7e-22	1.55394	6.69e-18
RNASEH2C	3.76e-22	-0.886085	6.79e-18
C6orf120	3.79e-22	-0.433343	6.86e-18
SPCS3	4.04e-22	-0.358488	7.31e-18
LOXL3	4.22e-22	2.14772	7.63e-18
SUCLG1	4.22e-22	-0.580489	7.63e-18
TOR1AIP1	4.33e-22	-0.316229	7.83e-18
PSMD10	4.34e-22	-0.628513	7.85e-18
SELENOM	4.37e-22	-1.53475	7.9e-18
FES	4.5e-22	1.19621	8.13e-18
ILF2	4.61e-22	-0.755948	8.33e-18
ORMDL1	4.62e-22	1.36934	8.35e-18
RNPEPL1	5.02e-22	-0.432748	9.08e-18
CCR5	5.69e-22	-0.587678	1.03e-17
CTSO	5.91e-22	-0.89394	1.07e-17
PAPLN	5.93e-22	2.28558	1.07e-17
CD52	6e-22	-1.69245	1.08e-17
DYNLL2	6.09e-22	-0.460437	1.1e-17
COMMD8	6.2e-22	-1.33658	1.12e-17
CSTF3	6.66e-22	1.87526	1.2e-17
CLEC2B	6.84e-22	-0.410831	1.24e-17
FPR1	7.42e-22	-0.557733	1.34e-17
KLHDC3	7.42e-22	-0.530624	1.34e-17
RASSF2	7.47e-22	-0.516717	1.35e-17
TMEM160	7.48e-22	-1.0296	1.35e-17
RAB12	7.71e-22	-0.539462	1.39e-17
CLEC4A	7.85e-22	-0.570842	1.42e-17
EMP2	7.96e-22	-1.34603	1.44e-17
FKBP8	8.12e-22	-0.296607	1.47e-17
MTHFS	8.81e-22	-0.99049	1.59e-17
EIF4E3	8.88e-22	-0.439148	1.61e-17
PGAM1	9.3e-22	-1.34173	1.68e-17
DESI1	9.49e-22	-0.686951	1.72e-17
METTL17	9.64e-22	1.98396	1.74e-17
KIF13A	9.97e-22	1.11155	1.8e-17
CHCHD1	1.04e-21	-0.569455	1.89e-17
AP1M1	1.09e-21	-0.376627	1.97e-17
HIBADH	1.16e-21	-0.931549	2.09e-17
RELT	1.16e-21	1.08174	2.1e-17
SCIMP	1.16e-21	-0.571695	2.11e-17
MPC1	1.23e-21	-0.590152	2.22e-17
ARMT1	1.23e-21	-0.524685	2.22e-17
SEC31B	1.32e-21	2.84505	2.38e-17
TSR2	1.35e-21	-0.916555	2.44e-17
CLPTM1	1.36e-21	-0.404888	2.46e-17
NEU3	1.38e-21	2.24457	2.49e-17
DPY30	1.5e-21	-0.682495	2.7e-17
GEMIN6	1.55e-21	-1.06405	2.8e-17
DTYMK	1.71e-21	-1.52028	3.09e-17
DPM2	1.71e-21	-2.36136	3.1e-17
PXDC1	1.74e-21	-0.631775	3.14e-17
SLC50A1	1.77e-21	-0.681072	3.2e-17
DFFA	1.83e-21	-0.657026	3.32e-17
GLMP	1.94e-21	-0.5665	3.51e-17
MUL1	2.11e-21	-0.819368	3.81e-17
TIMM10	2.13e-21	-0.505054	3.85e-17
HMOX1	2.17e-21	-0.877117	3.92e-17
HNRNPA2B1	2.31e-21	0.710679	4.17e-17
EXOC4	2.32e-21	1.38211	4.2e-17
POLR2C	2.35e-21	-0.650359	4.24e-17
TMEM101	2.38e-21	-0.622198	4.31e-17
EMC6	2.52e-21	-0.618831	4.55e-17
DEGS1	2.55e-21	-0.454182	4.61e-17
SQOR	2.63e-21	-0.4772	4.76e-17
WWOX	2.77e-21	1.71542	5.01e-17
SEPTIN9	3.03e-21	-0.371394	5.48e-17
HSPA4	3.09e-21	-0.579044	5.59e-17
SLC31A1	3.31e-21	-0.497254	5.98e-17
SCD	3.49e-21	-0.793168	6.31e-17
PGRMC2	3.66e-21	-0.480435	6.63e-17
ZNF593	3.8e-21	-1.75312	6.87e-17
NUS1	3.86e-21	-0.459373	6.98e-17
ATG101	4.03e-21	-0.750462	7.28e-17
SGTA	4.08e-21	-0.636638	7.38e-17
SLC38A6	4.13e-21	1.44546	7.47e-17
TUBA1C	4.15e-21	-0.812767	7.5e-17
PPP3R1	4.2e-21	-0.473819	7.59e-17
MS4A4A	4.52e-21	-0.490182	8.17e-17
UBXN4	4.6e-21	-0.444854	8.32e-17
CARHSP1	4.75e-21	-0.595408	8.59e-17
RASSF5	4.93e-21	-0.417526	8.91e-17
IKBKE	4.97e-21	1.66292	8.99e-17
DNAJA2	5.06e-21	-0.403376	9.15e-17
CCDC14	5.31e-21	2.14874	9.6e-17
PLIN3	5.31e-21	-0.31717	9.6e-17
ZNF511	6.34e-21	-1.21588	1.15e-16
SNX17	6.99e-21	-0.41942	1.26e-16
MYL6B	7.19e-21	-0.690216	1.3e-16
TEX264	7.4e-21	-0.474364	1.34e-16
HMG20B	7.72e-21	-0.615753	1.4e-16
PAFAH1B2	7.74e-21	-0.31465	1.4e-16
SLC39A1	8.09e-21	-0.482343	1.46e-16
HADH	8.91e-21	-0.762303	1.61e-16
ATG7	8.92e-21	1.09542	1.61e-16
PPIL1	9.79e-21	-1.43574	1.77e-16
CAP1	9.86e-21	-0.646097	1.78e-16
CNTRL	1.01e-20	1.26377	1.82e-16
PARVB	1.02e-20	-0.425103	1.85e-16
MRM2	1.03e-20	-0.6243	1.87e-16
NRP1	1.05e-20	0.673354	1.9e-16
PSMC2	1.05e-20	-0.436034	1.91e-16
TIPRL	1.07e-20	-0.326649	1.94e-16
ALG13	1.09e-20	1.59705	1.98e-16
EHMT1	1.1e-20	1.46506	1.99e-16
MDH1	1.12e-20	-0.99818	2.02e-16
UBE2Q2	1.14e-20	-0.347519	2.06e-16
NMI	1.16e-20	-0.555455	2.09e-16
JAZF1	1.16e-20	-0.52773	2.1e-16
CDC123	1.16e-20	-0.391991	2.1e-16
ZDHHC12	1.18e-20	-0.9308	2.14e-16
ITGB2	1.29e-20	0.521218	2.33e-16
RALA	1.34e-20	-0.543733	2.43e-16
MGST2	1.34e-20	-0.518723	2.43e-16
JAGN1	1.38e-20	-0.9332	2.5e-16
H2AFJ	1.44e-20	-0.256087	2.61e-16
CDC26	1.46e-20	-0.599907	2.64e-16
PABPC1L	1.47e-20	3.03116	2.66e-16
ANKZF1	1.47e-20	2.12841	2.66e-16
RELA	1.49e-20	-0.71306	2.69e-16
ADIPOR2	1.5e-20	-0.710703	2.71e-16
TMEM106C	1.59e-20	-0.954377	2.87e-16
CLK4	1.59e-20	1.74261	2.87e-16
BABAM1	1.62e-20	-0.283893	2.93e-16
OGFRL1	1.69e-20	-0.505672	3.06e-16
WIPF1	1.7e-20	-0.378599	3.07e-16
SDF4	1.71e-20	-0.357477	3.1e-16
USB1	1.74e-20	-0.460902	3.15e-16
ICAM1	1.74e-20	0.860594	3.15e-16
PSMA5	1.79e-20	-1.38126	3.23e-16
PLA2G4C	1.85e-20	1.53801	3.35e-16
SERPINA1	1.86e-20	-0.509504	3.37e-16
STMN1	1.93e-20	-1.11854	3.48e-16
HPRT1	1.94e-20	-1.17668	3.51e-16
PCF11	1.95e-20	1.38829	3.53e-16
SLC44A2	1.96e-20	-0.340758	3.54e-16
VAMP1	2.02e-20	2.94571	3.65e-16
FUNDC1	2.02e-20	-1.21798	3.65e-16
SAE1	2.07e-20	-0.813972	3.75e-16
HAUS4	2.09e-20	-0.566929	3.79e-16
TP53	2.15e-20	-0.371051	3.88e-16
DNPH1	2.18e-20	-0.683525	3.95e-16
BLVRB	2.2e-20	-0.423329	3.97e-16
AGER	2.2e-20	2.60523	3.98e-16
POLR2K	2.25e-20	-0.617796	4.07e-16
SERPINB6	2.33e-20	-0.336951	4.21e-16
STARD10	2.35e-20	-0.869549	4.24e-16
HSP90AA1	2.35e-20	-0.489803	4.25e-16
RAB21	2.36e-20	-0.363215	4.27e-16
EIF4A3	2.39e-20	-0.412814	4.32e-16
CDS2	2.39e-20	-0.416075	4.33e-16
RRAGC	2.41e-20	-0.524306	4.36e-16
MBNL3	2.51e-20	-0.667232	4.53e-16
TCEAL3	2.67e-20	-1.01292	4.83e-16
SLC38A10	2.71e-20	1.19703	4.9e-16
SPG21	2.87e-20	-0.38884	5.2e-16
RNF181	2.89e-20	-0.512122	5.22e-16
SCAMP4	2.98e-20	-0.393895	5.38e-16
CCDC115	3.09e-20	-0.506125	5.58e-16
MCEMP1	3.18e-20	-1.46389	5.75e-16
GBA2	3.43e-20	1.8412	6.21e-16
IL10RA	3.5e-20	0.585475	6.32e-16
GNAQ	3.51e-20	1.00462	6.35e-16
TRA2A	3.54e-20	1.53509	6.39e-16
NRBP1	3.59e-20	-0.415091	6.49e-16
PITHD1	3.63e-20	-0.386861	6.57e-16
STT3A	3.69e-20	-0.452803	6.66e-16
ABHD12	3.7e-20	-0.399001	6.68e-16
EIF4E	3.71e-20	-0.301511	6.71e-16
TMEM11	3.74e-20	-0.433271	6.76e-16
MAP2K1	3.77e-20	-0.395439	6.81e-16
NINJ2	3.83e-20	-1.05704	6.92e-16
LY96	3.96e-20	-0.356981	7.16e-16
EIF1AY	3.99e-20	-0.544852	7.22e-16
PIN1	4.24e-20	-0.758189	7.66e-16
TMEM134	4.34e-20	-0.5553	7.84e-16
VPS26A	4.34e-20	-0.411234	7.84e-16
CCT3	4.38e-20	-0.984234	7.92e-16
METTL15	4.44e-20	2.27774	8.03e-16
PRCC	4.92e-20	-0.478909	8.9e-16
SKI	4.94e-20	0.780142	8.92e-16
CFD	5.03e-20	-0.695203	9.09e-16
HIST1H1D	5.14e-20	-0.959501	9.3e-16
TRPC4AP	5.24e-20	1.06028	9.47e-16
CCNY	5.44e-20	-0.391169	9.84e-16
ACE	5.45e-20	0.853912	9.86e-16
LAMP1	5.47e-20	-0.343693	9.9e-16
RNF167	5.86e-20	-0.640189	1.06e-15
CHMP5	5.93e-20	-0.356497	1.07e-15
MPZL1	6.06e-20	-0.507075	1.1e-15
TPMT	6.72e-20	-0.624701	1.22e-15
ALDOC	6.76e-20	-0.781464	1.22e-15
EMC8	7.15e-20	-0.599174	1.29e-15
TEP1	7.26e-20	1.81543	1.31e-15
TMEM109	7.34e-20	-0.460214	1.33e-15
HSPA8	7.52e-20	-0.48479	1.36e-15
TMEM19	7.88e-20	-0.479962	1.42e-15
SAR1B	8.26e-20	-0.414466	1.49e-15
CTNNBIP1	8.34e-20	-0.476161	1.51e-15
SARS	8.59e-20	-1.28952	1.55e-15
TRAPPC2L	8.59e-20	-0.806356	1.55e-15
CYTH1	8.91e-20	0.898167	1.61e-15
PGS1	8.95e-20	1.57814	1.62e-15
PARL	9.02e-20	-0.38867	1.63e-15
UXS1	1.02e-19	-0.399475	1.85e-15
USP15	1.02e-19	1.09059	1.85e-15
KTN1	1.04e-19	-0.465178	1.89e-15
SNN	1.05e-19	-0.499866	1.9e-15
NXT1	1.06e-19	-1.57726	1.92e-15
MT1X	1.07e-19	-1.21801	1.93e-15
DDAH2	1.14e-19	-0.386806	2.06e-15
ARID5B	1.2e-19	1.39576	2.17e-15
LPCAT3	1.29e-19	-0.468722	2.32e-15
MCRS1	1.31e-19	-0.385343	2.38e-15
CSNK2A2	1.32e-19	-0.369538	2.38e-15
ALG3	1.33e-19	-0.647261	2.4e-15
PRELID3B	1.34e-19	-0.800087	2.43e-15
COA4	1.37e-19	-0.386872	2.48e-15
TXNDC5	1.37e-19	-0.511152	2.48e-15
UBAP1L	1.39e-19	4.70485	2.51e-15
MALSU1	1.42e-19	-0.467652	2.57e-15
APOL4	1.43e-19	-0.764064	2.59e-15
BTBD1	1.47e-19	-0.40925	2.65e-15
GNPAT	1.52e-19	-0.475845	2.74e-15
CYSTM1	1.56e-19	-0.603959	2.81e-15
ARCN1	1.57e-19	-0.355487	2.83e-15
LAPTM4B	1.63e-19	-1.12759	2.95e-15
SOAT1	1.65e-19	-0.393115	2.99e-15
SEC22C	1.67e-19	-0.511737	3.01e-15
FBXO6	1.7e-19	-1.14997	3.07e-15
PPP1R18	1.71e-19	-0.378885	3.09e-15
PRPS2	1.71e-19	-0.85775	3.09e-15
SNRPN	1.85e-19	-0.870568	3.34e-15
RCSD1	1.86e-19	-0.442402	3.36e-15
ARHGAP15	1.89e-19	1.15095	3.41e-15
ICAM2	1.99e-19	-0.495555	3.59e-15
EXOC1	2.04e-19	1.34861	3.68e-15
ECSIT	2.04e-19	-1.0311	3.69e-15
POP7	2.09e-19	-1.03707	3.78e-15
SCAMP3	2.16e-19	-0.419322	3.91e-15
SETX	2.19e-19	1.07209	3.97e-15
TMEM30A	2.4e-19	-0.423523	4.34e-15
UQCC3	2.45e-19	-1.0533	4.43e-15
LILRB2	2.49e-19	0.584903	4.51e-15
HINT3	2.54e-19	-0.591951	4.59e-15
ATP6V1FNB	2.56e-19	2.83014	4.62e-15
TACO1	2.72e-19	-0.998358	4.93e-15
DNAJA1	2.73e-19	-0.454745	4.93e-15
SNRNP200	2.82e-19	0.94233	5.09e-15
ODF3B	2.86e-19	1.68629	5.17e-15
L3HYPDH	2.88e-19	2.25789	5.2e-15
BAX	2.88e-19	-0.317772	5.2e-15
MAPKAPK3	2.95e-19	-0.429174	5.33e-15
CALCOCO1	2.96e-19	1.55896	5.36e-15
AP1S2	3e-19	-0.33107	5.42e-15
NDUFA9	3.03e-19	-0.375838	5.48e-15
TXNDC15	3.17e-19	-0.502839	5.74e-15
RRBP1	3.18e-19	1.10264	5.76e-15
BCKDHA	3.19e-19	-0.398583	5.77e-15
RAD51B	3.19e-19	2.06866	5.77e-15
ELAVL1	3.3e-19	-0.254381	5.96e-15
GNA13	3.35e-19	-0.4025	6.07e-15
TMEM60	3.41e-19	-0.589124	6.17e-15
GPN3	3.45e-19	-0.630173	6.23e-15
SMIM29	3.66e-19	-0.652861	6.62e-15
DOCK4	3.8e-19	1.08181	6.87e-15
RCN1	3.91e-19	-0.692871	7.07e-15
TMED4	3.95e-19	-0.33779	7.15e-15
CCDC43	4.13e-19	-0.637696	7.46e-15
RNF135	4.16e-19	1.52615	7.53e-15
ZNRD1	4.18e-19	-0.845327	7.55e-15
ME2	4.21e-19	-0.548613	7.61e-15
LSM5	4.29e-19	-1.19025	7.76e-15
CCDC9B	4.33e-19	2.40322	7.83e-15
POLR2F	4.39e-19	-0.572674	7.94e-15
NFIL3	4.61e-19	-0.608946	8.33e-15
LYN	5.01e-19	-0.398996	9.07e-15
TCF25	5.03e-19	0.896449	9.1e-15
TMEM184B	5.14e-19	-0.313382	9.3e-15
ISOC2	5.15e-19	-1.38254	9.3e-15
PET100	5.18e-19	-0.402524	9.36e-15
SLC35A4	5.21e-19	-0.450107	9.43e-15
MINK1	5.25e-19	1.02786	9.49e-15
AMFR	5.26e-19	-0.413951	9.51e-15
PTBP3	5.3e-19	-0.359333	9.58e-15
PBDC1	5.41e-19	-0.440685	9.77e-15
RER1	5.44e-19	-0.38445	9.83e-15
GET1	5.54e-19	-0.392469	1e-14
PSMC5	5.88e-19	-0.341003	1.06e-14
ALYREF	5.91e-19	-0.86496	1.07e-14
CDC34	6.01e-19	-0.545464	1.09e-14
CEBPZOS	6.11e-19	-0.535796	1.1e-14
HMOX2	6.12e-19	-0.490337	1.11e-14
EIF3G	6.57e-19	-0.423627	1.19e-14
CAST	6.58e-19	-0.383671	1.19e-14
COX15	6.69e-19	-0.35643	1.21e-14
UBR5	6.81e-19	1.27833	1.23e-14
SELENOH	6.93e-19	-0.324815	1.25e-14
CISD1	7.01e-19	-0.915773	1.27e-14
PITPNA	7.1e-19	-0.32535	1.28e-14
SPACA6	7.36e-19	2.55774	1.33e-14
RAD21	7.58e-19	-0.534359	1.37e-14
ZDHHC21	8.33e-19	2.06642	1.51e-14
CFAP36	8.43e-19	-0.880315	1.52e-14
CCNG2	8.5e-19	-0.362369	1.54e-14
PRPF39	8.82e-19	1.86331	1.6e-14
OSTM1	8.88e-19	-0.362755	1.61e-14
UBE2F	9.08e-19	-0.566718	1.64e-14
TIGD1	9.54e-19	3.66012	1.73e-14
TMUB1	9.63e-19	-0.396591	1.74e-14
ITM2B	9.64e-19	-0.403278	1.74e-14
COPS2	9.71e-19	-0.391822	1.76e-14
SARNP	1.03e-18	-0.809367	1.86e-14
STT3B	1.12e-18	-0.38093	2.03e-14
TMEM203	1.14e-18	-0.8056	2.05e-14
CASP7	1.14e-18	-0.719436	2.07e-14
LRPAP1	1.16e-18	-0.422553	2.1e-14
DNTTIP1	1.19e-18	-0.327108	2.15e-14
REC8	1.2e-18	3.14444	2.17e-14
TSEN34	1.33e-18	-0.63708	2.4e-14
BNIP2	1.37e-18	-0.364777	2.48e-14
SMARCB1	1.42e-18	-0.344676	2.57e-14
S100PBP	1.43e-18	1.89574	2.58e-14
HIST4H4	1.43e-18	3.21803	2.59e-14
SRP72	1.47e-18	-0.427907	2.67e-14
ZNF586	1.52e-18	2.1834	2.75e-14
TRIQK	1.57e-18	-0.63346	2.83e-14
HERC3	1.64e-18	1.48307	2.96e-14
UQCRFS1	1.64e-18	-0.848172	2.97e-14
TIMM17A	1.71e-18	-0.536262	3.08e-14
MOGS	1.72e-18	1.26557	3.12e-14
ASXL1	1.74e-18	1.31104	3.14e-14
MFSD14B	1.75e-18	-0.395923	3.17e-14
ANKH	1.82e-18	-0.535159	3.3e-14
CD9	1.84e-18	-0.86493	3.32e-14
TCN2	1.86e-18	-0.48484	3.36e-14
VPS26C	1.88e-18	-0.408881	3.39e-14
COMMD3	1.97e-18	-0.493515	3.56e-14
SERPINB8	2e-18	-0.390447	3.62e-14
HORMAD1	2.02e-18	2.98157	3.66e-14
TMEM128	2.03e-18	-0.3444	3.67e-14
MICOS13	2.04e-18	-0.971417	3.69e-14
RETREG3	2.16e-18	-0.376371	3.91e-14
ZNF292	2.25e-18	1.60391	4.07e-14
EPN1	2.27e-18	-0.319949	4.1e-14
TRIP12	2.33e-18	0.771624	4.21e-14
ATP5MPL	2.33e-18	-1.45332	4.22e-14
EIF3J	2.34e-18	-0.355029	4.23e-14
ITGB1	2.34e-18	-0.300969	4.23e-14
MPG	2.35e-18	-0.745506	4.24e-14
ACADM	2.52e-18	-0.40838	4.56e-14
DDX46	2.54e-18	1.12916	4.59e-14
FOPNL	2.56e-18	-0.451653	4.63e-14
STX10	2.63e-18	-0.313716	4.76e-14
COX17	2.69e-18	-0.42858	4.87e-14
SMPDL3A	2.93e-18	-0.389573	5.3e-14
SIRPA	3.26e-18	-0.348934	5.9e-14
SEH1L	3.27e-18	-0.727859	5.91e-14
NBEAL2	3.29e-18	1.55539	5.94e-14
CCDC6	3.31e-18	-0.382143	5.99e-14
PSMD6	3.41e-18	-0.416148	6.16e-14
JPT1	3.55e-18	-1.8713	6.43e-14
UBALD2	3.68e-18	-0.742691	6.65e-14
SSU72	3.8e-18	-0.409216	6.88e-14
COQ5	3.82e-18	-0.637159	6.91e-14
SLC6A6	3.95e-18	1.10761	7.15e-14
LMO2	4.25e-18	-0.368033	7.68e-14
MLX	4.28e-18	-0.284389	7.75e-14
PDK2	4.35e-18	-0.878668	7.87e-14
MEAF6	4.4e-18	-0.382504	7.95e-14
CPNE3	4.43e-18	-0.368288	8.01e-14
TBL2	4.69e-18	-0.353635	8.48e-14
OAZ2	4.69e-18	-0.353251	8.48e-14
MRGBP	4.78e-18	-1.10699	8.64e-14
APOC1	5.02e-18	-1.78742	9.07e-14
ACTR1A	5.1e-18	-0.241981	9.22e-14
ACCS	5.16e-18	2.53247	9.33e-14
DTD1	5.19e-18	-0.834216	9.38e-14
CLDN15	5.2e-18	2.47508	9.4e-14
ATRX	5.33e-18	1.22517	9.64e-14
TTLL4	5.37e-18	1.18094	9.71e-14
IFT57	5.71e-18	-0.592922	1.03e-13
MTHFD2	5.99e-18	-0.541139	1.08e-13
KRT10	6.13e-18	-0.919749	1.11e-13
YIPF2	6.17e-18	-0.950373	1.12e-13
TMEM35B	6.19e-18	-0.361836	1.12e-13
HM13	6.19e-18	-0.365522	1.12e-13
TMBIM4	6.26e-18	-0.341236	1.13e-13
SIGMAR1	6.28e-18	-1.07926	1.14e-13
EMG1	6.34e-18	-0.323517	1.15e-13
CKS2	7.11e-18	-1.81905	1.29e-13
TARBP1	7.25e-18	1.89681	1.31e-13
NXT2	7.28e-18	-0.719788	1.32e-13
CBFA2T2	7.56e-18	1.88314	1.37e-13
TYMP	7.61e-18	0.581907	1.38e-13
SUMO4	7.62e-18	3.65461	1.38e-13
ELP5	7.71e-18	-0.641075	1.39e-13
GLIPR1	7.85e-18	-0.431908	1.42e-13
EIF2S3	7.91e-18	-0.578104	1.43e-13
PSMD13	7.93e-18	-0.317475	1.43e-13
KARS	8.06e-18	-0.627159	1.46e-13
LIN7C	8.15e-18	-0.367439	1.47e-13
DNAJB2	8.54e-18	-0.377823	1.54e-13
ISG15	8.75e-18	-1.14373	1.58e-13
NSMCE3	9.16e-18	-0.392661	1.66e-13
RMDN1	9.65e-18	-0.6333	1.74e-13
STAC3	9.85e-18	-0.446808	1.78e-13
FAAP20	1.01e-17	-0.368514	1.82e-13
VPS4A	1.03e-17	-0.299167	1.87e-13
EIF1B	1.05e-17	-0.347863	1.89e-13
BTG3	1.05e-17	-0.783451	1.9e-13
G6PD	1.05e-17	-0.381461	1.91e-13
FBXO25	1.06e-17	-0.429384	1.91e-13
RAB5A	1.09e-17	-0.42742	1.97e-13
2002-03-01	1.09e-17	-0.401977	1.98e-13
GYG1	1.11e-17	-1.08	2.01e-13
CTNND1	1.12e-17	0.756383	2.02e-13
CD86	1.19e-17	-0.304506	2.15e-13
GDPD3	1.22e-17	3.2445	2.21e-13
TM2D2	1.23e-17	-0.42736	2.22e-13
CCDC57	1.26e-17	2.40317	2.28e-13
RAP1GDS1	1.27e-17	-0.242715	2.29e-13
GMFG	1.28e-17	-0.386445	2.32e-13
NFKBID	1.39e-17	2.14535	2.51e-13
PSMA1	1.39e-17	-0.364546	2.51e-13
TREM1	1.46e-17	-0.361103	2.64e-13
PSMD11	1.47e-17	-0.641969	2.66e-13
PLBD1	1.53e-17	-0.437469	2.77e-13
THYN1	1.55e-17	-0.699857	2.8e-13
S1PR2	1.55e-17	-0.496684	2.81e-13
PLXND1	1.57e-17	0.615751	2.84e-13
ARF4	1.58e-17	-0.495035	2.86e-13
LCP1	1.59e-17	-0.284543	2.87e-13
MSRB1	1.6e-17	-1.03795	2.89e-13
SLBP	1.61e-17	-0.430502	2.91e-13
TNNT3	1.62e-17	3.33525	2.92e-13
CCNC	1.63e-17	-0.36473	2.94e-13
SNX15	1.65e-17	-0.706866	2.98e-13
SSBP3	1.78e-17	-0.801212	3.22e-13
CYB5B	1.79e-17	-0.329869	3.25e-13
DNPEP	1.8e-17	-0.535128	3.25e-13
MKNK2	1.8e-17	-0.355582	3.26e-13
RBM18	1.83e-17	-0.832374	3.32e-13
FCGR1A	1.85e-17	-0.789298	3.35e-13
HSD17B10	1.85e-17	-0.645158	3.35e-13
SETD3	1.86e-17	-0.401604	3.37e-13
ELK3	1.92e-17	-0.549103	3.46e-13
EIF2D	1.95e-17	-0.364373	3.53e-13
TAF1C	2.06e-17	2.45938	3.72e-13
ALG5	2.08e-17	-0.366114	3.77e-13
HNRNPA0	2.09e-17	-0.343027	3.78e-13
C5AR1	2.09e-17	-0.36405	3.78e-13
SNCA	2.25e-17	-0.382556	4.08e-13
NUDT14	2.26e-17	-0.409135	4.09e-13
UVSSA	2.33e-17	1.98192	4.22e-13
POLE4	2.45e-17	-1.30098	4.42e-13
ENTPD4	2.53e-17	1.63185	4.57e-13
TIMM23	2.58e-17	-0.421477	4.66e-13
ABCA1	2.64e-17	0.810102	4.78e-13
MMP24OS	2.68e-17	-0.367379	4.85e-13
VPS72	2.71e-17	-0.568849	4.9e-13
PRKACB	2.74e-17	-0.365707	4.96e-13
EIF4G3	2.75e-17	1.20422	4.97e-13
PAGR1	2.86e-17	-0.260388	5.16e-13
RTN2	2.93e-17	-0.514922	5.3e-13
CNP	2.96e-17	-0.293829	5.35e-13
MFSD1	2.98e-17	-0.345583	5.39e-13
ALG12	2.99e-17	-0.334256	5.41e-13
MDH2	3.33e-17	-0.410429	6.03e-13
USP22	3.37e-17	-0.418662	6.1e-13
KDM5C	3.57e-17	1.22747	6.46e-13
PAK1	3.58e-17	-0.474937	6.47e-13
ZNF428	3.73e-17	-0.601248	6.75e-13
PAXBP1	3.79e-17	1.71173	6.86e-13
CCDC167	3.99e-17	-1.21097	7.21e-13
WDFY3	4.06e-17	1.25056	7.33e-13
KLHL17	4.34e-17	3.16692	7.84e-13
CINP	4.39e-17	-0.502996	7.93e-13
JMJD8	4.4e-17	-0.607841	7.95e-13
HSD17B12	4.42e-17	-0.471524	7.99e-13
CCNQ	4.52e-17	-1.33692	8.17e-13
SNW1	4.72e-17	-0.616032	8.53e-13
VPS26B	4.8e-17	-0.374555	8.68e-13
BFAR	4.86e-17	-0.434175	8.79e-13
PPP1CC	4.88e-17	-0.252065	8.82e-13
ATP1B3	5.26e-17	-0.417641	9.52e-13
UTP11	5.28e-17	-1.00601	9.55e-13
ZNF362	5.79e-17	-0.486794	1.05e-12
CD33	5.8e-17	-0.415125	1.05e-12
NAA50	5.85e-17	-0.766095	1.06e-12
AAR2	6.07e-17	-0.724665	1.1e-12
BCL2L13	6.26e-17	-0.230651	1.13e-12
GCLM	6.32e-17	-0.420727	1.14e-12
PSMA3	6.35e-17	-0.665748	1.15e-12
PRPF19	6.4e-17	-0.371787	1.16e-12
GNMT	6.41e-17	3.45376	1.16e-12
PDCL3	6.51e-17	-0.72779	1.18e-12
ZBTB2	6.53e-17	-0.822261	1.18e-12
TRAPPC4	6.54e-17	-0.266457	1.18e-12
AIMP2	7.26e-17	-0.796031	1.31e-12
PTBP2	7.37e-17	2.31927	1.33e-12
DDX3X	7.52e-17	1.34728	1.36e-12
DENR	7.59e-17	-0.557872	1.37e-12
DZIP1L	7.63e-17	2.11473	1.38e-12
TREML1	7.72e-17	2.57775	1.4e-12
FAM89B	7.79e-17	-0.443071	1.41e-12
SHMT2	7.8e-17	-1.23112	1.41e-12
CSRP2	8e-17	3.84781	1.45e-12
ATL3	8.06e-17	-0.539555	1.46e-12
BUD23	8.31e-17	-0.320501	1.5e-12
KCTD5	8.56e-17	-0.304947	1.55e-12
[truncated: 1,595 more rows]

## Sheet: Clusters_6_3D_CC_MD
	p_val	avg_log2FC	p_val_adj
SERPINE1	0	4.68464	0
FLT1	1.04e-206	3.19347	1.89e-202
CCL5	1.05e-188	3.31544	1.89e-184
CA12	3.41e-187	4.88111	6.17e-183
CLLU1OS	7.84e-177	2.87644	1.42e-172
INHBA	1.54e-161	3.72095	2.78e-157
F3	1.57e-160	4.10776	2.85e-156
MATK	2.91e-159	3.12339	5.26e-155
MREG	2.56e-152	2.22999	4.63e-148
IL1RN	2.34e-151	4.28477	4.23e-147
C15orf48	2.8e-147	2.68753	5.06e-143
CSF1	1.01e-137	3.66394	1.82e-133
FBP1	1.67e-135	2.59362	3.03e-131
FUCA1	4.21e-131	-3.57009	7.61e-127
CDC42EP1	3.14e-130	3.23894	5.68e-126
IL2RG	4.88e-130	2.00888	8.82e-126
MS4A6A	4.33e-123	-2.51108	7.83e-119
IL1B	5.92e-122	3.72786	1.07e-117
TRAF1	1.97e-121	3.29156	3.56e-117
GSN	7.58e-121	1.56138	1.37e-116
SLAMF9	2.61e-114	3.5522	4.72e-110
EGLN3	3.71e-114	2.44094	6.7e-110
ANXA2	5.01e-112	1.16443	9.06e-108
SPP1	4e-111	2.70455	7.23e-107
CPVL	4.57e-111	-2.04969	8.27e-107
EGR2	1.19e-109	2.33376	2.16e-105
SELENOP	1.22e-109	-4.16466	2.2e-105
CD40	3.26e-107	1.68479	5.89e-103
FLNA	3.24e-106	1.39587	5.86e-102
LGALS2	3.66e-104	3.26958	6.62e-100
S100A10	3.85e-104	1.38037	6.96e-100
PEA15	8.65e-104	1.5422	1.56e-99
TNFRSF9	1.01e-103	2.38433	1.82e-99
SH3BGRL3	1.93e-102	1.23329	3.5e-98
CD44	7.45e-100	1.19271	1.35e-95
CR1	3e-98	-2.07947	5.42e-94
PTPRF	3.2e-98	3.35969	5.79e-94
TNFSF14	9.98e-96	4.82151	1.8e-91
SLC28A3	4.68e-91	2.07895	8.46e-87
ITGAX	1.24e-90	1.54885	2.24e-86
IDH1	1.29e-90	-1.94054	2.33e-86
SERPINA1	2.21e-90	1.54102	4e-86
FCGRT	3.33e-89	-1.6425	6.02e-85
[truncated: 1,882 more rows]

## Sheet: Clusters_7_3D_CC_MD
	p_val	avg_log2FC	p_val_adj
[truncated: 2,385 more rows]
