# Supplementary material for: Microglial heterogeneity: influence of human 2D, 3D, and co-culture models on gene expression and immune function
Source: Front Cell Neurosci. 2026 Feb 11;20:1770518. doi: 10.3389/fncel.2026.1770518 (PMC12932485; doi:10.3389/fncel.2026.1770518)
Supplement: Supplementary Table 4 — Shows cluster-specific gene expression in 3D co-culture MDMi. [file Table_4.xlsx]

## Sheet: Clust_0_3D_MDMi
	p_val	avg_log2FC	p_val_adj
CYP27A1	0	1.86202	0
APOC1	0	2.53187	0
NUPR1	0	1.90296	0
APOE	0	1.70416	0
FGR	0	1.22407	0
ACP5	0	1.43737	0
KIAA0930	0	1.61384	0
LIPA	0	1.34523	0
CD9	0	1.22257	0
LGALS3	0	1.20747	0
LYZ	0	1.43182	0
VAT1	1.30833e-293	0.863613	2.36572e-289
CTSD	3.1657e-291	1.0015	5.72422e-287
CD48	1.32075e-282	1.45274	2.38819e-278
LY6E	7.48143e-277	1.3549	1.35279e-272
PHGDH	2.5626e-267	2.28585	4.63369e-263
F13A1	3.03327e-262	-4.77615	5.48476e-258
PLIN2	9.82221e-262	2.26788	1.77605e-257
CD68	7.76011e-256	0.566416	1.40318e-251
TDRD3	9.36546e-243	1.13598	1.69346e-238
CTSS	6.87362e-240	0.766178	1.24289e-235
CSTB	3.98306e-237	0.858386	7.20218e-233
USF2	8.75472e-234	0.786067	1.58303e-229
ASAH1	2.40259e-232	0.821408	4.34436e-228
CYB561A3	1.27872e-228	1.42286	2.31218e-224
NRP1	9.79293e-228	-1.14408	1.77076e-223
SEL1L3	1.42083e-226	1.3658	2.56915e-222
TRIB3	1.47285e-223	1.6408	2.66321e-219
ACTB	3.25301e-221	-1.11184	5.8821e-217
GPNMB	1.16885e-218	0.921236	2.11352e-214
IFI30	1.64605e-214	0.686444	2.97638e-210
CSF1R	1.79236e-213	-1.29495	3.24094e-209
GDF15	6.86203e-213	1.67633	1.24079e-208
STAB1	2.24094e-211	-3.68898	4.05206e-207
P2RX7	1.0143e-209	0.832603	1.83406e-205
HERPUD1	7.82959e-209	1.02939	1.41575e-204
PLPP3	1.81294e-208	1.27839	3.27815e-204
ARF4	4.1223e-206	1.06251	7.45395e-202
GM2A	3.9995e-205	0.875488	7.2319e-201
JAKMIP2	3.12051e-204	1.72641	5.6425e-200
SLC26A11	6.03378e-201	1.06249	1.09103e-196
MGST1	1.95992e-200	1.71756	3.54392e-196
UGCG	2.35661e-200	1.50303	4.26122e-196
WARS	3.23479e-200	1.02277	5.84916e-196
CD52	1.61131e-196	1.61722	2.91357e-192
FABP3	9.07808e-194	1.62425	1.6415e-189
TGFBI	4.08053e-192	-1.55312	7.37842e-188
SEPHS2	1.98748e-189	0.961003	3.59375e-185
DCSTAMP	2.60114e-188	1.27597	4.70337e-184
GPX4	2.08834e-186	0.619706	3.77614e-182
PPARG	3.35248e-181	1.43139	6.06196e-177
RNF187	3.88237e-179	1.13383	7.0201e-175
CERT1	4.17991e-179	0.856368	7.55812e-175
DDIT3	7.49419e-179	1.21988	1.3551e-174
ATF4	2.71966e-178	0.927062	4.9177e-174
LRPAP1	2.2903e-176	0.837832	4.14132e-172
CCL13	2.60271e-176	-2.85237	4.70621e-172
SERINC2	6.7587e-176	1.39869	1.22211e-171
UCHL1	8.05659e-173	2.56582	1.45679e-168
SLC29A3	1.13994e-170	1.10044	2.06125e-166
KCNAB2	1.43168e-167	0.806628	2.58877e-163
MICAL1	3.86822e-167	0.850942	6.99452e-163
PLD3	8.15887e-166	0.51827	1.47529e-161
TFRC	1.26865e-165	0.659882	2.29397e-161
BIRC7	1.6366e-165	1.72041	2.9593e-161
TBC1D2	2.47965e-163	0.986461	4.4837e-159
FOLR2	3.35755e-163	-3.04718	6.07112e-159
LTA4H	2.36817e-161	0.711499	4.28213e-157
LITAF	6.84255e-161	0.537795	1.23727e-156
ALDH1L2	2.20575e-160	1.41491	3.98843e-156
CD37	3.78754e-159	0.65088	6.84862e-155
B4GALT5	3.88638e-159	1.13547	7.02736e-155
CFD	2.95437e-157	1.18053	5.34209e-153
ZFP36L1	4.33896e-157	-1.3169	7.84571e-153
GCHFR	5.88874e-156	1.02307	1.0648e-151
EIF1	4.44295e-155	0.637718	8.03374e-151
XPOT	1.52399e-154	1.03754	2.75567e-150
VEGFB	1.74825e-154	0.653505	3.16118e-150
CTSC	2.35778e-154	-1.45763	4.26333e-150
ALDH5A1	3.35872e-152	1.722	6.07324e-148
ZNF358	2.47622e-151	1.12029	4.4775e-147
TLR2	1.89085e-149	-1.33891	3.41904e-145
SLC29A1	2.37271e-148	0.935279	4.29033e-144
PSAT1	3.85397e-145	1.65746	6.96875e-141
ACAA2	1.25102e-144	0.854672	2.26209e-140
ZNF385A	6.75478e-144	0.597196	1.2214e-139
PCMTD1	9.6376e-143	0.795876	1.74267e-138
CD4	1.84962e-142	-0.849196	3.34449e-138
CD163	6.11069e-140	-1.75824	1.10494e-135
TMEM140	6.43704e-140	0.963753	1.16395e-135
ECM1	1.03184e-139	-1.62417	1.86577e-135
CCPG1	1.28754e-139	0.866261	2.32813e-135
GPR34	9.6488e-139	-2.72912	1.7447e-134
MAF1	1.59597e-138	0.647538	2.88583e-134
MYDGF	1.07549e-137	0.605131	1.9447e-133
PLTP	3.95017e-137	-1.48001	7.1427e-133
HEXB	6.51937e-137	0.583341	1.17883e-132
IL1R1	1.10369e-136	1.34632	1.99569e-132
FTH1	6.94039e-136	0.267931	1.25496e-131
LPCAT1	8.87128e-136	0.982036	1.6041e-131
UBE2J1	1.08924e-135	0.698682	1.96956e-131
SCCPDH	6.8878e-135	1.12324	1.24545e-130
ATP6V1F	4.47133e-134	0.620219	8.08506e-130
RTN3	6.82816e-134	0.516639	1.23467e-129
CLIP4	1.04609e-133	0.789248	1.89154e-129
FDX1	6.07566e-133	1.10161	1.0986e-128
RNF13	1.13848e-132	0.643348	2.0586e-128
P2RY6	4.8327e-132	-2.80612	8.73848e-128
TREM2	1.09046e-131	1.19427	1.97176e-127
SPRED1	1.51163e-131	-1.35291	2.73333e-127
RABAC1	3.69181e-130	0.725127	6.67554e-126
ARHGDIB	8.55266e-130	-0.900699	1.54649e-125
ALDH1A1	1.29839e-129	1.03321	2.34775e-125
COLEC12	1.77988e-128	-1.18505	3.21839e-124
RTN4R	2.4389e-128	1.6843	4.41001e-124
GMPR	4.56341e-128	1.50112	8.25157e-124
SERP1	1.60328e-127	0.685106	2.89905e-123
SLCO2B1	5.75815e-126	-1.48684	1.04119e-121
CORO1A	9.65888e-126	-2.31562	1.74652e-121
SNTB1	1.03548e-124	0.832012	1.87235e-120
PTGS1	3.42328e-124	-1.72335	6.18998e-120
FXYD5	1.59132e-123	0.439438	2.87742e-119
PHACTR1	1.07566e-122	1.39521	1.94501e-118
CEBPG	4.02027e-122	0.877583	7.26945e-118
SOAT1	9.42516e-122	0.708598	1.70426e-117
BRI3	9.81464e-122	0.375568	1.77468e-117
S100A11	2.11212e-121	0.422779	3.81914e-117
IVNS1ABP	2.74482e-121	-0.878666	4.96318e-117
ALOX5AP	3.19115e-121	-1.909	5.77024e-117
TMEM138	5.47209e-121	0.964651	9.89464e-117
CDCA7L	2.07629e-120	1.15602	3.75435e-116
ACTG1	1.58278e-119	-0.854123	2.86198e-115
PLA2G7	1.68444e-118	0.668489	3.04581e-114
DENND2D	2.32959e-117	0.953466	4.21237e-113
RALA	3.51454e-117	0.756996	6.35499e-113
CCL5	3.55026e-117	-4.43467	6.41958e-113
TRAM1	6.02784e-117	0.54926	1.08995e-112
IARS	7.54548e-117	1.10561	1.36437e-112
SLC39A8	6.83466e-116	-1.88445	1.23584e-111
CD163L1	8.31646e-116	-3.70887	1.50378e-111
OLFML3	1.23276e-115	-4.50821	2.22907e-111
CDKN2B	1.4694e-115	1.19642	2.65698e-111
MPEG1	2.31619e-115	-2.22862	4.18813e-111
CDK4	6.54691e-115	0.74271	1.18381e-110
EPAS1	1.04974e-114	0.722286	1.89815e-110
DNASE2	2.22016e-114	0.70992	4.01449e-110
YBX1	2.38371e-114	0.537239	4.31022e-110
DERL1	2.09544e-113	0.676412	3.78897e-109
RAB20	2.27216e-113	0.836029	4.10853e-109
TMEM70	2.39666e-112	1.04886	4.33365e-108
CMKLR1	6.62183e-112	-1.77144	1.19736e-107
CALU	7.0115e-112	0.627852	1.26782e-107
MS4A6A	2.28131e-111	-2.07585	4.12506e-107
BCL2A1	5.36033e-111	0.329861	9.69254e-107
TDP2	1.74462e-110	0.72362	3.15463e-106
CCRL2	1.88473e-109	1.12979	3.40797e-105
CXCL16	5.80261e-109	0.568405	1.04923e-104
RRAGD	2.58878e-108	0.760503	4.68104e-104
NOP10	1.36937e-107	0.605365	2.47609e-103
BHLHE41	2.8683e-107	0.619892	5.18646e-103
ATP6V0D2	1.33435e-106	0.7477	2.41277e-102
NTAN1	2.12362e-106	0.764805	3.83994e-102
CAMP	2.48571e-106	1.34224	4.49466e-102
SPARC	6.22726e-106	0.77245	1.12601e-101
CTSF	6.62073e-106	1.00957	1.19716e-101
AGPS	1.60861e-104	0.718217	2.90869e-100
PID1	3.89192e-104	-2.26425	7.03736e-100
CYSTM1	7.76111e-104	0.802229	1.40336e-99
CIB1	8.48537e-104	0.686014	1.53432e-99
CDA	1.13993e-103	0.761946	2.06122e-99
NDUFV2	4.32012e-103	-1.07123	7.81165e-99
ALDH2	6.48375e-103	0.647248	1.17239e-98
TMEM263	2.00881e-102	0.809051	3.63233e-98
ARHGAP18	2.41707e-102	-0.902576	4.37055e-98
RNASE1	1.40916e-101	-4.34863	2.54805e-97
MMP9	2.04515e-101	-1.72658	3.69803e-97
ACOT13	2.15061e-101	0.796918	3.88874e-97
KDELR2	2.43203e-101	0.720694	4.3976e-97
KCTD12	2.61731e-101	-0.979907	4.73261e-97
FXYD6	5.77057e-101	1.3295	1.04343e-96
TTC3	8.65448e-101	0.507594	1.5649e-96
CISD2	1.79819e-100	0.764094	3.25149e-96
ATP8B4	3.0348e-100	-2.00739	5.48752e-96
SEC13	9.34418e-100	0.72786	1.68962e-95
MRC1	1.13731e-99	-0.78683	2.05648e-95
SEC22B	1.79788e-99	0.613368	3.25093e-95
BCAP31	1.90058e-99	0.43165	3.43662e-95
CHPT1	9.53954e-99	0.962196	1.72494e-94
RNF145	3.13896e-98	0.709803	5.67587e-94
COX7A2L	4.07467e-98	0.621545	7.36782e-94
FCGR2B	4.7252e-98	-2.45791	8.5441e-94
ITGAL	1.04463e-97	0.652941	1.88889e-93
EIF4EBP1	4.12066e-97	0.658885	7.45097e-93
RARRES1	4.38048e-97	2.23357	7.92078e-93
PLXND1	4.73223e-97	-0.724445	8.55682e-93
LONP1	6.15197e-97	0.694124	1.1124e-92
HS3ST2	7.49741e-97	2.00969	1.35568e-92
DYRK2	9.38638e-97	0.741393	1.69724e-92
OAZ1	1.00795e-95	0.32758	1.82257e-91
KCP	1.12304e-95	1.38804	2.03067e-91
COPG1	3.25446e-95	0.53756	5.88472e-91
GRINA	1.54284e-94	0.373072	2.78976e-90
OLFML2B	2.64161e-94	-2.49094	4.77655e-90
UBB	4.24345e-94	0.618322	7.67301e-90
GSN	1.01875e-93	-0.796674	1.8421e-89
RTN1	1.1807e-93	-1.50261	2.13494e-89
SORT1	1.28148e-93	0.698505	2.31717e-89
ST14	1.64505e-93	0.809339	2.97458e-89
CLLU1OS	6.21084e-93	-2.0986	1.12304e-88
SLC38A2	7.6158e-93	0.585495	1.37709e-88
GPX3	7.79846e-93	0.897159	1.41012e-88
MARCKS	9.99875e-93	-0.898255	1.80797e-88
KCNMA1	5.4392e-92	0.674301	9.83516e-88
HM13	9.29921e-92	0.509886	1.68148e-87
CLGN	1.13156e-91	2.89991	2.04608e-87
KLHDC8B	1.19836e-91	1.15028	2.16688e-87
TMEM106A	1.37641e-91	-1.73314	2.48883e-87
TXNDC5	4.90862e-91	0.668054	8.87576e-87
STX5	5.02705e-91	0.664935	9.08992e-87
AP1B1	5.27176e-91	-1.0513	9.53239e-87
TMEM91	9.06077e-91	1.36387	1.63837e-86
TRAK2	2.53767e-90	0.92416	4.58861e-86
ITGA3	2.93726e-90	1.49135	5.31116e-86
IGFBP4	4.31123e-90	-2.2765	7.79557e-86
MFSD2A	8.69725e-90	1.01194	1.57264e-85
JTB	1.09497e-89	0.645734	1.97992e-85
ADAM8	1.78552e-89	-1.75104	3.22859e-85
HK3	2.33814e-89	-1.35492	4.22782e-85
SNHG32	3.09406e-89	0.736826	5.59468e-85
ACSL1	3.57887e-89	0.544786	6.47131e-85
MRAS	5.33056e-89	0.999366	9.63873e-85
TMEM251	2.72336e-88	0.576171	4.92439e-84
RNASE6	4.20484e-88	-1.34024	7.6032e-84
SCD	4.91146e-88	0.528348	8.8809e-84
ECH1	3.0919e-87	0.586717	5.59077e-83
NDUFAF3	4.06951e-87	0.598949	7.35849e-83
FCGBP	4.15513e-87	-3.42339	7.5133e-83
RAB27A	1.14488e-86	0.824332	2.07018e-82
FABP5	1.22894e-86	0.749911	2.22217e-82
S100A6	1.36293e-86	0.346403	2.46446e-82
YIF1A	1.58747e-86	0.744383	2.87047e-82
MCEMP1	1.76959e-86	1.16961	3.19977e-82
SMIM14	5.50631e-86	0.798019	9.9565e-82
DENND4C	1.1365e-85	0.450109	2.05502e-81
TMEM33	4.25293e-85	0.527075	7.69015e-81
IL3RA	7.30927e-85	1.08001	1.32166e-80
SLC1A5	4.00945e-84	0.597953	7.24989e-80
ACBD3	5.11406e-84	0.592865	9.24725e-80
RDH10	1.23342e-83	1.02523	2.23026e-79
SAMSN1	1.55188e-83	-1.96089	2.80611e-79
LGI2	2.17797e-83	-3.00727	3.93821e-79
GFPT1	3.61469e-83	0.889134	6.53609e-79
AMPD3	1.17678e-82	-1.50775	2.12786e-78
CAMK1	2.54411e-82	-1.18844	4.60027e-78
GNA15	1.06451e-81	-1.11813	1.92484e-77
MID1IP1	2.44345e-81	0.660529	4.41825e-77
LMNA	2.52226e-81	-0.762374	4.56075e-77
DNASE2B	2.88628e-81	1.98856	5.21897e-77
SARDH	4.82841e-81	1.11553	8.73072e-77
NLRC4	7.88037e-81	0.878451	1.42493e-76
IFRD1	8.3044e-81	0.789351	1.5016e-76
SELPLG	8.81015e-81	-1.16416	1.59305e-76
THBD	8.95806e-81	-2.8631	1.6198e-76
PLEC	3.03066e-80	-0.962952	5.48003e-76
RNPEPL1	5.6848e-80	0.465335	1.02793e-75
DNAJB9	7.26897e-80	0.645524	1.31437e-75
EIF4B	1.39963e-79	0.498857	2.53081e-75
SHMT2	1.45338e-79	1.01337	2.628e-75
EVI2B	5.1869e-79	0.499771	9.37895e-75
CDC42EP3	7.14974e-79	0.837125	1.29282e-74
CHST11	7.32754e-79	0.465938	1.32497e-74
NIBAN2	7.7629e-79	-0.937877	1.40369e-74
IL21R	1.65206e-78	-1.61476	2.98725e-74
CH25H	2.13171e-78	-1.66351	3.85457e-74
ZFYVE16	2.25766e-78	0.416429	4.0823e-74
ABR	3.48193e-78	0.462123	6.29602e-74
HDLBP	4.40534e-78	0.486602	7.96574e-74
DCAF7	6.44716e-78	0.539214	1.16578e-73
FBP1	1.41887e-77	0.232595	2.56561e-73
SELENOF	1.4663e-77	0.467116	2.65137e-73
ANAPC16	1.79756e-77	0.560812	3.25035e-73
CREB3	2.37226e-77	0.7151	4.28953e-73
CD200R1	3.02444e-77	-2.92481	5.4688e-73
DCUN1D3	7.32568e-77	-1.38226	1.32463e-72
SEL1L	7.38966e-77	0.514522	1.3362e-72
HADHB	1.16238e-76	0.535512	2.10181e-72
STK24	1.52343e-76	0.471848	2.75467e-72
MBD2	1.70683e-76	0.47443	3.08628e-72
TMED2	2.04633e-76	0.572791	3.70017e-72
TIMP1	3.75261e-76	-1.28096	6.78548e-72
IL7R	5.32662e-76	-2.18385	9.6316e-72
DNMT1	6.73225e-76	-1.56385	1.21733e-71
PSAP	1.04748e-75	0.301366	1.89405e-71
GFRA2	1.17635e-75	-4.12122	2.12707e-71
IGSF21	1.29068e-75	-2.07026	2.3338e-71
SRPRA	1.34686e-75	0.535554	2.43539e-71
BLOC1S2	1.88268e-75	0.727903	3.40426e-71
TMEM208	1.91149e-75	0.708125	3.45635e-71
C3AR1	4.1256e-75	-0.780841	7.45992e-71
DOCK10	9.42329e-75	-1.29561	1.70392e-70
CIITA	1.79389e-74	-1.61097	3.24371e-70
ARF1	2.30047e-74	0.406708	4.15971e-70
SCN9A	3.48576e-74	-1.77019	6.30296e-70
IER3IP1	8.60725e-74	0.741977	1.55636e-69
GPR68	1.03563e-73	-1.96723	1.87263e-69
TM4SF19	1.16956e-73	0.868424	2.11479e-69
TMEM258	3.23322e-73	0.594443	5.84631e-69
DENND11	3.70223e-73	-1.06053	6.69437e-69
SRPRB	4.87927e-73	0.617512	8.8227e-69
MTHFS	5.1938e-73	0.823042	9.39143e-69
ISCU	7.72123e-73	0.379257	1.39615e-68
EIF4EBP2	8.51519e-73	0.488191	1.53972e-68
ENPP2	1.19544e-72	-4.68617	2.16159e-68
FAM20C	1.20792e-72	0.627154	2.18416e-68
VTI1B	7.82659e-72	0.529187	1.4152e-67
ALKBH7	1.09497e-71	0.553427	1.97993e-67
ADA2	1.1441e-71	0.360444	2.06875e-67
TOMM5	1.29712e-71	0.660277	2.34545e-67
AVPI1	2.03397e-71	0.645398	3.67782e-67
ARL1	2.40858e-71	0.668222	4.3552e-67
ITPR2	2.71231e-71	-1.21593	4.9044e-67
TNFRSF14	2.73124e-71	0.476179	4.93862e-67
AP2A2	3.27257e-71	-1.16426	5.91746e-67
MAP1LC3B	3.9867e-71	0.570802	7.20875e-67
PROCR	4.43259e-71	-2.54005	8.01502e-67
SULF2	5.47229e-71	0.861577	9.89499e-67
HTRA4	6.3508e-71	1.2263	1.14835e-66
BBC3	1.34922e-70	0.595441	2.43965e-66
MMP12	1.42555e-70	-3.08953	2.57768e-66
ATG101	2.16305e-70	0.766699	3.91122e-66
SLC4A7	6.77144e-70	-1.38609	1.22441e-65
MTSS1	7.47168e-70	-2.29035	1.35103e-65
NDUFB9	1.639e-69	0.46853	2.96363e-65
C1QC	1.70153e-69	-0.823259	3.07671e-65
CMPK1	2.2438e-69	0.384592	4.05724e-65
TMEM243	2.80872e-69	0.62275	5.07872e-65
MTHFD2	3.78368e-69	0.4114	6.84165e-65
TMEM268	7.83314e-69	0.819071	1.41639e-64
LCP1	1.18509e-68	-0.453344	2.14288e-64
COMMD9	3.1644e-68	0.551493	5.72187e-64
RNASEK	8.01831e-68	0.364967	1.44987e-63
PRAM1	2.00416e-67	1.42958	3.62393e-63
ERLEC1	2.0377e-67	0.566662	3.68456e-63
GLRX	2.26737e-67	0.510263	4.09985e-63
PBRM1	2.46957e-67	0.495079	4.46548e-63
AHCYL1	2.73851e-67	0.492211	4.95177e-63
ID3	3.92398e-67	-1.80097	7.09535e-63
ABHD2	6.67522e-67	0.537906	1.20701e-62
LPAR6	1.00885e-66	-1.61047	1.82421e-62
EIF5	1.03016e-66	0.444269	1.86274e-62
ATP6V0B	1.94823e-66	0.393471	3.52278e-62
OPTN	3.09332e-66	0.526753	5.59335e-62
CD93	4.72014e-66	-4.61447	8.53495e-62
PCK2	5.41031e-66	0.590482	9.78292e-62
MLPH	6.65099e-66	1.51792	1.20263e-61
DEXI	1.8277e-65	0.861079	3.30485e-61
CAMLG	1.86738e-65	0.611701	3.3766e-61
NRP2	1.92165e-65	-0.903596	3.47473e-61
FGL2	2.08629e-65	-1.31197	3.77242e-61
TMED3	2.18271e-65	0.660284	3.94678e-61
DPH3	3.20891e-65	0.641194	5.80234e-61
PDE3B	8.10307e-65	0.951209	1.4652e-60
PGRMC2	1.06604e-64	0.602476	1.92762e-60
NME2	1.197e-64	0.395995	2.16442e-60
PDGFB	2.34035e-64	-3.35566	4.23182e-60
YIPF4	3.78801e-64	0.554653	6.84949e-60
MAFB	5.16053e-64	-1.30942	9.33127e-60
LTBP3	9.65342e-64	0.620039	1.74553e-59
SEC61A1	1.06933e-63	0.459847	1.93356e-59
WDR83OS	1.11839e-63	0.485885	2.02227e-59
ZNF219	1.14432e-63	0.676634	2.06916e-59
CISH	1.44062e-63	-0.893418	2.60494e-59
ABHD5	1.71565e-63	0.757692	3.10224e-59
MFSD6	2.83278e-63	0.812445	5.12224e-59
RHOG	3.00049e-63	-0.55751	5.42548e-59
SPP1	3.96813e-63	-2.82176	7.17517e-59
EIF2A	4.53622e-63	0.51338	8.20239e-59
LTBP2	1.69086e-62	-2.50914	3.05742e-58
DUSP6	1.77644e-62	-1.23543	3.21216e-58
WIPI1	2.01873e-62	0.659943	3.65026e-58
DEF6	2.67779e-62	-1.8229	4.84198e-58
GPR141	3.19416e-62	-1.66027	5.77568e-58
CLINT1	4.18468e-62	0.573609	7.56674e-58
PXDC1	4.77564e-62	0.581625	8.63531e-58
CDKN1A	5.66219e-62	0.418176	1.02384e-57
SLC7A1	7.38936e-62	0.725079	1.33614e-57
FCHO2	1.38153e-61	0.411176	2.49808e-57
LSP1	1.491e-61	0.484639	2.69602e-57
SLC7A8	1.66973e-61	-1.53715	3.0192e-57
ACE	1.90182e-61	0.434402	3.43887e-57
RAB7A	2.34884e-61	0.451708	4.24718e-57
CSF2RA	3.00994e-61	-0.802956	5.44258e-57
CAPG	3.22578e-61	0.264219	5.83285e-57
AGA	3.48271e-61	0.821396	6.29743e-57
MBOAT7	4.60585e-61	0.614831	8.32829e-57
ZFP36L2	6.58722e-61	-0.644333	1.1911e-56
G0S2	6.90622e-61	0.698709	1.24878e-56
LILRB2	8.82342e-61	-0.972938	1.59545e-56
NSMAF	1.36631e-60	0.611623	2.47056e-56
COPRS	1.46994e-60	0.510788	2.65794e-56
CCR5	1.49463e-60	0.602896	2.7026e-56
CHI3L1	1.69251e-60	0.502637	3.0604e-56
FAM89A	2.15249e-60	1.46885	3.89213e-56
BCL2L13	3.40302e-60	0.492404	6.15334e-56
MFNG	4.91498e-60	0.642923	8.88727e-56
TMED5	5.2904e-60	0.469588	9.5661e-56
CLEC5A	6.73443e-60	-1.50284	1.21772e-55
DACT1	7.13234e-60	1.01314	1.28967e-55
SYS1	9.21706e-60	0.708904	1.66663e-55
ZEB2	9.35358e-60	-0.632338	1.69131e-55
HSD3B7	1.29904e-59	0.66028	2.34893e-55
IGF2R	1.32916e-59	0.371482	2.40339e-55
FRMD4A	1.48231e-59	-1.09834	2.68031e-55
CERCAM	1.87983e-59	0.78803	3.39912e-55
AARS	1.95124e-59	0.591471	3.52823e-55
IFT20	1.95819e-59	0.642647	3.5408e-55
CCL18	2.10348e-59	0.328609	3.80351e-55
CD83	2.28331e-59	0.23723	4.12867e-55
HVCN1	2.40882e-59	0.543811	4.35563e-55
PELI3	2.81826e-59	0.952525	5.09598e-55
SEC11C	3.39522e-59	0.725944	6.13924e-55
SGK1	4.1044e-59	0.301152	7.42158e-55
TMEM38B	4.73686e-59	0.31531	8.56519e-55
GSTO1	6.75298e-59	0.363414	1.22107e-54
CLDN1	9.63837e-59	-2.68343	1.74281e-54
FMNL1	9.91026e-59	-0.635635	1.79197e-54
FIS1	1.43453e-58	0.454593	2.59392e-54
PSMA7	1.63051e-58	0.440677	2.94829e-54
CHIT1	1.76519e-58	1.13612	3.19181e-54
TMEM173	1.99921e-58	-1.20932	3.61498e-54
TTYH3	2.07879e-58	-0.623671	3.75887e-54
BASP1	4.69892e-58	0.462753	8.49658e-54
GPR183	5.66731e-58	-1.14257	1.02476e-53
AQP9	6.4695e-58	0.492272	1.16982e-53
TRAPPC6A	6.65684e-58	0.700737	1.20369e-53
STX7	6.97194e-58	0.427683	1.26067e-53
ACOT4	8.78313e-58	2.01759	1.58817e-53
SARAF	1.05985e-57	0.469631	1.91642e-53
TBC1D10C	1.07712e-57	1.46682	1.94764e-53
ITGB1BP1	1.57097e-57	0.572076	2.84062e-53
GLA	2.112e-57	0.564049	3.81891e-53
ITGAM	2.1656e-57	-0.592703	3.91583e-53
LRRC59	2.21981e-57	0.534942	4.01385e-53
SULT1C2	3.79724e-57	0.88266	6.86618e-53
ST8SIA4	4.776e-57	-1.54067	8.63597e-53
FCGR2A	5.77722e-57	-0.926303	1.04464e-52
WWP1	6.01535e-57	-1.55425	1.0877e-52
PELI2	6.88589e-57	1.02044	1.24511e-52
HSPA9	7.28442e-57	0.660314	1.31717e-52
EEF2	7.48139e-57	0.230967	1.35278e-52
LILRB5	7.87189e-57	-1.90406	1.42339e-52
TCF4	1.09897e-56	-1.64472	1.98716e-52
CYP1B1	1.44156e-56	0.43873	2.60664e-52
GRB10	1.67363e-56	1.04135	3.02625e-52
GMPPB	1.77919e-56	0.652173	3.21713e-52
UBC	2.63009e-56	0.383043	4.75572e-52
DPEP2	3.10424e-56	0.531939	5.61309e-52
PLAU	3.41586e-56	-1.04871	6.17655e-52
GPCPD1	3.5398e-56	0.517844	6.40067e-52
CHDH	5.59598e-56	1.20704	1.01186e-51
GAS6	6.05211e-56	-2.0515	1.09434e-51
SPNS1	6.47193e-56	0.461055	1.17026e-51
TRIR	7.02979e-56	0.434113	1.27113e-51
CDS2	7.58655e-56	0.589105	1.3718e-51
BCKDHA	8.62812e-56	0.536084	1.56014e-51
CTNND1	8.63716e-56	-0.772281	1.56177e-51
DBI	1.11844e-55	0.485907	2.02236e-51
MCFD2	1.54244e-55	0.541889	2.78904e-51
MITF	2.84345e-55	0.380288	5.14153e-51
CREB5	2.91543e-55	-1.65877	5.27168e-51
SLC6A9	3.52606e-55	1.93394	6.37583e-51
UBE2R2	3.8936e-55	0.437392	7.0404e-51
UBE2B	4.62355e-55	0.480826	8.36031e-51
FCMR	6.64183e-55	2.56411	1.20098e-50
EIF4EBP3	6.67561e-55	0.921533	1.20708e-50
ENOSF1	6.73498e-55	0.807569	1.21782e-50
FARP1	6.87851e-55	0.830871	1.24377e-50
PRXL2B	7.28264e-55	0.630592	1.31685e-50
MANF	9.15845e-55	0.499865	1.65603e-50
NENF	1.36406e-54	0.535706	2.4665e-50
ELOC	1.6083e-54	0.744775	2.90813e-50
SPSB1	1.72186e-54	0.526721	3.11347e-50
SEC61G	1.79175e-54	0.699245	3.23983e-50
SELENOH	1.819e-54	0.464861	3.28912e-50
MBP	1.98964e-54	0.430639	3.59767e-50
ATP6V0D1	2.16435e-54	0.445441	3.91358e-50
SEC31A	2.42331e-54	0.360784	4.38184e-50
PPP1R11	2.97093e-54	0.582693	5.37203e-50
SLC39A7	4.68604e-54	0.433302	8.4733e-50
AIF1	4.70413e-54	-0.716449	8.506e-50
XBP1	4.841e-54	0.387718	8.75349e-50
ULK1	5.23952e-54	0.594915	9.4741e-50
HPCAL1	5.50051e-54	0.558405	9.94602e-50
P3H2	7.1008e-54	-4.04532	1.28397e-49
SARS	7.18485e-54	0.712666	1.29916e-49
IFIT2	7.94985e-54	0.605935	1.43749e-49
TXNRD1	9.31792e-54	0.524486	1.68487e-49
MPG	1.11774e-53	0.646396	2.02109e-49
SLC8A1	1.43704e-53	-0.889246	2.59846e-49
ARHGAP4	1.52993e-53	-1.0713	2.76642e-49
PTPRJ	1.9894e-53	-0.894515	3.59724e-49
C11orf24	2.21737e-53	0.592265	4.00945e-49
HSPA5	2.35621e-53	0.459872	4.26049e-49
RAB2A	4.43493e-53	0.44034	8.01925e-49
SNAP29	5.48296e-53	0.508158	9.9143e-49
MEGF9	6.52866e-53	0.771033	1.18051e-48
SETDB2	7.26161e-53	0.492049	1.31304e-48
RGL1	8.78239e-53	-1.67745	1.58803e-48
EMB	1.16403e-52	-2.53888	2.10479e-48
CD164	1.8386e-52	0.399429	3.32456e-48
ANTXR2	1.94488e-52	-1.35052	3.51672e-48
ALKBH5	2.33282e-52	0.401947	4.21821e-48
SP140	2.3462e-52	0.960577	4.24239e-48
MSRA	2.36712e-52	0.590457	4.28022e-48
TLR1	2.47761e-52	-0.924651	4.48002e-48
ETV5	3.11355e-52	-1.95645	5.62991e-48
SPIRE1	3.51834e-52	0.508883	6.36187e-48
NAPA	3.56627e-52	0.419907	6.44853e-48
PDGFA	4.05314e-52	1.2587	7.32888e-48
TGFBR1	4.81998e-52	-0.700443	8.7155e-48
MAF	4.99818e-52	-1.23521	9.03771e-48
ECHDC1	8.32585e-52	0.578421	1.50548e-47
EPB41L3	1.05259e-51	-0.774919	1.9033e-47
KDELR3	1.10576e-51	1.26682	1.99943e-47
STX3	1.18381e-51	0.46798	2.14057e-47
GLIPR2	1.24791e-51	0.458954	2.25646e-47
SPATA18	1.29299e-51	1.50629	2.33799e-47
SSR4	2.62144e-51	0.510405	4.74008e-47
AC118549.1	2.97542e-51	0.738668	5.38016e-47
PFN1	3.81945e-51	-0.354222	6.90634e-47
P4HB	4.68e-51	0.481966	8.46237e-47
FCER1G	6.69651e-51	-0.355284	1.21086e-46
CPM	8.84368e-51	0.501856	1.59911e-46
HCK	8.88226e-51	-0.460828	1.60609e-46
EPRS	1.25083e-50	0.419325	2.26174e-46
NANS	1.36877e-50	0.456055	2.47501e-46
SELENOS	1.54566e-50	0.485314	2.79486e-46
TCN2	1.80603e-50	0.69324	3.26566e-46
RUNX1	1.83171e-50	-1.00514	3.3121e-46
FBXO10	2.21448e-50	0.949291	4.00421e-46
SLC35F6	2.46244e-50	0.441957	4.45259e-46
SH3BP5L	2.63685e-50	0.594187	4.76796e-46
ATG13	2.81777e-50	0.527859	5.09508e-46
KLHDC2	2.90749e-50	0.532025	5.25732e-46
SERPING1	3.41002e-50	0.847836	6.16599e-46
IL13RA1	3.66604e-50	-0.813345	6.62893e-46
PABPC4	4.65655e-50	0.430079	8.41997e-46
MGAT1	5.94987e-50	0.285723	1.07586e-45
GABARAP	6.29632e-50	0.342446	1.1385e-45
DPYSL2	6.86497e-50	-0.470406	1.24132e-45
SLC6A12	8.32609e-50	1.20158	1.50552e-45
POLR3D	8.68527e-50	0.787321	1.57047e-45
GAL3ST4	9.03886e-50	-2.88629	1.63441e-45
TMEM167A	1.01266e-49	0.469289	1.8311e-45
KDELR1	1.10766e-49	0.505736	2.00286e-45
CALCOCO2	1.18918e-49	0.406937	2.15028e-45
SNX3	1.30149e-49	0.356994	2.35335e-45
KCMF1	2.0338e-49	0.407382	3.67751e-45
SEC11A	2.35999e-49	0.366864	4.26734e-45
UBA52	2.46324e-49	0.230548	4.45404e-45
GLIPR1	2.7866e-49	-1.05844	5.03874e-45
PCDH12	3.64899e-49	-4.6938	6.5981e-45
TXNL4A	3.83809e-49	0.382346	6.94004e-45
ADORA3	4.08673e-49	-3.94493	7.38962e-45
HSPA6	4.1323e-49	-1.95722	7.47203e-45
COPB2	4.71103e-49	0.348414	8.51848e-45
CHMP2B	5.36915e-49	0.523981	9.7085e-45
TMED10	5.38637e-49	0.425048	9.73963e-45
SLC31A1	6.91517e-49	0.365047	1.2504e-44
P2RX4	7.9537e-49	0.467222	1.43819e-44
NDUFB1	8.78916e-49	0.588833	1.58926e-44
PHLDA3	8.88986e-49	0.508122	1.60746e-44
CNPY2	1.16641e-48	0.517454	2.1091e-44
RASSF2	1.20566e-48	-1.13212	2.18007e-44
CANX	1.68418e-48	0.342895	3.04533e-44
MLEC	3.06595e-48	0.428289	5.54384e-44
TCP11L2	4.83608e-48	0.652746	8.7446e-44
CNPPD1	4.88085e-48	0.46798	8.82555e-44
CD209	5.20784e-48	-1.61281	9.41681e-44
SLC39A11	5.37972e-48	0.463804	9.7276e-44
CIR1	6.01507e-48	0.969654	1.08765e-43
TTC8	6.87912e-48	0.735153	1.24388e-43
GPR137B	6.89845e-48	0.475552	1.24738e-43
HSPA13	7.87259e-48	0.67678	1.42352e-43
CMIP	8.30588e-48	-0.941779	1.50187e-43
ARMCX2	8.73831e-48	1.08508	1.58006e-43
IMPA2	9.18952e-48	0.676834	1.66165e-43
TMSB10	1.05115e-47	0.215389	1.9007e-43
FAM174C	1.06161e-47	0.539	1.91959e-43
CCNG1	1.24641e-47	0.395555	2.25377e-43
UFM1	1.40336e-47	0.401942	2.53756e-43
EMD	1.86404e-47	0.507954	3.37056e-43
SH3BGRL	1.947e-47	0.283591	3.52057e-43
CARS2	2.16878e-47	0.552783	3.92159e-43
YIPF3	2.91256e-47	0.428341	5.26649e-43
EDF1	2.9257e-47	0.446493	5.29025e-43
GORASP2	2.93221e-47	0.45437	5.30202e-43
SERF2	2.95469e-47	0.35153	5.34266e-43
KDSR	3.19906e-47	0.456823	5.78454e-43
FNDC10	3.36375e-47	0.962255	6.08233e-43
DAB2	3.49497e-47	-0.45804	6.31961e-43
DOCK4	4.06036e-47	-0.820793	7.34194e-43
HRH1	4.62188e-47	-3.00369	8.35728e-43
PMP22	6.26492e-47	-1.42896	1.13282e-42
MYADM	6.84919e-47	0.522198	1.23847e-42
CYB5A	8.18943e-47	0.483071	1.48081e-42
DDHD1	9.28585e-47	0.512274	1.67907e-42
DUSP5	1.03147e-46	-1.82313	1.86511e-42
MMP2	1.05437e-46	0.61417	1.90652e-42
ANOS1	1.15567e-46	0.981349	2.08968e-42
CCL4	1.34405e-46	-3.71897	2.43031e-42
TMX4	1.49165e-46	0.582753	2.6972e-42
LPXN	1.49897e-46	0.376285	2.71043e-42
COPA	1.61688e-46	0.28696	2.92365e-42
ACTA2	2.13849e-46	0.703877	3.86682e-42
ITM2B	2.32321e-46	-0.672151	4.20084e-42
NUS1	2.4322e-46	0.356641	4.3979e-42
AFDN	2.49406e-46	-0.952419	4.50977e-42
CBX6	2.51344e-46	-0.858145	4.5448e-42
ATF3	2.9449e-46	0.730447	5.32497e-42
ICAM1	3.50141e-46	-1.097	6.33125e-42
GMPPA	4.92718e-46	0.614516	8.90933e-42
SMS	6.36915e-46	0.390669	1.15167e-41
VKORC1L1	6.37289e-46	0.639394	1.15235e-41
LAMP1	7.29489e-46	0.276353	1.31906e-41
RPN1	7.46818e-46	0.451894	1.3504e-41
ANXA11	9.28747e-46	0.276181	1.67936e-41
GRK6	1.04952e-45	0.706183	1.89774e-41
UBXN6	1.45503e-45	0.325841	2.63099e-41
OSTC	1.5721e-45	0.486249	2.84267e-41
GNG2	2.13291e-45	-3.47852	3.85673e-41
MAP3K20	2.13789e-45	0.734303	3.86573e-41
INHBA	2.2498e-45	-2.33849	4.06809e-41
MACF1	2.5624e-45	-0.905476	4.63334e-41
EGR1	3.59551e-45	0.918463	6.5014e-41
CYGB	4.27357e-45	2.33917	7.72746e-41
SLCO4C1	4.75548e-45	2.62814	8.59886e-41
MMP14	6.18124e-45	-0.469774	1.11769e-40
PAG1	6.5899e-45	0.505722	1.19159e-40
HBP1	8.27759e-45	0.371162	1.49675e-40
EIF1B	9.56946e-45	0.384679	1.73035e-40
MS4A4A	1.65463e-44	-0.988037	2.99189e-40
TMEM236	1.92642e-44	-0.920111	3.48335e-40
YPEL3	2.1028e-44	0.374376	3.80229e-40
QPRT	2.89142e-44	-2.28466	5.22827e-40
GOLPH3	3.1513e-44	0.358104	5.69818e-40
IRF8	3.20824e-44	0.38057	5.80115e-40
UBXN2B	3.27892e-44	0.598216	5.92894e-40
NUCB2	3.46468e-44	0.525753	6.26483e-40
HYOU1	3.9495e-44	0.397992	7.14149e-40
RAP2A	4.04741e-44	-0.491577	7.31853e-40
FCHSD2	4.74267e-44	-0.761441	8.57569e-40
ENO1	4.75423e-44	-0.535264	8.5966e-40
TXNDC11	4.96702e-44	0.429684	8.98136e-40
DDI2	5.13716e-44	0.676818	9.28902e-40
DHCR24	5.46175e-44	0.360587	9.87594e-40
SCIMP	5.78035e-44	1.09097	1.0452e-39
CD74	7.54077e-44	-0.628033	1.36352e-39
GHITM	8.80592e-44	0.393658	1.59229e-39
YKT6	8.83697e-44	0.427502	1.5979e-39
MEF2C	1.03516e-43	-1.66164	1.87177e-39
TRIQK	1.10974e-43	0.579411	2.00663e-39
SVIL	1.22509e-43	-1.54635	2.2152e-39
CES1	1.32242e-43	2.72062	2.3912e-39
SLC22A15	1.3434e-43	0.495017	2.42913e-39
SMPD2	1.34771e-43	0.869361	2.43694e-39
PNPLA2	1.94442e-43	0.382257	3.5159e-39
SPI1	2.26495e-43	0.200866	4.09548e-39
CTSB	2.70108e-43	-0.470411	4.88409e-39
ADAP2	2.7415e-43	-1.14874	4.95717e-39
MGST3	2.784e-43	0.316131	5.03403e-39
RILPL2	3.65864e-43	0.372781	6.61556e-39
TULP4	3.806e-43	0.486868	6.88201e-39
RACK1	4.37598e-43	0.248204	7.91265e-39
LGALSL	4.47888e-43	1.25274	8.09872e-39
PPP1R18	4.51955e-43	-0.503763	8.17225e-39
SQSTM1	5.67623e-43	0.337428	1.02638e-38
FUOM	6.18257e-43	0.462554	1.11793e-38
STAT2	6.7682e-43	0.357097	1.22383e-38
APOL2	8.63251e-43	0.385486	1.56093e-38
DDIT4	9.62449e-43	0.657811	1.7403e-38
SSR2	1.01886e-42	0.346068	1.8423e-38
NDRG2	1.02027e-42	-2.10966	1.84485e-38
GOLGA5	1.02673e-42	0.475563	1.85652e-38
SAMD4A	1.3598e-42	0.491433	2.45879e-38
SURF4	1.38773e-42	0.40908	2.50929e-38
TOMM7	1.82243e-42	0.281346	3.29531e-38
PYGB	1.85701e-42	0.423636	3.35785e-38
DPYD	2.11111e-42	-0.60357	3.8173e-38
CCNI	2.32005e-42	0.280083	4.19511e-38
GTPBP2	2.40324e-42	0.603037	4.34554e-38
TM9SF2	2.56131e-42	0.30214	4.63136e-38
CSF2RB	4.0705e-42	-0.914238	7.36027e-38
ARCN1	5.00292e-42	0.31489	9.04627e-38
OAS1	6.51663e-42	0.378105	1.17834e-37
TNFAIP8	7.64096e-42	-0.894321	1.38164e-37
RER1	9.74935e-42	0.360371	1.76288e-37
NARS	1.29826e-41	0.320014	2.34751e-37
TSPAN33	1.53733e-41	-0.823292	2.77981e-37
RASGEF1B	1.84248e-41	0.481435	3.33157e-37
RMDN3	1.84789e-41	0.546627	3.34136e-37
SNX27	1.95103e-41	0.385579	3.52786e-37
MBNL2	2.32502e-41	0.53399	4.2041e-37
SEMA4B	2.37282e-41	-1.64713	4.29053e-37
PDE8A	2.79808e-41	0.609314	5.05948e-37
RNH1	3.00367e-41	0.278283	5.43123e-37
DSE	3.48884e-41	-0.906653	6.30853e-37
MAGEH1	3.76339e-41	0.59009	6.80497e-37
DNAJC4	4.53987e-41	0.417724	8.20899e-37
BLCAP	4.554e-41	0.431021	8.23455e-37
IL1B	4.72632e-41	-4.18189	8.54613e-37
WDFY2	4.93521e-41	-1.60477	8.92384e-37
PMM2	5.00276e-41	0.625074	9.04598e-37
SCARB1	5.49172e-41	0.433869	9.93012e-37
TALDO1	6.37529e-41	0.330395	1.15278e-36
SLC35E1	1.12508e-40	0.481048	2.03437e-36
C16orf71	1.13004e-40	1.63453	2.04333e-36
TMCO3	1.3042e-40	0.480477	2.35826e-36
WDR13	1.5206e-40	0.446041	2.74955e-36
CD63	1.81426e-40	0.241124	3.28055e-36
LY96	1.83678e-40	0.315632	3.32126e-36
TNFRSF11A	1.95618e-40	-3.48618	3.53717e-36
OGDH	2.12257e-40	-0.808462	3.83803e-36
SORBS3	2.13712e-40	0.421975	3.86434e-36
SCARF1	2.34734e-40	-0.996277	4.24446e-36
INPP5K	2.79542e-40	0.522512	5.05468e-36
LIMK1	2.91907e-40	0.390511	5.27826e-36
SH3GLB1	3.05551e-40	0.30196	5.52496e-36
YIPF2	4.20758e-40	0.665141	7.60814e-36
GLRX2	4.25506e-40	0.532319	7.694e-36
FES	5.24452e-40	-1.19139	9.48314e-36
ITGAV	5.35189e-40	-0.937583	9.67728e-36
PAPSS1	5.39628e-40	-0.480586	9.75755e-36
UAP1	8.20412e-40	0.533479	1.48347e-35
VNN2	9.68468e-40	0.946504	1.75118e-35
SF3B5	1.10553e-39	0.395078	1.99903e-35
RHOQ	1.4718e-39	0.275766	2.66131e-35
EIF2AK3	1.69513e-39	0.635945	3.06514e-35
MDK	1.84183e-39	1.17233	3.33039e-35
ENTPD1	2.37232e-39	-1.37167	4.28963e-35
HS2ST1	2.51509e-39	0.406397	4.54779e-35
CCL2	3.26733e-39	-1.42248	5.90798e-35
PDK4	3.37585e-39	0.569575	6.10421e-35
PPDPF	3.40091e-39	0.264616	6.14953e-35
SEPTIN3	4.09657e-39	1.51544	7.40742e-35
SLC25A6	4.25791e-39	0.319658	7.69916e-35
GALNT12	4.99997e-39	1.51989	9.04094e-35
HMOX2	5.11684e-39	0.49474	9.25227e-35
NCF4	5.95364e-39	-0.995126	1.07654e-34
COL14A1	6.37645e-39	-4.88373	1.15299e-34
EGR2	6.4164e-39	0.388264	1.16021e-34
PRDX5	8.16268e-39	0.498766	1.47597e-34
SCYL1	8.60021e-39	0.38595	1.55509e-34
USO1	8.71993e-39	0.364431	1.57674e-34
ALDH3A2	9.26991e-39	0.369897	1.67618e-34
SNX8	1.00611e-38	-0.653033	1.81924e-34
C18orf32	1.10062e-38	0.407526	1.99014e-34
EGLN3	1.19424e-38	-2.59798	2.15943e-34
UBTD2	1.23464e-38	0.467928	2.23247e-34
TMEM37	1.30883e-38	0.523669	2.36663e-34
C1orf43	1.46794e-38	0.347083	2.65433e-34
C3	1.5305e-38	-1.3706	2.76745e-34
HAGH	1.62496e-38	0.416009	2.93825e-34
AKNA	1.65847e-38	0.378512	2.99884e-34
TRIB1	1.69496e-38	-1.58821	3.06483e-34
CCDC69	1.81635e-38	0.575273	3.28432e-34
CD40	2.21539e-38	-0.932672	4.00587e-34
G6PD	2.4631e-38	0.409073	4.45377e-34
CD300E	2.58837e-38	-1.27019	4.68029e-34
ATXN3	2.60614e-38	0.473705	4.71242e-34
MAN1A1	2.64018e-38	0.317328	4.77397e-34
TNC	2.72064e-38	-2.71334	4.91946e-34
S1PR1	2.94031e-38	-2.51186	5.31668e-34
MTMR14	3.05004e-38	0.353123	5.51507e-34
POLE3	3.05335e-38	0.495501	5.52106e-34
RCN1	3.58752e-38	0.471659	6.48696e-34
KDM7A	3.66971e-38	-1.07163	6.63556e-34
APOL4	4.25862e-38	-1.48775	7.70044e-34
YBX3	4.27956e-38	0.329998	7.7383e-34
PPIC	4.5629e-38	0.41897	8.25063e-34
BEX4	5.24144e-38	0.35997	9.47758e-34
ATP6AP2	6.29188e-38	-0.293939	1.1377e-33
PLEKHM2	6.96295e-38	0.25228	1.25904e-33
SNF8	7.29381e-38	0.477249	1.31887e-33
MFSD1	8.24736e-38	-0.413203	1.49129e-33
CAST	8.25659e-38	0.269957	1.49296e-33
CMTM3	8.56996e-38	-0.441146	1.54962e-33
HIST2H2BE	8.78339e-38	0.93587	1.58821e-33
THRA	9.04606e-38	0.515428	1.63571e-33
CCDC90B	9.46801e-38	0.583616	1.71201e-33
NLRP3	1.14713e-37	-2.70508	2.07424e-33
HRK	1.18226e-37	2.26793	2.13776e-33
PLCB2	1.19407e-37	-0.852241	2.15912e-33
TMED7	1.32296e-37	0.310096	2.39218e-33
PBDC1	1.3231e-37	0.438279	2.39244e-33
CCND1	1.6033e-37	-2.18758	2.89908e-33
ANP32B	1.79393e-37	0.405503	3.24379e-33
AMZ2	1.92037e-37	0.530412	3.47242e-33
SEC61B	2.06963e-37	0.454953	3.74231e-33
S100A13	2.39773e-37	0.680546	4.33557e-33
PRKAR2B	2.65342e-37	-1.61665	4.79791e-33
RAB1A	3.15909e-37	0.338851	5.71227e-33
ST13	3.96349e-37	0.466707	7.16678e-33
RAB13	3.98195e-37	0.305143	7.20017e-33
RAB32	4.3423e-37	0.411588	7.85175e-33
ADIPOR1	4.38609e-37	0.272859	7.93093e-33
SESN2	4.54202e-37	0.648658	8.21288e-33
IFNAR1	5.46555e-37	0.34705	9.88281e-33
LEPROTL1	6.05615e-37	0.415644	1.09507e-32
SNX6	6.39866e-37	-0.720291	1.15701e-32
MAPKAP1	6.91961e-37	0.367027	1.2512e-32
CDIPT	7.44778e-37	0.30928	1.34671e-32
TFEB	7.69886e-37	0.613743	1.39211e-32
MAPRE3	7.88045e-37	0.500401	1.42494e-32
PEPD	8.09813e-37	0.342194	1.4643e-32
LTC4S	8.94329e-37	-2.72096	1.61713e-32
H2AFZ	1.10734e-36	0.299721	2.00229e-32
C16orf58	1.16009e-36	0.440136	2.09767e-32
ADGRE5	1.19439e-36	-0.790793	2.1597e-32
GOLGA3	1.40119e-36	0.322517	2.53363e-32
DIP2B	1.53106e-36	-1.04987	2.76846e-32
FXYD2	1.67984e-36	0.975957	3.03749e-32
DEDD2	1.77713e-36	0.480598	3.2134e-32
B4GALT2	1.79685e-36	1.08743	3.24906e-32
SND1	1.86378e-36	0.341134	3.37009e-32
MLST8	2.21241e-36	0.50434	4.00049e-32
FBXO32	2.54624e-36	0.766885	4.60411e-32
LRRC8C	2.6683e-36	-1.30766	4.82482e-32
OTULINL	2.75189e-36	-0.90525	4.97597e-32
ZDHHC3	3.03928e-36	0.469191	5.49563e-32
STK38L	3.3737e-36	-1.15476	6.10033e-32
IMP4	4.22004e-36	0.46891	7.63067e-32
KIAA0100	8.85302e-36	-0.48929	1.6008e-31
RGS12	9.34825e-36	0.545251	1.69035e-31
PES1	1.04383e-35	0.521687	1.88745e-31
AP1AR	1.11709e-35	0.428791	2.01992e-31
TJP1	1.44909e-35	0.880763	2.62025e-31
CDK2AP2	1.54118e-35	0.868846	2.78677e-31
ARRDC4	1.55804e-35	0.465209	2.81724e-31
LACTB2	1.68631e-35	0.506332	3.04919e-31
ANKRD22	1.68641e-35	-2.84396	3.04936e-31
GIMAP8	1.87565e-35	-1.86668	3.39155e-31
MNDA	2.14015e-35	-0.655167	3.86983e-31
GPR84	2.17144e-35	-2.1149	3.92639e-31
ADGRE3	2.68649e-35	2.00392	4.8577e-31
FAIM	3.28469e-35	0.652515	5.93938e-31
ZFYVE26	3.39018e-35	0.33852	6.13012e-31
NPRL2	4.08776e-35	0.629428	7.39149e-31
HS6ST1	4.17841e-35	0.808671	7.5554e-31
TRMT2A	4.78237e-35	0.469466	8.64749e-31
GARS	5.1354e-35	0.576628	9.28584e-31
EIF3H	5.42339e-35	0.289035	9.80657e-31
METTL9	6.57592e-35	0.336392	1.18906e-30
TBC1D20	7.46703e-35	0.445023	1.35019e-30
SELENOM	8.45399e-35	0.602615	1.52865e-30
CELSR1	8.46814e-35	0.365076	1.53121e-30
BET1L	9.1284e-35	0.390067	1.6506e-30
KRTCAP2	1.10667e-34	0.312988	2.00108e-30
CAMK1D	1.15466e-34	0.412144	2.08785e-30
C9orf16	1.68001e-34	0.408584	3.0378e-30
LACC1	1.69687e-34	-1.096	3.06827e-30
MSR1	1.86324e-34	0.272349	3.36911e-30
TXNIP	1.89994e-34	0.383403	3.43546e-30
KCNJ5	1.90359e-34	0.679963	3.44207e-30
RING1	2.01458e-34	0.449874	3.64276e-30
SIRPA	2.24285e-34	0.274382	4.05553e-30
P2RX1	2.68544e-34	0.931438	4.85582e-30
PPIL6	2.81071e-34	1.65625	5.08232e-30
YPEL4	2.83016e-34	0.571522	5.1175e-30
SLC44A2	2.92253e-34	0.677285	5.28452e-30
BUD31	3.2899e-34	0.399691	5.9488e-30
SAR1B	3.58329e-34	0.457076	6.47931e-30
ABHD4	4.0116e-34	0.785012	7.25377e-30
CALR	4.53727e-34	0.277059	8.20429e-30
ATP2A3	4.71078e-34	0.605097	8.51804e-30
FAM210B	5.25008e-34	0.40971	9.49319e-30
C1QA	5.83519e-34	-0.439765	1.05512e-29
MKNK1	6.04568e-34	-0.811231	1.09318e-29
SDHB	6.27769e-34	0.289007	1.13513e-29
FLT1	6.37279e-34	-1.90364	1.15233e-29
PRNP	6.53718e-34	0.268705	1.18205e-29
CYTH4	6.94136e-34	-0.692909	1.25514e-29
FAM50A	7.57392e-34	0.353873	1.36952e-29
ACP1	7.64846e-34	0.622183	1.38299e-29
ARFGAP3	8.01049e-34	0.321798	1.44846e-29
PDIA5	8.52868e-34	0.869146	1.54216e-29
SLC37A3	9.09447e-34	1.10456	1.64446e-29
KLHL6	9.92823e-34	0.245429	1.79522e-29
MSN	1.06474e-33	-0.385	1.92526e-29
HSBP1L1	1.17633e-33	0.84177	2.12705e-29
SLC9A1	1.1892e-33	0.346776	2.15031e-29
SMPDL3A	1.22951e-33	0.703552	2.2232e-29
B4GALT1	1.34214e-33	-0.710911	2.42686e-29
MILR1	1.57954e-33	-1.21973	2.85612e-29
GPAT3	1.67091e-33	0.621474	3.02133e-29
SERPINB1	1.67602e-33	0.355534	3.03058e-29
CYFIP2	1.74973e-33	0.842926	3.16386e-29
GAR1	1.78916e-33	0.559588	3.23516e-29
PSTPIP1	1.96926e-33	-0.942142	3.56082e-29
FABP4	2.17096e-33	2.25619	3.92552e-29
SLC9A9	2.20688e-33	-1.82017	3.99048e-29
IL4I1	2.38474e-33	-1.65084	4.31209e-29
NAT8L	2.4561e-33	1.11939	4.44113e-29
SLIT3	2.66817e-33	2.30298	4.82459e-29
PRDX6	2.68789e-33	0.341965	4.86024e-29
SRP72	2.77939e-33	0.392963	5.0257e-29
GDE1	2.99424e-33	0.249879	5.41419e-29
HEBP1	3.6608e-33	0.431858	6.61945e-29
IER5L	4.10794e-33	0.471501	7.42798e-29
SLC35F2	4.18879e-33	-1.98063	7.57418e-29
CLCN7	4.35312e-33	0.237813	7.87131e-29
SLC35B1	4.7796e-33	0.477924	8.64247e-29
NIBAN1	5.52001e-33	0.328339	9.98128e-29
EMILIN2	5.71521e-33	-0.440684	1.03342e-28
EEF1AKMT4	7.43711e-33	0.81341	1.34478e-28
VDR	7.63418e-33	0.411076	1.38041e-28
IFI16	8.0626e-33	-0.565772	1.45788e-28
PEA15	8.53864e-33	-0.576195	1.54396e-28
REXO2	9.38003e-33	0.400024	1.6961e-28
TOM1L2	1.02689e-32	0.553113	1.85682e-28
CREBL2	1.02713e-32	0.2668	1.85725e-28
SERPINB9	1.03827e-32	-1.93673	1.87741e-28
MTMR1	1.14024e-32	0.525606	2.06178e-28
SLC27A1	1.1461e-32	0.591975	2.07237e-28
EEF1B2	1.4806e-32	0.247164	2.67722e-28
MED8	1.50762e-32	0.451716	2.72608e-28
GSDME	1.63373e-32	0.384327	2.95411e-28
TNFRSF9	1.85723e-32	-2.32106	3.35824e-28
CERS4	1.89965e-32	0.703685	3.43495e-28
UBL3	2.30766e-32	0.336686	4.17271e-28
CCNQ	2.69547e-32	0.593175	4.87396e-28
PKD2L1	2.81891e-32	1.71496	5.09716e-28
RAB3IL1	2.87226e-32	-1.34511	5.19362e-28
ATP6V1E1	2.89319e-32	0.274509	5.23147e-28
FGFR1OP2	3.08001e-32	0.386454	5.56927e-28
GOLT1B	3.30273e-32	0.360825	5.972e-28
PGM3	3.57457e-32	0.396951	6.46354e-28
SLC47A1	3.68172e-32	0.878045	6.65728e-28
PTGER3	3.71231e-32	-4.50393	6.71261e-28
MAX	4.41469e-32	0.29276	7.98264e-28
PDCD4	4.46918e-32	0.330535	8.08117e-28
ASB1	4.56636e-32	0.562421	8.25689e-28
GNL3	4.59132e-32	0.34518	8.30202e-28
TENT2	4.7151e-32	-0.607511	8.52584e-28
RASSF3	4.87907e-32	0.361796	8.82234e-28
NRBP1	5.49696e-32	0.359852	9.93961e-28
CRTAM	5.60396e-32	0.631787	1.01331e-27
FNIP2	6.32264e-32	0.3263	1.14326e-27
NR1H2	6.4484e-32	0.325342	1.166e-27
SNRPC	6.57726e-32	0.327446	1.1893e-27
TGIF1	7.15404e-32	0.367638	1.29359e-27
TBL2	7.33833e-32	0.503499	1.32692e-27
ACADVL	7.7001e-32	0.256575	1.39233e-27
RAB1B	1.09128e-31	0.335888	1.97325e-27
SGCB	1.16377e-31	1.16695	2.10433e-27
DYNLRB1	1.18067e-31	0.327088	2.13488e-27
MORF4L2	1.20418e-31	0.432359	2.1774e-27
BCL3	1.29602e-31	-0.77179	2.34346e-27
FGFRL1	1.34354e-31	0.956087	2.4294e-27
IRF7	1.38628e-31	0.406492	2.50668e-27
CPED1	1.56641e-31	-0.662949	2.83238e-27
RAB6A	1.57758e-31	0.308544	2.85258e-27
DNM2	1.60724e-31	-0.453705	2.90622e-27
ECHS1	1.64191e-31	0.297236	2.96891e-27
TTLL4	1.71809e-31	0.351225	3.10666e-27
BAX	1.97152e-31	0.265887	3.5649e-27
ANKH	2.01613e-31	-1.06013	3.64556e-27
ORMDL3	2.1048e-31	0.305348	3.8059e-27
PPP1CA	2.17764e-31	0.323774	3.93762e-27
FTL	2.2773e-31	0.230117	4.11781e-27
SCARB2	2.51343e-31	0.256098	4.54479e-27
UBE2L6	2.90173e-31	0.345443	5.2469e-27
SIRPB1	3.06068e-31	1.38569	5.53433e-27
KIAA0513	3.42135e-31	0.394925	6.18648e-27
PCBP2	3.68457e-31	0.428146	6.66244e-27
FICD	3.91828e-31	0.672852	7.08504e-27
TSPAN15	4.01099e-31	-1.64653	7.25266e-27
TUBA1C	4.03519e-31	-0.948557	7.29643e-27
ARL6IP5	4.40458e-31	-0.434772	7.96436e-27
TLK1	6.50174e-31	0.364257	1.17564e-26
SDC4	6.9224e-31	0.323708	1.25171e-26
GRAMD4	7.20797e-31	0.331285	1.30335e-26
DCAF6	7.26152e-31	0.367081	1.31303e-26
GOLGA2	7.30234e-31	0.509171	1.32041e-26
NPEPL1	7.54816e-31	0.410105	1.36486e-26
RELT	7.86118e-31	-0.851507	1.42146e-26
DEPTOR	8.01727e-31	-2.15781	1.44968e-26
ITPK1	1.00934e-30	0.40349	1.82509e-26
ZMYND15	1.10332e-30	0.91663	1.99503e-26
MYO1E	1.54356e-30	-0.696814	2.79106e-26
GDI2	1.84487e-30	0.265448	3.3359e-26
ABCG1	2.08241e-30	0.280042	3.76541e-26
PTGDS	2.29865e-30	1.2751	4.15642e-26
DYRK4	2.65722e-30	0.662382	4.80478e-26
GASK1A	3.11201e-30	-3.72076	5.62714e-26
ARL8A	3.12775e-30	0.30764	5.65561e-26
SURF1	3.17117e-30	0.479201	5.7341e-26
UXT	3.19263e-30	0.309799	5.77291e-26
RNF41	3.24664e-30	0.419255	5.87058e-26
PHF1	3.27644e-30	0.244884	5.92446e-26
PIGQ	3.39235e-30	0.52385	6.13405e-26
ARHGEF28	3.40949e-30	2.10894	6.16505e-26
CITED2	3.61511e-30	0.336959	6.53685e-26
OSBP	3.8156e-30	0.372362	6.89937e-26
PSMD9	4.37497e-30	0.493042	7.91082e-26
WLS	4.38119e-30	-1.0392	7.92207e-26
AKT3	4.89329e-30	0.476799	8.84805e-26
TRPS1	5.36777e-30	-0.876521	9.706e-26
PPIB	6.54752e-30	0.299069	1.18392e-25
PCBD1	6.55856e-30	0.329635	1.18592e-25
IRF4	7.23828e-30	-4.32907	1.30883e-25
VAC14	8.32055e-30	0.332298	1.50452e-25
TOR3A	8.70093e-30	0.602239	1.5733e-25
LAMTOR1	1.01476e-29	0.25444	1.83489e-25
SESN3	1.01999e-29	-1.73386	1.84434e-25
RSRP1	1.09266e-29	-1.06824	1.97574e-25
CEBPA	1.10913e-29	0.365945	2.00553e-25
ERGIC3	1.11296e-29	0.292618	2.01246e-25
CLEC10A	1.20063e-29	-1.87915	2.17099e-25
GCNT1	1.21747e-29	-1.51221	2.20143e-25
WDSUB1	1.38601e-29	0.493824	2.50618e-25
C14orf28	1.39778e-29	0.873529	2.52746e-25
UNC50	1.40266e-29	0.363656	2.53629e-25
MED10	1.52347e-29	0.41867	2.75474e-25
RAB18	1.61357e-29	0.336798	2.91765e-25
ITM2C	1.73578e-29	-2.17542	3.13864e-25
DAD1	1.76262e-29	0.464167	3.18717e-25
CCDC28A	1.84935e-29	0.389433	3.344e-25
CPT1A	1.87815e-29	0.455132	3.39608e-25
ERGIC1	2.01483e-29	0.556235	3.64321e-25
ETFA	2.02388e-29	0.330864	3.65958e-25
ZNHIT1	2.2136e-29	0.449866	4.00263e-25
PRXL2A	2.45477e-29	0.281911	4.43871e-25
VAPA	2.87593e-29	0.243932	5.20025e-25
TRAF4	3.22372e-29	0.809859	5.82913e-25
CHST7	3.46177e-29	0.586905	6.25956e-25
PEBP1	4.07353e-29	0.284186	7.36576e-25
RAD23A	4.09211e-29	0.30319	7.39935e-25
VASP	4.16143e-29	-0.378437	7.52471e-25
BSCL2	5.15235e-29	0.367006	9.31647e-25
ETS2	6.03292e-29	-1.34251	1.09087e-24
FZD1	6.1901e-29	-1.61957	1.11929e-24
SYVN1	7.12409e-29	0.336951	1.28818e-24
IFT27	7.27877e-29	0.525801	1.31615e-24
MAN1B1	7.47098e-29	0.341495	1.3509e-24
GATM	7.63453e-29	-1.39418	1.38048e-24
LSM6	7.79293e-29	0.437206	1.40912e-24
B3GNT2	7.93391e-29	0.427372	1.43461e-24
EIF2S3	7.98106e-29	0.351319	1.44314e-24
CYBRD1	7.99286e-29	0.213837	1.44527e-24
ATRAID	8.06259e-29	0.280848	1.45788e-24
PAGR1	8.31272e-29	0.439436	1.50311e-24
SLC33A1	8.43918e-29	0.380709	1.52597e-24
ARIH2	8.77456e-29	0.408804	1.58662e-24
MXI1	9.77641e-29	0.291274	1.76777e-24
NUDT21	1.25246e-28	0.295894	2.26469e-24
CDV3	1.3822e-28	0.274288	2.49929e-24
PIK3CG	1.50504e-28	-1.18144	2.72141e-24
RASSF4	1.51279e-28	-0.565557	2.73543e-24
SNU13	1.64061e-28	0.275807	2.96655e-24
SLC30A9	1.694e-28	0.473622	3.06308e-24
GNG5	1.97524e-28	0.424798	3.57163e-24
MARCKSL1	2.13543e-28	-2.21332	3.86128e-24
LSM8	2.18488e-28	0.429483	3.95069e-24
MAGED1	2.26048e-28	0.580259	4.0874e-24
OSCAR	2.28346e-28	0.306747	4.12896e-24
NOP53	2.35822e-28	0.266512	4.26413e-24
FSCN1	2.35954e-28	-1.71977	4.26652e-24
MCOLN3	2.61189e-28	0.428195	4.72282e-24
AOAH	2.81606e-28	-1.05763	5.09199e-24
IQGAP1	2.83722e-28	-0.51718	5.13026e-24
NCKAP1L	2.86978e-28	-0.445087	5.18914e-24
SEC23IP	3.18067e-28	0.30641	5.75129e-24
STRADB	3.25102e-28	0.67821	5.8785e-24
TNFRSF1A	3.3767e-28	-0.444616	6.10575e-24
RAB39A	4.11958e-28	-1.15053	7.44902e-24
TRAF1	4.15764e-28	-2.97792	7.51784e-24
NQO2	4.21406e-28	0.293071	7.61986e-24
FASTK	4.81646e-28	0.47436	8.70913e-24
MOSPD1	6.00546e-28	0.618117	1.08591e-23
ARL4C	6.31138e-28	-1.62352	1.14122e-23
SPG21	6.40118e-28	0.230867	1.15746e-23
TMTC1	6.6263e-28	0.507999	1.19817e-23
PLCXD1	7.14887e-28	0.658065	1.29266e-23
CCR6	7.80849e-28	-3.59556	1.41193e-23
STT3A	7.92034e-28	0.257089	1.43216e-23
PRKCE	8.14433e-28	0.793266	1.47266e-23
RET	8.35839e-28	1.02724	1.51136e-23
RASGRP3	8.55419e-28	0.482363	1.54677e-23
CAPZB	8.77044e-28	-0.358321	1.58587e-23
GPR150	9.61443e-28	1.14488	1.73848e-23
FILIP1L	9.91476e-28	-1.4289	1.79279e-23
INTS4	1.17934e-27	0.317631	2.13248e-23
UPP1	1.23801e-27	0.341404	2.23857e-23
PKM	1.3587e-27	-0.351819	2.45679e-23
PINK1	1.41421e-27	0.286564	2.55717e-23
CLCN3	1.48475e-27	0.373069	2.68472e-23
DNPEP	1.56662e-27	0.36745	2.83276e-23
NISCH	1.64074e-27	-1.20753	2.96679e-23
SMCO4	1.70073e-27	0.455993	3.07527e-23
HEBP2	1.78723e-27	0.555152	3.23168e-23
CCDC92	1.85334e-27	0.427853	3.35121e-23
ITGA9	1.85652e-27	-4.84158	3.35696e-23
CRIPT	1.92914e-27	0.402679	3.48828e-23
NAGA	1.94076e-27	-0.700957	3.50927e-23
DCTD	1.98601e-27	0.351441	3.59111e-23
RAB4A	2.07316e-27	0.283846	3.74868e-23
SELENOK	2.19654e-27	0.331014	3.97179e-23
SERPINB6	2.33115e-27	0.302516	4.21518e-23
DOCK2	2.69709e-27	-0.783225	4.87689e-23
ECSIT	2.71517e-27	0.517454	4.90958e-23
LONRF3	2.72111e-27	0.565285	4.92031e-23
ISOC2	3.09203e-27	0.502728	5.59101e-23
GIMAP7	3.25113e-27	-1.66001	5.8787e-23
ARHGEF3	3.71586e-27	0.557326	6.71901e-23
TMED9	3.77897e-27	0.258203	6.83313e-23
THOC5	4.33795e-27	0.538176	7.84389e-23
PPIL3	4.49046e-27	0.427625	8.11965e-23
KCNC3	4.50212e-27	0.666911	8.14074e-23
TCEAL8	4.50535e-27	0.419536	8.14657e-23
CD84	4.61097e-27	-0.521216	8.33755e-23
PRKRA	4.86277e-27	0.362131	8.79286e-23
RNF24	5.05608e-27	0.607924	9.1424e-23
UBE2D3	5.40875e-27	0.240708	9.78011e-23
TSKU	5.81938e-27	0.417938	1.05226e-22
UBXN1	5.93275e-27	0.26225	1.07276e-22
MS4A4E	5.96728e-27	-4.24658	1.079e-22
CXXC5	6.1036e-27	0.317423	1.10365e-22
GSR	6.67589e-27	0.371557	1.20713e-22
ADCY7	7.42403e-27	-0.775286	1.34241e-22
PRKCD	7.42713e-27	-0.501307	1.34297e-22
RRP1	8.02747e-27	0.4407	1.45153e-22
P4HA1	8.22024e-27	-0.600947	1.48638e-22
COQ4	8.71647e-27	0.499868	1.57611e-22
AZI2	8.92629e-27	0.392674	1.61405e-22
IGBP1	9.30715e-27	0.292371	1.68292e-22
NPDC1	1.02425e-26	-1.25358	1.85205e-22
GASK1B	1.04614e-26	-0.604226	1.89162e-22
STARD10	1.13376e-26	0.318536	2.05006e-22
CPEB4	1.19275e-26	0.257635	2.15673e-22
PTGIR	1.22575e-26	-2.65324	2.2164e-22
EVL	1.22681e-26	0.442533	2.21832e-22
ACO1	1.3951e-26	0.283962	2.52262e-22
ATP6V1G1	1.40019e-26	0.297586	2.53183e-22
DHRS9	1.52817e-26	-1.80875	2.76324e-22
RFTN1	1.83068e-26	-1.31467	3.31023e-22
COL6A2	1.8497e-26	-1.04254	3.34462e-22
CXCL12	2.12144e-26	-2.57643	3.83599e-22
MGAT4B	2.12529e-26	0.244509	3.84295e-22
KCTD2	2.12625e-26	0.426942	3.84469e-22
EIF3G	2.17934e-26	0.546852	3.94068e-22
SLC6A6	2.2145e-26	0.219978	4.00425e-22
ALCAM	2.25498e-26	-0.450583	4.07746e-22
IFIT3	2.39203e-26	0.340952	4.32526e-22
SH3PXD2B	2.41194e-26	0.28615	4.36128e-22
PRSS36	2.62162e-26	-2.63605	4.74042e-22
PPP1R1A	2.66439e-26	-1.94871	4.81775e-22
FRRS1	2.76557e-26	0.66837	5.0007e-22
SHARPIN	2.78698e-26	0.372011	5.03941e-22
BNIP3L	2.82907e-26	0.240316	5.11552e-22
HAGHL	3.00809e-26	0.407926	5.43923e-22
RHOBTB1	3.6052e-26	-1.52187	6.51892e-22
SRA1	3.69055e-26	0.345062	6.67326e-22
TRMT6	3.95579e-26	0.684966	7.15285e-22
SAP18	4.6084e-26	0.266169	8.33292e-22
COPZ1	4.91594e-26	0.357248	8.889e-22
TRIM4	5.37377e-26	0.316534	9.71686e-22
CTIF	6.15845e-26	0.513587	1.11357e-21
AIP	6.66359e-26	0.28047	1.20491e-21
FMNL3	6.75352e-26	-0.713594	1.22117e-21
CAT	7.40568e-26	0.29677	1.33909e-21
ANKRD12	7.63296e-26	-0.85958	1.38019e-21
CASC4	7.82973e-26	0.303661	1.41577e-21
DGUOK	8.03552e-26	0.343755	1.45298e-21
SLC17A5	1.03209e-25	0.323582	1.86623e-21
PPP1CB	1.03963e-25	0.285647	1.87987e-21
VDAC1	1.11121e-25	0.315889	2.00929e-21
TYMP	1.1142e-25	-0.495806	2.0147e-21
LGALS9	1.14331e-25	0.286623	2.06733e-21
KCNE3	1.21044e-25	0.340321	2.18872e-21
ALDH18A1	1.21305e-25	0.648102	2.19343e-21
ADRB2	1.27397e-25	-1.58915	2.30359e-21
ATP6V1C1	1.32246e-25	0.271129	2.39128e-21
C1orf162	1.38619e-25	0.289391	2.50652e-21
THUMPD1	1.44007e-25	0.311331	2.60394e-21
APOBEC3A	1.53714e-25	1.57044	2.77946e-21
COPZ2	1.63584e-25	0.540021	2.95792e-21
SRP54	1.66827e-25	0.296991	3.01657e-21
MZT1	1.67783e-25	0.369082	3.03386e-21
SERPINE1	1.75595e-25	-1.74816	3.17511e-21
PLPP5	1.76945e-25	0.362172	3.19952e-21
KLHL13	1.98045e-25	-3.58499	3.58105e-21
KANSL3	2.05875e-25	0.395937	3.72264e-21
SPART	2.10103e-25	0.286663	3.79907e-21
C2orf69	2.16999e-25	0.548205	3.92377e-21
PIK3IP1	2.32344e-25	0.379327	4.20125e-21
RHBDD2	2.37495e-25	0.38908	4.29439e-21
COMMD6	2.58642e-25	0.247333	4.67677e-21
TCEA3	2.65167e-25	2.42858	4.79474e-21
RGS14	2.76185e-25	-1.49636	4.99397e-21
ZFP36	2.83848e-25	-0.797059	5.13254e-21
SLC16A3	2.89685e-25	-0.563492	5.23808e-21
WDR45	2.95949e-25	0.412214	5.35136e-21
PHTF2	2.98993e-25	-0.976237	5.40639e-21
SRM	3.74102e-25	0.388494	6.76451e-21
MDM2	3.94368e-25	0.203236	7.13096e-21
RDX	3.94722e-25	0.274115	7.13737e-21
EIF2D	4.01716e-25	0.362542	7.26382e-21
DNAJA3	4.32798e-25	0.369374	7.82585e-21
PKN1	4.56262e-25	0.293531	8.25013e-21
GUCY1B1	4.66426e-25	-1.44099	8.43392e-21
EIF3L	5.27657e-25	0.223195	9.5411e-21
FUCA1	5.44747e-25	-1.35677	9.85011e-21
PI4KA	5.742e-25	0.219933	1.03827e-20
EMP2	6.02784e-25	-1.34651	1.08995e-20
NSA2	6.47732e-25	0.30833	1.17123e-20
RSU1	6.78915e-25	0.310755	1.22761e-20
TNFSF13	6.84883e-25	-0.504855	1.23841e-20
SIAH2	6.93641e-25	0.350035	1.25424e-20
PEX19	7.09411e-25	0.43252	1.28276e-20
SMIM10L1	7.33807e-25	0.383999	1.32687e-20
CCND3	7.71192e-25	-0.578831	1.39447e-20
CPSF2	8.23111e-25	0.277647	1.48835e-20
S1PR2	9.18634e-25	-0.903546	1.66107e-20
MYO1B	1.0532e-24	-2.15509	1.90441e-20
GIMAP6	1.17137e-24	-1.90465	2.11806e-20
SCPEP1	1.36597e-24	0.238538	2.46995e-20
PLXDC2	1.39645e-24	0.236915	2.52505e-20
SEC24A	1.43738e-24	0.359739	2.59907e-20
PDE6B	1.45338e-24	0.897844	2.62801e-20
PPP4R3B	1.46074e-24	0.272545	2.64131e-20
RAB10	1.50862e-24	0.223719	2.72788e-20
DNM1	1.55832e-24	-2.24352	2.81776e-20
H2AFJ	1.71034e-24	0.319933	3.09265e-20
DECR1	1.74413e-24	0.352078	3.15374e-20
SEC24D	1.83617e-24	0.296303	3.32016e-20
GNA11	1.93755e-24	0.454552	3.50348e-20
TNS2	2.06032e-24	0.740723	3.72548e-20
CNIH3	2.15774e-24	0.429927	3.90162e-20
SMIM30	2.40399e-24	0.363888	4.34689e-20
RAPH1	2.46848e-24	-0.935981	4.46351e-20
ARFGEF2	2.52938e-24	0.274233	4.57363e-20
YIPF5	2.54993e-24	0.367931	4.61079e-20
SH3RF3	2.62969e-24	1.10962	4.75501e-20
ZNF703	2.65314e-24	0.497146	4.79741e-20
IKBKB	2.87176e-24	-0.837874	5.19272e-20
MAT2B	3.05237e-24	0.277186	5.51929e-20
PRUNE2	3.30189e-24	-1.83513	5.97048e-20
FPR3	3.83778e-24	-0.490796	6.93948e-20
TMIGD3	3.85319e-24	-3.61389	6.96734e-20
ATP2C1	4.06154e-24	-0.474154	7.34408e-20
KRT10	4.91576e-24	0.460795	8.88868e-20
OST4	4.98982e-24	0.344089	9.02259e-20
CFH	5.05516e-24	-2.04169	9.14074e-20
FAM8A1	5.71277e-24	0.462964	1.03298e-19
FGD2	6.12717e-24	-1.25848	1.10792e-19
PPM1G	6.28777e-24	0.34382	1.13695e-19
THAP7	7.36152e-24	0.532101	1.33111e-19
RTRAF	7.52362e-24	0.315826	1.36042e-19
ARL15	7.6782e-24	0.351872	1.38837e-19
ENTHD1	7.97105e-24	-1.72911	1.44133e-19
TPM1	8.04736e-24	-1.50831	1.45512e-19
P2RY1	8.17411e-24	0.698699	1.47804e-19
CRYBB1	8.74527e-24	-2.82745	1.58132e-19
ARHGAP27	9.29651e-24	-1.41484	1.681e-19
CFDP1	9.60828e-24	0.305388	1.73737e-19
PHYH	1.04775e-23	0.370483	1.89455e-19
TDRKH	1.06005e-23	-1.44408	1.91678e-19
ZNF32	1.07778e-23	0.47271	1.94884e-19
NECTIN2	1.42623e-23	-0.589978	2.57892e-19
C19orf38	1.44226e-23	0.774978	2.60789e-19
PRPS2	1.47415e-23	0.385006	2.66556e-19
PALD1	1.61174e-23	-2.63306	2.91435e-19
CMC2	1.76141e-23	0.341662	3.18499e-19
DYNLL2	1.77877e-23	0.304948	3.21638e-19
ZFAND3	2.0294e-23	0.258513	3.66957e-19
SYT11	2.03768e-23	-1.07824	3.68454e-19
ITGB7	2.09321e-23	-2.39827	3.78494e-19
RAB22A	2.26786e-23	0.301592	4.10075e-19
ABCA6	2.42848e-23	-1.32968	4.39118e-19
STK32B	2.50075e-23	-1.9548	4.52185e-19
SIPA1	2.53481e-23	-0.705912	4.58345e-19
FAM3C	2.5671e-23	0.341381	4.64183e-19
RAB5IF	2.7094e-23	0.259164	4.89913e-19
PSMB4	2.72655e-23	0.339442	4.93016e-19
GPR132	2.88757e-23	-1.671	5.22131e-19
TLR7	2.94572e-23	-1.46115	5.32646e-19
GCC1	3.2925e-23	0.383702	5.9535e-19
LMAN1	3.32002e-23	0.303144	6.00325e-19
FCER1A	3.48936e-23	-4.4873	6.30946e-19
DUT	3.81136e-23	0.411056	6.8917e-19
DCBLD1	4.11597e-23	0.467562	7.44249e-19
SSR3	4.62833e-23	0.208971	8.36894e-19
SMAD2	4.74354e-23	0.253882	8.57727e-19
SUMF2	4.76128e-23	0.307118	8.60935e-19
CAPN2	4.87075e-23	0.26297	8.80729e-19
FNBP1	5.12605e-23	-0.490822	9.26893e-19
SOX13	5.32596e-23	0.666708	9.6304e-19
SLC12A6	5.68798e-23	0.325382	1.0285e-18
SGF29	5.72459e-23	0.5637	1.03512e-18
ZDHHC18	6.18817e-23	0.350837	1.11894e-18
PGD	6.30991e-23	0.218689	1.14096e-18
NADK2	6.42931e-23	0.480123	1.16255e-18
TXLNA	6.58058e-23	0.282074	1.1899e-18
SCIN	6.63409e-23	2.26482	1.19958e-18
SIGLEC10	6.69369e-23	-2.04182	1.21035e-18
STK40	7.00353e-23	0.260367	1.26638e-18
SEMA4A	7.0978e-23	-1.13933	1.28342e-18
PEX14	7.10418e-23	0.498003	1.28458e-18
CRLS1	7.12702e-23	0.311098	1.28871e-18
TMEM220	7.20654e-23	0.54937	1.30309e-18
SAMHD1	7.21337e-23	0.202636	1.30432e-18
UBE2Q2	8.32482e-23	0.305373	1.50529e-18
SCAMP3	8.55669e-23	0.352837	1.54722e-18
CDK2AP1	1.00914e-22	0.391906	1.82473e-18
SYF2	1.03259e-22	0.333719	1.86713e-18
ARHGAP9	1.08214e-22	-0.788543	1.95672e-18
CSNK2B	1.08399e-22	0.403232	1.96008e-18
SLC30A5	1.09608e-22	0.345909	1.98193e-18
B9D1	1.10287e-22	0.885518	1.99422e-18
TOMM20	1.18436e-22	0.257797	2.14157e-18
CDK6	1.27165e-22	-1.22629	2.29941e-18
ATG5	1.27634e-22	0.319815	2.30788e-18
APOC2	1.31345e-22	1.24268	2.37498e-18
KLF4	1.4426e-22	0.305657	2.60851e-18
TMEM183A	1.47102e-22	0.218364	2.6599e-18
SLA	1.53927e-22	-0.668936	2.78331e-18
PADI2	1.58504e-22	1.57407	2.86607e-18
AGPAT2	1.6262e-22	0.252509	2.9405e-18
AKR1C3	1.73551e-22	0.82107	3.13815e-18
RBPJ	1.90366e-22	-0.704878	3.44219e-18
NT5C3B	2.01065e-22	0.66301	3.63565e-18
PAQR8	2.02152e-22	0.443163	3.65532e-18
WAS	2.36098e-22	-0.716309	4.26912e-18
ECI1	2.55919e-22	0.37142	4.62752e-18
NAB2	2.56207e-22	0.326582	4.63274e-18
FXYD1	2.6211e-22	1.12828	4.73948e-18
ARMCX3	2.77377e-22	0.317319	5.01554e-18
SOCS3	2.80974e-22	-1.11038	5.08057e-18
PEX10	2.87672e-22	0.607743	5.20169e-18
PPP1R15A	3.11805e-22	0.235718	5.63806e-18
TNFSF15	3.25819e-22	-1.64454	5.89147e-18
DNAJB12	3.44277e-22	0.289019	6.22521e-18
PBX3	3.63293e-22	0.415987	6.56906e-18
ETS1	3.66191e-22	-2.35359	6.62147e-18
APOL6	3.73782e-22	0.235673	6.75872e-18
GALNT7	4.06339e-22	0.385048	7.34741e-18
IMPACT	4.17423e-22	0.420975	7.54784e-18
NDUFA4L2	4.20687e-22	1.74381	7.60687e-18
UBE2V1	4.52318e-22	0.263458	8.17882e-18
PKIA	4.61151e-22	-1.08875	8.33854e-18
CDC34	4.7363e-22	0.268742	8.56418e-18
PGA5	4.82489e-22	-3.74275	8.72437e-18
GID8	4.90824e-22	0.215837	8.87507e-18
TMEM151A	4.94802e-22	2.71926	8.94701e-18
EAPP	5.16657e-22	0.370374	9.34219e-18
AURKAIP1	5.21137e-22	0.340958	9.42319e-18
TLE3	5.25793e-22	0.500583	9.50739e-18
LHPP	5.319e-22	0.379481	9.61782e-18
PAF1	5.38631e-22	0.3735	9.73952e-18
STON2	5.54351e-22	-2.23318	1.00238e-17
ALDOC	5.55752e-22	-1.46741	1.00491e-17
IQGAP2	5.64837e-22	-0.777589	1.02134e-17
HSDL2	5.74027e-22	0.300877	1.03796e-17
MATK	5.93976e-22	0.285082	1.07403e-17
STK38	6.02419e-22	0.292294	1.08929e-17
TMUB1	6.30365e-22	0.353923	1.13983e-17
RFX5	6.49428e-22	-0.890689	1.1743e-17
MOB3B	6.82416e-22	-0.56193	1.23394e-17
EFR3A	7.32117e-22	0.256022	1.32381e-17
HCLS1	7.38945e-22	-0.423113	1.33616e-17
PBLD	7.90653e-22	-2.10383	1.42966e-17
STX10	8.23699e-22	0.309509	1.48941e-17
ZNF467	8.49234e-22	-0.849417	1.53559e-17
NFU1	8.94745e-22	0.338242	1.61788e-17
MICAL2	8.96437e-22	-1.04318	1.62094e-17
NAAA	9.18294e-22	-0.712249	1.66046e-17
IDH1	9.22276e-22	0.216458	1.66766e-17
ZNF581	9.28212e-22	0.265665	1.67839e-17
FAM120AOS	9.60984e-22	0.502679	1.73765e-17
CDR2	1.02311e-21	0.399338	1.84998e-17
PPP1CC	1.08585e-21	0.432982	1.96344e-17
PDIA6	1.19455e-21	0.233135	2.15998e-17
RNF5	1.1949e-21	0.299059	2.16061e-17
MLF2	1.21839e-21	0.222816	2.2031e-17
CORO2A	1.33941e-21	0.614504	2.42192e-17
ABRAXAS1	1.43946e-21	0.506779	2.60284e-17
PALM2-AKAP2	1.47527e-21	-1.28423	2.66758e-17
ABHD6	1.59782e-21	0.495041	2.88918e-17
GPS2	1.61593e-21	0.355998	2.92193e-17
ME3	1.64528e-21	1.48957	2.975e-17
ACSL3	1.64755e-21	0.224079	2.9791e-17
CDH23	1.70618e-21	0.543003	3.08511e-17
RNF7	1.94543e-21	0.236092	3.51772e-17
GORAB	2.18677e-21	0.424607	3.95411e-17
REEP3	2.19283e-21	0.280066	3.96507e-17
RNF149	2.2244e-21	-0.395033	4.02216e-17
INPP5D	2.34065e-21	-0.762053	4.23236e-17
KNSTRN	2.41537e-21	0.527487	4.36748e-17
BTBD6	2.421e-21	0.368147	4.37766e-17
BOD1	2.47091e-21	0.426498	4.46791e-17
IER3	2.75816e-21	-0.875618	4.98731e-17
SELENON	2.78499e-21	0.289072	5.03581e-17
CA12	2.83688e-21	-3.37263	5.12964e-17
CCN3	2.9038e-21	1.63179	5.25065e-17
ARID5B	3.26267e-21	-0.963138	5.89956e-17
DIRAS1	3.55081e-21	1.09207	6.42057e-17
MPC1	3.68975e-21	0.302086	6.67181e-17
ARRDC3	3.78985e-21	-0.9418	6.85281e-17
CBR1	3.85907e-21	0.370908	6.97796e-17
CUTA	3.96119e-21	0.225344	7.16263e-17
TMEM214	3.99247e-21	0.376443	7.21919e-17
UBQLN1	4.00486e-21	0.311908	7.2416e-17
TIFAB	4.01106e-21	-1.52997	7.25281e-17
NOL7	4.07171e-21	0.395462	7.36247e-17
ESD	4.0778e-21	0.260318	7.37348e-17
RHEB	4.19538e-21	0.343685	7.58609e-17
CYB5R4	4.23213e-21	0.225442	7.65254e-17
POLD4	4.40861e-21	0.265013	7.97166e-17
TBC1D14	4.50736e-21	-0.645038	8.1502e-17
DPAGT1	4.52161e-21	0.315383	8.17598e-17
TXNL1	4.52271e-21	0.252762	8.17796e-17
DDX28	4.65345e-21	0.59483	8.41437e-17
SRSF8	4.75578e-21	0.380097	8.59941e-17
CHCHD10	5.15686e-21	0.225701	9.32464e-17
WBP2	5.36065e-21	0.271035	9.69313e-17
MYL6	5.41577e-21	-0.369314	9.79279e-17
SEC23A	5.47518e-21	0.31623	9.90023e-17
POLR1D	6.17177e-21	0.236885	1.11598e-16
ST6GALNAC6	6.19696e-21	0.307104	1.12053e-16
GTF3A	6.22715e-21	0.330302	1.12599e-16
HECTD2	6.29615e-21	-2.09142	1.13847e-16
TNNI2	7.13619e-21	0.789332	1.29037e-16
CTDSPL	7.67898e-21	0.258635	1.38851e-16
PSMD10	7.99413e-21	0.312311	1.4455e-16
ZNF511	9.23832e-21	0.447878	1.67047e-16
LAT2	9.31389e-21	-0.647741	1.68414e-16
MTDH	9.44339e-21	0.209877	1.70755e-16
STUB1	9.62097e-21	0.214562	1.73966e-16
TNF	1.00742e-20	-1.70529	1.82161e-16
SLC25A1	1.03003e-20	0.301414	1.8625e-16
HIST1H2BG	1.03882e-20	1.12795	1.8784e-16
VAV1	1.04374e-20	-0.560988	1.8873e-16
TMEM147	1.32188e-20	0.203535	2.39023e-16
ATP6V1D	1.3595e-20	0.282625	2.45825e-16
C12orf4	1.49304e-20	0.395117	2.69972e-16
KIAA0319L	1.50351e-20	0.296446	2.71864e-16
TSPAN14	1.59335e-20	0.287456	2.88109e-16
ADSS	1.61096e-20	0.264351	2.91294e-16
CHP1	1.61959e-20	0.233621	2.92855e-16
KRCC1	1.63636e-20	0.379261	2.95887e-16
MCL1	1.69531e-20	-0.452423	3.06545e-16
TMEM127	1.74611e-20	0.219631	3.15731e-16
HSD17B14	1.75186e-20	0.299347	3.16772e-16
SS18L1	1.77335e-20	0.395178	3.20657e-16
COX14	1.78279e-20	0.246266	3.22363e-16
2008-03-01	1.82263e-20	0.233417	3.29567e-16
TMEM123	1.82331e-20	0.202526	3.29691e-16
ATF5	1.99906e-20	-0.885333	3.6147e-16
C1orf174	2.03533e-20	0.339624	3.68028e-16
GLTP	2.06706e-20	0.482961	3.73766e-16
HCFC1R1	2.07022e-20	0.300514	3.74337e-16
EIF3M	2.09884e-20	0.234562	3.79512e-16
TBC1D23	2.21899e-20	0.33726	4.01238e-16
ZDHHC4	2.24611e-20	0.323622	4.06142e-16
SNCA	2.30993e-20	0.34318	4.17682e-16
PRR11	2.31155e-20	-1.51947	4.17975e-16
ANAPC11	2.37545e-20	0.225723	4.2953e-16
QSOX1	2.40934e-20	-0.688234	4.35657e-16
ZNRD2	2.42536e-20	0.448667	4.38554e-16
CYB5D2	2.47142e-20	0.680208	4.46883e-16
SLCO4A1	2.49611e-20	-2.44558	4.51348e-16
CLEC2D	2.51488e-20	-1.0995	4.54741e-16
NDUFA11	2.52741e-20	0.269676	4.57007e-16
SDF2L1	2.76278e-20	0.312906	4.99565e-16
SLC50A1	2.77155e-20	0.259351	5.01152e-16
PDCL	2.99479e-20	0.299738	5.41518e-16
DNAJC7	3.03009e-20	0.232193	5.479e-16
GSK3A	3.12852e-20	0.236424	5.657e-16
HSP90B1	3.20654e-20	0.221325	5.79807e-16
ELP5	3.20902e-20	0.341014	5.80255e-16
CCL3	3.25432e-20	-1.12045	5.88446e-16
PSENEN	3.32315e-20	0.341072	6.00892e-16
CTSK	3.50211e-20	0.295005	6.33251e-16
SLC52A2	3.51938e-20	0.310696	6.36375e-16
RRM2B	3.5872e-20	0.36631	6.48638e-16
APLP2	3.99935e-20	-0.274395	7.23163e-16
NFAM1	4.15464e-20	0.38609	7.51243e-16
PREB	4.28729e-20	0.304365	7.75229e-16
C19orf53	4.40434e-20	0.235	7.96393e-16
ZNF410	4.51911e-20	0.243489	8.17145e-16
CXCL2	4.5211e-20	0.37964	8.17506e-16
TESK1	4.6313e-20	0.273131	8.37432e-16
BCL7B	4.87046e-20	0.283619	8.80676e-16
GPANK1	4.90282e-20	0.502098	8.86528e-16
C15orf61	4.98649e-20	0.4108	9.01657e-16
SLC46A1	4.99132e-20	-1.39298	9.02531e-16
RAB42	5.03752e-20	0.475084	9.10885e-16
DYM	5.23877e-20	0.203275	9.47274e-16
CSF1	5.52891e-20	-0.775201	9.99738e-16
LGALS1	5.60949e-20	-0.266621	1.01431e-15
PFDN2	5.71824e-20	0.204426	1.03397e-15
TMEM219	5.94346e-20	0.210279	1.0747e-15
MTX1	6.1641e-20	0.410927	1.11459e-15
COPE	6.16838e-20	0.237231	1.11537e-15
TSN	6.2052e-20	0.261491	1.12202e-15
OCIAD1	6.32852e-20	0.231242	1.14432e-15
PRADC1	6.41483e-20	0.612501	1.15993e-15
LCP2	6.44109e-20	-0.405229	1.16468e-15
FADS2	6.92189e-20	-0.738894	1.25162e-15
TMX2	7.00797e-20	0.30123	1.26718e-15
TNFRSF10D	7.23555e-20	-1.53324	1.30833e-15
NADK	7.33312e-20	0.283435	1.32598e-15
RYR1	7.48362e-20	1.02243	1.35319e-15
HADHA	7.76037e-20	0.204583	1.40323e-15
ARHGAP17	7.84636e-20	0.209421	1.41878e-15
FXR2	8.83819e-20	0.291206	1.59812e-15
N4BP1	8.86265e-20	-0.528032	1.60254e-15
GPR155	9.22545e-20	-1.27137	1.66815e-15
GNB4	9.30283e-20	0.21157	1.68214e-15
ARHGEF17	9.49619e-20	0.656873	1.7171e-15
SEPTIN4	9.5936e-20	1.56554	1.73472e-15
PGM5	1.02114e-19	1.19753	1.84642e-15
HINT3	1.02561e-19	0.369068	1.85452e-15
SMIM20	1.03312e-19	0.332525	1.86809e-15
PATL1	1.03718e-19	0.256487	1.87544e-15
SPATA7	1.0704e-19	0.682674	1.93549e-15
DNAJC1	1.10832e-19	0.31298	2.00406e-15
AP2S1	1.13021e-19	0.210865	2.04365e-15
SERINC5	1.18118e-19	0.320329	2.1358e-15
ATP5ME	1.19395e-19	0.334715	2.15889e-15
EPHB6	1.23294e-19	0.606046	2.22941e-15
SLAMF1	1.26239e-19	-2.97032	2.28266e-15
RNF167	1.29633e-19	0.288897	2.34402e-15
PHF10	1.30204e-19	0.201443	2.35435e-15
ITGA6	1.32982e-19	0.785122	2.40459e-15
SERPINF1	1.4572e-19	-1.78921	2.6349e-15
FCGR1A	1.52449e-19	0.471393	2.75659e-15
ICAM2	1.62766e-19	0.771811	2.94314e-15
ZSWIM6	1.64136e-19	-0.84111	2.9679e-15
C1orf56	1.67425e-19	0.886572	3.02737e-15
GON7	1.68934e-19	0.548715	3.05466e-15
MAOA	1.86606e-19	-2.52754	3.37422e-15
MYO18A	1.92763e-19	-0.951962	3.48554e-15
CGGBP1	1.97907e-19	0.201034	3.57855e-15
BTBD2	2.05183e-19	0.26159	3.71012e-15
ACAP1	2.10614e-19	-1.12509	3.80833e-15
ZFHX3	2.13796e-19	-0.733901	3.86585e-15
CCDC170	2.36558e-19	-1.2691	4.27743e-15
ADAM9	2.37444e-19	-0.431649	4.29346e-15
MIA2	2.43267e-19	0.289764	4.39875e-15
RBFOX2	2.43426e-19	0.644862	4.40164e-15
NKIRAS2	2.4857e-19	0.374705	4.49465e-15
PRRC1	2.52779e-19	0.251668	4.57074e-15
IPO13	2.58311e-19	0.394354	4.67077e-15
TESC	2.67651e-19	-2.62851	4.83967e-15
HMGCL	2.67663e-19	0.261135	4.83987e-15
AFAP1L1	2.81486e-19	1.67755	5.08984e-15
NFYB	3.0341e-19	0.436553	5.48626e-15
ZDHHC1	3.05318e-19	1.08026	5.52076e-15
PFDN1	3.07648e-19	0.348711	5.56289e-15
SNRPD2	3.12529e-19	0.270691	5.65115e-15
TPRA1	3.14789e-19	0.29052	5.69202e-15
RMND5A	3.25912e-19	0.221759	5.89315e-15
TTC39B	3.29608e-19	0.615879	5.95998e-15
ADGRE1	3.47552e-19	-3.35965	6.28444e-15
NEU1	3.50381e-19	0.209905	6.33559e-15
NFKBIE	3.52877e-19	-0.673015	6.38072e-15
PRDM1	3.59266e-19	-1.11927	6.49626e-15
WDR45B	3.93414e-19	0.271084	7.1137e-15
CBX3	4.12304e-19	0.254604	7.45528e-15
TBRG1	4.17103e-19	0.207723	7.54205e-15
BNIP1	4.3814e-19	0.616883	7.92245e-15
ACSM5	4.42371e-19	1.15824	7.99895e-15
WASHC3	4.46882e-19	0.368055	8.08052e-15
C11orf58	5.1105e-19	0.226536	9.24081e-15
FCAR	5.12747e-19	-1.67939	9.27149e-15
SPTLC2	5.14008e-19	0.228236	9.29429e-15
TSEN34	5.19447e-19	0.31475	9.39265e-15
SMG5	5.19619e-19	0.229299	9.39574e-15
CD33	5.4618e-19	-0.87168	9.87603e-15
FMN1	5.50939e-19	-0.829542	9.96208e-15
EPS15	5.53007e-19	-0.674937	9.99948e-15
NDUFS3	5.55952e-19	0.242657	1.00527e-14
KXD1	5.92097e-19	0.219138	1.07063e-14
IGFLR1	6.31382e-19	-0.647063	1.14166e-14
TUBA1A	6.35735e-19	-1.14276	1.14954e-14
BET1	6.4186e-19	0.336923	1.16061e-14
B4GALT7	7.23369e-19	0.377661	1.308e-14
DNAJC5	7.47504e-19	-0.370221	1.35164e-14
CD180	7.93387e-19	-3.05014	1.4346e-14
PGLS	8.46327e-19	0.247089	1.53033e-14
SNX17	8.67066e-19	0.215566	1.56783e-14
ST6GAL1	8.7169e-19	-0.986444	1.57619e-14
HIBADH	8.75575e-19	0.468263	1.58321e-14
ZSWIM7	9.45491e-19	0.423311	1.70964e-14
ZFAND2A	9.6479e-19	0.283845	1.74453e-14
NEK6	9.64813e-19	-0.317409	1.74457e-14
LOXL3	9.68392e-19	-1.63636	1.75105e-14
AKIRIN2	9.74691e-19	0.225563	1.76244e-14
MACROD1	1.04739e-18	0.450635	1.89389e-14
IFRD2	1.07655e-18	0.292869	1.94662e-14
ACSL4	1.09543e-18	-0.480391	1.98076e-14
ZNF664	1.11053e-18	0.261412	2.00806e-14
IFNGR1	1.1348e-18	-0.300976	2.05195e-14
PLEKHF1	1.16214e-18	0.465187	2.10138e-14
ELOF1	1.18318e-18	0.385057	2.13943e-14
ZNF436	1.40286e-18	0.385789	2.53666e-14
ADRM1	1.45694e-18	0.206493	2.63444e-14
TACR2	1.46563e-18	1.85915	2.65015e-14
HSPA1A	1.50905e-18	-0.916632	2.72867e-14
SUPT4H1	1.51741e-18	0.327678	2.74378e-14
LILRB4	1.67972e-18	0.350691	3.03727e-14
S100A10	1.70545e-18	-0.374203	3.08379e-14
DHPS	1.76509e-18	0.243736	3.19164e-14
VMAC	1.83633e-18	0.355392	3.32044e-14
RAB8A	1.85221e-18	0.263992	3.34917e-14
TRMT112	1.85724e-18	0.241172	3.35826e-14
GGCT	1.89933e-18	0.33769	3.43437e-14
ILVBL	1.93662e-18	0.287282	3.5018e-14
YWHAH	1.98369e-18	-0.775787	3.58692e-14
WDR43	2.01083e-18	0.287687	3.63598e-14
CYP4V2	2.0219e-18	0.402886	3.656e-14
SAR1A	2.04989e-18	0.528554	3.70661e-14
GRK2	2.13922e-18	-0.425362	3.86814e-14
EIF3E	2.15231e-18	0.261318	3.8918e-14
ACSS2	2.16569e-18	0.260142	3.916e-14
HIVEP3	2.21464e-18	-1.76088	4.00452e-14
TTLL1	2.32605e-18	0.762842	4.20596e-14
PSTPIP2	2.36992e-18	-1.26196	4.28529e-14
SNX30	2.38208e-18	0.22443	4.30728e-14
MIA3	2.55468e-18	0.211784	4.61937e-14
SRSF5	2.5567e-18	0.203186	4.62303e-14
AUTS2	2.67838e-18	-1.748	4.84304e-14
TMEM134	2.68292e-18	0.295086	4.85125e-14
TIMMDC1	2.87184e-18	0.215353	5.19286e-14
TMEM41B	2.91361e-18	0.263793	5.26839e-14
PTRH2	2.92815e-18	0.472655	5.29468e-14
PIK3R6	2.9779e-18	-1.14983	5.38463e-14
TMEM104	3.1235e-18	0.282813	5.6479e-14
GBP1	3.13605e-18	-1.45907	5.67061e-14
PAM16	3.32641e-18	0.360704	6.01482e-14
PIP4K2A	3.379e-18	0.311771	6.1099e-14
MCM4	3.4325e-18	-1.45814	6.20664e-14
MYO5A	3.44209e-18	-0.846325	6.22399e-14
IL1RN	3.5245e-18	-1.35256	6.373e-14
AGPAT4	3.60515e-18	0.246747	6.51884e-14
YARS	3.67893e-18	0.246338	6.65224e-14
CDCP1	3.71038e-18	-1.19597	6.70912e-14
APOL3	4.09337e-18	0.44095	7.40163e-14
CALM3	4.28637e-18	0.277473	7.75061e-14
LAMTOR3	4.46247e-18	0.226961	8.06904e-14
DPP7	4.9805e-18	0.216026	9.00574e-14
IGF1R	5.67059e-18	0.264546	1.02536e-13
SHOX2	5.97294e-18	0.514021	1.08003e-13
PIGW	5.98684e-18	0.627741	1.08254e-13
CNIH4	6.34055e-18	0.272417	1.1465e-13
PPM1F	6.36744e-18	-0.794183	1.15136e-13
DTX4	6.44981e-18	0.460884	1.16625e-13
ADA	7.03046e-18	-1.53916	1.27125e-13
TNFRSF21	7.07874e-18	-1.10436	1.27998e-13
RNF139	7.24672e-18	0.313873	1.31035e-13
GNL1	7.28251e-18	0.289015	1.31682e-13
CD55	7.48624e-18	0.262172	1.35366e-13
SEC63	7.57452e-18	0.226869	1.36962e-13
CIAO1	7.79378e-18	0.219865	1.40927e-13
NDEL1	8.03146e-18	0.274682	1.45225e-13
NMRK2	8.26692e-18	2.62525	1.49483e-13
POR	8.26883e-18	0.244622	1.49517e-13
RASGRP1	8.45718e-18	-1.6342	1.52923e-13
MEGF6	8.76234e-18	0.293152	1.58441e-13
CHSY1	9.01238e-18	-0.796552	1.62962e-13
UCK1	9.04265e-18	0.287702	1.63509e-13
ZMYND11	9.24445e-18	0.268591	1.67158e-13
KIRREL1	9.50518e-18	-4.08685	1.71873e-13
MSTO1	1.04689e-17	0.283174	1.89299e-13
SEPTIN9	1.12265e-17	0.219075	2.02998e-13
C17orf107	1.15598e-17	1.28816	2.09024e-13
SAT2	1.19692e-17	0.217245	2.16428e-13
RSPH3	1.22732e-17	0.237121	2.21924e-13
UGDH	1.23504e-17	0.211516	2.2332e-13
DNAJC5B	1.25077e-17	0.54547	2.26165e-13
UBA2	1.26917e-17	0.209445	2.29491e-13
NFKBIA	1.32935e-17	-0.530889	2.40373e-13
TMEM248	1.38087e-17	0.206031	2.49689e-13
CTTNBP2	1.42613e-17	-2.90412	2.57872e-13
GUCD1	1.43654e-17	0.227423	2.59756e-13
EPB41L1	1.46201e-17	0.9803	2.64361e-13
CLEC11A	1.58742e-17	-0.811008	2.87038e-13
ARMC10	1.58877e-17	0.246122	2.87281e-13
DESI1	1.66402e-17	0.27623	3.00887e-13
SLC40A1	1.84119e-17	-2.08657	3.32924e-13
MDFIC	1.88801e-17	0.214862	3.41391e-13
PILRA	1.95929e-17	-0.325348	3.54279e-13
GPR180	2.095e-17	0.380792	3.78818e-13
SWI5	2.24299e-17	0.471764	4.05578e-13
TIMP3	2.25918e-17	1.23429	4.08504e-13
CHPF	2.27419e-17	0.490678	4.1122e-13
CPNE2	2.37797e-17	0.304022	4.29985e-13
PLPPR2	2.43543e-17	0.509241	4.40375e-13
BACE1	2.73661e-17	0.413119	4.94834e-13
LZTFL1	2.85999e-17	0.532889	5.17143e-13
NBL1	2.91805e-17	-1.20042	5.27642e-13
MYBBP1A	2.93708e-17	0.280288	5.31084e-13
ASRGL1	3.28403e-17	0.327648	5.93819e-13
SEC22C	3.30504e-17	0.279476	5.97618e-13
RNASEH1	3.31942e-17	0.330669	6.00218e-13
ZMAT3	3.6635e-17	0.264581	6.62434e-13
STARD8	3.77275e-17	-0.956596	6.82189e-13
PTER	3.78902e-17	0.395788	6.8513e-13
PLXNC1	3.85776e-17	0.206389	6.9756e-13
CLEC12A	3.95395e-17	0.2532	7.14953e-13
ATP1B1	3.96623e-17	0.269907	7.17174e-13
WDR61	4.02578e-17	0.34073	7.27941e-13
LRRC42	4.06053e-17	0.412826	7.34225e-13
IL32	4.14858e-17	-2.39757	7.50147e-13
TMEM64	4.16604e-17	0.261462	7.53303e-13
ACADM	4.28027e-17	0.289014	7.73959e-13
CYP27B1	4.35155e-17	-3.25082	7.86847e-13
AKT1	4.38682e-17	0.210669	7.93225e-13
OARD1	4.40581e-17	0.220608	7.96658e-13
SORL1	4.41746e-17	-1.58938	7.98766e-13
HS3ST3B1	4.49838e-17	-2.84547	8.13397e-13
EEF2K	4.52224e-17	-0.65364	8.17711e-13
RB1CC1	4.55025e-17	0.224287	8.22776e-13
ATRN	4.58757e-17	-0.729168	8.29524e-13
UBXN11	4.67148e-17	0.231656	8.44697e-13
CLTC	4.76337e-17	-0.718647	8.61312e-13
CYP2S1	4.83474e-17	-0.986855	8.74217e-13
AGTRAP	5.20917e-17	0.214703	9.41921e-13
GOSR1	5.27643e-17	0.265791	9.54085e-13
PRR5	5.36858e-17	0.773135	9.70747e-13
SLC25A40	5.5585e-17	0.307085	1.00509e-12
METTL27	5.91501e-17	-3.7481	1.06955e-12
TDRD9	6.12069e-17	0.55802	1.10674e-12
CBR3	6.32948e-17	0.535583	1.1445e-12
TRAPPC3	6.3647e-17	0.203527	1.15087e-12
COL6A1	6.41163e-17	-1.09367	1.15935e-12
DPH5	6.46769e-17	0.379928	1.16949e-12
INO80B	7.19672e-17	0.321819	1.30131e-12
GMPR2	7.39909e-17	0.241718	1.3379e-12
PPP2R5A	7.39916e-17	0.268167	1.33792e-12
GGCX	7.5402e-17	0.272869	1.36342e-12
TNFAIP8L2	7.5996e-17	-0.78359	1.37416e-12
MGLL	7.76012e-17	0.387222	1.40318e-12
GMIP	7.93305e-17	-0.53408	1.43445e-12
STX4	8.23495e-17	0.200613	1.48904e-12
CLN6	8.40817e-17	0.232945	1.52037e-12
STARD3NL	8.77789e-17	0.267002	1.58722e-12
MPPED2	8.93537e-17	-2.99518	1.61569e-12
ERH	8.97257e-17	0.271664	1.62242e-12
LMO2	9.61283e-17	-0.59413	1.73819e-12
HES2	9.63099e-17	0.718785	1.74148e-12
TOM1	9.65867e-17	0.267698	1.74648e-12
COQ5	9.8578e-17	0.399719	1.78249e-12
SPTSSA	1.00929e-16	0.202062	1.825e-12
B4GALT3	1.11834e-16	0.38859	2.02219e-12
TIMM9	1.13259e-16	0.236338	2.04795e-12
LYSMD3	1.13383e-16	0.270749	2.0502e-12
KEAP1	1.14939e-16	0.254019	2.07832e-12
RASGEF1A	1.18123e-16	0.613022	2.1359e-12
USP30	1.21803e-16	0.448154	2.20244e-12
RSL24D1	1.24745e-16	0.344406	2.25564e-12
CLPP	1.32254e-16	0.202196	2.39142e-12
IFI44	1.40782e-16	-1.0739	2.54562e-12
SEMA3C	1.41197e-16	0.213013	2.55313e-12
PLEKHA7	1.45193e-16	-1.73055	2.62538e-12
EFHD2	1.45351e-16	-0.282797	2.62823e-12
SIGLEC1	1.46598e-16	-1.11395	2.65078e-12
FBN2	1.46835e-16	-1.23799	2.65507e-12
C7orf50	1.5262e-16	0.251177	2.75967e-12
COA8	1.56768e-16	0.262989	2.83468e-12
HTR7	1.6307e-16	-2.89732	2.94862e-12
TNFAIP6	1.69384e-16	-2.26839	3.0628e-12
FAM126A	1.73492e-16	-0.56346	3.13709e-12
NRN1	1.79147e-16	-1.09195	3.23934e-12
LST1	1.85269e-16	-0.399471	3.35003e-12
PAFAH1B3	1.86383e-16	0.757873	3.37018e-12
TOR1A	1.88108e-16	0.338845	3.40138e-12
FBXO25	1.89429e-16	0.340537	3.42526e-12
WDR48	1.96016e-16	0.263362	3.54437e-12
TPRG1	1.97855e-16	0.618475	3.57761e-12
FCGRT	2.12813e-16	-0.652323	3.84809e-12
YME1L1	2.15368e-16	0.236057	3.89429e-12
PGM2L1	2.21343e-16	-1.17294	4.00233e-12
RAB34	2.33695e-16	0.236065	4.22566e-12
JAG1	2.51807e-16	-1.11759	4.55318e-12
CLEC4A	2.58314e-16	-0.583195	4.67084e-12
POLR2A	2.62006e-16	-0.669754	4.7376e-12
RAB9A	2.62459e-16	0.215721	4.74578e-12
DPP4	2.87295e-16	-1.3637	5.19488e-12
SPPL3	3.10806e-16	0.252961	5.61999e-12
EZR	3.14731e-16	-0.58532	5.69096e-12
OR6K3	3.16987e-16	1.83664	5.73176e-12
MPST	3.41275e-16	0.320364	6.17094e-12
SLC2A1	3.59646e-16	-1.47053	6.50312e-12
TBC1D7	4.04926e-16	0.333056	7.32187e-12
TMEM106B	4.10659e-16	0.260708	7.42554e-12
CASP7	4.16683e-16	0.372578	7.53446e-12
RNFT1	4.32502e-16	0.321917	7.82049e-12
APPL2	4.54634e-16	-0.892534	8.2207e-12
FECH	4.65174e-16	0.298422	8.41128e-12
POLR2I	4.69247e-16	0.24276	8.48493e-12
KCNN4	4.74775e-16	-0.747227	8.58488e-12
SUGP2	4.76761e-16	-0.889907	8.62079e-12
ZNF70	5.11649e-16	0.356948	9.25163e-12
RSL1D1	5.16232e-16	0.292554	9.3345e-12
NOA1	5.39082e-16	0.340225	9.74768e-12
SCAMP1	5.60555e-16	0.3456	1.01359e-11
ZC3H15	5.65491e-16	0.22453	1.02252e-11
MCEE	5.69697e-16	0.30216	1.03013e-11
LAPTM4A	5.71464e-16	0.21822	1.03332e-11
WBP1	5.74515e-16	0.307845	1.03884e-11
ST3GAL4	5.91176e-16	0.444922	1.06896e-11
FAM200B	5.95772e-16	0.263654	1.07728e-11
ANPEP	6.0938e-16	-0.567449	1.10188e-11
CCSAP	6.19678e-16	0.243	1.1205e-11
MRM2	6.40291e-16	0.267944	1.15777e-11
ZDHHC7	6.43024e-16	0.232797	1.16272e-11
QKI	6.46604e-16	-0.323717	1.16919e-11
SSU72	6.53461e-16	0.253367	1.18159e-11
PAFAH2	6.99095e-16	0.412455	1.2641e-11
WDR26	7.34397e-16	-0.278026	1.32794e-11
ME1	7.54504e-16	-0.335742	1.36429e-11
REV3L	7.56166e-16	0.449909	1.3673e-11
TEX30	7.64214e-16	0.454872	1.38185e-11
DYNC2H1	7.7226e-16	-1.60376	1.3964e-11
RETREG3	7.73873e-16	0.213534	1.39932e-11
ZNF76	7.7819e-16	0.440005	1.40712e-11
OSTM1	7.91666e-16	0.204064	1.43149e-11
VPS26B	7.92397e-16	0.208382	1.43281e-11
PITPNB	8.06983e-16	0.218112	1.45919e-11
KIF1B	8.08014e-16	-0.566237	1.46105e-11
JMY	8.12247e-16	0.323427	1.4687e-11
ZFAND1	8.53779e-16	0.387862	1.5438e-11
HIPK2	8.59146e-16	0.228943	1.55351e-11
NCKAP1	8.62992e-16	0.761925	1.56046e-11
ARHGAP30	8.64062e-16	-0.386962	1.5624e-11
LDHD	8.85276e-16	0.600151	1.60076e-11
ORM1	8.85559e-16	1.89758	1.60127e-11
SEMA4D	9.096e-16	-0.814741	1.64474e-11
LARP1B	9.10994e-16	0.470921	1.64726e-11
NIPSNAP2	9.39986e-16	0.234618	1.69968e-11
KLF8	9.53534e-16	0.782443	1.72418e-11
OPN3	9.68265e-16	0.288974	1.75082e-11
PCID2	9.84273e-16	0.318116	1.77976e-11
AVEN	1.03518e-15	0.451638	1.8718e-11
ADH5	1.04571e-15	0.286189	1.89086e-11
ZSWIM4	1.05375e-15	-1.26088	1.90539e-11
APP	1.1093e-15	-0.269234	2.00583e-11
MMGT1	1.11989e-15	0.289508	2.02499e-11
PTPN22	1.14122e-15	-0.71861	2.06355e-11
ZNF277	1.16827e-15	0.368136	2.11246e-11
PRPSAP1	1.2019e-15	0.351189	2.17327e-11
SLC25A46	1.20389e-15	0.264127	2.17687e-11
MDH1	1.23934e-15	0.308428	2.24097e-11
EIF6	1.25101e-15	0.230298	2.26208e-11
SLC35C1	1.27837e-15	0.459836	2.31155e-11
C2orf74	1.28812e-15	0.351942	2.32918e-11
FCHO1	1.30042e-15	0.391846	2.35142e-11
PRELID3B	1.30542e-15	0.278374	2.36046e-11
KCNQ4	1.31903e-15	1.84237	2.38507e-11
RND3	1.35475e-15	1.15308	2.44966e-11
S100A4	1.37374e-15	-0.303426	2.484e-11
IKBIP	1.39406e-15	0.257173	2.52074e-11
STK19	1.50681e-15	0.513968	2.72461e-11
TPGS2	1.51224e-15	0.264354	2.73443e-11
MAPK6	1.53261e-15	0.262648	2.77127e-11
TPCN2	1.54055e-15	0.571003	2.78562e-11
SMIM3	1.56414e-15	0.411323	2.82827e-11
CHST15	1.62896e-15	0.352017	2.94549e-11
C15orf65	1.72232e-15	0.892847	3.1143e-11
PCSK6	1.80248e-15	0.324316	3.25924e-11
PLA2G4A	1.83166e-15	-1.11528	3.31201e-11
IRF2BP2	1.93666e-15	-0.443469	3.50187e-11
PVALB	1.96921e-15	1.50528	3.56073e-11
PTPN4	2.06958e-15	0.662817	3.74221e-11
CCNA1	2.08991e-15	1.20925	3.77897e-11
SLC17A9	2.10404e-15	0.230735	3.80453e-11
LETMD1	2.11316e-15	0.250909	3.82101e-11
RBP1	2.15117e-15	0.305598	3.88975e-11
VWA1	2.21642e-15	-2.74804	4.00773e-11
PHACTR4	2.28234e-15	0.255405	4.12693e-11
LSR	2.30149e-15	0.450486	4.16155e-11
CCL14	2.36635e-15	-4.47556	4.27884e-11
ENPP4	2.48183e-15	-0.670927	4.48764e-11
PLS3	2.48455e-15	-1.33072	4.49257e-11
THBS3	2.56982e-15	0.323944	4.64675e-11
AHR	2.60823e-15	-0.550658	4.7162e-11
ATXN1	2.6477e-15	-0.45863	4.78757e-11
EBI3	2.82928e-15	-4.97635	5.1159e-11
DKK2	2.83692e-15	-2.19414	5.12971e-11
FBXW8	2.93051e-15	0.236569	5.29894e-11
BST2	3.07173e-15	-0.265939	5.55431e-11
RIOK3	3.08523e-15	0.227927	5.5787e-11
SNN	3.17306e-15	0.275796	5.73754e-11
CCDC136	3.22644e-15	-2.98764	5.83405e-11
CYFIP1	3.27756e-15	-0.343383	5.92648e-11
BSG	3.33131e-15	0.237249	6.02367e-11
MORF4L1	3.34632e-15	0.281451	6.05082e-11
FOPNL	3.34918e-15	0.293748	6.05599e-11
BTD	3.35252e-15	0.298307	6.06203e-11
CD47	3.65028e-15	-0.318592	6.60043e-11
NFKB2	3.75732e-15	-0.738235	6.79399e-11
RAD51B	3.94881e-15	0.327803	7.14025e-11
CD14	4.08931e-15	-0.293231	7.39428e-11
RXYLT1	4.11821e-15	0.586499	7.44654e-11
DENND6A	4.13835e-15	0.27272	7.48297e-11
MTURN	4.34909e-15	0.319919	7.86402e-11
NHSL2	4.44208e-15	0.739015	8.03218e-11
FAM102A	4.63912e-15	0.689125	8.38846e-11
RCN3	4.84462e-15	-1.67921	8.76004e-11
MDP1	4.90707e-15	0.451003	8.87296e-11
YBEY	4.91614e-15	0.444373	8.88936e-11
TOP1MT	5.03782e-15	0.363904	9.10938e-11
TRIM44	5.15754e-15	0.2202	9.32587e-11
SMIM26	5.30452e-15	0.295379	9.59163e-11
SLC30A7	5.43728e-15	0.225578	9.8317e-11
COA3	5.53637e-15	0.241316	1.00109e-10
APH1B	5.64161e-15	0.255424	1.02012e-10
NPRL3	5.6713e-15	0.293837	1.02548e-10
PAPOLA	5.80377e-15	0.249017	1.04944e-10
CLIC6	5.85307e-15	1.24973	1.05835e-10
BATF3	6.03986e-15	0.467302	1.09213e-10
SUCO	6.08248e-15	0.208597	1.09983e-10
CCL7	6.12583e-15	-2.20753	1.10767e-10
PELO	6.47359e-15	0.332835	1.17056e-10
BORCS5	6.56997e-15	0.369099	1.18798e-10
ZDHHC16	6.64365e-15	0.290667	1.2013e-10
PDK2	6.71156e-15	0.462327	1.21358e-10
FAM228B	6.74962e-15	0.441061	1.22047e-10
NEK8	6.77581e-15	0.587683	1.2252e-10
LPL	6.94299e-15	0.385539	1.25543e-10
CHIC2	7.30231e-15	0.259035	1.3204e-10
HINT2	7.41875e-15	0.408402	1.34146e-10
CLMN	7.72431e-15	0.308829	1.39671e-10
GET1	7.91976e-15	0.295895	1.43205e-10
RAPGEFL1	8.7357e-15	0.790153	1.57959e-10
ALG3	8.87581e-15	0.239656	1.60492e-10
UBE2M	8.95817e-15	0.343116	1.61982e-10
SLC49A4	9.01729e-15	0.211206	1.63051e-10
FAM114A1	9.04505e-15	0.252517	1.63553e-10
UHRF1	9.13103e-15	-3.79538	1.65107e-10
SOD1	9.21822e-15	0.221075	1.66684e-10
GPBAR1	9.62878e-15	-2.00811	1.74108e-10
PPP1R37	9.65711e-15	0.261104	1.7462e-10
RASSF8	9.98458e-15	0.333742	1.80541e-10
ORAI2	1.07549e-14	0.356513	1.9447e-10
S100B	1.08937e-14	-1.03445	1.9698e-10
NDUFA1	1.16435e-14	0.220449	2.10537e-10
CXCL5	1.20549e-14	-1.23442	2.17977e-10
UTP25	1.21793e-14	0.303585	2.20227e-10
TBC1D9B	1.30157e-14	-0.370567	2.35351e-10
POLDIP2	1.30437e-14	0.208603	2.35856e-10
MCUR1	1.30817e-14	0.262319	2.36542e-10
WIPF1	1.33636e-14	-0.288889	2.4164e-10
SLC35C2	1.34015e-14	0.211251	2.42326e-10
CMC4	1.3753e-14	0.307675	2.48682e-10
CAPN1	1.38766e-14	-0.371689	2.50917e-10
CPE	1.44586e-14	0.989418	2.6144e-10
NFIX	1.56108e-14	1.32768	2.82274e-10
NDP	1.71296e-14	-3.32633	3.09737e-10
POLR2C	1.86793e-14	0.346259	3.3776e-10
ERAP1	1.87365e-14	0.252716	3.38793e-10
ARHGAP26	1.96264e-14	-0.720076	3.54885e-10
TNFAIP2	1.96496e-14	-0.60514	3.55304e-10
EFCAB2	1.98303e-14	0.685313	3.58572e-10
SLC16A10	2.37391e-14	-1.10949	4.2925e-10
DOCK6	2.44667e-14	0.934897	4.42407e-10
FBXL17	2.5956e-14	0.202125	4.69336e-10
FAM241A	2.87677e-14	-0.956945	5.20178e-10
MRTO4	2.92584e-14	0.412214	5.2905e-10
DYRK1B	2.94163e-14	0.394782	5.31906e-10
MEA1	3.03248e-14	0.253882	5.48332e-10
TLR8	3.07934e-14	0.323787	5.56806e-10
ARMCX1	3.10987e-14	0.234559	5.62326e-10
DCAF13	3.15953e-14	0.421258	5.71307e-10
IL17RA	3.23333e-14	-0.403948	5.84651e-10
TFAP2C	3.38059e-14	-2.62587	6.11277e-10
ADAT2	3.4511e-14	-1.88645	6.24029e-10
KDM5D	3.50413e-14	-0.967402	6.33618e-10
SLC36A4	3.6678e-14	0.377673	6.63212e-10
ADCY3	3.69981e-14	0.328842	6.69e-10
FMC1	3.85806e-14	0.350171	6.97614e-10
NDUFAF2	3.96159e-14	0.358128	7.16334e-10
EXOSC4	4.03772e-14	0.320705	7.301e-10
GIPC1	4.16063e-14	0.267076	7.52326e-10
RGS18	4.25263e-14	-1.13686	7.68961e-10
PAIP2	4.41616e-14	0.319871	7.98531e-10
NCEH1	4.44177e-14	0.221752	8.0316e-10
CHAC1	4.55384e-14	1.43191	8.23426e-10
ITGA4	4.61505e-14	-1.76297	8.34494e-10
PSEN2	4.63609e-14	0.287813	8.38299e-10
APAF1	4.71147e-14	-0.921525	8.51929e-10
TLR6	4.87074e-14	-0.806296	8.80727e-10
NFYC	4.92724e-14	0.229735	8.90943e-10
IGFBP2	5.06384e-14	-1.17247	9.15644e-10
OSBPL2	5.07023e-14	0.203691	9.168e-10
CTTN	5.17167e-14	0.468301	9.35142e-10
[truncated: 1,117 more rows]

## Sheet: Clust_1_3D_MDMi
	p_val	avg_log2FC	p_val_adj
CLEC5A	0	2.12342	0
IGSF21	0	2.39925	0
CCL2	0	2.51391	0
CCL7	0	3.55251	0
ARHGDIB	0	1.07757	0
AIF1	0	1.00633	0
C1QA	0	1.23932	0
ACTB	0	1.32081	0
TMSB4X	0	0.835262	0
C1QC	3.46674e-306	1.13965	6.26856e-302
VSIG4	8.82841e-304	1.91946	1.59635e-299
CTSB	3.14614e-303	1.13478	5.68885e-299
TGFBI	1.3863e-300	1.2891	2.5067e-296
S100A9	4.22326e-290	2.07448	7.6365e-286
FCGR3A	1.76284e-289	2.21226	3.18756e-285
ANPEP	5.32628e-273	1.38585	9.63098e-269
FN1	2.60125e-264	1.93854	4.70358e-260
LGALS3	7.79325e-259	-1.71018	1.40918e-254
COLEC12	1.15788e-256	1.02231	2.09368e-252
VASP	1.83238e-253	0.955253	3.3133e-249
CH25H	1.49599e-251	1.49152	2.70505e-247
DCUN1D3	8.31954e-245	1.4439	1.50434e-240
HK3	2.69148e-240	1.02701	4.86673e-236
CTSS	1.07372e-238	-1.09949	1.94151e-234
DOK2	7.39658e-238	1.20212	1.33745e-233
CD14	1.44028e-235	1.07446	2.60431e-231
DUSP6	2.62925e-235	1.36499	4.75421e-231
TNFSF13	6.40941e-233	0.997833	1.15895e-228
IL7R	6.69741e-228	1.65315	1.21103e-223
ACTG1	1.19865e-226	0.951465	2.1674e-222
CD4	3.82172e-225	0.812978	6.91044e-221
CLEC7A	2.67371e-219	0.841106	4.8346e-215
PFN1	2.75372e-218	0.638768	4.97927e-214
ARMT1	2.01699e-216	1.41762	3.64712e-212
CXCL1	8.71614e-215	2.08955	1.57605e-210
C1QB	3.70864e-210	1.15204	6.70596e-206
IL21R	6.85797e-210	1.36453	1.24006e-205
IGFBP2	8.16179e-210	2.48937	1.47581e-205
CXCL3	2.29591e-207	1.60411	4.15147e-203
ALOX5	6.69492e-203	0.778509	1.21058e-198
GSN	2.9076e-202	0.846864	5.25752e-198
CORO1A	9.73584e-198	1.25861	1.76043e-193
MMP9	3.98374e-197	1.21512	7.20339e-193
CXCL5	1.59646e-195	1.79202	2.88672e-191
TLR2	4.62048e-193	0.926026	8.35475e-189
SLCO2B1	7.34484e-193	0.846041	1.32809e-188
CD74	1.92018e-192	0.69412	3.47207e-188
CCND3	1.40969e-190	1.22167	2.549e-186
S100A4	1.86663e-187	0.838008	3.37524e-183
S100A8	2.73335e-186	2.22166	4.94244e-182
COTL1	1.22987e-185	1.02549	2.22385e-181
MRC1	2.68152e-183	0.645298	4.84873e-179
UBASH3B	1.73915e-182	1.43298	3.14473e-178
NRN1	2.32485e-180	1.91496	4.2038e-176
SPRED1	2.67736e-180	0.963719	4.84121e-176
FCER1G	9.34174e-180	0.573591	1.68917e-175
MAPKAPK3	2.65978e-179	0.840378	4.80942e-175
GPNMB	3.3548e-178	-1.34846	6.06615e-174
SLC39A8	1.07237e-177	1.33224	1.93906e-173
RAB31	3.89805e-175	0.739075	7.04846e-171
CCL4	1.66687e-173	2.58601	3.01403e-169
CD300E	7.76432e-173	1.583	1.40394e-168
LST1	7.85122e-169	0.981382	1.41966e-164
MFSD1	8.27755e-168	0.625851	1.49675e-163
PPBP	2.06627e-166	3.07573	3.73623e-162
MNDA	1.2265e-165	0.896765	2.21775e-161
ETV5	2.13253e-164	1.52647	3.85604e-160
TREM1	1.56251e-163	1.17976	2.82532e-159
CLEC4A	3.51241e-163	1.10621	6.35115e-159
CMTM3	8.24378e-163	0.710301	1.49064e-158
FCGR1B	2.45363e-162	1.36919	4.43666e-158
VAT1	4.69598e-162	-0.945201	8.49127e-158
TYMP	3.81473e-161	0.739833	6.89779e-157
ALOX5AP	6.0366e-161	1.18754	1.09154e-156
CSRP1	1.30871e-159	0.783398	2.36641e-155
ECM1	1.75832e-157	0.922867	3.1794e-153
ACP5	4.93547e-156	-1.41691	8.92431e-152
CISH	7.52394e-156	0.825363	1.36048e-151
IL4I1	1.57857e-155	1.19318	2.85437e-151
OLFML2B	2.45606e-154	1.39704	4.44106e-150
ADAMTSL4	7.41665e-154	0.749958	1.34108e-149
CYP27A1	7.53777e-154	-2.17351	1.36298e-149
CCL13	1.00371e-153	1.2771	1.8149e-149
LILRB2	1.21149e-151	0.883046	2.19061e-147
CD163	1.79574e-149	0.5507	3.24706e-145
PROCR	3.51375e-149	1.59744	6.35357e-145
SLC16A3	8.50713e-149	0.848218	1.53826e-144
ATP2C1	8.31461e-147	0.766272	1.50345e-142
NUPR1	2.23274e-145	-2.7849	4.03725e-141
LGALS1	4.52996e-145	0.560759	8.19108e-141
SRGN	9.21891e-145	0.665931	1.66696e-140
THBD	1.6119e-143	1.56613	2.91464e-139
GLUL	3.25483e-142	0.831759	5.88538e-138
SQSTM1	6.41619e-140	-0.875084	1.16018e-135
P2RX7	2.86305e-138	-1.61293	5.17697e-134
CLDN1	9.95366e-137	1.91539	1.79982e-132
IFI30	7.28724e-136	0.623801	1.31768e-131
FCGR1A	7.40782e-135	1.13784	1.33948e-130
WARS	1.97687e-134	-1.75964	3.57457e-130
C3AR1	3.34395e-134	0.640178	6.04653e-130
CHI3L1	9.09732e-134	-3.91878	1.64498e-129
ARPC1B	2.04331e-133	0.549098	3.69471e-129
TUBA1C	2.03873e-132	0.994736	3.68644e-128
SAT1	4.06441e-132	-1.02332	7.34926e-128
GNA15	4.88568e-132	0.85428	8.83428e-128
MYL6	6.6287e-132	0.664515	1.1986e-127
TMEM236	5.19734e-131	0.881229	9.39784e-127
PKIA	4.13039e-130	1.43389	7.46857e-126
TXNIP	5.42914e-129	0.668194	9.81698e-125
EFHD2	6.03301e-129	0.627205	1.09089e-124
PTGS1	6.35995e-128	0.801487	1.15001e-123
GPR84	3.75356e-127	1.77204	6.78719e-123
OAZ1	6.64551e-127	0.38749	1.20164e-122
SAMHD1	4.79865e-126	0.51518	8.67691e-122
CFL1	2.51059e-125	0.469489	4.53964e-121
SLC43A2	2.27725e-124	0.991589	4.11773e-120
SLA	5.28402e-123	0.830499	9.55457e-119
TSPO	3.09459e-120	0.441176	5.59565e-116
ARPC4	3.40546e-119	0.638064	6.15775e-115
NDUFV2	3.48214e-119	0.657433	6.2964e-115
NRP1	2.05091e-118	0.50858	3.70845e-114
ASAH1	6.43668e-118	-0.828913	1.16388e-113
MYC	3.73755e-117	1.45519	6.75824e-113
CCL3	8.38307e-117	1.12547	1.51583e-112
LRRC25	1.01877e-114	0.732562	1.84214e-110
CYBB	1.39176e-114	0.47872	2.51658e-110
LHFPL2	2.86261e-114	0.625851	5.17616e-110
SNX20	2.93456e-114	1.0048	5.30626e-110
ZFYVE16	5.80964e-113	-1.16348	1.0505e-108
FCGR2A	7.03344e-113	0.780626	1.27179e-108
TNFRSF14	1.03219e-112	-1.19798	1.8664e-108
ME1	1.1231e-112	0.624921	2.03078e-108
SNX2	5.62128e-112	0.525807	1.01644e-107
VAMP8	8.58871e-112	0.456048	1.55301e-107
ARHGAP18	7.055e-111	0.480608	1.27568e-106
RASSF2	1.28741e-110	0.759265	2.3279e-106
RTN1	2.9303e-110	0.952439	5.29856e-106
CYTL1	3.92019e-109	1.89347	7.08848e-105
ITGAM	1.96458e-107	0.502542	3.55236e-103
SLC11A1	2.63771e-105	0.669768	4.76951e-101
S100A10	9.03143e-105	0.581124	1.63306e-100
GALM	1.22928e-104	0.925319	2.22279e-100
CTSC	1.65192e-104	0.295627	2.98699e-100
PNP	2.21753e-104	1.02072	4.00974e-100
PPP1R1A	4.65667e-104	2.13951	8.4202e-100
SERPINA1	1.06214e-103	1.09165	1.92056e-99
IFNGR2	1.63034e-103	0.670561	2.94797e-99
C1orf162	3.90319e-103	0.802977	7.05775e-99
RNF149	6.99808e-103	0.705301	1.26539e-98
ACTR2	1.18243e-102	0.626839	2.13807e-98
AP2S1	4.48163e-102	0.585084	8.10368e-98
CXCL2	1.02733e-101	0.966556	1.85763e-97
TNNT1	1.19446e-101	0.781753	2.15982e-97
KCTD12	4.52849e-101	0.529075	8.18841e-97
GDF15	2.95118e-100	-4.16093	5.33632e-96
PRKACA	7.60751e-100	0.545353	1.37559e-95
THEMIS2	1.01083e-99	0.618302	1.82779e-95
LAPTM5	3.19731e-99	0.333461	5.78137e-95
LCP1	3.28394e-99	0.498738	5.93803e-95
CD9	1.62269e-98	-0.949976	2.93414e-94
TYROBP	1.65812e-98	0.396161	2.99822e-94
LILRB1	2.31259e-98	1.00084	4.18163e-94
CAMK1	2.66875e-98	0.935393	4.82563e-94
TPM4	3.69814e-98	0.709568	6.68698e-94
SH3BGRL3	1.69628e-97	0.550219	3.06722e-93
TFRC	3.83723e-97	-1.2739	6.93848e-93
DBNL	5.76336e-97	0.604889	1.04213e-92
MT-CO2	1.39866e-96	-2.24759	2.52906e-92
GPX4	1.95833e-96	-0.819353	3.54105e-92
LPCAT2	2.0465e-96	0.747095	3.70048e-92
MICAL1	7.8417e-95	-1.35353	1.41794e-90
OSBPL8	1.02959e-94	-0.960772	1.86171e-90
CXCR4	1.16591e-94	-2.26865	2.1082e-90
SEMA4B	3.4026e-94	1.04878	6.15258e-90
LDHB	3.48152e-94	0.612184	6.29528e-90
GPC4	7.79551e-94	-3.23704	1.40958e-89
SEMA6B	3.04268e-93	1.19009	5.50177e-89
MSR1	3.07617e-93	0.661082	5.56233e-89
AQP3	3.57213e-93	1.36304	6.45913e-89
CSF1R	7.00746e-93	0.415495	1.26709e-88
PEA15	1.27091e-92	0.6502	2.29806e-88
CACNA2D4	1.66521e-91	1.42693	3.01104e-87
NRP2	3.88798e-91	-1.11219	7.03025e-87
C1orf54	5.20688e-91	0.877528	9.41507e-87
PLAU	2.0104e-90	0.887394	3.6352e-86
CYBA	4.3503e-90	0.394976	7.86621e-86
ANXA2	6.17488e-90	0.386765	1.11654e-85
EHD4	6.35732e-90	0.722181	1.14953e-85
UCP2	7.46719e-90	0.650999	1.35022e-85
HCLS1	1.88709e-89	0.533358	3.41223e-85
PRUNE2	1.80903e-88	1.43241	3.27109e-84
CD276	4.36397e-88	0.603475	7.89094e-84
RHBDD2	4.80231e-88	0.808607	8.68354e-84
MICOS10	6.95107e-88	0.610298	1.25689e-83
CCL8	8.16057e-88	2.05339	1.47559e-83
BST2	4.34433e-87	0.471881	7.85541e-83
HCK	9.89341e-87	0.489591	1.78893e-82
S100B	1.9973e-86	2.38434	3.61152e-82
SIGLEC9	1.06092e-85	0.752318	1.91835e-81
GIMAP6	1.34138e-85	1.63037	2.42549e-81
LYRM1	1.39448e-85	0.913912	2.52149e-81
ITGB7	1.72528e-85	2.17543	3.11965e-81
AOAH	3.64045e-85	0.88496	6.58266e-81
TMEM140	6.73077e-85	-1.79997	1.21706e-80
MT-ATP6	1.01253e-84	-2.27286	1.83086e-80
GIMAP4	2.45031e-84	0.837227	4.43065e-80
CLEC10A	4.09829e-84	1.4818	7.41053e-80
FGR	5.47068e-84	-1.30273	9.89209e-80
KMO	1.28573e-83	0.957197	2.32485e-79
KIAA0930	1.54285e-83	-1.14804	2.78979e-79
KLHL21	2.0558e-83	-1.90886	3.7173e-79
ATP6V0D2	2.0654e-83	-1.3749	3.73466e-79
LIMD2	1.45584e-82	0.99043	2.63244e-78
PF4	2.44581e-82	3.0947	4.42251e-78
GMFG	4.52118e-82	0.696893	8.17519e-78
SLC43A3	9.95578e-82	0.595054	1.8002e-77
SH3BP1	1.05376e-81	0.704605	1.90542e-77
MKNK1	1.21291e-81	0.567291	2.19319e-77
SLC26A11	1.84765e-81	-1.59706	3.34092e-77
PYCARD	3.86791e-81	0.611732	6.99396e-77
PTPRO	3.90433e-81	0.709945	7.0598e-77
LGMN	4.23246e-81	-1.82686	7.65314e-77
FNIP2	4.44182e-81	-1.66317	8.03171e-77
ZNF467	8.73878e-81	0.875058	1.58015e-76
POLR2L	1.03923e-80	0.593709	1.87913e-76
ZFP36	1.05315e-80	0.718202	1.90431e-76
PID1	1.15798e-80	1.00257	2.09386e-76
PKM	5.77393e-80	0.467179	1.04404e-75
LAPTM4B	6.34903e-80	1.16086	1.14803e-75
SASH3	7.01295e-80	0.684582	1.26808e-75
EPB41L3	1.44245e-79	0.61017	2.60823e-75
MS4A4A	1.99836e-79	0.495938	3.61344e-75
FMNL1	2.0831e-79	0.470154	3.76666e-75
NME1	4.78522e-79	1.1359	8.65264e-75
RNASE6	7.83392e-79	0.382526	1.41653e-74
MS4A6A	9.41436e-79	0.230882	1.7023e-74
LAMTOR2	1.09259e-78	0.636441	1.97561e-74
MT-ND4	1.30178e-78	-2.2568	2.35387e-74
MFHAS1	1.35317e-78	-1.37478	2.44681e-74
CCPG1	1.75795e-78	-1.06299	3.17872e-74
TRIM14	2.1457e-78	0.737415	3.87985e-74
ATP6AP2	2.40415e-78	0.385995	4.34718e-74
ATF3	2.54417e-78	-2.97664	4.60037e-74
MGAT1	4.31408e-78	-0.650248	7.80071e-74
DCSTAMP	9.99511e-78	-2.43597	1.80732e-73
SELPLG	1.01766e-77	0.560321	1.84014e-73
PAPSS1	1.67987e-77	0.476301	3.03755e-73
TNC	1.67998e-77	1.20863	3.03773e-73
EML4	2.00689e-77	0.588453	3.62887e-73
ATP6AP1	2.08622e-77	-0.506523	3.77231e-73
SPSB1	2.87418e-77	-3.3845	5.19709e-73
ID3	2.97257e-77	0.923137	5.37499e-73
PRKCA	3.80413e-77	0.92514	6.87862e-73
FAM126A	9.46215e-77	0.674757	1.71095e-72
DDIT3	1.04813e-76	-1.89722	1.89524e-72
RHOG	4.39357e-76	0.464431	7.94445e-72
FGD5	4.54449e-76	0.705648	8.21734e-72
IRS2	5.04421e-76	-1.70793	9.12093e-72
RASSF4	1.0665e-75	0.461817	1.92845e-71
FPR3	1.70311e-75	0.364023	3.07957e-71
EDEM2	2.31834e-75	0.61593	4.19203e-71
CD80	3.68923e-75	0.415808	6.67087e-71
GAL3ST4	3.84055e-75	1.11303	6.94448e-71
PDPN	5.43473e-75	0.735413	9.82707e-71
PSAP	5.78476e-75	-0.408081	1.046e-70
ARRDC4	5.88424e-75	0.827097	1.06399e-70
SPINT2	6.16042e-75	0.453896	1.11393e-70
PTPN22	8.97383e-75	0.762273	1.62265e-70
EMP1	1.06291e-74	0.473003	1.92195e-70
GPR34	1.29701e-74	0.407446	2.34526e-70
RGS19	2.09462e-74	0.63257	3.78749e-70
GM2A	4.19425e-74	-1.11992	7.58405e-70
SLC1A5	5.20675e-74	-0.976443	9.41485e-70
P2RY6	5.72471e-74	0.4483	1.03514e-69
DMAC1	8.39339e-74	0.633942	1.51769e-69
MT-ND3	1.18263e-73	-1.84802	2.13844e-69
TMEM45B	1.18866e-73	0.682991	2.14933e-69
FCGR3B	2.12161e-73	1.95583	3.83629e-69
MXD1	4.89211e-73	0.82872	8.84592e-69
NAGA	5.77576e-73	0.518801	1.04437e-68
ENTHD1	1.3577e-72	-4.02717	2.45499e-68
LTBP2	1.70818e-72	0.987605	3.08874e-68
HPGDS	1.86728e-72	1.29515	3.37641e-68
CSGALNACT2	3.02035e-72	-0.908973	5.46141e-68
MT-ND4L	3.29516e-72	-2.21051	5.9583e-68
IL6	1.49798e-71	1.60816	2.70864e-67
TNFRSF1B	1.71152e-71	-1.10943	3.09477e-67
LAT2	2.25809e-71	0.708009	4.08307e-67
SLC16A10	4.2786e-71	1.02836	7.73656e-67
CARD11	6.42699e-71	1.50897	1.16213e-66
RBPJ	6.5258e-71	0.696047	1.18e-66
RAB11FIP1	8.64063e-71	-1.13057	1.5624e-66
MERTK	1.73661e-70	1.38941	3.14014e-66
PTPN7	3.58203e-70	0.974807	6.47703e-66
TNFAIP8L2	3.59664e-70	0.704154	6.50345e-66
NFKBIE	3.76466e-70	0.721755	6.80726e-66
NEK6	4.84072e-70	0.522735	8.75299e-66
NIBAN2	6.08982e-70	0.485087	1.10116e-65
PNPO	8.80186e-70	0.827414	1.59155e-65
OSM	1.06859e-69	1.89447	1.93222e-65
NT5DC2	1.90886e-69	0.952686	3.4516e-65
LFNG	2.20933e-69	0.904963	3.99491e-65
SERPINB9	2.59073e-69	0.935881	4.68456e-65
CSF1	1.01504e-68	-1.25044	1.83539e-64
LPXN	1.55299e-68	0.481578	2.80811e-64
IL1B	2.4716e-68	1.21976	4.46915e-64
MT-CO3	3.06746e-68	-1.96173	5.54658e-64
CRTAP	1.00519e-67	-0.622828	1.81759e-63
BBC3	1.03165e-67	-1.65065	1.86543e-63
PLEKHA7	1.18221e-67	1.61493	2.13766e-63
DYRK2	1.9258e-67	-1.31609	3.48223e-63
TNFSF12	2.45648e-67	0.551929	4.4418e-63
FABP3	4.27481e-67	-2.84238	7.72972e-63
CMKLR1	4.31493e-67	0.431517	7.80225e-63
SFXN3	7.42649e-67	0.625802	1.34286e-62
GRN	7.70876e-67	-0.372241	1.3939e-62
GLIPR2	1.63855e-66	0.685443	2.96283e-62
ARHGAP30	4.5033e-66	0.474719	8.14287e-62
NME4	4.97245e-66	0.623259	8.99119e-62
METTL9	8.01241e-66	-0.981474	1.4488e-61
CLECL1	9.08475e-66	1.66047	1.64271e-61
TIMP1	1.05168e-65	0.443331	1.90164e-61
P2RY13	1.44858e-65	1.01168	2.61932e-61
TMC8	2.88486e-65	0.642931	5.2164e-61
GPR65	3.23369e-65	0.864316	5.84715e-61
USP12	4.19725e-65	-1.36945	7.58946e-61
NRGN	1.26615e-64	1.18838	2.28945e-60
CMTM6	2.60063e-64	0.431978	4.70247e-60
CIR1	3.7932e-64	-3.131	6.85886e-60
KCNN4	3.99331e-64	0.584335	7.22071e-60
LRRC8C	4.54614e-64	0.742337	8.22033e-60
SLC38A2	6.5296e-64	-0.850936	1.18068e-59
STK24	6.74563e-64	-0.876914	1.21974e-59
DDIAS	7.68255e-64	0.975989	1.38916e-59
CSDE1	7.93621e-64	-0.57857	1.43503e-59
BCL2A1	8.71756e-64	-1.4629	1.57631e-59
ICAM1	1.14475e-63	0.684595	2.06994e-59
C5AR1	1.29776e-63	0.382262	2.34661e-59
SLC29A3	1.62987e-63	-1.47513	2.94714e-59
DENND4C	2.29805e-63	-0.892195	4.15533e-59
BACH1	3.29069e-63	-0.808769	5.95022e-59
MT1X	4.03745e-63	0.909188	7.30052e-59
BTG1	5.32875e-63	0.414787	9.63545e-59
CTSH	5.8814e-63	0.354717	1.06347e-58
MCL1	6.12229e-63	0.450446	1.10703e-58
CAPZB	6.32027e-63	0.408687	1.14283e-58
ARAP1	6.74052e-63	-0.66023	1.21882e-58
PHGDH	1.11509e-62	-2.67239	2.01631e-58
IFNGR1	1.36159e-62	0.435196	2.46203e-58
ATP5MF	1.38224e-62	0.607434	2.49936e-58
YWHAH	2.81344e-62	0.756443	5.08725e-58
SGK1	3.35876e-62	-0.931764	6.07332e-58
CHIT1	3.39063e-62	-3.36404	6.13094e-58
HEXB	3.51018e-62	-0.649611	6.3471e-58
SPINT1	3.96528e-62	0.615133	7.17002e-58
DOCK10	6.87712e-62	0.465323	1.24352e-57
STAC	1.21977e-61	0.573299	2.20558e-57
TSPAN7	2.13636e-61	2.7307	3.86297e-57
PON2	5.52067e-61	0.736015	9.98247e-57
GASK1B	5.57233e-61	0.507621	1.00759e-56
NOD2	1.25774e-60	0.646404	2.27424e-56
2001-03-01	1.33248e-60	0.486534	2.40938e-56
CLIC1	1.39585e-60	0.539758	2.52398e-56
PSTPIP1	1.40878e-60	0.579079	2.54736e-56
OPTN	1.52579e-60	-1.13734	2.75894e-56
TTYH3	5.56844e-60	0.415126	1.00688e-55
CDKN1A	7.25277e-60	-1.0354	1.31145e-55
PLEK2	8.21417e-60	1.31457	1.48529e-55
CD40	1.57942e-59	0.593117	2.85591e-55
PCMTD1	1.67265e-59	-0.8939	3.02449e-55
A2M	1.97259e-59	-1.05856	3.56684e-55
MT-ND5	3.1189e-59	-2.12006	5.6396e-55
TNFRSF11A	4.26237e-59	1.08772	7.70722e-55
RNF13	5.33074e-59	-0.641008	9.63905e-55
PLPP3	5.56409e-59	-1.64402	1.0061e-54
MBP	7.69079e-59	-1.09308	1.39065e-54
ATP8B1	7.83229e-59	1.92363	1.41624e-54
GPR68	9.58288e-59	0.715578	1.73278e-54
IGFLR1	1.16215e-58	0.478851	2.1014e-54
SLC37A2	2.13969e-58	0.443213	3.86899e-54
PTPN6	2.14745e-58	0.450913	3.88302e-54
CAST	2.53477e-58	-0.518955	4.58337e-54
SLAMF8	3.36043e-58	0.412772	6.07633e-54
KLHL6	3.49117e-58	-1.20052	6.31274e-54
SLC12A9	3.60166e-58	0.703244	6.51252e-54
PGK1	4.51776e-58	0.742672	8.16902e-54
TMEM176B	5.61509e-58	0.430242	1.01532e-53
DKK2	7.30632e-58	2.2035	1.32113e-53
AP1S2	7.60719e-58	0.556721	1.37553e-53
LYN	1.0588e-57	0.528683	1.91451e-53
VAV1	1.07209e-57	0.508312	1.93855e-53
MT-ND2	1.15357e-57	-2.37064	2.08589e-53
APOE	2.00568e-57	-1.29184	3.62667e-53
SLC8A1	2.34417e-57	0.489122	4.23873e-53
PPM1M	2.82142e-57	0.585541	5.10168e-53
CADM1	2.8581e-57	1.09999	5.16802e-53
TXNDC17	3.33707e-57	0.572728	6.03408e-53
ACVRL1	4.15667e-57	1.30021	7.51608e-53
BRI3	4.30558e-57	-0.361047	7.78534e-53
LGALS9	4.74522e-57	0.475723	8.5803e-53
YWHAB	6.43138e-57	0.498708	1.16292e-52
AKR1C3	7.7294e-57	1.25467	1.39763e-52
EPAS1	8.43099e-57	-0.833048	1.52449e-52
EIF1	1.04395e-56	-0.584903	1.88767e-52
PAPSS2	1.15163e-56	0.526391	2.08239e-52
ZNF316	1.21319e-56	-1.88706	2.19369e-52
HBEGF	1.2535e-56	0.852332	2.26657e-52
MT-CYB	1.49252e-56	-2.16224	2.69877e-52
TRAM1	1.53935e-56	-0.553052	2.78345e-52
STK32B	2.03196e-56	1.33511	3.67418e-52
CD69	2.29776e-56	1.4559	4.15481e-52
ANKH	3.35195e-56	0.611972	6.061e-52
GNAI2	4.30203e-56	0.393781	7.77894e-52
SEMA4A	5.47764e-56	0.849414	9.90467e-52
SOD2	6.56375e-56	-1.21059	1.18686e-51
GCLC	7.10496e-56	-1.23262	1.28472e-51
IGFL3	8.44567e-56	2.96604	1.52715e-51
HYAL2	1.18749e-55	0.588652	2.14721e-51
HERPUD1	1.64476e-55	-0.976508	2.97405e-51
SLC3A2	1.80826e-55	-0.784991	3.2697e-51
TUBA1A	2.87741e-55	1.11999	5.20293e-51
SPIRE1	3.76251e-55	-1.15222	6.80337e-51
TTC3	5.5686e-55	-0.644204	1.00691e-50
TLK1	6.31979e-55	-1.12769	1.14275e-50
CCND1	7.45287e-55	0.977254	1.34763e-50
GNG10	1.12382e-54	0.34744	2.03209e-50
EIF4E2	1.18157e-54	0.448277	2.13652e-50
NCKAP1L	1.26403e-54	0.378699	2.28562e-50
CERT1	2.11154e-54	-0.81819	3.81809e-50
NACC1	2.70383e-54	0.521397	4.88906e-50
BHLHE41	5.07344e-54	-1.2047	9.1738e-50
LITAF	5.48877e-54	-0.463496	9.92479e-50
FAM49B	6.04687e-54	0.501053	1.0934e-49
MAFB	6.92573e-54	0.391667	1.25231e-49
ATP8B4	9.5262e-54	0.365529	1.72253e-49
ITPR2	1.40041e-53	0.270271	2.53222e-49
PHF1	1.89083e-53	-1.2811	3.41901e-49
MAN1A1	2.02238e-53	-0.971745	3.65686e-49
EMC10	2.92853e-53	0.429231	5.29537e-49
BEX3	3.27898e-53	0.51391	5.92905e-49
MMP19	3.44693e-53	0.751401	6.23275e-49
FGL2	4.67512e-53	0.356976	8.45355e-49
KCNJ2	4.84746e-53	1.02533	8.76518e-49
TCF4	1.33883e-52	0.508294	2.42087e-48
NECTIN2	3.48898e-52	0.499405	6.30878e-48
RIN2	4.33919e-52	0.409188	7.84613e-48
HECTD1	4.47277e-52	-0.995281	8.08766e-48
PLTP	6.57545e-52	0.636808	1.18897e-47
MARCKSL1	7.11276e-52	0.614186	1.28613e-47
PJA2	9.45936e-52	-0.563512	1.71044e-47
APBB1IP	1.02062e-51	0.433864	1.84549e-47
MT-ND1	1.48473e-51	-2.32303	2.68469e-47
MAF	1.98229e-51	0.229656	3.58437e-47
APOC1	2.59996e-51	-2.20435	4.70124e-47
SUCNR1	6.04904e-51	0.531395	1.09379e-46
CTSZ	7.08225e-51	0.406012	1.28061e-46
ARL6IP5	7.17197e-51	0.366294	1.29684e-46
LAMTOR1	7.30362e-51	0.376279	1.32064e-46
FGD4	8.45581e-51	0.461657	1.52898e-46
COPG1	9.05435e-51	-0.635435	1.63721e-46
UGCG	1.08616e-50	-1.692	1.964e-46
PLIN2	1.08961e-50	-2.30976	1.97024e-46
TNFRSF1A	1.16056e-50	0.342191	2.09853e-46
TMEM38B	1.28883e-50	-1.36711	2.33047e-46
FHL3	1.66039e-50	0.777268	3.00231e-46
PPIC	1.66464e-50	0.473	3.01001e-46
NPDC1	1.97354e-50	0.733118	3.56856e-46
AP1B1	5.32458e-50	0.276136	9.6279e-46
CDC42SE1	8.18318e-50	0.387275	1.47968e-45
SETDB2	8.65966e-50	-1.26731	1.56584e-45
ARPC2	9.80582e-50	0.389856	1.77309e-45
CCND2	1.06705e-49	0.76245	1.92944e-45
ROGDI	1.07567e-49	0.954697	1.94503e-45
TDRD3	1.50546e-49	-1.02169	2.72217e-45
HIVEP3	2.15212e-49	1.31499	3.89146e-45
PDCD1LG2	2.79433e-49	0.592309	5.05271e-45
GCA	3.0765e-49	0.432514	5.56292e-45
CMAS	3.452e-49	0.509153	6.24191e-45
ACE	3.83623e-49	0.346266	6.93668e-45
CD101	3.90084e-49	1.37845	7.05349e-45
CHD3	5.64818e-49	0.442071	1.0213e-44
TMEM165	8.65088e-49	0.483807	1.56425e-44
FILIP1L	9.6684e-49	0.860031	1.74824e-44
CAP1	9.73145e-49	0.516518	1.75964e-44
MSN	1.09936e-48	0.351998	1.98786e-44
PILRA	1.10555e-48	0.372367	1.99906e-44
ADAM28	1.74128e-48	1.13185	3.14858e-44
DECR1	2.75477e-48	0.544975	4.98117e-44
TNFRSF12A	3.51129e-48	0.833737	6.34912e-44
MSRB2	3.7925e-48	0.738459	6.85759e-44
CD151	6.03853e-48	0.461031	1.09189e-43
ARHGAP4	6.67922e-48	0.26548	1.20774e-43
PARM1	6.94719e-48	1.68303	1.25619e-43
MSI2	9.52915e-48	0.871955	1.72306e-43
BIRC7	1.32658e-47	-2.62216	2.39872e-43
TXNRD1	1.34211e-47	-0.782284	2.4268e-43
SKIL	2.67752e-47	0.512773	4.84149e-43
NFKBIA	3.68188e-47	0.343129	6.65757e-43
CSF2RB	6.97024e-47	0.366198	1.26036e-42
PRXL2B	7.04659e-47	-1.5749	1.27417e-42
HSD17B12	7.27072e-47	0.735787	1.31469e-42
PTGDS	7.87801e-47	-3.59405	1.4245e-42
TREM2	1.06275e-46	0.677173	1.92167e-42
PSTPIP2	1.07109e-46	0.778651	1.93674e-42
CTNND1	1.10938e-46	0.353491	2.00597e-42
CLIP4	1.13326e-46	-0.979383	2.04915e-42
RHOU	1.16055e-46	0.561685	2.0985e-42
ENG	1.26287e-46	0.366366	2.28352e-42
MEIS3	1.31144e-46	0.988067	2.37135e-42
EEF2K	1.36506e-46	0.466085	2.4683e-42
TACSTD2	1.39061e-46	1.29207	2.51451e-42
CSK	1.68987e-46	0.417946	3.05562e-42
PDLIM2	2.18601e-46	0.664425	3.95274e-42
IL13RA1	2.75642e-46	0.36802	4.98416e-42
BASP1	2.91941e-46	-1.41908	5.27888e-42
LMO2	3.62187e-46	0.392821	6.54907e-42
RBP1	3.8045e-46	0.894616	6.8793e-42
CNIH3	4.05376e-46	-2.32448	7.33e-42
APOL4	4.50054e-46	0.502458	8.13787e-42
CUX1	4.70065e-46	0.462301	8.49971e-42
ATF4	8.48178e-46	-0.897512	1.53368e-41
ABCA6	8.60232e-46	0.752946	1.55547e-41
MMP2	1.05345e-45	0.410172	1.90485e-41
TNF	1.10031e-45	1.06905	1.98958e-41
CD302	1.30908e-45	0.420039	2.36707e-41
ROBO4	1.69882e-45	2.4117	3.07181e-41
IL1RN	1.81862e-45	0.786565	3.28842e-41
JOSD2	1.93907e-45	0.591233	3.50622e-41
SIRPB2	2.62161e-45	0.493351	4.74039e-41
CKLF	3.42517e-45	0.722435	6.1934e-41
CSF2RA	5.49503e-45	0.222559	9.93611e-41
NFIL3	6.48461e-45	-1.90077	1.17255e-40
CDH23	7.2934e-45	-3.82528	1.31879e-40
SERPINB8	1.27621e-44	0.612632	2.30763e-40
UBE2J1	1.47929e-44	-0.714323	2.67484e-40
GIMAP1	1.58264e-44	0.73621	2.86173e-40
HK1	1.72878e-44	0.469851	3.12598e-40
NCF4	2.10154e-44	0.23193	3.80001e-40
SGPL1	2.51775e-44	0.500188	4.5526e-40
CLEC11A	2.72236e-44	0.558128	4.92258e-40
PIK3R6	3.43901e-44	0.576383	6.21842e-40
RAB39A	4.763e-44	0.600576	8.61246e-40
RMND1	5.1031e-44	0.60611	9.22742e-40
NPC2	5.43192e-44	0.279331	9.822e-40
JUP	5.59554e-44	0.479274	1.01179e-39
TPMT	7.38813e-44	0.531159	1.33592e-39
LAP3	8.35183e-44	0.427791	1.51018e-39
CALU	9.47514e-44	-0.616598	1.7133e-39
UNC5B	1.02375e-43	1.07419	1.85114e-39
CCR1	1.49637e-43	0.395066	2.70573e-39
PALLD	1.60901e-43	-4.0429	2.90942e-39
ADAM8	1.65045e-43	0.417623	2.98434e-39
DEXI	1.67202e-43	-1.6773	3.02335e-39
H1FX	2.01384e-43	-0.902451	3.64142e-39
PDLIM4	2.23168e-43	0.552112	4.03533e-39
GRK3	2.5471e-43	-0.955314	4.60567e-39
PPIL1	3.05171e-43	0.814829	5.51811e-39
PAK1	3.30195e-43	0.443496	5.97059e-39
CREM	4.98244e-43	0.598833	9.00925e-39
USF2	8.08014e-43	-0.479938	1.46105e-38
EIF1B	8.64993e-43	-0.864273	1.56408e-38
COL8A2	9.17787e-43	-2.36162	1.65954e-38
ARHGEF10L	1.00202e-42	0.278592	1.81186e-38
FES	1.10891e-42	0.369326	2.00514e-38
CLCN7	1.29564e-42	-0.531232	2.34279e-38
TWF2	1.33308e-42	0.376036	2.41048e-38
SMAD7	1.4877e-42	0.580296	2.69006e-38
VIM	1.54586e-42	-0.382246	2.79523e-38
CSTB	1.60258e-42	-0.551919	2.89778e-38
ST8SIA4	2.71234e-42	0.338811	4.90445e-38
MOB3B	2.72275e-42	0.395301	4.92328e-38
CD1A	2.73914e-42	1.95131	4.95291e-38
DHCR24	3.79144e-42	0.424358	6.85568e-38
YWHAE	3.86847e-42	0.410128	6.99497e-38
ADAP2	4.53416e-42	0.484959	8.19866e-38
NUDT3	4.57415e-42	0.453444	8.27098e-38
LIPA	5.04938e-42	-0.800038	9.13029e-38
STARD10	6.5999e-42	-1.28806	1.19339e-37
FLOT2	7.49006e-42	0.441402	1.35435e-37
TEX2	7.62904e-42	-1.37256	1.37948e-37
MGAM	7.84485e-42	1.22319	1.41851e-37
DENND11	8.4718e-42	0.302683	1.53187e-37
TFE3	8.96326e-42	0.472422	1.62074e-37
ALKBH5	1.01306e-41	-0.612232	1.83182e-37
FCAR	1.21043e-41	1.1566	2.1887e-37
SUMO3	1.32156e-41	0.320088	2.38965e-37
CTSD	1.5986e-41	-0.519803	2.89058e-37
GTF3C6	1.67781e-41	0.600897	3.03382e-37
CBX6	1.85491e-41	0.323594	3.35404e-37
DENND6B	2.10188e-41	0.848545	3.80063e-37
RAB7B	2.15811e-41	0.505952	3.9023e-37
TNFSF10	2.1952e-41	0.842959	3.96935e-37
NDRG1	2.22998e-41	-1.49035	4.03225e-37
FBXL5	2.50976e-41	0.371967	4.53815e-37
CCR5	2.71907e-41	0.435911	4.91662e-37
DLGAP3	2.72551e-41	2.18944	4.92826e-37
RRAGD	2.90666e-41	-0.835666	5.25581e-37
HTRA1	3.83319e-41	0.84259	6.93118e-37
EXT1	4.47633e-41	0.839029	8.0941e-37
CCDC85B	4.65635e-41	0.521269	8.41962e-37
EPHB2	4.77364e-41	0.950111	8.6317e-37
HSPA8	4.94715e-41	0.298717	8.94545e-37
SPAG9	5.15757e-41	-0.913084	9.32591e-37
CDKN2B	5.38055e-41	-1.7258	9.7291e-37
UQCR10	5.79962e-41	0.363207	1.04869e-36
BTF3L4	6.57044e-41	0.41275	1.18807e-36
CCL23	7.1554e-41	1.75986	1.29384e-36
SRSF9	8.41012e-41	0.495473	1.52072e-36
CD93	9.78786e-41	1.11951	1.76984e-36
SHOX2	1.09975e-40	0.407767	1.98858e-36
MTHFS	1.11488e-40	-1.56914	2.01593e-36
IFI27L2	1.21311e-40	0.433878	2.19354e-36
ATF5	1.54802e-40	0.368149	2.79913e-36
FAM20C	1.56196e-40	-1.06563	2.82433e-36
CALHM2	1.86868e-40	0.415477	3.37894e-36
TRAPPC1	1.99733e-40	0.423315	3.61158e-36
SCD	2.53779e-40	-0.756815	4.58883e-36
CIDEB	2.69335e-40	0.960066	4.87012e-36
DMXL1	2.78616e-40	-0.932959	5.03794e-36
TBC1D2	3.32028e-40	-1.0231	6.00373e-36
CALM1	4.11243e-40	0.475292	7.43609e-36
IL3RA	5.44522e-40	0.54408	9.84604e-36
PLXND1	6.07515e-40	0.227434	1.09851e-35
BCKDK	6.2222e-40	0.416712	1.1251e-35
OTULINL	6.31942e-40	0.276621	1.14268e-35
EPSTI1	7.12303e-40	0.69021	1.28799e-35
PLEKHM2	8.61387e-40	-0.519321	1.55756e-35
B3GNT7	1.02522e-39	1.06356	1.8538e-35
BCAP31	1.11541e-39	-0.425159	2.01689e-35
TRIB1	1.21387e-39	0.337319	2.19493e-35
JAML	1.23559e-39	0.397651	2.2342e-35
SLC22A23	1.42232e-39	0.922388	2.57185e-35
OLR1	1.56494e-39	0.814752	2.82972e-35
PDLIM7	1.72308e-39	0.631902	3.11568e-35
IL18	1.80108e-39	0.439065	3.25672e-35
FUT7	2.18725e-39	1.02943	3.95499e-35
RHOQ	2.24876e-39	-0.602176	4.0662e-35
NECTIN4	3.99955e-39	0.924763	7.23199e-35
RAP2A	4.03554e-39	0.293865	7.29707e-35
B3GNT5	4.27003e-39	0.558329	7.72106e-35
TUBB2A	4.59826e-39	0.632845	8.31457e-35
XPOT	4.68941e-39	-1.06632	8.47939e-35
DCTPP1	5.18353e-39	0.64417	9.37286e-35
NDUFA4	5.93101e-39	0.37699	1.07245e-34
BST1	5.98273e-39	0.965252	1.0818e-34
NDUFB3	6.21028e-39	0.525228	1.12294e-34
MOSPD3	6.48943e-39	0.64078	1.17342e-34
UBE2N	6.70353e-39	0.644004	1.21213e-34
NDUFC2	9.4061e-39	0.487482	1.70081e-34
SLC35B4	1.05459e-38	0.541545	1.9069e-34
RALA	1.29743e-38	-0.892532	2.34601e-34
CNBP	1.45549e-38	-0.578659	2.63181e-34
KCNJ5	1.50749e-38	-3.09713	2.72584e-34
SLC29A1	1.60986e-38	-1.14564	2.91094e-34
BLVRB	1.65869e-38	-0.890837	2.99925e-34
SCARF1	1.69813e-38	0.259334	3.07055e-34
HIST1H2BH	1.99959e-38	0.409804	3.61566e-34
RTN4R	2.14132e-38	-2.41525	3.87194e-34
AGTRAP	2.26047e-38	0.378987	4.08739e-34
VWA1	2.67181e-38	1.66643	4.83116e-34
TNFAIP2	3.51608e-38	-0.741905	6.35778e-34
CD53	3.61679e-38	0.298456	6.53987e-34
FHOD1	3.75605e-38	0.429667	6.79169e-34
CCL4L2	3.80496e-38	1.9002	6.88013e-34
CD48	4.0319e-38	-1.08464	7.29048e-34
NOP16	4.06818e-38	0.705811	7.35609e-34
GALNT1	5.82022e-38	0.365966	1.05241e-33
EPHX1	6.51131e-38	-0.584182	1.17738e-33
ATP6V0D1	7.82975e-38	0.337777	1.41578e-33
ABCG1	7.84345e-38	-0.687697	1.41825e-33
ARHGDIA	8.16927e-38	0.374353	1.47717e-33
SLC25A39	8.35306e-38	0.39229	1.5104e-33
FAIM	8.61903e-38	-1.94983	1.55849e-33
SRPRA	1.0696e-37	-0.702179	1.93404e-33
ETNK1	1.13791e-37	0.37942	2.05757e-33
TMEM141	1.24911e-37	0.458311	2.25864e-33
TFDP1	1.26308e-37	0.52746	2.2839e-33
CCRL2	1.48595e-37	-1.54047	2.68689e-33
ELK3	1.74795e-37	0.644847	3.16065e-33
USB1	1.87591e-37	0.55334	3.39203e-33
FUT8	2.24579e-37	0.898282	4.06083e-33
FPR1	2.65593e-37	1.15175	4.80245e-33
LPAR1	3.15827e-37	0.413281	5.71078e-33
STAC3	4.52584e-37	0.621443	8.18363e-33
ASAP1	5.08568e-37	-0.645493	9.19592e-33
FADS2	5.93624e-37	0.566548	1.07339e-32
GBP2	8.75736e-37	0.364653	1.58351e-32
TGFBR2	9.39822e-37	0.275819	1.69939e-32
GTF2A2	9.75081e-37	0.438748	1.76314e-32
TPBGL	1.13113e-36	1.06261	2.04531e-32
PSMB8	1.15535e-36	0.348469	2.0891e-32
ALDH1L2	1.29862e-36	-1.58671	2.34816e-32
QSOX1	1.59163e-36	0.395458	2.87799e-32
EPRS	2.40069e-36	-0.790925	4.34093e-32
CD1E	3.30076e-36	1.59306	5.96844e-32
CD1C	3.70363e-36	1.78878	6.6969e-32
DEF6	3.74865e-36	0.350891	6.77832e-32
CAPZA1	3.94682e-36	0.499553	7.13664e-32
AMPD2	3.95338e-36	0.586151	7.1485e-32
SLAMF7	4.64619e-36	-2.48321	8.40125e-32
SNRNP25	4.76913e-36	0.560111	8.62354e-32
PBRM1	5.05866e-36	-0.924514	9.14707e-32
TM4SF19	5.87119e-36	-2.88925	1.06163e-31
TSPAN31	6.2356e-36	0.517211	1.12752e-31
MACC1	6.69053e-36	0.798743	1.20978e-31
PLAUR	6.90253e-36	0.303202	1.24812e-31
IL1RAP	9.34301e-36	0.734971	1.6894e-31
FDX1	9.55162e-36	-1.41863	1.72712e-31
MT1F	9.60968e-36	0.732745	1.73762e-31
UROS	1.06722e-35	0.517935	1.92975e-31
ATP1B1	1.07459e-35	-1.39537	1.94308e-31
HHEX	1.09911e-35	0.472135	1.98742e-31
SEC31A	1.26691e-35	-0.609027	2.29082e-31
CDK6	1.37467e-35	0.478113	2.48568e-31
ATP5F1D	1.4634e-35	0.386709	2.64613e-31
IL17RA	1.57292e-35	0.311147	2.84416e-31
CD109	1.69942e-35	0.26906	3.07288e-31
SDC2	1.97099e-35	-1.13057	3.56395e-31
SHB	2.05013e-35	-1.44709	3.70704e-31
ANXA6	2.08114e-35	0.304962	3.76313e-31
H1F0	2.09939e-35	-1.29885	3.79612e-31
F5	2.27607e-35	2.08605	4.11559e-31
C4orf3	2.34881e-35	0.308734	4.24712e-31
SLC7A7	2.80508e-35	0.280387	5.07215e-31
IFI44	3.31122e-35	0.37956	5.98735e-31
LACC1	3.66391e-35	0.376567	6.62508e-31
AMFR	4.39349e-35	-0.425662	7.9443e-31
MOB1A	4.60634e-35	0.320119	8.32918e-31
SEPTIN8	4.87271e-35	0.626726	8.81084e-31
LTB	5.13514e-35	1.66549	9.28537e-31
MAP3K8	5.93104e-35	0.312969	1.07245e-30
TMEM251	6.12086e-35	-0.645944	1.10677e-30
RGS14	6.54476e-35	0.590195	1.18342e-30
ASGR1	6.86555e-35	1.19942	1.24143e-30
SLC25A19	7.32705e-35	0.731286	1.32488e-30
APOBR	7.53736e-35	0.271988	1.36291e-30
IGFBP4	8.25421e-35	0.417999	1.49253e-30
DAZAP2	9.16919e-35	0.267993	1.65797e-30
FCGBP	9.64354e-35	1.33064	1.74375e-30
NDRG2	1.08344e-34	0.854876	1.95908e-30
LONP1	1.14536e-34	-0.869123	2.07104e-30
MCEMP1	1.33029e-34	0.736615	2.40543e-30
ANAPC15	1.34542e-34	0.533212	2.43278e-30
NIPAL4	1.38041e-34	-6.14309	2.49606e-30
SLC12A8	1.49098e-34	-3.4392	2.69599e-30
ARHGAP9	1.82341e-34	0.305698	3.29709e-30
ABRACL	2.01941e-34	0.397393	3.6515e-30
APRT	2.07504e-34	0.387809	3.75209e-30
F13A1	2.48058e-34	-0.951606	4.48539e-30
ATG16L2	2.74436e-34	-1.27598	4.96235e-30
UTS2	3.09633e-34	0.785408	5.59879e-30
RNH1	3.1232e-34	-0.362545	5.64737e-30
EBPL	3.29599e-34	0.899143	5.95981e-30
BDH2	3.31769e-34	0.472298	5.99905e-30
RUBCNL	3.37133e-34	0.683932	6.09604e-30
RAB13	3.45257e-34	0.328732	6.24294e-30
ZFYVE28	3.73528e-34	-1.64625	6.75414e-30
CYP2S1	5.88184e-34	0.602525	1.06355e-29
SLC4A7	6.56525e-34	0.352225	1.18713e-29
MDK	7.23396e-34	-3.58918	1.30805e-29
C12orf57	7.36805e-34	-1.26838	1.33229e-29
KLF10	7.83898e-34	0.608294	1.41744e-29
MTF1	8.29884e-34	0.393873	1.5006e-29
UCHL1	8.88936e-34	-2.8138	1.60737e-29
SRSF3	1.20426e-33	0.386704	2.17754e-29
AHCYL1	1.22138e-33	-0.646134	2.20851e-29
VEGFB	1.30862e-33	-0.45706	2.36624e-29
FLVCR2	1.36633e-33	0.487236	2.47059e-29
FBP1	1.47448e-33	0.620791	2.66615e-29
STX7	1.5564e-33	-0.56431	2.81428e-29
ALDH1A1	1.65904e-33	-1.35777	2.99988e-29
LRPAP1	1.69923e-33	-0.518244	3.07255e-29
MAP4K4	1.96344e-33	-1.09146	3.55029e-29
CTSK	2.23981e-33	-2.36762	4.05003e-29
C1QBP	2.35009e-33	0.562378	4.24943e-29
PLEKHG2	2.75324e-33	1.22826	4.97841e-29
CLTB	2.8518e-33	0.4359	5.15662e-29
DDHD1	3.06724e-33	-1.09384	5.54619e-29
TBC1D15	3.18602e-33	-0.867358	5.76097e-29
SP3	3.35313e-33	-0.597152	6.06314e-29
WAS	5.51556e-33	0.322605	9.97323e-29
ITGA3	5.5266e-33	-2.56086	9.9932e-29
LSR	6.34535e-33	-2.60668	1.14737e-28
P2RY11	7.03075e-33	0.595625	1.2713e-28
TNFSF8	7.06777e-33	0.617382	1.27799e-28
CLINT1	7.30098e-33	-0.79762	1.32016e-28
NDST2	7.35351e-33	0.514788	1.32966e-28
PTX3	7.68544e-33	1.36216	1.38968e-28
IL2RG	8.3354e-33	0.555002	1.50721e-28
PLEKHO2	1.00484e-32	0.393367	1.81695e-28
FEM1B	1.03607e-32	-0.806799	1.87342e-28
TLR1	1.08788e-32	0.285512	1.96711e-28
PPT1	1.18233e-32	0.242062	2.13789e-28
VAV3	1.30625e-32	0.503253	2.36196e-28
CYSTM1	1.3198e-32	-1.01135	2.38645e-28
HACD4	1.45484e-32	0.363442	2.63064e-28
PRNP	1.50586e-32	0.306928	2.72289e-28
SMARCD2	1.77296e-32	0.376487	3.20586e-28
MBD4	1.81741e-32	0.428063	3.28625e-28
TAPT1	2.07012e-32	0.493558	3.7432e-28
PTPRC	2.33627e-32	0.323373	4.22444e-28
CD83	2.34788e-32	-0.963899	4.24544e-28
TNIK	3.06869e-32	0.292219	5.54881e-28
PHLDA3	3.21225e-32	-1.25369	5.80838e-28
GAB2	4.35281e-32	-0.830118	7.87076e-28
GPAT3	4.53813e-32	-1.96262	8.20585e-28
C9orf16	4.7731e-32	0.320261	8.63072e-28
BZW2	4.93063e-32	0.474771	8.91557e-28
DCAF12	5.16339e-32	0.304926	9.33644e-28
ANO10	5.27549e-32	0.405208	9.53915e-28
MIDN	5.29128e-32	0.366939	9.56769e-28
GFPT1	5.81022e-32	-1.28023	1.0506e-27
PDIA3	7.57167e-32	0.370139	1.36911e-27
SNAPIN	7.76787e-32	0.4557	1.40459e-27
CHCHD1	8.27187e-32	0.420247	1.49572e-27
IL10	8.37635e-32	0.815703	1.51461e-27
INPP5D	9.38696e-32	0.339273	1.69735e-27
FJX1	9.69951e-32	1.07602	1.75386e-27
CREB5	1.00364e-31	0.219235	1.81479e-27
DACT1	1.03977e-31	-2.51368	1.88011e-27
MXI1	1.55987e-31	-1.14001	2.82056e-27
MYCBP	1.56371e-31	0.562795	2.8275e-27
P4HA1	1.61409e-31	0.300287	2.91859e-27
GPX3	1.68624e-31	0.343581	3.04906e-27
PHF3	1.69591e-31	-0.984441	3.06654e-27
LRCH1	1.73038e-31	-1.16671	3.12887e-27
NINJ1	2.42694e-31	0.341416	4.3884e-27
RAC2	2.46909e-31	0.337483	4.46461e-27
SRP9	2.59684e-31	0.41284	4.6956e-27
PLOD1	2.74442e-31	0.364719	4.96245e-27
SEL1L	2.76695e-31	-0.662942	5.00319e-27
MAP3K5	3.02651e-31	-0.947276	5.47253e-27
ADAM10	3.84434e-31	0.288665	6.95134e-27
CAB39	4.36109e-31	0.310761	7.88572e-27
TMEM176A	4.52275e-31	0.302294	8.17804e-27
B3GALNT1	4.67014e-31	1.14407	8.44454e-27
SH3KBP1	5.08702e-31	0.359304	9.19836e-27
ENTPD7	5.31671e-31	0.437394	9.61368e-27
YWHAG	5.72954e-31	0.32917	1.03601e-26
ZNF385A	6.10349e-31	-0.472385	1.10363e-26
PFDN1	6.12228e-31	0.472545	1.10703e-26
VSIR	6.17575e-31	0.500848	1.1167e-26
SEMA4D	6.36584e-31	0.431184	1.15107e-26
GOLM1	6.86724e-31	0.366622	1.24174e-26
ERCC1	8.09657e-31	0.418108	1.46402e-26
CREBRF	8.13282e-31	-1.17212	1.47058e-26
IKBKE	8.85282e-31	0.480483	1.60077e-26
ROMO1	9.21668e-31	0.369116	1.66656e-26
PTGER4	9.75923e-31	0.401939	1.76466e-26
ARHGEF6	1.00116e-30	0.35303	1.8103e-26
PGM2	1.05935e-30	0.444954	1.91551e-26
CAMP	1.06553e-30	0.416983	1.9267e-26
PLSCR1	1.06721e-30	0.38477	1.92973e-26
UGP2	1.17347e-30	0.36028	2.12187e-26
RARA	1.19806e-30	0.386961	2.16634e-26
TADA3	1.45985e-30	0.376803	2.6397e-26
SLC15A3	1.47624e-30	-0.434878	2.66933e-26
COA4	1.57292e-30	0.444864	2.84416e-26
TP53I11	1.59264e-30	0.502008	2.87981e-26
CXorf38	1.67191e-30	0.364487	3.02314e-26
VASH1	1.79713e-30	0.328938	3.24958e-26
GRHPR	1.80846e-30	0.370521	3.27006e-26
SIGLEC15	1.82486e-30	-3.02881	3.29971e-26
ARF4	2.06188e-30	-0.873713	3.72829e-26
LMNA	2.08729e-30	0.402978	3.77424e-26
KYNU	2.36904e-30	-0.826186	4.2837e-26
SLC37A4	2.41049e-30	0.344566	4.35865e-26
CDK5RAP3	2.42701e-30	-0.956475	4.38853e-26
ANKRD22	3.51615e-30	0.652788	6.35791e-26
TMEM33	3.81007e-30	-0.530064	6.88938e-26
AFDN	4.02508e-30	0.290303	7.27815e-26
MPHOSPH6	4.35674e-30	0.627061	7.87787e-26
NCF2	4.85237e-30	-0.326707	8.77405e-26
SGPP1	6.85058e-30	0.35867	1.23872e-25
HTRA4	8.62618e-30	-3.05731	1.55979e-25
B4GALT1	9.35651e-30	0.342835	1.69184e-25
NDUFB8	1.03183e-29	0.371399	1.86575e-25
SELENON	1.05918e-29	0.353197	1.9152e-25
OAF	1.19891e-29	0.594094	2.16788e-25
SGK3	1.29033e-29	-0.624254	2.33318e-25
ABCC3	1.4084e-29	0.276247	2.54666e-25
FIBP	1.45576e-29	0.430749	2.63231e-25
PARP9	1.48912e-29	0.396451	2.69263e-25
GPSM3	1.53206e-29	0.282667	2.77027e-25
CPED1	1.55277e-29	0.235758	2.80772e-25
FUOM	1.55342e-29	0.379331	2.80889e-25
SNRPG	1.67311e-29	0.469542	3.02532e-25
IFI6	1.73639e-29	0.755877	3.13973e-25
IFITM2	1.80823e-29	0.450384	3.26965e-25
UQCR11	2.01115e-29	0.345753	3.63656e-25
PIK3AP1	2.06825e-29	0.244453	3.73982e-25
LY86	2.07955e-29	0.298586	3.76024e-25
CHST11	2.46761e-29	-0.598303	4.46194e-25
MFSD2A	2.53551e-29	-1.50525	4.58471e-25
SEPHS2	2.74135e-29	-0.680058	4.9569e-25
KLHDC3	2.91935e-29	0.325748	5.27878e-25
C5AR2	2.93167e-29	0.28779	5.30104e-25
STX6	3.39663e-29	0.352121	6.14179e-25
FOLR2	3.49269e-29	-0.438562	6.31548e-25
COX16	3.58522e-29	0.346998	6.48279e-25
CDS2	3.70667e-29	-0.929273	6.7024e-25
SIGLEC7	3.9111e-29	0.540008	7.07205e-25
LCP2	3.95986e-29	0.346631	7.16021e-25
GNB2	4.78759e-29	0.308191	8.65692e-25
ETHE1	4.96385e-29	0.370075	8.97563e-25
DPF3	5.01249e-29	1.2266	9.06359e-25
ATP5PF	5.25973e-29	0.428447	9.51065e-25
ATP5F1C	5.6735e-29	0.534479	1.02588e-24
BMP2K	5.83108e-29	0.324809	1.05438e-24
PDE4D	6.02229e-29	-3.77895	1.08895e-24
MDM2	7.12779e-29	-0.748722	1.28885e-24
HMGCR	7.2472e-29	0.456566	1.31044e-24
HNMT	7.50845e-29	0.277274	1.35768e-24
HDGFL3	8.03794e-29	0.712046	1.45342e-24
MYD88	8.44831e-29	0.390788	1.52762e-24
H3F3A	9.17983e-29	0.256683	1.6599e-24
TGFB1	9.7959e-29	0.378382	1.7713e-24
SNHG32	9.926e-29	-0.838602	1.79482e-24
PHF19	1.16129e-28	0.418798	2.09984e-24
COQ2	1.3104e-28	0.409002	2.36947e-24
HSBP1	1.55584e-28	0.457268	2.81326e-24
TNS1	1.64128e-28	-0.878955	2.96777e-24
ELMSAN1	1.67999e-28	-1.07794	3.03776e-24
SGMS2	1.72928e-28	0.54428	3.12688e-24
CDC37	1.91971e-28	0.275965	3.47122e-24
CLEC1A	1.92428e-28	0.525824	3.47949e-24
ISCU	2.05134e-28	-0.492468	3.70923e-24
PDE1B	2.46687e-28	0.881549	4.46059e-24
TMEM9B	2.62565e-28	0.319394	4.7477e-24
AARS	2.66538e-28	-1.1306	4.81954e-24
CISD3	3.28472e-28	0.395983	5.93942e-24
TMEM37	3.38291e-28	0.430292	6.11697e-24
GNG12	3.4098e-28	0.541823	6.1656e-24
DNAJC3	4.18729e-28	-0.832774	7.57145e-24
TRPV4	4.41716e-28	0.814385	7.9871e-24
ACVR1B	5.12332e-28	0.390853	9.26399e-24
RP2	5.13328e-28	0.332555	9.282e-24
FRMD4A	5.2969e-28	0.270013	9.57785e-24
PRDX3	5.54016e-28	0.387378	1.00177e-23
CYCS	5.84242e-28	0.379439	1.05643e-23
G6PC3	6.11171e-28	0.342552	1.10512e-23
P2RY12	6.1137e-28	1.00948	1.10548e-23
C17orf49	6.49451e-28	0.421345	1.17434e-23
FBXO10	6.63841e-28	-2.21361	1.20036e-23
PPP1R18	7.22355e-28	0.247886	1.30616e-23
TRIB3	7.31349e-28	-1.59235	1.32243e-23
TSKU	7.48432e-28	-1.50878	1.35331e-23
HS3ST1	7.73527e-28	0.874591	1.39869e-23
C1RL	7.9745e-28	0.519475	1.44195e-23
ACBD3	8.25647e-28	-0.705451	1.49293e-23
RALGDS	8.40717e-28	0.316674	1.52019e-23
ZMYND8	8.58409e-28	0.290863	1.55217e-23
AHNAK2	1.04395e-27	0.738876	1.88768e-23
RHOC	1.14938e-27	0.210172	2.07831e-23
SPR	1.15142e-27	0.359606	2.082e-23
THRA	1.18596e-27	-1.07509	2.14445e-23
RIPK2	1.54632e-27	-1.06909	2.79606e-23
KCTD17	1.59516e-27	0.415481	2.88437e-23
VPS9D1	1.65537e-27	0.378947	2.99325e-23
NR1H3	1.81786e-27	-1.17636	3.28705e-23
GIMAP8	1.99162e-27	0.481466	3.60125e-23
SMPDL3A	2.04091e-27	0.538155	3.69038e-23
DEGS1	2.11561e-27	0.28402	3.82544e-23
DPCD	2.15674e-27	0.684159	3.89981e-23
IFITM3	2.38348e-27	0.401962	4.3098e-23
GXYLT2	2.66227e-27	1.49981	4.81392e-23
TMBIM6	2.81995e-27	0.418807	5.09903e-23
TMPO	2.85867e-27	0.414	5.16905e-23
IL10RA	2.93204e-27	0.278035	5.30172e-23
RAB1B	2.96326e-27	0.301636	5.35817e-23
VANGL1	3.2457e-27	0.550696	5.86888e-23
PARVB	3.25434e-27	0.305387	5.8845e-23
GPR161	3.29587e-27	0.612118	5.95959e-23
DBNDD2	3.49121e-27	0.328193	6.3128e-23
PKN1	3.62923e-27	-0.706732	6.56237e-23
EIPR1	3.66793e-27	0.535943	6.63234e-23
ATP5MD	3.89262e-27	0.348621	7.03864e-23
ITGB5	3.9688e-27	0.292548	7.17638e-23
RUVBL1	3.98036e-27	0.575236	7.19728e-23
AP1S1	3.98758e-27	0.36761	7.21034e-23
ATP5MC3	4.02075e-27	0.331395	7.27032e-23
NPTN	4.15146e-27	0.285057	7.50667e-23
ASF1A	4.2086e-27	0.458503	7.60999e-23
FOSL1	4.21097e-27	1.34815	7.61427e-23
RELT	4.29659e-27	0.226834	7.76909e-23
NFKBIZ	4.42614e-27	0.345496	8.00335e-23
APLP2	4.50598e-27	-0.374493	8.14771e-23
DTNBP1	5.09185e-27	-1.21054	9.20709e-23
GPAA1	5.14142e-27	0.353611	9.29672e-23
MAP3K2	5.23786e-27	-0.743763	9.47111e-23
TNFAIP8	5.46725e-27	0.235255	9.88588e-23
TALDO1	5.75246e-27	-0.413803	1.04016e-22
SELENOM	5.81555e-27	-1.3517	1.05157e-22
MTCH2	5.91468e-27	0.461224	1.06949e-22
RAB4B	6.4189e-27	0.332453	1.16067e-22
KCP	7.18553e-27	-5.05126	1.29929e-22
ORMDL2	7.71363e-27	0.333555	1.39478e-22
ECE1	8.36273e-27	-3.57594	1.51215e-22
SFT2D1	9.80668e-27	0.248198	1.77324e-22
SFPQ	9.96664e-27	0.495921	1.80217e-22
AK4	1.04887e-26	-1.95674	1.89657e-22
ZSWIM4	1.11209e-26	0.594316	2.01088e-22
GNA13	1.11502e-26	-0.541263	2.01618e-22
AQP9	1.13309e-26	0.432261	2.04885e-22
ATP5PB	1.15754e-26	0.313479	2.09306e-22
TET2	1.26517e-26	0.361146	2.28769e-22
RIOX2	1.39855e-26	0.407254	2.52885e-22
HM13	1.77335e-26	-0.403801	3.20657e-22
FAS	1.77339e-26	0.443799	3.20665e-22
CAPNS1	1.82842e-26	0.257561	3.30615e-22
SIGLEC5	1.89278e-26	0.66336	3.42252e-22
MRC2	1.93523e-26	0.651488	3.49929e-22
CYB561A3	2.0372e-26	-1.00943	3.68367e-22
TIMM8B	2.07853e-26	0.344351	3.75839e-22
TGFBR1	2.19389e-26	0.296693	3.96699e-22
LDLRAD4	2.20794e-26	0.416459	3.9924e-22
RNASE2	2.43646e-26	2.43486	4.4056e-22
LRMDA	2.73426e-26	0.331836	4.94409e-22
CALR	2.78507e-26	0.28145	5.03596e-22
CD47	2.8729e-26	0.250571	5.19478e-22
CTTN	2.87707e-26	-2.26128	5.20231e-22
TDRKH	2.94257e-26	0.389565	5.32075e-22
P4HA3	3.12935e-26	1.66467	5.6585e-22
LIMK2	3.33236e-26	0.353303	6.02557e-22
CARD9	3.44214e-26	0.451869	6.22407e-22
PTGES	3.44332e-26	-5.85084	6.22621e-22
MARVELD1	3.48999e-26	0.311736	6.3106e-22
YPEL3	3.58657e-26	-0.698341	6.48524e-22
ULK1	3.81708e-26	-1.19165	6.90204e-22
RARRES1	3.93635e-26	-2.49125	7.11771e-22
SPRY2	4.08268e-26	0.685407	7.3823e-22
SLC40A1	4.10408e-26	-2.63969	7.42099e-22
KCTD7	4.2187e-26	-1.25961	7.62826e-22
FOXK2	4.45362e-26	-0.853271	8.05303e-22
SRSF2	5.50556e-26	0.32705	9.95516e-22
SPARC	5.50772e-26	-0.820265	9.95905e-22
PRKAR2B	5.55956e-26	0.400492	1.00528e-21
SMIM15	5.72132e-26	0.371082	1.03453e-21
IMPA2	5.91612e-26	-1.2561	1.06975e-21
STX12	6.01945e-26	0.312487	1.08844e-21
STK10	6.05185e-26	-0.757678	1.0943e-21
STEAP3	6.06953e-26	0.2232	1.09749e-21
PARP6	6.08224e-26	-1.17719	1.09979e-21
CYTH4	6.19267e-26	0.211158	1.11976e-21
ACAD8	6.19275e-26	0.468621	1.11977e-21
MAPK1IP1L	6.41996e-26	0.266059	1.16086e-21
PTPRM	6.5588e-26	0.471114	1.18596e-21
TNS2	7.03214e-26	-2.26254	1.27155e-21
DPEP2	7.26322e-26	-0.904489	1.31334e-21
LGALS3BP	8.06713e-26	0.43776	1.4587e-21
CD1B	8.38898e-26	1.63829	1.5169e-21
CAPZA2	9.00615e-26	0.280113	1.62849e-21
KLF6	9.38131e-26	-0.655515	1.69633e-21
CYSLTR1	9.90536e-26	0.620078	1.79109e-21
ENPP4	1.03288e-25	0.253934	1.86765e-21
NT5C3B	1.04504e-25	0.515891	1.88964e-21
TRAF3IP3	1.04957e-25	0.557607	1.89783e-21
TIMP2	1.10159e-25	-0.246012	1.9919e-21
COMT	1.22969e-25	0.256172	2.22352e-21
CYREN	1.25231e-25	0.392873	2.26443e-21
TOMM22	1.28394e-25	0.336743	2.32163e-21
TJP1	1.30764e-25	-2.40814	2.36448e-21
DHCR7	1.33307e-25	0.892436	2.41046e-21
MAPRE1	1.40417e-25	0.312878	2.53902e-21
CBFB	1.49583e-25	0.273497	2.70475e-21
BATF	1.5612e-25	0.677293	2.82296e-21
LTBP3	1.66279e-25	-1.07028	3.00666e-21
DNAJA4	1.72962e-25	0.328944	3.12751e-21
HCST	1.80394e-25	0.298241	3.26188e-21
PSMD1	1.89711e-25	0.297751	3.43035e-21
ADAM15	1.97561e-25	0.295155	3.5723e-21
STRADA	2.0394e-25	0.335774	3.68765e-21
MPEG1	2.11163e-25	-0.226557	3.81825e-21
MAF1	2.26717e-25	-0.442517	4.09949e-21
ARNTL2	2.48568e-25	0.273202	4.49461e-21
IFI35	2.56394e-25	0.394739	4.63611e-21
TNFSF14	2.75287e-25	-2.67857	4.97773e-21
SERINC1	2.85596e-25	-0.426971	5.16414e-21
ABI2	2.8648e-25	0.457087	5.18014e-21
TLE5	3.52827e-25	0.286416	6.37982e-21
SDCCAG8	3.81107e-25	0.322534	6.89118e-21
SELENOT	4.04237e-25	0.443047	7.3094e-21
LAMP1	4.05004e-25	-0.243684	7.32328e-21
SLC25A5	4.37076e-25	0.321972	7.9032e-21
FKBP3	4.60809e-25	0.462907	8.33235e-21
CHCHD2	5.35377e-25	0.246004	9.68069e-21
JPT1	5.40552e-25	0.714038	9.77425e-21
LMO4	5.47042e-25	-0.999002	9.89161e-21
DNASE2B	5.71196e-25	-3.25699	1.03284e-20
PIK3IP1	5.97511e-25	-1.15493	1.08042e-20
RABGGTB	6.27862e-25	-0.65274	1.1353e-20
PCGF2	6.89142e-25	0.449683	1.24611e-20
PDSS1	7.20914e-25	0.700767	1.30356e-20
MAN1C1	7.52141e-25	0.315403	1.36002e-20
IFRD1	8.58607e-25	-1.10455	1.55253e-20
PLB1	9.17608e-25	0.559568	1.65922e-20
ATP5F1A	1.08184e-24	0.299755	1.95618e-20
OSGIN2	1.11559e-24	-0.865687	2.01721e-20
NOL4L	1.18286e-24	0.402505	2.13884e-20
GCNT1	1.25751e-24	0.249018	2.27383e-20
KCTD10	1.31303e-24	0.375054	2.37423e-20
QDPR	1.31811e-24	0.42884	2.38341e-20
KCNMA1	1.33552e-24	-0.85963	2.41488e-20
SFXN2	1.45912e-24	0.614365	2.63838e-20
EHD1	1.54622e-24	0.462033	2.79588e-20
PPIF	1.54905e-24	0.357046	2.80099e-20
PDXK	1.90789e-24	0.223814	3.44984e-20
ACSL4	2.07879e-24	0.236626	3.75886e-20
LAIR1	2.23759e-24	0.28211	4.04601e-20
ZNF641	2.25666e-24	0.310314	4.08049e-20
KCTD5	2.44479e-24	0.291343	4.42068e-20
TRIM21	2.52984e-24	0.352121	4.57446e-20
C1orf122	2.80187e-24	0.311845	5.06635e-20
COX6C	2.8419e-24	0.278717	5.13873e-20
DNAJB11	2.86491e-24	0.343992	5.18034e-20
ZNF462	2.86609e-24	1.2247	5.18247e-20
VWA5A	3.00803e-24	0.32975	5.43911e-20
CCT3	3.16272e-24	0.392144	5.71884e-20
SEL1L3	3.23536e-24	-1.07117	5.85017e-20
BID	3.52324e-24	0.308146	6.37072e-20
ICAM2	3.54546e-24	0.59167	6.4109e-20
ARL11	3.62802e-24	0.372809	6.56019e-20
PGAM1	3.81581e-24	0.604794	6.89974e-20
GNS	3.85008e-24	-0.290146	6.96172e-20
SMIM12	3.94943e-24	0.310439	7.14136e-20
TMX3	4.36954e-24	0.31903	7.901e-20
ARFGAP3	4.37248e-24	-0.621375	7.90632e-20
MGST1	4.47071e-24	-1.35254	8.08394e-20
NOP10	4.62763e-24	0.25518	8.36769e-20
EIF5	4.73464e-24	-0.451671	8.56118e-20
CRELD2	4.75355e-24	0.401665	8.59537e-20
SEPTIN2	5.01438e-24	0.305334	9.067e-20
FKBP5	5.02209e-24	0.360955	9.08094e-20
SCNM1	5.09096e-24	0.357804	9.20548e-20
TSPAN33	5.09634e-24	-1.03459	9.21521e-20
COPB2	5.29514e-24	-0.444568	9.57467e-20
NDST1	5.56751e-24	0.288232	1.00672e-19
EIF3A	5.70423e-24	-0.425966	1.03144e-19
COX7B	5.85443e-24	0.346237	1.0586e-19
MYL12A	6.20431e-24	0.387224	1.12186e-19
HSP90B1	6.4334e-24	0.298603	1.16329e-19
LPCAT1	6.90445e-24	-0.887625	1.24846e-19
RFX5	7.1013e-24	0.270799	1.28406e-19
LIMA1	7.13054e-24	0.543531	1.28934e-19
C1GALT1C1	7.27561e-24	0.330797	1.31558e-19
ZNF710	7.45252e-24	0.477967	1.34756e-19
SAMD4A	7.62608e-24	-1.24253	1.37895e-19
PALD1	7.67548e-24	0.715339	1.38788e-19
GTF2E1	7.71638e-24	0.387508	1.39528e-19
TMEM9	8.27214e-24	0.522025	1.49577e-19
EIF4EBP2	8.35172e-24	0.232096	1.51016e-19
NTSR1	9.3312e-24	1.72254	1.68727e-19
CD300A	1.03032e-23	0.253488	1.86302e-19
WDR11	1.06898e-23	0.247139	1.93292e-19
YIF1B	1.06977e-23	0.330505	1.93435e-19
MB21D2	1.07624e-23	0.444541	1.94606e-19
CPPED1	1.09393e-23	0.315843	1.97805e-19
IL10RB	1.09607e-23	0.251372	1.98192e-19
ARPC5	1.10564e-23	0.262261	1.99922e-19
TFAP2A	1.18008e-23	1.55904	2.13382e-19
CPVL	1.24563e-23	0.220639	2.25234e-19
CHMP3	1.2652e-23	0.283057	2.28773e-19
CCDC106	1.28295e-23	0.443488	2.31982e-19
C15orf39	1.36491e-23	0.234064	2.46802e-19
FBN2	1.47451e-23	0.295319	2.66622e-19
SETD7	1.49927e-23	0.335404	2.71098e-19
CRYBB1	1.54051e-23	0.986223	2.78555e-19
AGPAT1	1.71501e-23	0.270156	3.10107e-19
PPP1R14B	1.72144e-23	0.420683	3.11271e-19
THOC7	1.76217e-23	0.31468	3.18635e-19
PLS3	1.9398e-23	0.598077	3.50754e-19
MPRIP	2.0033e-23	0.203843	3.62236e-19
GTF2H5	2.02282e-23	0.367631	3.65765e-19
RAB35	2.08865e-23	0.226722	3.7767e-19
SLC25A48	2.12575e-23	2.29472	3.84378e-19
DOK3	2.43439e-23	0.277796	4.40187e-19
PRKAA1	2.80493e-23	0.298252	5.07187e-19
BCL3	2.84361e-23	0.305616	5.14182e-19
PTAFR	2.87894e-23	0.270542	5.2057e-19
GALNT2	3.02063e-23	0.251561	5.46191e-19
TRIP10	3.11296e-23	-1.24268	5.62886e-19
OGA	3.20928e-23	-0.705041	5.80301e-19
UHRF1	3.33204e-23	1.10897	6.02499e-19
CDKN1B	3.35851e-23	-0.808221	6.07285e-19
CES2	3.52677e-23	0.323764	6.37711e-19
HDHD5	3.55475e-23	0.302337	6.4277e-19
UQCRQ	3.57761e-23	0.302833	6.46904e-19
PTRHD1	3.76587e-23	0.346186	6.80945e-19
HPSE	4.08316e-23	0.453404	7.38317e-19
SZRD1	4.40562e-23	0.286752	7.96624e-19
PPM1F	4.51794e-23	0.238856	8.16935e-19
PLA2G4A	4.56521e-23	0.395113	8.25481e-19
GYS1	4.62384e-23	0.269987	8.36083e-19
ALYREF	5.16354e-23	0.4336	9.33672e-19
IGF1R	5.16455e-23	-1.50028	9.33854e-19
CD33	5.50531e-23	0.243896	9.95469e-19
UBE2E3	7.2788e-23	0.307203	1.31615e-18
CMTM7	7.91926e-23	0.281187	1.43196e-18
GLMP	8.03002e-23	0.295573	1.45199e-18
KCNQ1	8.70342e-23	0.232181	1.57375e-18
AHNAK	8.94599e-23	-0.429345	1.61761e-18
EID1	9.6469e-23	0.262349	1.74435e-18
PIGN	1.04534e-22	0.324189	1.89019e-18
ZDHHC2	1.25911e-22	0.335363	2.27672e-18
SH3D21	1.4478e-22	-2.48001	2.6179e-18
PKDCC	1.45147e-22	1.52721	2.62455e-18
GSS	1.469e-22	0.317293	2.65625e-18
FBXO41	1.58151e-22	0.661762	2.85969e-18
KCMF1	1.64771e-22	-0.623424	2.9794e-18
BCAR3	1.6911e-22	-2.3871	3.05785e-18
GOLGA3	1.79635e-22	-0.763278	3.24816e-18
XXYLT1	1.89367e-22	0.818993	3.42413e-18
GLRX	2.04404e-22	0.277005	3.69602e-18
SLC36A1	2.08658e-22	0.224603	3.77296e-18
NUDT14	2.38152e-22	0.315477	4.30626e-18
ABHD16A	2.4057e-22	0.313408	4.34998e-18
SNX11	2.44466e-22	0.335725	4.42044e-18
CYSLTR2	2.4558e-22	1.01131	4.44058e-18
MAN2A2	2.48722e-22	-0.785975	4.49739e-18
LYSMD2	2.77688e-22	0.319717	5.02116e-18
ARPC1A	2.80649e-22	0.304054	5.0747e-18
NMT2	2.89433e-22	-1.38832	5.23353e-18
NUP205	3.27337e-22	0.239125	5.91891e-18
SPARCL1	3.63145e-22	2.0317	6.56639e-18
ACAA1	3.66823e-22	0.304754	6.63289e-18
KAT2B	3.76378e-22	0.298564	6.80567e-18
NDUFB9	3.9274e-22	-0.562143	7.10152e-18
HEBP1	4.01415e-22	-0.787657	7.25838e-18
SH2B3	4.07018e-22	0.248045	7.3597e-18
CCDC125	4.37018e-22	0.561458	7.90216e-18
FBXO32	4.42311e-22	-1.69847	7.99788e-18
SPPL2A	4.48961e-22	0.236799	8.11811e-18
ARCN1	4.58146e-22	-0.458034	8.28419e-18
FTH1	4.73499e-22	-0.45675	8.5618e-18
R3HDM4	4.91162e-22	0.332244	8.88119e-18
PCYOX1L	5.04497e-22	0.537368	9.12231e-18
FAAP20	5.15887e-22	0.278584	9.32827e-18
ATP6V0E1	5.27482e-22	0.21986	9.53792e-18
SLC9A6	5.62781e-22	0.257244	1.01762e-17
DTX4	5.65351e-22	-1.65461	1.02227e-17
ERG28	5.80177e-22	0.412779	1.04908e-17
MCUB	6.22489e-22	0.382633	1.12558e-17
PRDX1	6.58382e-22	0.215782	1.19049e-17
TSHZ3	6.68123e-22	0.257382	1.2081e-17
GCHFR	6.81676e-22	0.506232	1.23261e-17
AMD1	8.55723e-22	0.379552	1.54732e-17
NDUFA3	9.27819e-22	0.254151	1.67768e-17
SMIM14	9.47477e-22	-0.900469	1.71323e-17
FCHO2	9.6437e-22	-0.449441	1.74377e-17
RNF187	9.70543e-22	-0.790444	1.75494e-17
PDE8A	1.07108e-21	-1.27409	1.93673e-17
ALKBH7	1.12904e-21	-0.715658	2.04153e-17
UBE2V1	1.13038e-21	0.238784	2.04395e-17
DNM1L	1.14021e-21	0.261891	2.06173e-17
GMIP	1.2665e-21	0.208992	2.29009e-17
UST	1.29562e-21	0.519005	2.34274e-17
TM7SF3	1.42764e-21	0.252087	2.58145e-17
DEAF1	1.64606e-21	0.438959	2.97641e-17
SLC5A3	1.66121e-21	-1.17585	3.00379e-17
PSAT1	1.6624e-21	-1.09375	3.00595e-17
APOL2	1.68648e-21	-0.798588	3.04949e-17
CFD	1.72257e-21	-1.00797	3.11475e-17
TFEB	1.85438e-21	-1.23006	3.35309e-17
PSMC5	1.87127e-21	0.273772	3.38364e-17
CPM	1.88734e-21	-0.659433	3.41269e-17
DERL1	1.89115e-21	-0.537808	3.41957e-17
NDUFA8	1.99515e-21	0.316959	3.60763e-17
MAN2B2	2.07909e-21	0.252332	3.75942e-17
OVCH1	2.11664e-21	2.20895	3.8273e-17
C4orf48	2.19044e-21	0.405747	3.96075e-17
SFXN1	2.23667e-21	0.391453	4.04435e-17
DYM	2.26108e-21	-0.492717	4.08849e-17
ALDH2	2.33247e-21	-0.625042	4.21757e-17
LPGAT1	2.41536e-21	0.258722	4.36745e-17
TP53INP2	2.45856e-21	0.733758	4.44557e-17
DNAJB9	2.55053e-21	-1.01815	4.61187e-17
VPS35L	2.55197e-21	0.214869	4.61447e-17
HNRNPA3	2.57731e-21	0.269731	4.6603e-17
BOLA3	2.63231e-21	0.721966	4.75975e-17
DHRS9	2.68476e-21	-1.61534	4.85458e-17
PABPC4	2.80935e-21	-0.561658	5.07986e-17
PITPNA	2.85207e-21	0.282886	5.15712e-17
CEP170	2.86599e-21	0.294949	5.18228e-17
AUTS2	2.91058e-21	0.462225	5.26292e-17
FMNL2	3.03525e-21	-0.625883	5.48834e-17
SULT1A1	3.08023e-21	0.549097	5.56967e-17
CD99L2	3.22432e-21	0.281378	5.83022e-17
JAK1	3.28819e-21	-0.692792	5.94571e-17
NAA38	3.4867e-21	0.298039	6.30466e-17
MANF	3.50165e-21	0.337204	6.33169e-17
NINJ2	3.51289e-21	0.683994	6.35201e-17
ARPC5L	3.55141e-21	0.288998	6.42165e-17
ENSA	3.73947e-21	0.287097	6.76171e-17
TCEAL3	3.99235e-21	0.424895	7.21897e-17
PSMA1	4.12481e-21	0.364897	7.45848e-17
UBE2R2	4.31891e-21	-0.585136	7.80945e-17
SPATA20	4.38934e-21	0.269688	7.9368e-17
SNX27	4.49897e-21	-0.611963	8.13504e-17
PARL	4.83985e-21	0.273795	8.75142e-17
KLHDC2	5.16948e-21	-0.826512	9.34746e-17
RGCC	5.33613e-21	-1.06323	9.64878e-17
ATP5PD	5.45351e-21	0.291091	9.86104e-17
HBP1	5.52212e-21	-0.601506	9.9851e-17
COPS9	5.86004e-21	0.39043	1.05961e-16
CLTA	5.8816e-21	0.253603	1.06351e-16
HSD17B10	7.55885e-21	0.37307	1.36679e-16
DNPH1	8.06661e-21	0.417075	1.4586e-16
FAM83H	8.18454e-21	0.507318	1.47993e-16
PSMA2	8.22751e-21	0.297749	1.4877e-16
SLC2A6	8.25621e-21	0.398432	1.49289e-16
UBE2W	8.31955e-21	0.200308	1.50434e-16
HNRNPA2B1	8.58796e-21	0.220367	1.55287e-16
CASP4	9.01492e-21	0.287953	1.63008e-16
CKB	9.31963e-21	-5.78557	1.68518e-16
RASGRP4	9.40475e-21	0.26348	1.70057e-16
DSE	9.58979e-21	0.237666	1.73403e-16
DRAM1	1.07104e-20	0.234041	1.93666e-16
BTK	1.07764e-20	0.250263	1.9486e-16
CEBPG	1.13537e-20	-0.779298	2.05298e-16
PSENEN	1.13772e-20	0.277917	2.05723e-16
SMCHD1	1.17085e-20	-0.925016	2.11713e-16
TMEM255B	1.17701e-20	0.444195	2.12828e-16
AMZ1	1.18043e-20	-3.90591	2.13445e-16
CYB5B	1.1937e-20	0.277129	2.15844e-16
ADGRE2	1.20239e-20	0.459764	2.17416e-16
FURIN	1.25845e-20	0.209925	2.27553e-16
SLAMF1	1.28732e-20	0.682679	2.32774e-16
RASAL3	1.4222e-20	0.564571	2.57163e-16
GADD45G	1.43409e-20	0.707968	2.59311e-16
RAPH1	1.50187e-20	0.216045	2.71569e-16
TWSG1	1.57329e-20	0.228913	2.84483e-16
TAX1BP1	1.58073e-20	-0.526322	2.85828e-16
ELOVL1	1.61177e-20	0.237656	2.9144e-16
RAB34	1.71754e-20	0.241486	3.10565e-16
NFE2L3	1.7649e-20	0.339064	3.1913e-16
CHCHD7	1.76655e-20	0.21562	3.19428e-16
NOTCH2	1.7743e-20	-0.590157	3.2083e-16
SLC7A11	1.77831e-20	-0.793526	3.21553e-16
NCOR1	1.91698e-20	-0.681426	3.46629e-16
PPP1R7	2.05295e-20	0.264092	3.71214e-16
STMP1	2.22366e-20	0.231996	4.02082e-16
PLCB3	2.28161e-20	0.247205	4.1256e-16
TOMM40L	2.31389e-20	0.435286	4.18397e-16
HPCAL1	2.34615e-20	-0.691027	4.2423e-16
PDZD7	2.36462e-20	0.73389	4.2757e-16
CLUL1	2.54098e-20	1.81086	4.5946e-16
THOP1	2.60968e-20	0.289435	4.71883e-16
JDP2	2.63215e-20	0.368371	4.75946e-16
KLHL24	2.74941e-20	-0.949422	4.97148e-16
ABCB6	2.89604e-20	-1.81548	5.23663e-16
PDIA6	2.93128e-20	0.283203	5.30033e-16
SERP1	3.1108e-20	-0.445614	5.62494e-16
THOC6	3.32191e-20	0.325376	6.00668e-16
BORCS8	3.38185e-20	0.207949	6.11506e-16
TOM1L1	3.5403e-20	0.700372	6.40157e-16
TBL1XR1	3.54817e-20	0.245605	6.4158e-16
LBH	3.75822e-20	1.97908	6.79561e-16
MSMO1	3.91792e-20	0.30547	7.08439e-16
PXDN	4.23122e-20	1.41623	7.65089e-16
SLC15A4	4.25539e-20	-0.691968	7.69459e-16
TPM1	4.30798e-20	0.349728	7.78969e-16
EIF4E3	4.56899e-20	-0.975626	8.26165e-16
GPR157	4.86064e-20	-2.07403	8.78901e-16
IGF2R	5.16596e-20	-0.586451	9.34109e-16
DLG4	6.00417e-20	0.214418	1.08567e-15
SRRM2	6.1147e-20	-0.765999	1.10566e-15
FAM200B	6.15231e-20	0.310262	1.11246e-15
TDP2	6.26382e-20	-0.502013	1.13262e-15
PARVA	6.52114e-20	0.615529	1.17915e-15
NUDT22	6.91046e-20	0.289987	1.24955e-15
TAGLN2	7.14832e-20	0.290199	1.29256e-15
GIPC1	7.44194e-20	0.218919	1.34565e-15
KLF13	8.13883e-20	0.239491	1.47166e-15
TSPAN15	8.58965e-20	0.327238	1.55318e-15
PPIB	8.87172e-20	0.271106	1.60418e-15
LGALSL	9.07046e-20	-2.00332	1.64012e-15
FOXO1	9.58961e-20	-1.49036	1.73399e-15
RETREG1	9.9109e-20	-3.67715	1.79209e-15
ZDHHC12	1.00152e-19	0.403833	1.81094e-15
RTN2	1.04178e-19	0.348079	1.88375e-15
TRAK2	1.05285e-19	-1.00583	1.90375e-15
NCOA3	1.1367e-19	-0.805703	2.05538e-15
AMDHD2	1.14918e-19	-0.87751	2.07795e-15
PPDPF	1.21065e-19	-0.509185	2.1891e-15
CTPS1	1.23382e-19	0.420064	2.231e-15
PPA2	1.32538e-19	0.273555	2.39656e-15
ALDH9A1	1.35428e-19	0.245754	2.44881e-15
PRDX2	1.41174e-19	0.244229	2.55271e-15
FSD1L	1.59041e-19	0.213119	2.87578e-15
PNRC1	1.60032e-19	-0.45879	2.8937e-15
SLC25A12	1.70454e-19	0.432173	3.08215e-15
CCT2	1.7817e-19	0.411522	3.22167e-15
ZNF428	1.78199e-19	0.394455	3.2222e-15
ACTR3	2.08755e-19	0.265539	3.77471e-15
TIGAR	2.10054e-19	0.239349	3.79819e-15
SH3BP5	2.10557e-19	-0.544632	3.80729e-15
FASN	2.11028e-19	0.358059	3.81581e-15
HPGD	2.2054e-19	-0.646068	3.9878e-15
TAF1D	2.23484e-19	-0.872086	4.04104e-15
S1PR2	2.29391e-19	0.243515	4.14785e-15
B4GALT5	2.30932e-19	-0.955061	4.17571e-15
METTL7A	2.48997e-19	0.332047	4.50236e-15
DESI1	2.51422e-19	0.321101	4.54622e-15
TNFAIP8L3	2.53228e-19	0.85256	4.57886e-15
LRP3	2.56172e-19	0.203161	4.6321e-15
ALDH5A1	2.66741e-19	-1.58388	4.82322e-15
PCED1B	2.68985e-19	0.774616	4.86379e-15
MGLL	2.74943e-19	-0.806709	4.97152e-15
HDLBP	2.84746e-19	-0.383204	5.14877e-15
NDUFB2	2.92087e-19	0.32178	5.28151e-15
ALOX15B	3.03198e-19	-1.67059	5.48243e-15
PRR11	3.17195e-19	0.312502	5.73553e-15
POU2F2	3.19243e-19	0.52406	5.77255e-15
CLGN	3.57913e-19	-4.39358	6.47178e-15
EPHA2	3.58549e-19	1.18791	6.48329e-15
CERS5	3.69605e-19	0.308566	6.68319e-15
TP53	3.81287e-19	0.26241	6.89443e-15
SERTAD1	4.00325e-19	0.369691	7.23867e-15
FNDC3A	4.0064e-19	-0.654642	7.24436e-15
CC2D2A	4.3443e-19	0.894077	7.85536e-15
CHST14	4.39291e-19	0.46347	7.94326e-15
PPP1R15A	4.40613e-19	-0.956445	7.96716e-15
TMEM243	4.41129e-19	-0.732139	7.9765e-15
ADGRE5	4.4869e-19	0.264162	8.11322e-15
ARL4D	4.61128e-19	-1.97713	8.33811e-15
TGIF1	4.86069e-19	-0.776306	8.7891e-15
HPRT1	5.34818e-19	0.39191	9.67058e-15
FAM216A	5.68531e-19	0.733552	1.02802e-14
COPA	5.76713e-19	-0.380888	1.04281e-14
FAM214B	5.82612e-19	0.320678	1.05348e-14
ATIC	5.85209e-19	0.27561	1.05817e-14
SNUPN	6.05483e-19	0.231167	1.09483e-14
FAM50A	6.29717e-19	-0.548447	1.13865e-14
PSMC4	6.35144e-19	0.379392	1.14847e-14
EIF4E	6.47e-19	0.234533	1.1699e-14
ACY1	6.63126e-19	0.433506	1.19907e-14
POLR3D	7.25809e-19	-1.22039	1.31241e-14
CCDC102B	7.37214e-19	0.204035	1.33303e-14
UBXN6	7.53357e-19	-0.373521	1.36222e-14
DGKA	7.94985e-19	0.341723	1.43749e-14
RNF11	8.168e-19	0.28759	1.47694e-14
MRTFA	9.26895e-19	0.208954	1.67601e-14
SH3GL1	9.27263e-19	0.232778	1.67668e-14
CLPB	9.36612e-19	0.260298	1.69358e-14
ZC3H12C	9.56355e-19	-1.10533	1.72928e-14
SOAT1	9.60423e-19	-0.459048	1.73664e-14
MLPH	9.86086e-19	-2.71468	1.78304e-14
COMMD7	9.86156e-19	0.296089	1.78317e-14
HPS3	1.05832e-18	-0.98811	1.91365e-14
PPP3CA	1.07353e-18	0.223877	1.94116e-14
HSPA13	1.11323e-18	-1.06238	2.01294e-14
EYA2	1.15807e-18	0.683445	2.09403e-14
KIAA0895L	1.18224e-18	0.533896	2.13773e-14
SEMA3C	1.1905e-18	-1.33142	2.15266e-14
LMNB2	1.20135e-18	0.349138	2.17228e-14
SORBS3	1.23387e-18	-0.689967	2.23109e-14
SIGLEC10	1.32321e-18	0.50603	2.39263e-14
CFP	1.3336e-18	0.986911	2.41142e-14
USP2	1.38053e-18	-2.71709	2.49627e-14
SNX12	1.42585e-18	0.245501	2.57821e-14
IQSEC2	1.43417e-18	0.265509	2.59326e-14
ARHGAP23	1.44032e-18	0.617376	2.60439e-14
HIST1H4J	1.53768e-18	0.902526	2.78043e-14
CISD1	1.5659e-18	0.378432	2.83145e-14
SIK3	1.63881e-18	0.340426	2.96329e-14
CDC42EP3	1.69287e-18	-0.850389	3.06105e-14
PGM3	1.76119e-18	-1.06825	3.18459e-14
CASC3	1.77239e-18	-0.729908	3.20483e-14
BEX4	1.81254e-18	0.258575	3.27744e-14
HIGD2A	1.83996e-18	0.225274	3.32702e-14
VAPA	1.8598e-18	-0.512595	3.36289e-14
PLIN3	1.94503e-18	0.242378	3.517e-14
GBP1	2.03997e-18	0.387401	3.68868e-14
NAT14	2.13575e-18	0.674949	3.86186e-14
POMP	2.1554e-18	0.235989	3.8974e-14
PKIB	2.20051e-18	1.79201	3.97897e-14
SPAG16	2.33482e-18	0.656426	4.22182e-14
SLIRP	2.42446e-18	0.281782	4.3839e-14
SDCBP	2.4311e-18	-0.231111	4.39592e-14
ARRDC3	2.49473e-18	0.379275	4.51097e-14
FUCA2	2.60302e-18	0.223306	4.70678e-14
CNN2	2.60646e-18	0.201457	4.713e-14
GDI1	2.75071e-18	-0.578207	4.97384e-14
MAP3K20	2.93082e-18	-1.18576	5.29951e-14
RAB11FIP5	2.95289e-18	0.30471	5.33942e-14
ERCC2	2.96679e-18	0.363081	5.36455e-14
MITF	3.15441e-18	-0.493858	5.70381e-14
AKR1B1	3.2881e-18	-0.510995	5.94554e-14
RHOH	3.38362e-18	1.3501	6.11825e-14
C11orf49	3.40977e-18	0.490617	6.16555e-14
AKNA	3.48239e-18	-0.881826	6.29685e-14
PELI2	3.4832e-18	-1.71649	6.29832e-14
CRIM1	3.64957e-18	-0.994324	6.59915e-14
COQ3	3.67248e-18	1.2682	6.64057e-14
RDX	3.71687e-18	-0.936966	6.72084e-14
CPAMD8	3.8073e-18	1.85685	6.88436e-14
TNNI3	3.85989e-18	1.15598	6.97946e-14
MREG	3.87125e-18	-1.26515	7e-14
UBE2L3	3.9151e-18	0.264261	7.07929e-14
BLNK	4.03189e-18	0.220972	7.29046e-14
MGMT	4.16302e-18	0.319328	7.52757e-14
E2F4	4.79381e-18	0.229303	8.66816e-14
HCFC1R1	4.93468e-18	0.264212	8.92288e-14
PTTG1IP	4.95072e-18	0.222131	8.95189e-14
TLE4	5.32718e-18	0.280842	9.63261e-14
MCM4	5.35765e-18	0.489935	9.68771e-14
HERC5	5.418e-18	-1.30279	9.79683e-14
TK2	5.62456e-18	0.229616	1.01703e-13
RIPK3	5.87303e-18	0.272678	1.06196e-13
KSR1	6.24884e-18	0.206637	1.12991e-13
ITCH	6.25933e-18	-0.536688	1.13181e-13
ACOT11	6.33312e-18	0.244474	1.14516e-13
ITPKB	6.34808e-18	-1.26639	1.14786e-13
BCL11A	6.45428e-18	-2.98632	1.16706e-13
SLC16A1	6.45678e-18	0.224765	1.16752e-13
AFF1	6.58853e-18	-0.53459	1.19134e-13
KCNK13	6.71675e-18	0.711997	1.21452e-13
INIP	6.84861e-18	0.301121	1.23837e-13
NDUFA9	6.99154e-18	0.236433	1.26421e-13
TCF7L2	7.33529e-18	0.200053	1.32637e-13
HDAC1	7.57354e-18	0.239305	1.36945e-13
PLD1	7.79437e-18	-1.05427	1.40938e-13
METRNL	8.07395e-18	0.204774	1.45993e-13
VPS37B	8.42107e-18	0.251202	1.5227e-13
ZCCHC2	8.95156e-18	-0.925814	1.61862e-13
ENO2	8.9843e-18	-1.16742	1.62454e-13
SHISA4	9.63747e-18	0.532575	1.74265e-13
AGK	1.01901e-17	0.575136	1.84258e-13
AP2M1	1.04162e-17	0.23002	1.88346e-13
CDK4	1.04917e-17	-0.522739	1.89711e-13
LILRB4	1.0508e-17	0.378077	1.90005e-13
POLR1A	1.10425e-17	0.21977	1.99671e-13
ITGAL	1.19076e-17	-0.706676	2.15313e-13
SIRT6	1.1992e-17	0.327834	2.16839e-13
CYGB	1.28177e-17	-3.89005	2.3177e-13
MAP2K6	1.31143e-17	0.853386	2.37133e-13
N4BP2L2	1.32281e-17	-0.562139	2.39191e-13
FXYD5	1.38671e-17	-0.24608	2.50746e-13
CDC123	1.42207e-17	0.260435	2.57138e-13
FAM53C	1.45109e-17	0.258804	2.62387e-13
GLB1L2	1.45969e-17	1.18956	2.63942e-13
BAK1	1.48463e-17	0.201355	2.68451e-13
MSC	1.65967e-17	-1.74308	3.00102e-13
SDF2L1	1.73117e-17	0.337745	3.1303e-13
GEM	1.83358e-17	-3.02849	3.31547e-13
FFAR2	2.03631e-17	2.16835	3.68205e-13
MIA3	2.33145e-17	-0.736235	4.21574e-13
SND1	2.5079e-17	-0.452839	4.53478e-13
GPR150	2.53791e-17	-3.23378	4.58905e-13
ANOS1	2.58379e-17	0.327498	4.67201e-13
SPP1	2.72452e-17	0.664227	4.92648e-13
MAPK3	2.80676e-17	0.220293	5.07519e-13
RAB29	3.04853e-17	0.211855	5.51236e-13
TMEM106C	3.25962e-17	0.281784	5.89405e-13
ARHGAP20	3.70051e-17	1.32901	6.69126e-13
SH3PXD2B	3.76995e-17	0.219132	6.81683e-13
NSMF	3.85088e-17	0.267998	6.96316e-13
CLIP1	3.89748e-17	-0.589377	7.04743e-13
PSPH	3.96564e-17	0.468089	7.17067e-13
PSD3	4.12607e-17	-1.18005	7.46076e-13
CNDP2	4.71632e-17	0.209734	8.52804e-13
HS3ST2	4.81074e-17	-1.98297	8.69878e-13
XKR8	5.08401e-17	0.446348	9.1929e-13
PHF11	5.13311e-17	0.220214	9.28168e-13
SERPINH1	5.4343e-17	0.285498	9.8263e-13
CXCL6	5.61304e-17	2.28519	1.01495e-12
KDSR	5.71198e-17	-0.569809	1.03284e-12
HGSNAT	6.11226e-17	0.224021	1.10522e-12
TIMM13	6.15805e-17	0.220191	1.1135e-12
NAV2	6.38281e-17	-3.27591	1.15414e-12
CASD1	6.86442e-17	0.309913	1.24123e-12
HSPE1	7.12617e-17	0.321418	1.28855e-12
HMOX1	7.27439e-17	0.208618	1.31535e-12
RGS12	7.50225e-17	-1.31786	1.35656e-12
TLR8	7.68041e-17	0.207899	1.38877e-12
TEX264	7.99657e-17	0.221841	1.44594e-12
LPL	8.10211e-17	-0.947528	1.46502e-12
JAZF1	8.39807e-17	0.308992	1.51854e-12
ANKRD10	8.75207e-17	-0.719482	1.58255e-12
ARFGEF2	8.78998e-17	-0.628537	1.5894e-12
ITPA	9.03759e-17	0.272659	1.63418e-12
SIPA1L2	9.35006e-17	-1.27526	1.69068e-12
ENC1	9.52863e-17	0.788832	1.72297e-12
MYO6	9.54518e-17	0.403787	1.72596e-12
PHTF1	9.63163e-17	0.252133	1.74159e-12
ACP2	1.02608e-16	0.212586	1.85536e-12
MT-ND6	1.06605e-16	-1.76626	1.92763e-12
IL37	1.10252e-16	0.975097	1.99357e-12
LSM5	1.10813e-16	0.410352	2.00372e-12
ZFYVE26	1.11138e-16	-0.902044	2.00959e-12
COMMD4	1.11375e-16	0.215223	2.01389e-12
SMDT1	1.14234e-16	0.21277	2.06558e-12
TCEAL8	1.2355e-16	0.23701	2.23403e-12
NDUFA12	1.28027e-16	0.278902	2.31498e-12
MFSD3	1.2852e-16	0.578069	2.3239e-12
YPEL4	1.40196e-16	-1.08683	2.53503e-12
PDCD6IP	1.44471e-16	-0.41147	2.61232e-12
INPP5K	1.48584e-16	-0.920052	2.6867e-12
AC118549.1	1.48702e-16	-1.12004	2.68883e-12
UBAC1	1.50476e-16	0.211584	2.72091e-12
TIFAB	1.62245e-16	0.366637	2.93371e-12
CRIPT	1.65012e-16	-0.881094	2.98375e-12
SFT2D2	1.69274e-16	0.210366	3.0608e-12
ESR1	1.73807e-16	0.634508	3.14278e-12
STX5	1.77491e-16	-0.610541	3.20939e-12
GALE	1.79441e-16	0.303446	3.24466e-12
CBFA2T3	1.81012e-16	-1.38859	3.27307e-12
PRMT1	1.84677e-16	0.290098	3.33933e-12
SCAMP1	2.02873e-16	-1.09798	3.66835e-12
PGBD5	2.23912e-16	0.24045	4.04878e-12
SRI	2.30701e-16	0.216333	4.17154e-12
SHC3	2.47789e-16	1.31407	4.48052e-12
KIF16B	2.47965e-16	-0.865224	4.48369e-12
RFC2	2.58325e-16	0.316025	4.67103e-12
REEP6	2.69643e-16	0.877394	4.87569e-12
UCHL3	2.74972e-16	0.484481	4.97204e-12
ISOC2	2.86989e-16	0.310741	5.18933e-12
NDUFA13	2.89077e-16	0.243377	5.2271e-12
TMTC2	2.90872e-16	0.710888	5.25955e-12
BCKDHA	3.16812e-16	-0.626335	5.72859e-12
RSRP1	3.18452e-16	-0.977096	5.75825e-12
BCAT2	3.55705e-16	0.230132	6.43186e-12
PIP5K1C	3.63263e-16	0.225542	6.56852e-12
DYNC2H1	3.66947e-16	0.294351	6.63514e-12
ZNRF1	3.76673e-16	-1.48349	6.811e-12
NYNRIN	3.88733e-16	0.873676	7.02906e-12
ACO1	4.01119e-16	-0.713345	7.25303e-12
MTHFD1L	4.08715e-16	0.242241	7.39038e-12
THYN1	4.86322e-16	0.207257	8.79367e-12
CAPN2	4.96558e-16	-0.412897	8.97876e-12
POP1	5.26242e-16	0.545914	9.5155e-12
CALML4	5.3666e-16	0.247318	9.70388e-12
SPINK6	5.37202e-16	2.83774	9.71368e-12
SNRPE	5.54434e-16	0.325167	1.00253e-11
CEP70	5.82231e-16	-2.60155	1.05279e-11
BZW1	5.84541e-16	0.278118	1.05697e-11
DPP4	5.85555e-16	-1.68725	1.0588e-11
LAMP3	6.28314e-16	-4.76499	1.13612e-11
CALCOCO2	6.35082e-16	-0.507574	1.14835e-11
NRROS	6.74491e-16	0.209385	1.21962e-11
RGS20	6.9681e-16	-5.90548	1.25997e-11
RAB12	7.13498e-16	-0.512086	1.29015e-11
IDS	7.20486e-16	0.212854	1.30278e-11
NR2F6	7.42158e-16	0.261373	1.34197e-11
HS2ST1	7.66044e-16	-0.656913	1.38516e-11
ACTR1A	7.67921e-16	0.200905	1.38856e-11
VMA21	7.72846e-16	0.209467	1.39746e-11
RNASEH2C	8.17577e-16	0.28643	1.47834e-11
PSMB3	8.6703e-16	0.312333	1.56776e-11
YIPF4	8.87775e-16	-0.602389	1.60528e-11
HSPA9	9.74704e-16	-0.814888	1.76246e-11
SCN9A	1.22858e-15	-0.207652	2.22151e-11
GATA3	1.2302e-15	1.17784	2.22444e-11
FLYWCH2	1.23089e-15	0.408796	2.2257e-11
GLO1	1.2363e-15	0.313067	2.23547e-11
PPP4R3A	1.25386e-15	-0.688327	2.26724e-11
RCC2	1.29377e-15	0.247242	2.3394e-11
NAA10	1.39902e-15	0.237359	2.5297e-11
MED13L	1.46459e-15	-0.923313	2.64827e-11
P3H2	1.49631e-15	0.799903	2.70563e-11
SEMA4C	1.50438e-15	0.735933	2.72022e-11
LPCAT3	1.50534e-15	0.258123	2.72195e-11
IL1R1	1.51182e-15	-0.92961	2.73366e-11
TMEM87B	1.52889e-15	0.276387	2.76454e-11
NLRP3	1.56032e-15	0.205961	2.82137e-11
N4BP1	1.5619e-15	0.209074	2.82423e-11
ASB13	1.64074e-15	0.317872	2.96679e-11
COPS7A	1.67074e-15	0.215729	3.02104e-11
CES3	1.71376e-15	1.16267	3.09882e-11
RNGTT	1.7658e-15	0.297712	3.19292e-11
SRR	1.94633e-15	0.556717	3.51935e-11
CDK5	1.98783e-15	0.418533	3.59439e-11
CPD	1.99327e-15	-0.774747	3.60424e-11
YIPF1	2.00801e-15	0.268422	3.63089e-11
GOLGA5	2.03554e-15	-0.739404	3.68067e-11
NABP1	2.0792e-15	-0.911625	3.75961e-11
EVI2B	2.08795e-15	-0.45073	3.77542e-11
RUFY3	2.12424e-15	-1.15188	3.84104e-11
GSDME	2.18504e-15	-0.645024	3.95099e-11
NDUFAB1	2.20403e-15	0.223562	3.98533e-11
SMAD2	2.21175e-15	-0.533834	3.99928e-11
ADARB1	2.24519e-15	0.669909	4.05976e-11
COMMD8	2.29152e-15	0.293181	4.14352e-11
RABL3	2.30379e-15	0.334704	4.16571e-11
PPFIBP1	2.31501e-15	0.35892	4.186e-11
TMEM91	2.32911e-15	-1.35117	4.2115e-11
HMGN1	2.35042e-15	0.201684	4.25002e-11
SORL1	2.55793e-15	0.437138	4.62524e-11
ANKRD35	2.57767e-15	1.54477	4.66095e-11
LYPD1	2.72546e-15	1.23136	4.92817e-11
RNF7	2.77911e-15	0.201972	5.02519e-11
NUDT5	2.78543e-15	0.279774	5.03662e-11
TMEM121B	2.78985e-15	0.648996	5.04461e-11
DDX17	2.9522e-15	-0.521641	5.33816e-11
NIPAL3	3.02261e-15	0.257683	5.46548e-11
PIGM	3.06039e-15	0.388643	5.5338e-11
SLC43A1	3.07317e-15	0.448322	5.5569e-11
CEP350	3.16483e-15	-0.684511	5.72264e-11
PIGS	3.23819e-15	0.240555	5.8553e-11
BRD3OS	3.26394e-15	0.487057	5.90185e-11
IRF8	3.2837e-15	-0.480131	5.93758e-11
DUSP10	3.38612e-15	-0.785546	6.12278e-11
TMEM50B	3.39065e-15	0.292465	6.13098e-11
CBLB	3.39544e-15	-1.07003	6.13963e-11
NBPF1	3.41527e-15	-1.86811	6.17549e-11
CXCR2	3.51137e-15	1.34838	6.34926e-11
ARPC3	3.531e-15	0.21558	6.38475e-11
PFKP	3.57023e-15	0.409313	6.4557e-11
GPR132	4.21084e-15	0.293668	7.61404e-11
TM2D2	4.36049e-15	0.228233	7.88464e-11
SUB1	4.37196e-15	0.31616	7.90537e-11
ZRANB1	4.39711e-15	-0.964581	7.95085e-11
KIF3C	4.47201e-15	0.537384	8.08629e-11
SEPTIN6	4.80784e-15	0.287464	8.69353e-11
B3GALNT2	4.94942e-15	0.287928	8.94954e-11
PINK1	4.98e-15	-0.517905	9.00484e-11
ETS1	5.08383e-15	0.285602	9.19259e-11
PPARG	5.09757e-15	-0.885724	9.21743e-11
EIF4EBP3	5.46447e-15	-1.17021	9.88086e-11
DNAJB6	5.51363e-15	0.204261	9.96975e-11
CFLAR	5.86633e-15	-0.449242	1.06075e-10
PDK2	6.05547e-15	0.303452	1.09495e-10
EVL	7.11987e-15	0.216651	1.28742e-10
RAB18	7.23739e-15	-0.526696	1.30867e-10
ASIC1	8.56504e-15	0.501281	1.54873e-10
SYT17	8.64952e-15	0.418497	1.56401e-10
PRORP	8.65523e-15	0.249654	1.56504e-10
SLC25A4	8.73292e-15	0.617062	1.57909e-10
PRKAR1A	8.77814e-15	-0.280364	1.58726e-10
SPART	8.94632e-15	-0.60139	1.61767e-10
ICA1	9.05824e-15	0.264146	1.63791e-10
ZFHX2	9.15072e-15	0.445392	1.65463e-10
PSMD4	9.77116e-15	0.293166	1.76682e-10
GPC6	1.02591e-14	1.66354	1.85506e-10
GALNT4	1.04943e-14	0.411439	1.89759e-10
ALDH3A2	1.09414e-14	-0.490537	1.97842e-10
ISCA2	1.12181e-14	0.301018	2.02846e-10
CD46	1.13102e-14	-0.42998	2.04512e-10
KLHL13	1.15884e-14	-2.87654	2.09541e-10
PHF6	1.19202e-14	0.208623	2.15541e-10
POP5	1.22045e-14	0.382385	2.20682e-10
GCC1	1.22332e-14	-1.01421	2.212e-10
VEGFA	1.27813e-14	-1.15576	2.31112e-10
ADSL	1.2882e-14	0.209053	2.32933e-10
HDAC3	1.37047e-14	0.25977	2.47809e-10
HARS	1.37442e-14	0.204928	2.48523e-10
SRP54	1.39141e-14	-0.611737	2.51595e-10
FCF1	1.40305e-14	0.268113	2.53699e-10
PFKFB3	1.41851e-14	-0.980422	2.56494e-10
STK17A	1.42834e-14	-1.21295	2.58273e-10
CHST6	1.43762e-14	-4.16419	2.5995e-10
SIGLEC14	1.46814e-14	0.451047	2.65469e-10
RMDN1	1.49527e-14	0.247897	2.70374e-10
LCLAT1	1.50186e-14	0.578628	2.71566e-10
FAM32A	1.54006e-14	0.204892	2.78474e-10
GMFB	1.54177e-14	0.214568	2.78783e-10
SELENOP	1.58502e-14	-0.218676	2.86604e-10
SPATA18	1.61297e-14	-1.89872	2.91658e-10
PPP1CA	1.66139e-14	0.221441	3.00412e-10
PDE3B	1.66182e-14	-1.13278	3.0049e-10
HIP1	1.69724e-14	0.351246	3.06894e-10
EIF3J	1.73319e-14	0.201365	3.13396e-10
TTC1	1.76492e-14	0.213002	3.19132e-10
ACSF2	1.77064e-14	0.23508	3.20167e-10
FCMR	1.90954e-14	-5.16694	3.45283e-10
TMEM70	2.03862e-14	-0.868671	3.68624e-10
APEX1	2.07123e-14	0.223907	3.7452e-10
RBM33	2.17379e-14	-0.551984	3.93064e-10
RASSF8	2.36149e-14	-1.28531	4.27005e-10
SNX9	2.39164e-14	-0.557839	4.32456e-10
MRAS	2.4234e-14	-0.882863	4.382e-10
BYSL	2.47277e-14	0.302812	4.47125e-10
TNFRSF9	2.60208e-14	0.339345	4.70508e-10
LRFN3	2.71562e-14	0.472039	4.91038e-10
TLR7	2.72779e-14	-1.06042	4.9324e-10
DPP3	2.76833e-14	0.42841	5.0057e-10
CXADR	2.81946e-14	0.662322	5.09815e-10
IFIT1	2.87545e-14	0.916018	5.1994e-10
MT1G	2.895e-14	1.36932	5.23474e-10
ODF3L1	2.96336e-14	1.96647	5.35834e-10
ABCA1	3.24361e-14	-0.373759	5.8651e-10
RGS18	3.48202e-14	0.285585	6.29619e-10
MLLT3	3.50083e-14	0.780854	6.3302e-10
NR3C1	3.62855e-14	-0.4766	6.56114e-10
DDOST	3.77281e-14	0.216278	6.82199e-10
GRK5	3.82216e-14	0.473922	6.91123e-10
TAPBP	3.88363e-14	-0.324286	7.02239e-10
GATAD1	4.07457e-14	-0.784801	7.36764e-10
TTC19	4.35554e-14	0.373567	7.87569e-10
AC015871.1	4.42601e-14	-2.0857	8.00311e-10
POLD2	4.56352e-14	0.280345	8.25176e-10
SMS	4.56519e-14	-0.460897	8.25478e-10
SLC22A4	4.57475e-14	1.08556	8.27206e-10
DEPP1	4.70492e-14	-4.28544	8.50744e-10
CLK1	5.17159e-14	-0.696115	9.35126e-10
COG3	5.33001e-14	-0.890282	9.63772e-10
PIKFYVE	5.40498e-14	-0.676418	9.77329e-10
FLRT2	5.5876e-14	-2.36926	1.01035e-09
HPS1	5.74073e-14	-0.549466	1.03804e-09
PCCB	6.36283e-14	0.214175	1.15053e-09
TMEM263	6.37081e-14	-0.651918	1.15197e-09
POLR3H	6.54872e-14	0.315627	1.18414e-09
YY1	6.9797e-14	-0.69965	1.26207e-09
PTPN13	7.09435e-14	1.31888	1.2828e-09
RIMS3	7.2574e-14	0.658515	1.31228e-09
PSMA7	7.34759e-14	-0.505092	1.32859e-09
NIFK	7.70581e-14	0.290963	1.39336e-09
ARHGAP32	7.74569e-14	1.00706	1.40057e-09
PLSCR3	7.86923e-14	0.418009	1.42291e-09
NUTF2	8.05607e-14	0.21546	1.4567e-09
SNRPD1	8.71165e-14	0.38362	1.57524e-09
MTHFD2	8.76986e-14	-0.474749	1.58577e-09
TTYH2	9.21946e-14	-1.38539	1.66706e-09
CELF1	9.2894e-14	-0.512957	1.67971e-09
EIF4B	9.33845e-14	-0.343529	1.68858e-09
SIRT2	9.96726e-14	0.210653	1.80228e-09
STEAP1	1.00252e-13	1.86312	1.81276e-09
PEBP1	1.05457e-13	-0.418891	1.90687e-09
BCAR1	1.05604e-13	-2.26667	1.90952e-09
RGS1	1.05638e-13	-3.25077	1.91015e-09
WDR12	1.08104e-13	0.264844	1.95474e-09
TRIM34	1.10269e-13	0.256742	1.99388e-09
HES2	1.13941e-13	-4.02609	2.06028e-09
ERN1	1.14361e-13	-1.2966	2.06788e-09
SSBP1	1.14594e-13	0.325092	2.07209e-09
GLIS2	1.21695e-13	0.910097	2.2005e-09
GNG2	1.24912e-13	-1.76268	2.25867e-09
CPEB4	1.29829e-13	-0.502105	2.34757e-09
WDR19	1.31882e-13	-1.50476	2.38469e-09
FANCE	1.31941e-13	-2.94348	2.38576e-09
ADD3	1.42323e-13	-1.33794	2.57349e-09
ATP5IF1	1.43576e-13	0.234986	2.59614e-09
SLC6A9	1.43699e-13	-2.51857	2.59836e-09
ASB9	1.43918e-13	1.51776	2.60233e-09
TM7SF2	1.44871e-13	0.287414	2.61957e-09
ITGB1BP1	1.47397e-13	-0.65957	2.66522e-09
TNFSF9	1.48163e-13	-2.80275	2.67909e-09
ABHD5	1.56783e-13	-0.987287	2.83495e-09
TMEM104	1.57194e-13	-1.04274	2.84238e-09
MX1	1.59366e-13	0.598689	2.88165e-09
ATN1	1.66955e-13	-0.475835	3.01888e-09
TRIB2	1.67264e-13	1.33799	3.02447e-09
ATP6V1H	1.67725e-13	-0.493528	3.0328e-09
BAALC	1.69886e-13	-4.52569	3.07187e-09
SYVN1	1.73827e-13	-0.675622	3.14314e-09
RNPEPL1	1.75036e-13	-0.29821	3.16501e-09
COBLL1	1.89082e-13	-2.36615	3.41899e-09
TOB2	2.00488e-13	0.264577	3.62522e-09
GPATCH4	2.06084e-13	0.388213	3.72641e-09
AACS	2.318e-13	0.291057	4.19141e-09
HSF1	2.3447e-13	-0.457422	4.23969e-09
PGA5	2.42375e-13	0.607304	4.38263e-09
SLC25A23	2.73216e-13	0.335151	4.94029e-09
PAAF1	2.767e-13	0.235225	5.0033e-09
GNL3	2.80411e-13	-0.631362	5.0704e-09
MID1IP1	3.03063e-13	-0.612211	5.47999e-09
TULP4	3.08864e-13	-0.790175	5.58488e-09
IQGAP2	3.20803e-13	-0.681864	5.80076e-09
ACOT8	3.27021e-13	0.224933	5.9132e-09
RRS1	3.44286e-13	0.423514	6.22538e-09
EFNB1	3.82591e-13	0.240469	6.91801e-09
ARHGAP6	4.16109e-13	0.237988	7.52408e-09
HSPBAP1	4.19485e-13	-0.948651	7.58512e-09
TMEM119	4.25755e-13	2.2834	7.69851e-09
METRN	4.33381e-13	0.22754	7.83639e-09
AHDC1	4.48793e-13	0.214538	8.11507e-09
INSR	4.81566e-13	-1.03469	8.70767e-09
BNIP3L	4.82413e-13	-0.375339	8.72298e-09
SATB2	5.04859e-13	0.543079	9.12886e-09
RAC3	5.19865e-13	0.723044	9.4002e-09
LDLRAD3	5.42359e-13	0.480597	9.80694e-09
RB1CC1	5.46941e-13	-0.761296	9.88979e-09
NEDD8	5.54616e-13	0.212303	1.00286e-08
GALNT12	5.57601e-13	-2.85037	1.00825e-08
KCNJ15	5.74265e-13	0.90839	1.03839e-08
TFPI	6.0012e-13	-1.0649	1.08514e-08
SPNS1	6.06407e-13	-0.480396	1.0965e-08
HSD11B1	6.29509e-13	-1.48508	1.13828e-08
GCH1	6.48626e-13	0.92096	1.17284e-08
PSME3	6.50462e-13	0.271048	1.17616e-08
SEPTIN4	6.89835e-13	-4.12307	1.24736e-08
HOXB7	7.00836e-13	1.55258	1.26725e-08
SAMM50	7.12773e-13	0.264764	1.28884e-08
RILPL2	7.14668e-13	-0.840461	1.29226e-08
AK5	8.11956e-13	-5.26967	1.46818e-08
LAMB3	8.35376e-13	0.365214	1.51053e-08
PPIL6	8.37406e-13	-3.09605	1.5142e-08
NAGK	8.54246e-13	-0.405241	1.54465e-08
RAB7A	9.05297e-13	-0.363022	1.63696e-08
MAP1LC3C	9.34135e-13	1.79422	1.6891e-08
HIGD1A	9.36584e-13	0.23586	1.69353e-08
IARS	1.01337e-12	-0.9508	1.83237e-08
CD320	1.02954e-12	-2.5106	1.86162e-08
MAFF	1.0395e-12	-1.43541	1.87963e-08
ESYT2	1.0601e-12	-0.545226	1.91687e-08
CYP1B1	1.07755e-12	-0.215926	1.94842e-08
LANCL1	1.1035e-12	0.342728	1.99534e-08
PPP3R1	1.10497e-12	-0.393182	1.99801e-08
MORC3	1.10897e-12	-0.53436	2.00524e-08
HIST2H2BE	1.10927e-12	-1.58298	2.00578e-08
SYNJ2BP	1.1139e-12	0.296301	2.01415e-08
IL27RA	1.16212e-12	0.241442	2.10134e-08
PGRMC2	1.17318e-12	-0.606803	2.12134e-08
BRD2	1.18844e-12	-0.363523	2.14893e-08
UQCRFS1	1.23718e-12	0.201097	2.23706e-08
NBN	1.28377e-12	-0.700844	2.3213e-08
SLC7A1	1.28728e-12	-0.708276	2.32765e-08
TDRD9	1.29422e-12	-1.7288	2.34021e-08
ARHGAP21	1.45914e-12	-1.05182	2.63841e-08
SCN1A	1.46446e-12	2.63425	2.64804e-08
ATP6V1C1	1.50436e-12	-0.365662	2.72018e-08
SLC30A4	1.51358e-12	-2.06471	2.73686e-08
ARL1	1.53503e-12	-0.644195	2.77563e-08
FAR2	1.54844e-12	0.296161	2.79989e-08
CBLN3	1.57158e-12	0.564629	2.84173e-08
UBTD2	1.69362e-12	-0.692807	3.06241e-08
TTLL4	1.78029e-12	-0.98113	3.21912e-08
CCL3L1	1.8964e-12	0.751145	3.42907e-08
KCNAB2	1.89686e-12	-0.407383	3.4299e-08
RABAC1	1.93664e-12	-0.397334	3.50182e-08
MYL12B	1.95009e-12	0.382089	3.52615e-08
CCNA1	1.95524e-12	-3.66942	3.53547e-08
ATP6V1E1	1.98969e-12	-0.322501	3.59775e-08
KIAA1671	2.05722e-12	0.660004	3.71986e-08
ELP2	2.12472e-12	-0.82643	3.84192e-08
OAZ3	2.14367e-12	0.70382	3.87619e-08
PDCD4	2.22096e-12	-0.50556	4.01593e-08
BOP1	2.22137e-12	0.589993	4.01669e-08
MAGEH1	2.32817e-12	-0.954756	4.2098e-08
NXPE3	2.41215e-12	0.214863	4.36166e-08
TBCEL	2.41264e-12	0.251371	4.36253e-08
NCKAP1	2.51906e-12	-1.90649	4.55496e-08
ACAT2	2.53409e-12	-1.00636	4.58213e-08
GEMIN6	2.64524e-12	0.211783	4.78313e-08
NR4A1	2.64526e-12	1.00024	4.78315e-08
MMAB	2.6924e-12	0.313353	4.8684e-08
STK17B	2.9699e-12	0.27528	5.37018e-08
PSMA5	3.04964e-12	0.410154	5.51436e-08
HSF4	3.0578e-12	-2.23394	5.52911e-08
PSMD14	3.34371e-12	0.353575	6.0461e-08
PITPNC1	3.73759e-12	0.222224	6.75832e-08
SEC62	4.30206e-12	-0.369239	7.77899e-08
COQ9	4.61968e-12	0.211627	8.35331e-08
CASKIN2	4.70318e-12	1.12843	8.5043e-08
CD37	4.7376e-12	-0.246481	8.56652e-08
TMF1	4.75911e-12	-0.703202	8.60542e-08
SPSB3	4.87741e-12	-0.777393	8.81933e-08
PGD	5.00322e-12	-0.248549	9.04682e-08
INPP5F	5.03814e-12	-1.1247	9.10997e-08
IFITM10	5.07231e-12	-1.54008	9.17176e-08
ST14	5.25433e-12	-0.735607	9.50089e-08
COPB1	5.28067e-12	-0.3796	9.54851e-08
CCDC28B	5.50916e-12	0.565782	9.96166e-08
C1orf131	5.72581e-12	0.403373	1.03534e-07
DCAF10	5.79554e-12	-0.887147	1.04795e-07
PVR	5.79938e-12	0.273678	1.04864e-07
PATL1	6.04806e-12	-0.637725	1.09361e-07
SRPX2	6.54543e-12	1.51574	1.18355e-07
KCNMB1	6.97712e-12	0.404468	1.2616e-07
PDIA4	7.08708e-12	0.25009	1.28149e-07
TBC1D9B	7.17196e-12	-0.342738	1.29683e-07
JMJD8	7.23838e-12	0.255155	1.30884e-07
DNAJB5	7.57524e-12	0.537165	1.36975e-07
ARAP3	7.71566e-12	0.278541	1.39514e-07
LPAR5	7.93351e-12	0.933627	1.43454e-07
FFAR4	8.32622e-12	1.49385	1.50555e-07
PIK3CB	8.32845e-12	-0.716631	1.50595e-07
SLC38A1	8.67908e-12	-4.45349	1.56935e-07
SLC6A6	9.70376e-12	-0.477369	1.75463e-07
OAS2	9.77898e-12	0.289442	1.76824e-07
ABHD8	9.93018e-12	0.204852	1.79558e-07
TIMP3	1.03806e-11	-2.43002	1.87702e-07
NPAS2	1.08052e-11	0.582471	1.9538e-07
MOSPD1	1.09328e-11	-1.11565	1.97687e-07
ATG101	1.14438e-11	-0.704829	2.06927e-07
CSNK2A2	1.15452e-11	-0.472866	2.08761e-07
SRPX	1.18812e-11	-2.66721	2.14835e-07
EDN1	1.19787e-11	0.731063	2.16599e-07
ARL8A	1.22423e-11	-0.432257	2.21366e-07
OXA1L	1.23136e-11	-0.351325	2.22655e-07
TSC22D2	1.24175e-11	-0.892054	2.24533e-07
SCYL1	1.26489e-11	-0.520443	2.28718e-07
KLF5	1.27002e-11	-3.27933	2.29644e-07
MED10	1.27918e-11	-0.736676	2.31302e-07
AFAP1L1	1.28053e-11	-4.74864	2.31545e-07
RWDD2B	1.29134e-11	0.378926	2.33499e-07
SNRNP200	1.33082e-11	-0.474214	2.40638e-07
SMKR1	1.33235e-11	0.635954	2.40916e-07
MIB2	1.34599e-11	-1.13828	2.43382e-07
PPP1R14C	1.35745e-11	-2.6321	2.45454e-07
TMCC3	1.40019e-11	-1.19457	2.53183e-07
TSTA3	1.52584e-11	0.207372	2.75902e-07
IFIT5	1.57539e-11	0.315454	2.84861e-07
RALBP1	1.70976e-11	-0.486071	3.09159e-07
SYNJ2	1.71302e-11	0.547542	3.09748e-07
GOSR2	1.72225e-11	-0.725118	3.11418e-07
TMCC1	1.84849e-11	0.280824	3.34244e-07
TMEM158	1.88032e-11	0.262876	3.4e-07
ALG8	1.99155e-11	0.282245	3.60113e-07
[truncated: 664 more rows]

## Sheet: Clust_2_3D_MDMi
	p_val	avg_log2FC	p_val_adj
ENTHD1	0	3.67219	0
CLLU1OS	0	2.86051	0
AK4	0	2.8089	0
CCL5	0	3.35886	0
SELENOP	0	-3.93799	0
MREG	0	2.09862	0
TMEM38B	0	1.86465	0
BCL2A1	0	1.98526	0
MAF	0	-3.05561	0
SPP1	0	1.93855	0
C1QC	0	-2.82349	0
LMO4	0	2.006	0
SOD2	0	1.86983	0
CD44	0	1.17825	0
VIM	0	0.970449	0
FTH1	0	1.44874	0
CD74	0	-1.86939	0
TSC22D1	5.39009e-306	2.21159	9.74635e-302
CPVL	9.52764e-300	-2.74201	1.72279e-295
NDRG1	1.51261e-298	2.09323	2.7351e-294
GPC4	1.83361e-295	2.08434	3.31554e-291
CHI3L1	1.43305e-294	2.01069	2.59123e-290
RGCC	6.02029e-294	2.11686	1.08859e-289
CD163	3.87613e-293	-2.93167	7.00882e-289
SLCO2B1	4.46717e-287	-3.24454	8.07754e-283
CLEC4E	3.10368e-286	1.85377	5.61208e-282
TSPAN3	1.23435e-285	1.0838	2.23196e-281
MS4A6A	1.44561e-284	-3.8712	2.61395e-280
FCGRT	6.02287e-282	-1.78237	1.08906e-277
TNFSF13	1.24882e-280	-2.0422	2.25812e-276
SAMHD1	1.05482e-276	-1.27954	1.90732e-272
SNX10	1.5231e-270	1.48739	2.75406e-266
USP12	5.277e-269	1.57942	9.54187e-265
CSF1	1.37084e-267	1.74477	2.47875e-263
MMP12	5.1356e-264	2.68797	9.28619e-260
COL6A1	1.20624e-262	1.5882	2.18112e-258
AIF1	3.73051e-256	-1.8628	6.74552e-252
GPX4	1.36125e-254	1.01175	2.46141e-250
COL6A2	2.72917e-240	1.57467	4.93488e-236
CD14	1.75653e-238	-1.70823	3.17615e-234
C15orf48	1.5794e-229	1.92351	2.85587e-225
EGLN3	2.60889e-226	2.39245	4.7174e-222
PLD3	4.13852e-225	-0.995786	7.48327e-221
MIF	2.96606e-224	1.38815	5.36323e-220
DNAJC3	5.9869e-220	1.45352	1.08255e-215
CD36	7.13294e-220	-2.04563	1.28978e-215
TLR4	1.33165e-217	-3.25235	2.40789e-213
FPR3	2.09492e-217	-1.54238	3.78804e-213
CAPG	4.05676e-217	0.746159	7.33544e-213
CCL2	3.87411e-213	-4.37698	7.00517e-209
RIPK2	5.6607e-212	1.61305	1.02357e-207
CCL13	2.0718e-211	-4.42134	3.74623e-207
C1QB	2.13242e-210	-1.98997	3.85585e-206
CXCR4	1.22079e-209	1.71031	2.20744e-205
ALOX15B	9.35267e-209	2.01455	1.69115e-204
SLC2A1	8.85134e-207	2.25037	1.6005e-202
HPGD	3.31921e-205	1.90681	6.00179e-201
BCAT1	6.60641e-204	0.91152	1.19457e-199
EEF1G	3.80242e-202	1.01009	6.87553e-198
INHBA	8.02798e-202	1.86358	1.45162e-197
QPCT	8.0148e-201	1.32572	1.44924e-196
TNFSF14	3.1456e-199	2.45954	5.68787e-195
RAI14	8.76351e-199	2.25338	1.58462e-194
ATP6AP1	1.02487e-197	0.727759	1.85317e-193
STAB1	1.41738e-195	-4.48253	2.56291e-191
C12orf57	6.9372e-195	1.68191	1.25439e-190
CNBP	7.62634e-194	1.06607	1.37899e-189
SLC12A8	8.11233e-191	2.84583	1.46687e-186
COLEC12	4.38387e-190	-1.73185	7.92692e-186
ADA2	8.55361e-190	-1.01637	1.54666e-185
FUCA1	8.7492e-190	-2.60611	1.58203e-185
ATP6V1A	1.27047e-189	0.827092	2.29726e-185
SDC2	3.46813e-189	1.49032	6.27107e-185
CD209	5.59499e-189	-2.96087	1.01169e-184
MSC	6.67104e-188	2.14279	1.20626e-183
VDAC2	6.97917e-188	1.39379	1.26197e-183
TGFBI	1.82521e-187	-2.09937	3.30035e-183
FOLR2	4.93049e-186	-4.04163	8.91531e-182
SIGLEC1	2.24571e-185	-4.09459	4.0607e-181
CXCL8	8.02549e-185	1.90566	1.45117e-180
PAQR5	5.82311e-184	1.32749	1.05294e-179
BHLHE41	2.69744e-183	1.14366	4.87751e-179
CR1	2.9298e-183	-3.9954	5.29767e-179
TFRC	6.91114e-183	0.938582	1.24967e-178
RILPL2	7.38795e-183	1.46072	1.33589e-178
TIMP1	1.79032e-182	1.63381	3.23726e-178
MSANTD3	2.2315e-181	1.44766	4.03501e-177
CA2	8.54999e-181	1.59515	1.54601e-176
MPEG1	3.36852e-178	-3.40892	6.09095e-174
MRC1	8.32083e-178	-1.32242	1.50457e-173
CNIH3	1.18864e-175	1.7273	2.1493e-171
ADAMDEC1	1.57354e-175	2.46758	2.84528e-171
APLP2	1.38888e-174	0.669365	2.51138e-170
TMEM37	2.93936e-173	-3.71622	5.31495e-169
SLC5A3	2.69731e-172	1.27356	4.87728e-168
TNFAIP6	2.88249e-172	2.92139	5.21211e-168
SIGLEC15	1.37255e-171	2.55408	2.48184e-167
ENO2	4.67636e-171	1.5059	8.45579e-167
TMSB10	1.90928e-170	0.583266	3.45237e-166
NPL	2.07358e-170	-1.77794	3.74945e-166
HK2	2.87586e-170	1.203	5.20013e-166
F13A1	4.45224e-169	-4.24734	8.05054e-165
SRGN	8.37582e-169	1.06811	1.51452e-164
C1QA	1.35467e-168	-1.40958	2.44952e-164
PPDPF	2.18756e-167	0.989168	3.95555e-163
SOCS3	3.08235e-167	1.54754	5.57351e-163
CEBPB	3.14472e-167	0.883194	5.68628e-163
GPR34	1.13975e-166	-4.11841	2.0609e-162
NPC1	3.51114e-166	0.948192	6.34884e-162
MAFB	1.01773e-165	-2.59792	1.84025e-161
HSD11B1	1.33571e-165	2.47475	2.41523e-161
LILRB5	5.5491e-165	-4.14245	1.00339e-160
GNS	2.1263e-164	0.648591	3.84477e-160
SERPINE1	1.15599e-162	2.13983	2.09026e-158
COX4I1	1.81193e-162	0.866733	3.27634e-158
RAC2	4.39472e-162	1.03709	7.94654e-158
BCAP31	1.04324e-161	0.710681	1.88638e-157
CST6	3.49352e-161	3.40136	6.31698e-157
S100A6	3.89573e-161	0.596633	7.04425e-157
ACAT2	1.33801e-160	1.76914	2.41939e-156
CTSC	4.32782e-160	-1.67644	7.82557e-156
DOCK2	1.29813e-159	-1.96562	2.34729e-155
MFSD1	1.69867e-159	-0.993129	3.07153e-155
STAP2	1.92906e-159	2.44066	3.48812e-155
SLCO4A1	6.12523e-159	2.88904	1.10756e-154
PDGFC	7.22915e-159	-1.78789	1.30718e-154
MYO1B	1.6004e-158	2.36006	2.89384e-154
NCS1	3.21371e-158	1.44204	5.81104e-154
FLT1	4.21281e-158	1.67676	7.61761e-154
PLAUR	4.65623e-158	0.947407	8.4194e-154
SLC35F2	3.84409e-157	2.18887	6.95089e-153
SERPINA1	6.03322e-157	0.887955	1.09093e-152
PNRC1	1.24937e-155	0.861055	2.25911e-151
LGALS2	4.50677e-155	2.61724	8.14914e-151
TNIP1	4.79037e-155	1.02061	8.66195e-151
NR1H3	6.31377e-154	1.19007	1.14166e-149
MSR1	6.52772e-154	-1.26264	1.18034e-149
CSTB	3.304e-153	0.819856	5.97429e-149
ISCU	2.81603e-151	0.796199	5.09195e-147
CD82	7.4724e-151	1.25985	1.35116e-146
SLC9A7	1.09029e-149	1.21562	1.97147e-145
PTGES	2.96069e-149	3.18195	5.35352e-145
ALDH1A1	6.73988e-149	-2.94923	1.2187e-144
FYN	2.13802e-148	2.20405	3.86596e-144
PTPN12	9.15373e-148	0.868288	1.65518e-143
EEF2	6.25945e-147	0.725403	1.13183e-142
UBA52	7.92834e-147	0.757361	1.4336e-142
MT2A	9.28953e-147	1.57044	1.67973e-142
ANXA1	5.01438e-146	0.840788	9.067e-142
GSTO1	2.47699e-145	0.791211	4.4789e-141
FAM162A	5.0491e-145	1.21468	9.12978e-141
CIITA	2.72066e-144	-2.83943	4.9195e-140
ATP6V1H	2.79741e-144	0.924241	5.05827e-140
RFTN1	3.84527e-144	1.62886	6.95302e-140
NDUFB9	2.23113e-143	0.883177	4.03433e-139
PFKP	3.30936e-143	1.24264	5.98398e-139
TNFSF15	9.78019e-143	2.5909	1.76845e-138
PALLD	1.237e-142	2.29755	2.23675e-138
TGFBR2	6.61753e-142	-1.4254	1.19658e-137
ITPR2	7.39832e-142	-1.99308	1.33776e-137
NIPAL4	1.18692e-141	2.69443	2.14619e-137
ACE	1.44317e-141	-1.54817	2.60954e-137
ALAS1	1.3555e-139	1.0645	2.45102e-135
CA12	1.44766e-139	3.0746	2.61766e-135
AP2A2	5.04235e-139	-1.78211	9.11758e-135
SLC37A2	1.74818e-138	-1.14479	3.16105e-134
CHST6	9.22804e-138	3.45717	1.66861e-133
NCF4	1.47227e-137	-2.016	2.66215e-133
SCD	1.82597e-137	0.893075	3.30173e-133
LRCH1	2.1824e-137	1.28024	3.94621e-133
ATOX1	3.17287e-137	0.901951	5.73718e-133
PECAM1	5.80201e-137	-1.38091	1.04912e-132
BRI3	5.14905e-136	0.568274	9.31051e-132
FXYD5	7.14841e-136	0.607386	1.29258e-131
NRIP3	7.17387e-136	1.88448	1.29718e-131
ZNF385A	2.80146e-135	0.729767	5.0656e-131
TMEM106A	5.57272e-134	-2.60298	1.00766e-129
CFD	1.04978e-133	-2.61137	1.89822e-129
ACO1	3.67525e-133	0.861507	6.64558e-129
MTHFS	6.59847e-133	1.42877	1.19314e-128
CH25H	7.92269e-133	-3.37129	1.43258e-128
CSF2RA	1.53848e-132	-1.35049	2.78189e-128
TSPAN33	1.88982e-132	1.32502	3.41717e-128
ZCCHC2	3.8231e-132	1.24694	6.91292e-128
LITAF	1.76141e-131	0.646114	3.18499e-127
RASSF2	2.21417e-131	-2.26704	4.00366e-127
CSDE1	9.17308e-131	0.72406	1.65868e-126
ARHGAP18	1.24234e-130	-1.26578	2.2464e-126
LRP1	1.81825e-130	-0.918398	3.28776e-126
UBE2J1	2.19112e-130	0.830459	3.96199e-126
NCF2	7.84695e-130	0.646927	1.41889e-125
SLC1A3	1.28302e-129	1.2501	2.31995e-125
SPSB1	6.18097e-129	1.60425	1.11764e-124
HEXA	1.1275e-128	-1.31891	2.03875e-124
ARHGEF10L	1.5317e-128	-1.92989	2.76963e-124
SH3BP5	1.67172e-128	0.877925	3.02281e-124
CORO1C	7.69356e-128	0.686949	1.39115e-123
CIR1	2.1498e-127	1.6803	3.88727e-123
NAGK	2.60575e-127	-1.13189	4.71171e-123
F3	1.73138e-126	2.60522	3.13068e-122
AP1B1	4.56604e-126	-1.42959	8.25632e-122
LTA4H	7.7732e-126	0.802968	1.40555e-121
SLC9A1	2.93108e-125	1.12395	5.29999e-121
ACTN1	3.43246e-125	0.726195	6.20657e-121
MARCO	3.75262e-125	1.22362	6.78549e-121
CYB5A	7.65057e-125	1.0655	1.38338e-120
ERO1A	1.20146e-124	0.999631	2.17248e-120
PSMA7	1.9638e-124	0.932015	3.55094e-120
HMG20B	3.47933e-124	1.03405	6.29133e-120
SGK1	3.92373e-124	0.874837	7.09489e-120
SLC29A1	2.70322e-123	1.04549	4.88796e-119
BTG3	8.96127e-123	1.47754	1.62038e-118
CLEC7A	1.68621e-122	-1.15556	3.04901e-118
OSBPL8	4.52747e-122	0.812903	8.18657e-118
NRP2	4.5631e-122	0.728998	8.251e-118
TRIP10	1.21935e-121	1.29436	2.20483e-117
OPTN	1.42444e-121	0.966532	2.57567e-117
SLA	2.46188e-121	-2.2369	4.45157e-117
LPAR6	2.88327e-120	-2.75461	5.21352e-116
HSPB1	5.11114e-120	0.738035	9.24196e-116
UBXN6	9.76762e-120	0.7037	1.76618e-115
HEXB	1.0091e-119	0.72522	1.82465e-115
MNDA	4.44636e-119	-1.54053	8.0399e-115
SDC3	4.71627e-119	-2.34696	8.52797e-115
ARL4D	1.06466e-118	1.9403	1.92512e-114
BHLHE40	1.42668e-118	0.975405	2.57972e-114
ARHGAP4	1.84521e-118	-1.83492	3.3365e-114
CHCHD10	2.1724e-118	0.956541	3.92814e-114
CD274	2.18714e-118	1.01367	3.95478e-114
S100A10	4.76895e-118	0.708713	8.62322e-114
SEMA3C	5.17979e-118	1.47255	9.3661e-114
LGALS3	1.24506e-117	0.62023	2.25132e-113
TNFRSF18	1.35309e-117	2.71623	2.44665e-113
CYC1	6.50761e-117	0.778571	1.17671e-112
FGR	6.61628e-117	0.719831	1.19636e-112
SH3BGRL3	6.68997e-117	0.653461	1.20968e-112
PPT1	1.18906e-116	0.619533	2.15007e-112
FBP1	1.23292e-116	0.854826	2.22937e-112
DOK2	1.52559e-116	-1.69528	2.75857e-112
KCTD12	2.69243e-116	-1.32281	4.86845e-112
TEX2	7.34402e-116	1.13731	1.32795e-111
CRIP1	9.86052e-116	0.803624	1.78298e-111
YBX1	1.04395e-115	0.642643	1.88768e-111
UQCRB	6.13372e-115	0.78078	1.1091e-110
SLC31A2	9.6726e-115	0.978883	1.749e-110
ALDOC	1.58039e-114	1.98919	2.85766e-110
OSGIN2	7.18958e-114	1.10567	1.30002e-109
FOS	8.29892e-114	-3.64287	1.50061e-109
EHBP1L1	2.83771e-113	-1.19981	5.13114e-109
EMC7	4.80001e-113	0.842445	8.67937e-109
CTSD	4.94675e-113	-1.05199	8.94472e-109
RGL1	5.61741e-113	-2.97448	1.01574e-108
FABP5	6.36253e-113	0.865468	1.15047e-108
CD4	8.57068e-113	-0.93352	1.54975e-108
MS4A4A	9.08087e-113	-1.9246	1.642e-108
C3AR1	9.84342e-113	-1.11279	1.77989e-108
CTSK	1.21567e-112	2.08058	2.19818e-108
KYNU	1.60385e-112	0.862692	2.90008e-108
METTL9	1.74807e-112	0.940903	3.16087e-108
GM2A	1.37219e-111	0.927978	2.4812e-107
ZEB2	1.76377e-111	-0.957273	3.18924e-107
RALA	2.07538e-111	0.882007	3.75269e-107
SCN9A	2.84455e-111	-2.60162	5.14351e-107
HMOX1	2.37759e-110	-1.43806	4.29915e-106
FAIM	7.10061e-110	1.47912	1.28393e-105
STK24	8.32998e-110	0.843882	1.50623e-105
PRXL2A	1.37454e-109	0.887498	2.48543e-105
PHLDA3	1.46435e-109	1.11602	2.64784e-105
C1orf162	1.9757e-109	-1.70846	3.57246e-105
PDLIM4	1.11935e-108	1.11671	2.024e-104
CSF1R	1.14649e-108	-1.14169	2.07308e-104
SLC28A3	2.08463e-108	0.893673	3.76943e-104
GRAMD1A	5.05838e-108	1.31761	9.14656e-104
PLA2G7	6.98184e-108	-1.21712	1.26246e-103
CYTIP	1.1685e-107	1.1298	2.11288e-103
SPARC	1.64003e-107	1.07621	2.96551e-103
TSKU	1.58047e-106	1.41356	2.85781e-102
RACK1	1.73681e-106	0.726078	3.1405e-102
NDUFB5	9.76759e-106	0.727965	1.76618e-101
BAG1	5.47406e-105	0.992571	9.89819e-101
P2RY6	7.03197e-105	-3.7011	1.27152e-100
ALOX5	1.40727e-104	-0.962059	2.54462e-100
STK17A	2.96923e-104	1.51911	5.36897e-100
NBL1	7.12095e-104	1.8138	1.28761e-99
IL2RG	3.76677e-103	0.877421	6.81108e-99
C1orf122	2.09415e-102	1.10863	3.78665e-98
CYBRD1	2.47473e-102	-1.43448	4.47481e-98
UBE2D2	2.80579e-102	0.997727	5.07344e-98
ADAM8	3.18767e-102	1.00799	5.76395e-98
ACOT7	8.53383e-102	1.31664	1.54309e-97
ASAP1	1.01074e-101	0.734841	1.82761e-97
NDUFB10	1.2614e-101	0.773269	2.28086e-97
PALM2-AKAP2	1.78781e-101	1.20087	3.23272e-97
SLC29A3	4.39636e-101	0.910194	7.94949e-97
C3	1.74844e-100	1.03578	3.16153e-96
FAIM2	3.13823e-100	1.2564	5.67454e-96
PIM1	5.0395e-100	0.912691	9.11242e-96
SASH3	8.33678e-100	-1.8756	1.50746e-95
PHF1	1.2836e-99	1.01099	2.32101e-95
DRAP1	4.40744e-99	0.671217	7.96954e-95
EREG	5.54403e-99	2.09585	1.00247e-94
VPS13C	6.34305e-99	-1.41768	1.14695e-94
IGF2BP2	9.93437e-99	1.46421	1.79633e-94
STARD10	1.15718e-98	1.11226	2.09242e-94
RCBTB2	4.42528e-98	-2.05803	8.00179e-94
NEDD4L	4.96908e-98	1.34866	8.98509e-94
CHIT1	5.72374e-98	0.951439	1.03497e-93
ENO1	5.77629e-98	0.659748	1.04447e-93
GEM	1.05784e-97	2.357	1.91278e-93
LIPA	6.55348e-97	-0.92213	1.185e-92
H1FX	9.41715e-97	0.862407	1.70281e-92
NDUFS8	1.36478e-96	1.03865	2.46779e-92
PARVG	4.06636e-96	-1.32773	7.35279e-92
HOPX	9.61441e-96	3.44425	1.73848e-91
NPC2	2.03648e-95	-0.685016	3.68237e-91
SAMSN1	2.74068e-95	-2.66547	4.95569e-91
AMFR	3.20203e-95	0.614032	5.78992e-91
ITGB3	4.57221e-95	1.13592	8.26748e-91
CNIH4	5.65734e-95	1.03962	1.02296e-90
RNASEK	1.513e-94	0.524882	2.73581e-90
ITM2B	1.73499e-94	-0.967131	3.13722e-90
NDRG4	4.46694e-94	3.44474	8.07712e-90
TOB1	5.87776e-94	1.02334	1.06282e-89
USP2	9.64815e-94	2.29093	1.74458e-89
RNF213	1.42206e-93	-1.47698	2.57138e-89
STX11	2.62972e-93	0.952939	4.75506e-89
ITGB1BP1	3.07998e-93	0.930544	5.56923e-89
ME1	3.18565e-93	-0.929803	5.7603e-89
IGFBP6	3.56931e-93	3.42558	6.45402e-89
SPN	4.72743e-93	0.739305	8.54814e-89
UQCRH	5.98301e-93	0.987037	1.08185e-88
TXNIP	1.40236e-92	-1.14326	2.53575e-88
OTULINL	1.74668e-92	-1.5734	3.15835e-88
POPDC3	1.76103e-92	3.4331	3.18429e-88
HCLS1	2.04866e-92	-0.942251	3.70439e-88
LILRB2	2.19625e-92	-1.52596	3.97126e-88
PIK3CB	4.22042e-92	0.917089	7.63136e-88
COL8A2	5.0694e-92	1.21228	9.1665e-88
WARS	5.11988e-92	0.687601	9.25777e-88
AHCYL1	9.29269e-92	0.689205	1.6803e-87
MYOF	9.71516e-92	0.64779	1.75669e-87
IGFBP4	1.27236e-91	-3.20672	2.30068e-87
CMKLR1	1.50823e-91	-2.17025	2.72717e-87
IGFLR1	2.85336e-91	-1.66193	5.15945e-87
ANXA6	3.82609e-91	-1.31043	6.91834e-87
MT-CO3	7.63734e-91	-2.21618	1.38098e-86
GUCY1B1	8.27891e-91	1.48275	1.49699e-86
ADCY7	1.22239e-90	-1.62448	2.21032e-86
CD163L1	1.22506e-90	-4.11979	2.21515e-86
CAVIN1	5.04497e-90	1.2696	9.12232e-86
KLF9	6.14401e-90	1.35822	1.11096e-85
FOXK2	8.90892e-90	0.85227	1.61091e-85
YBX3	1.11786e-88	0.779099	2.02131e-84
SLC39A14	1.2909e-88	1.70516	2.33421e-84
ADAMTSL4	4.74882e-88	-1.19603	8.58682e-84
FGL2	4.83598e-88	-1.83658	8.74442e-84
COX7C	5.06829e-88	0.711506	9.16448e-84
UQCRC1	5.80309e-88	0.626675	1.04932e-83
PRXL2B	8.09894e-88	0.99896	1.46445e-83
GPR108	8.88036e-88	0.969158	1.60575e-83
CSGALNACT2	1.29019e-87	0.763994	2.33293e-83
RNASE6	1.3453e-87	-1.64241	2.43258e-83
CP	1.48643e-87	1.65254	2.68775e-83
MT-ND3	2.16531e-87	-1.9997	3.91531e-83
PGD	2.44763e-87	0.541239	4.4258e-83
WSB1	5.68665e-87	-1.42977	1.02826e-82
HCST	6.18461e-87	0.846785	1.1183e-82
MTHFD2	9.40012e-87	0.583393	1.69973e-82
TTYH3	1.03213e-86	-0.905218	1.86629e-82
HCAR3	1.73947e-86	1.93005	3.1453e-82
CKS1B	2.62482e-86	1.14606	4.74621e-82
CRTAP	3.65837e-86	0.618053	6.61506e-82
IDH1	5.28832e-86	-0.969608	9.56234e-82
CD302	6.79576e-86	-2.46951	1.22881e-81
CYSTM1	9.29225e-86	0.908055	1.68022e-81
SNHG32	1.04861e-85	0.841458	1.89609e-81
EAF1	2.17655e-85	1.0957	3.93563e-81
ALKBH7	2.7205e-85	0.851002	4.9192e-81
SQOR	2.92899e-85	0.703124	5.29621e-81
IFI30	7.60925e-85	-0.700487	1.3759e-80
FDX1	9.07439e-85	0.849968	1.64083e-80
SLAMF7	2.83253e-84	2.0182	5.12178e-80
CDK5RAP3	3.22346e-84	-1.48977	5.82866e-80
CARD19	3.74976e-84	0.90328	6.78031e-80
ATF3	4.74924e-84	1.10805	8.58758e-80
NAGA	5.91357e-84	-1.3917	1.06929e-79
CPNE1	7.74215e-84	0.734346	1.39994e-79
MMP8	1.16558e-83	2.54922	2.10759e-79
PARP6	1.37856e-83	1.08838	2.49271e-79
NDRG2	1.7246e-83	1.31463	3.11842e-79
RDX	1.9879e-83	1.12871	3.59452e-79
COX8A	2.29231e-83	0.66072	4.14495e-79
PFDN2	3.32808e-83	0.913326	6.01783e-79
EMILIN2	3.71289e-83	-0.738148	6.71364e-79
ATP8B4	4.87305e-83	-2.62922	8.81145e-79
SLC20A1	6.87833e-83	0.686545	1.24374e-78
PCGF2	7.70018e-83	1.34983	1.39235e-78
MAFF	7.92874e-83	1.40431	1.43368e-78
KLHL6	1.19486e-82	0.685361	2.16055e-78
RHOQ	1.25484e-82	0.657152	2.26901e-78
RHOF	2.06126e-82	1.3422	3.72717e-78
LACC1	2.33355e-82	-2.11157	4.21952e-78
ATP1A1	2.74367e-82	0.691628	4.96111e-78
OLFML2B	3.59214e-82	-3.65218	6.49531e-78
LENG8	3.66245e-82	-1.50178	6.62244e-78
CLEC4D	4.29014e-82	1.54655	7.75743e-78
ATP13A3	6.74489e-82	0.717929	1.21961e-77
BACH1	7.4152e-82	0.694653	1.34082e-77
CDC42EP1	8.13045e-82	1.70559	1.47015e-77
RBP1	3.55245e-81	-3.27767	6.42353e-77
BAMBI	4.06561e-81	2.14871	7.35144e-77
SLFN11	5.18361e-81	-1.21458	9.373e-77
TPP1	5.6555e-81	-0.623432	1.02263e-76
TYMP	6.26205e-81	-0.862523	1.1323e-76
AK5	9.94872e-81	3.31991	1.79893e-76
EEF1B2	1.65468e-80	0.724237	2.99199e-76
STEAP3	5.86216e-80	0.709258	1.06e-75
DBNL	7.59007e-80	-0.996431	1.37244e-75
TNFRSF1A	1.15031e-79	-0.822763	2.08e-75
GAS6	2.32007e-79	-3.14842	4.19515e-75
DAPK1	8.93226e-79	-1.4574	1.61513e-74
CXCL16	1.29967e-78	0.541004	2.35006e-74
MKNK1	1.59489e-78	-1.39363	2.88388e-74
AOAH	1.68534e-78	-2.40133	3.04744e-74
EIF3H	1.69365e-78	0.648898	3.06246e-74
FXYD2	3.03401e-78	1.05556	5.4861e-74
TNNT1	3.12092e-78	1.06295	5.64325e-74
MATK	3.96083e-78	1.0732	7.16197e-74
TLE1	5.0767e-78	1.2962	9.17968e-74
ZDHHC20	7.47507e-78	1.03373	1.35164e-73
EMP3	8.84569e-78	0.535987	1.59948e-73
TMEM147	1.02245e-77	0.742315	1.8488e-73
RSRP1	1.10803e-77	-1.65198	2.00354e-73
NBN	1.43857e-77	1.00115	2.60123e-73
LY86	2.78445e-77	-1.01953	5.03484e-73
DNMT1	3.43167e-77	-1.85081	6.20514e-73
SOX4	6.00976e-77	1.25772	1.08668e-72
PKM	6.12086e-77	0.537309	1.10677e-72
GTF3A	6.27436e-77	1.00133	1.13453e-72
PLBD1	1.17366e-76	0.750834	2.12222e-72
ZFP36	3.08223e-76	-1.79782	5.57329e-72
ELOVL7	9.10871e-76	2.48002	1.64704e-71
MCRIP2	1.5821e-75	1.36528	2.86076e-71
CAST	1.59166e-75	0.520199	2.87804e-71
WLS	1.69947e-75	-1.59404	3.07299e-71
GPI	2.04758e-75	0.852742	3.70244e-71
LMO2	2.33483e-75	-1.30458	4.22184e-71
EIF1B	2.74008e-75	0.810398	4.95462e-71
CD63	4.40518e-75	0.402638	7.96545e-71
NDUFA2	8.40829e-75	0.732105	1.52039e-70
STAT2	1.17318e-74	-1.44698	2.12134e-70
TMEM183A	1.42604e-74	0.725383	2.57856e-70
METTL7A	1.53312e-74	-2.00456	2.77219e-70
LAGE3	1.78351e-74	0.9336	3.22493e-70
COPS2	2.10559e-74	0.854128	3.80733e-70
TGM2	2.38882e-74	1.47863	4.31947e-70
HSPD1	3.38816e-74	0.916588	6.12647e-70
FGD2	3.38823e-74	-2.86921	6.12659e-70
FAM124A	5.43544e-74	1.70511	9.82835e-70
MT-CO2	9.35079e-74	-1.91446	1.69081e-69
CCNB1IP1	1.11152e-73	1.24663	2.00984e-69
NCKAP1L	1.13012e-73	-0.869858	2.04347e-69
TMEM45B	1.21446e-73	-1.9423	2.19599e-69
SUCNR1	1.2878e-73	-1.84263	2.3286e-69
CORO1A	1.31304e-73	-2.2811	2.37423e-69
FCGR3A	2.65389e-73	-3.49582	4.79877e-69
MT-ATP6	3.21943e-73	-1.89566	5.82137e-69
MT-ND5	3.48811e-73	-2.54702	6.3072e-69
CELF2	6.08581e-73	-1.43956	1.10044e-68
VAMP5	7.57146e-73	1.60094	1.36907e-68
ARGLU1	7.71034e-73	-1.46646	1.39418e-68
MT-ND4	1.03956e-72	-2.10756	1.87973e-68
SLC7A11	1.17729e-72	0.592275	2.12877e-68
MT-ND4L	1.37567e-72	-2.37085	2.48748e-68
ITPR1	2.19573e-72	0.914755	3.97031e-68
LRRC25	2.65146e-72	-1.02871	4.79437e-68
TDRD3	3.02565e-72	0.706654	5.47098e-68
CYP51A1	3.9042e-72	0.950594	7.05958e-68
EPOP	4.60363e-72	1.59609	8.32428e-68
NFIL3	5.18262e-72	1.04763	9.37122e-68
ATP5MC2	6.03778e-72	0.615656	1.09175e-67
SLC3A2	7.28099e-72	0.7708	1.31655e-67
PLEKHO1	7.54741e-72	0.591637	1.36472e-67
KCMF1	7.62884e-72	0.728914	1.37945e-67
PMP22	1.09412e-71	-1.91278	1.97838e-67
TSTD1	1.87337e-71	1.19944	3.38744e-67
MGAT4A	1.92567e-71	-1.45807	3.48199e-67
RCC1	2.11613e-71	1.36615	3.82638e-67
CDH23	2.71421e-71	1.11683	4.90783e-67
LUC7L3	4.8978e-71	-1.47579	8.8562e-67
RAP2B	5.01303e-71	-0.846159	9.06455e-67
FCGBP	5.30154e-71	-4.54645	9.58624e-67
SRC	6.50367e-71	0.716573	1.17599e-66
CAT	8.92586e-71	-0.9422	1.61397e-66
UBASH3B	1.10169e-70	-2.28017	1.99207e-66
RIN2	1.2061e-70	-1.1137	2.18087e-66
SETD3	1.62401e-70	0.686514	2.93654e-66
MSMO1	1.67293e-70	1.54364	3.025e-66
FOSL2	1.72861e-70	0.65206	3.12567e-66
CDKN1A	1.8247e-70	0.657656	3.29942e-66
ADSS	2.27758e-70	0.790992	4.11832e-66
IL1RN	2.97304e-70	1.59446	5.37584e-66
LGMN	5.08499e-70	-2.34776	9.19469e-66
IFITM10	6.19408e-70	1.51571	1.12001e-65
PRDX2	6.33484e-70	0.735993	1.14547e-65
PGAP2	1.23371e-69	1.09074	2.23079e-65
FCGR2A	1.4908e-69	-1.21433	2.69567e-65
CISH	1.59679e-69	-1.23006	2.88732e-65
SLC46A1	1.8542e-69	-4.21073	3.35276e-65
OXA1L	1.97716e-69	0.657305	3.5751e-65
FMNL2	3.16009e-69	0.594079	5.71408e-65
DTNBP1	4.22491e-69	1.25154	7.63948e-65
TRPS1	4.99559e-69	-1.54776	9.03303e-65
ATP6V0D2	5.00732e-69	0.621025	9.05424e-65
AGAP3	5.01096e-69	0.723226	9.06082e-65
GGA2	5.90808e-69	-1.08255	1.0683e-64
ZDHHC2	6.5154e-69	-1.78909	1.17811e-64
GPR157	6.81301e-69	0.993235	1.23193e-64
CTSA	7.86714e-69	-0.642098	1.42254e-64
VDAC1	1.42226e-68	0.733225	2.57174e-64
DOCK10	2.03628e-68	-1.53712	3.682e-64
EIF4A1	2.87693e-68	0.474602	5.20206e-64
RRAS2	3.45706e-68	2.37179	6.25106e-64
OLFML3	8.77652e-68	-4.12749	1.58697e-63
ANKRD12	1.11373e-67	-1.56106	2.01385e-63
TMEFF1	1.43271e-67	1.61538	2.59063e-63
RTN4	2.47424e-67	0.486195	4.47393e-63
IKBKB	2.5461e-67	-1.4108	4.60387e-63
TMCC3	3.15398e-67	1.32327	5.70302e-63
SPINT2	3.26351e-67	-0.842539	5.90107e-63
SPG21	7.68807e-67	0.482195	1.39016e-62
VAPA	1.08208e-66	0.642749	1.95662e-62
CTTN	1.19211e-66	1.11926	2.15558e-62
TMEM205	1.25366e-66	0.891216	2.26687e-62
RWDD1	1.27202e-66	0.869367	2.30006e-62
EMC10	2.58932e-66	-0.88689	4.68202e-62
DCUN1D3	3.04997e-66	-1.71035	5.51496e-62
TMEM189	4.87516e-66	0.735836	8.81526e-62
CCNG1	7.4128e-66	0.694112	1.34038e-61
SLC2A3	7.49613e-66	1.53607	1.35545e-61
ARHGDIB	1.32131e-65	-0.790209	2.38919e-61
KDM1B	1.86093e-65	0.805424	3.36494e-61
SLC44A1	3.91003e-65	0.694416	7.07012e-61
TMEM132A	5.31079e-65	1.82755	9.60298e-61
C2	8.46738e-65	-2.65677	1.53107e-60
JCAD	1.33681e-64	2.46528	2.41723e-60
C9orf72	1.55627e-64	-1.29937	2.81405e-60
TNFRSF21	1.59937e-64	1.58082	2.89198e-60
CYP27B1	2.01958e-64	1.94833	3.6518e-60
IGBP1	2.64798e-64	0.838718	4.78808e-60
MS4A7	2.76341e-64	-0.830973	4.99679e-60
APPL2	2.81715e-64	-1.83052	5.09398e-60
CCDC115	2.93424e-64	0.993894	5.3057e-60
STOML2	3.38653e-64	0.836962	6.12352e-60
MEF2C	4.08032e-64	-2.66312	7.37803e-60
OS9	6.12609e-64	-0.617994	1.10772e-59
DENND11	7.14295e-64	-1.2243	1.29159e-59
S100A11	1.11844e-63	0.386253	2.02236e-59
SYT11	1.21636e-63	1.06991	2.19943e-59
MT-CYB	1.4455e-63	-2.48034	2.61375e-59
MITF	1.50493e-63	0.573043	2.72121e-59
RRAS	1.60988e-63	0.783043	2.91098e-59
CDA	1.61177e-63	0.612531	2.9144e-59
ACSL5	1.66408e-63	0.879665	3.00899e-59
RCSD1	1.73909e-63	-2.26331	3.14462e-59
EIF4EBP2	2.08266e-63	-0.786152	3.76586e-59
CCNL2	4.64536e-63	-1.2969	8.39974e-59
CPM	5.03663e-63	0.707806	9.10724e-59
EMC3	7.06246e-63	0.73134	1.27703e-58
SDHB	9.92567e-63	0.521614	1.79476e-58
HIST1H1D	1.36156e-62	1.04783	2.46196e-58
CHCHD2	1.41165e-62	0.542036	2.55255e-58
PPP3CC	1.61147e-62	1.09269	2.91387e-58
CDC42SE1	2.2799e-62	-0.798756	4.12252e-58
IL32	2.63975e-62	2.26825	4.7732e-58
ETNK1	2.75186e-62	-1.37022	4.97592e-58
ZBTB7C	3.11389e-62	1.13015	5.63053e-58
EEF1AKMT3	3.31273e-62	0.96105	5.99008e-58
SGTB	4.21916e-62	0.757684	7.62908e-58
LAPTM5	4.31466e-62	0.341723	7.80177e-58
UXS1	7.18238e-62	0.862231	1.29872e-57
TMEM86A	1.19554e-61	-1.9893	2.16178e-57
MMP1	1.5399e-61	3.578	2.78445e-57
PLK3	3.21548e-61	0.886866	5.81424e-57
BCAR1	4.78853e-61	1.64612	8.65862e-57
CTSL	4.99472e-61	0.500596	9.03145e-57
SPRED1	5.61013e-61	-1.1541	1.01442e-56
SH3GLB1	9.87701e-61	0.530211	1.78596e-56
EBP	1.05616e-60	1.0589	1.90976e-56
PRKRA	1.1941e-60	0.825975	2.15917e-56
PHPT1	1.70303e-60	0.564154	3.07942e-56
SLC44A2	1.92766e-60	1.12929	3.48559e-56
UBE2I	2.19936e-60	0.540462	3.97688e-56
DHRS7	2.44249e-60	0.619982	4.41652e-56
CHCHD3	2.6155e-60	0.920249	4.72935e-56
FTL	3.20422e-60	0.396741	5.79386e-56
TMEM225B	4.7267e-60	2.75877	8.54682e-56
ZYX	5.154e-60	0.486238	9.31946e-56
DIRAS2	5.49462e-60	2.32954	9.93537e-56
GNB1	7.25921e-60	0.488245	1.31261e-55
CD83	1.03377e-59	0.778261	1.86926e-55
COMMD6	1.05933e-59	0.682512	1.91548e-55
AMPD3	1.59701e-59	0.75509	2.88771e-55
CHST2	1.94389e-59	1.67821	3.51495e-55
DYNLT3	2.0343e-59	0.787076	3.67843e-55
TMEM33	2.13988e-59	0.500079	3.86934e-55
TLK1	2.23885e-59	0.73639	4.04829e-55
COX6A1	2.34448e-59	0.648156	4.23928e-55
PDPN	2.34766e-59	0.887507	4.24503e-55
BLNK	3.05795e-59	-2.65711	5.52939e-55
FNIP2	3.42421e-59	0.590406	6.19165e-55
NFKB2	5.58912e-59	0.630061	1.01062e-54
BID	5.60988e-59	0.767704	1.01438e-54
DTX4	7.30078e-59	1.14241	1.32013e-54
GHITM	1.21563e-58	0.550184	2.1981e-54
IQGAP2	1.30031e-58	-1.20541	2.35123e-54
TSC22D3	1.35441e-58	1.35925	2.44905e-54
SELPLG	1.46974e-58	-1.21427	2.65759e-54
ILRUN	1.47237e-58	0.599313	2.66234e-54
SLC49A4	1.69053e-58	-1.07866	3.05682e-54
TOMM20	1.84404e-58	0.598681	3.3344e-54
ANKRD37	2.39561e-58	1.2033	4.33175e-54
SCCPDH	2.4322e-58	-1.42904	4.3979e-54
DBI	2.89706e-58	0.607906	5.23847e-54
S100A9	4.18186e-58	-1.97778	7.56164e-54
CFDP1	4.27013e-58	0.752006	7.72124e-54
SUSD1	5.58231e-58	-2.06162	1.00939e-53
ABCC5	7.21221e-58	-2.22123	1.30411e-53
NOTCH3	8.60021e-58	0.824905	1.55509e-53
PRKCD	9.58185e-58	0.527162	1.73259e-53
LRP12	1.07648e-57	0.744257	1.94649e-53
IL21R	1.29403e-57	-1.85022	2.33987e-53
PGM2L1	3.4836e-57	1.28147	6.29904e-53
CCDC149	4.23044e-57	-2.17358	7.64948e-53
FMNL1	5.18831e-57	-0.747637	9.3815e-53
RTN4RL2	5.50902e-57	1.78199	9.96141e-53
CHMP4B	6.00133e-57	0.593562	1.08516e-52
AMZ1	6.15382e-57	1.62696	1.11273e-52
SLC36A1	6.6008e-57	-1.30668	1.19356e-52
SET	6.67042e-57	0.630387	1.20615e-52
TREM2	7.72833e-57	-1.95714	1.39744e-52
GNA13	9.08447e-57	0.637604	1.64265e-52
GPR141	1.0564e-56	-2.23592	1.91019e-52
PLP2	1.20487e-56	0.688579	2.17865e-52
RASGRP1	1.45956e-56	1.45651	2.63918e-52
PPP1R14C	1.63634e-56	2.13547	2.95883e-52
SLAMF9	1.77081e-56	2.37215	3.20199e-52
ITGB8	2.71247e-56	2.07287	4.90468e-52
UQCRC2	3.29465e-56	0.548398	5.95738e-52
CSNK2A2	4.34737e-56	0.662475	7.86092e-52
RASAL2	4.82771e-56	0.770504	8.72946e-52
ATP5F1B	5.84543e-56	0.64701	1.05697e-51
PTGDS	8.84624e-56	1.41174	1.59958e-51
CD200R1	9.61434e-56	-3.43854	1.73846e-51
RABGGTB	1.302e-55	0.619022	2.35428e-51
TNFRSF10D	1.40639e-55	1.36799	2.54303e-51
SERTAD2	1.48458e-55	0.807848	2.68441e-51
COPRS	1.90778e-55	0.681091	3.44965e-51
SLC39A11	2.17173e-55	0.634069	3.92692e-51
TM9SF2	3.88141e-55	-0.485826	7.01837e-51
VSIG4	4.17257e-55	-1.92041	7.54484e-51
THBD	9.19188e-55	-3.5081	1.66208e-50
GRAMD4	9.42179e-55	-1.59356	1.70365e-50
FARP1	1.03571e-54	-2.56079	1.87277e-50
TMEM176B	1.35984e-54	-0.646565	2.45887e-50
RGS20	1.85556e-54	2.42897	3.35523e-50
ADIPOR1	1.89491e-54	0.478991	3.42638e-50
SLC38A6	2.37713e-54	-1.21567	4.29832e-50
CDYL	4.19857e-54	0.724881	7.59185e-50
RAD23A	4.39396e-54	0.616187	7.94516e-50
EGR2	4.70202e-54	0.678041	8.5022e-50
PPME1	5.94676e-54	1.02247	1.07529e-49
TBXA2R	8.53915e-54	2.04564	1.54405e-49
SMIM20	1.00037e-53	0.8021	1.80888e-49
KCNMA1	1.12395e-53	-1.47746	2.03233e-49
SLAIN2	1.24919e-53	0.669483	2.25878e-49
LEPR	1.27865e-53	1.22476	2.31205e-49
BAZ2B	2.59859e-53	-1.73519	4.69877e-49
DARS	3.02725e-53	0.712171	5.47387e-49
CDC34	3.05104e-53	0.740416	5.51689e-49
AC015871.1	3.21794e-53	1.47254	5.81868e-49
HSF1	3.54052e-53	0.613051	6.40197e-49
METAP2	4.13996e-53	0.723081	7.48588e-49
SLC2A5	5.24923e-53	1.32203	9.49167e-49
TRAP1	7.37001e-53	0.788311	1.33265e-48
SYNGR2	8.48598e-53	0.354362	1.53443e-48
UXT	8.56262e-53	0.62223	1.54829e-48
TCIRG1	1.62653e-52	0.428132	2.94109e-48
CLEC4A	1.90533e-52	-0.987809	3.44521e-48
CRIM1	2.16051e-52	0.8731	3.90664e-48
GBP2	3.35923e-52	0.717425	6.07417e-48
RBM38	3.39248e-52	1.07742	6.13428e-48
DUSP14	4.80255e-52	0.996909	8.68398e-48
CFB	6.08585e-52	1.23036	1.10044e-47
ITGA5	6.25292e-52	0.661286	1.13065e-47
RNASE1	9.32314e-52	-3.64739	1.68581e-47
TLR7	1.74813e-51	-2.75769	3.16098e-47
CDC42EP3	1.75684e-51	0.734128	3.17672e-47
MXI1	2.69572e-51	0.836497	4.87441e-47
RFNG	2.97065e-51	0.826591	5.37153e-47
TLR2	3.08964e-51	-0.886709	5.58669e-47
GPD2	4.01113e-51	0.636992	7.25293e-47
CDK14	4.48715e-51	0.926364	8.11366e-47
DYM	4.68381e-51	0.536167	8.46927e-47
ITGA2	9.07978e-51	2.25928	1.64181e-46
GINM1	1.43261e-50	0.59151	2.59044e-46
TMC8	1.56601e-50	-1.90495	2.83166e-46
CHST15	1.63631e-50	0.889768	2.95877e-46
APOL4	1.81474e-50	-2.55487	3.28142e-46
UBA2	1.83015e-50	0.683394	3.30928e-46
SERINC1	2.01717e-50	0.459002	3.64744e-46
LRRC32	2.04206e-50	2.67982	3.69246e-46
CORO7	2.27632e-50	-1.29222	4.11605e-46
TIFA	2.39441e-50	1.19159	4.32958e-46
GREM1	2.43798e-50	2.89864	4.40836e-46
CHD2	3.50544e-50	-1.26234	6.33854e-46
ATP6V0B	4.15023e-50	0.40568	7.50445e-46
THAP4	4.70105e-50	0.805648	8.50043e-46
CRABP2	4.9395e-50	2.30897	8.9316e-46
SGMS1	5.39381e-50	-1.22956	9.75309e-46
TBC1D14	7.00092e-50	-0.993906	1.26591e-45
SNX1	7.52011e-50	-0.596623	1.35979e-45
RASSF5	8.12808e-50	0.714422	1.46972e-45
MEA1	8.49475e-50	0.66129	1.53602e-45
HDGF	8.83816e-50	0.596654	1.59812e-45
TMBIM1	9.42779e-50	0.385996	1.70473e-45
CST3	9.46896e-50	-0.641068	1.71218e-45
MDK	1.30287e-49	1.34252	2.35584e-45
AQP9	1.39048e-49	0.4884	2.51426e-45
CHMP3	1.42294e-49	-1.05995	2.57296e-45
CD22	1.68853e-49	-2.86611	3.0532e-45
EVI2B	1.76032e-49	0.607735	3.18302e-45
ATF6B	2.03229e-49	-1.17053	3.67478e-45
GSK3A	2.1652e-49	0.708797	3.91512e-45
LYRM4	2.2089e-49	0.921999	3.99414e-45
SLC7A8	2.23812e-49	-1.72734	4.04696e-45
MPND	2.29059e-49	0.861571	4.14184e-45
TP53BP2	2.30366e-49	0.697065	4.16549e-45
CDKN2A	2.3621e-49	1.01261	4.27116e-45
GYPC	2.83199e-49	0.867326	5.1208e-45
ALOX5AP	3.21785e-49	-1.50498	5.81852e-45
NDUFS3	4.09915e-49	0.57447	7.41208e-45
MAT2A	4.42855e-49	-0.984839	8.0077e-45
EMB	5.09127e-49	-3.3206	9.20603e-45
GFRA2	5.2633e-49	-4.84105	9.51711e-45
SLC31A1	5.40497e-49	0.51304	9.77326e-45
PRDX1	5.65e-49	0.399333	1.02163e-44
RETREG1	5.80818e-49	1.86641	1.05023e-44
STT3B	5.94887e-49	0.469524	1.07568e-44
ATG16L2	6.5806e-49	-1.39079	1.1899e-44
TAF1D	9.2135e-49	0.806521	1.66598e-44
ZNF593	9.52828e-49	1.09043	1.7229e-44
PRKACB	1.03612e-48	-1.43802	1.87351e-44
TNFRSF1B	1.32279e-48	0.649289	2.39188e-44
ANTXR2	1.49802e-48	-1.63775	2.70873e-44
DHRS11	1.50374e-48	1.71606	2.71906e-44
EFR3B	1.68869e-48	1.45873	3.05349e-44
ARMT1	1.79777e-48	-1.29004	3.25073e-44
CLEC6A	2.7129e-48	0.991202	4.90547e-44
TMSB4X	2.93004e-48	-0.471386	5.2981e-44
TNFRSF10A	3.02744e-48	0.946716	5.47421e-44
RAB5IF	3.10902e-48	0.542376	5.62173e-44
ZNF581	3.16008e-48	0.835745	5.71405e-44
CPED1	3.53963e-48	-0.949766	6.40035e-44
CKB	3.67453e-48	2.09639	6.64428e-44
FDFT1	5.34281e-48	0.924297	9.66086e-44
WDFY1	6.14273e-48	0.623304	1.11073e-43
ATP5MG	8.78091e-48	0.496994	1.58776e-43
PLS3	9.51289e-48	1.62878	1.72012e-43
PLPP3	1.1701e-47	0.488568	2.11577e-43
TRPM2	1.22334e-47	-1.55553	2.21204e-43
AMDHD2	1.33978e-47	-1.36996	2.42259e-43
POLR2I	1.6997e-47	0.759204	3.07339e-43
EXOSC7	1.74084e-47	0.739475	3.14779e-43
ATP5F1E	1.7508e-47	0.408903	3.16579e-43
PTPN1	2.30873e-47	0.54559	4.17465e-43
TNIP2	2.68018e-47	0.71201	4.84631e-43
DDX5	2.83148e-47	-0.697953	5.11988e-43
ATP6V1C1	3.40891e-47	0.471047	6.16398e-43
VAT1	4.43061e-47	0.368313	8.01142e-43
CIAO2B	4.49726e-47	0.734781	8.13195e-43
C19orf53	5.40852e-47	0.553383	9.77969e-43
GRINA	5.76008e-47	0.353802	1.04154e-42
CEBPD	7.26547e-47	-1.51136	1.31374e-42
RASGRP4	8.32866e-47	-2.41103	1.50599e-42
GDI1	8.79338e-47	0.542204	1.59002e-42
NDUFS5	8.89589e-47	0.662806	1.60855e-42
P4HA1	9.60627e-47	0.65588	1.73701e-42
SPHK1	1.11153e-46	0.824743	2.00986e-42
ANKFY1	1.28566e-46	-1.11825	2.32473e-42
KLK1	1.31789e-46	1.37633	2.38301e-42
HNRNPC	1.47839e-46	0.556355	2.67322e-42
ATP6V1E1	1.48348e-46	0.44481	2.68243e-42
TMEM236	1.77493e-46	-1.22126	3.20944e-42
TOMM7	2.00802e-46	0.443106	3.6309e-42
RAB13	2.25833e-46	0.406005	4.08351e-42
SLC38A7	3.31307e-46	-1.33983	5.9907e-42
NSMCE1	6.02334e-46	0.625312	1.08914e-41
SLC39A6	1.22178e-45	0.744097	2.20922e-41
C1orf43	1.26429e-45	0.466472	2.28609e-41
ECE1	1.26913e-45	1.20325	2.29484e-41
DAZAP2	1.301e-45	-0.593209	2.35246e-41
GLIPR1	1.37324e-45	-1.10104	2.48309e-41
ATP6V0C	1.3924e-45	0.464648	2.51774e-41
SH3KBP1	1.42597e-45	-1.27273	2.57843e-41
PTGS1	1.92426e-45	-1.28093	3.47945e-41
DNAJB2	1.97551e-45	0.705817	3.57212e-41
RHOBTB1	2.02003e-45	-3.02707	3.65262e-41
ATP6V1B2	2.16813e-45	0.3794	3.92041e-41
HTATIP2	2.3539e-45	0.498191	4.25633e-41
COX6C	2.39638e-45	0.565066	4.33313e-41
RELB	2.41937e-45	0.640143	4.3747e-41
IRAK2	2.73035e-45	1.77932	4.93703e-41
MAP3K1	3.07555e-45	-1.60408	5.56121e-41
TNFRSF9	4.07536e-45	1.23265	7.36907e-41
TRIM14	5.7241e-45	-1.56701	1.03503e-40
GCNT1	5.89167e-45	-2.50836	1.06533e-40
IL27RA	6.55906e-45	0.67108	1.18601e-40
JAG1	7.39277e-45	0.995983	1.33676e-40
LIMK1	7.77271e-45	0.472652	1.40546e-40
FBXW5	8.71862e-45	0.577301	1.5765e-40
DEXI	8.89376e-45	0.705485	1.60817e-40
PLEKHF1	1.38636e-44	1.09653	2.50681e-40
SELENOW	1.48709e-44	0.668136	2.68896e-40
EZR	1.52505e-44	0.661341	2.75759e-40
NINJ1	1.73356e-44	0.433021	3.13463e-40
CMC4	2.53749e-44	0.797578	4.58829e-40
PFDN5	2.67947e-44	0.537441	4.84503e-40
ATRAID	2.85717e-44	0.550285	5.16634e-40
EIF3E	3.21099e-44	0.7832	5.80611e-40
MCU	3.26719e-44	1.0751	5.90774e-40
HELZ	3.30726e-44	-1.32721	5.98018e-40
RALB	3.38154e-44	0.617871	6.1145e-40
ATM	3.67472e-44	-1.07642	6.64463e-40
MLEC	4.10219e-44	-0.841034	7.41759e-40
DMXL1	4.96996e-44	-1.01022	8.98669e-40
ATRN	5.4035e-44	-1.28422	9.7706e-40
CCL8	5.44601e-44	-5.18781	9.84748e-40
PATL1	6.62023e-44	0.611088	1.19707e-39
DTNA	6.68044e-44	-1.80833	1.20796e-39
ABCA1	7.11408e-44	-0.662417	1.28637e-39
MLF2	7.4271e-44	0.468918	1.34297e-39
SLC39A8	1.09124e-43	0.636008	1.97318e-39
KLK10	1.21436e-43	3.98188	2.19581e-39
FEM1B	1.40314e-43	0.559241	2.53716e-39
GNA14	1.59635e-43	3.1478	2.88652e-39
TNKS1BP1	1.61737e-43	0.632891	2.92453e-39
TMEM109	1.69214e-43	0.536744	3.05973e-39
ARL2	1.79558e-43	0.59889	3.24677e-39
ADGRE5	1.83105e-43	0.517889	3.31091e-39
IL10RA	2.02931e-43	-0.764669	3.66939e-39
RGS18	2.26426e-43	-3.39845	4.09423e-39
TMEM159	2.26857e-43	0.787953	4.10203e-39
HAVCR2	2.75329e-43	-0.684469	4.9785e-39
MERTK	2.87619e-43	-3.94402	5.20073e-39
CMAS	3.0331e-43	0.534262	5.48445e-39
YWHAZ	3.58616e-43	0.418906	6.4845e-39
WDFY3	4.3181e-43	-1.30787	7.80799e-39
MZT1	4.87864e-43	0.671343	8.82155e-39
MMP10	4.88765e-43	3.28833	8.83785e-39
NDUFB4	5.42551e-43	0.636026	9.8104e-39
KLHDC3	5.7681e-43	-0.972284	1.04299e-38
GAL	5.80889e-43	3.47957	1.05036e-38
ARL8A	6.99526e-43	0.487299	1.26488e-38
CLPP	7.83697e-43	0.650254	1.41708e-38
ARHGAP30	1.06363e-42	-0.72158	1.92326e-38
NUP98	1.21572e-42	0.680249	2.19827e-38
NDUFB6	1.22427e-42	0.751854	2.21373e-38
UBXN1	1.24735e-42	0.568699	2.25546e-38
NMT2	1.24956e-42	0.869818	2.25946e-38
MICAL2	1.27905e-42	0.703174	2.31278e-38
ST14	1.57578e-42	0.610704	2.84933e-38
MPC1	1.96085e-42	0.577283	3.54561e-38
TSR3	1.96657e-42	0.58582	3.55594e-38
SELENOM	2.02206e-42	0.992176	3.65628e-38
ECI1	2.0446e-42	0.700157	3.69704e-38
WDFY2	2.397e-42	-2.05059	4.33426e-38
CD58	2.4079e-42	0.655322	4.35397e-38
RENBP	2.63049e-42	-1.22796	4.75645e-38
OGT	2.65693e-42	-1.09215	4.80426e-38
TBC1D1	2.81972e-42	0.826151	5.09862e-38
ALDH1L2	3.11e-42	-2.44078	5.62351e-38
RMI2	4.21143e-42	1.47933	7.61511e-38
GOLGA7	4.24789e-42	0.662493	7.68104e-38
STMN1	4.39519e-42	-2.34042	7.94737e-38
FZD2	4.71164e-42	-2.82609	8.51959e-38
TPST1	4.71375e-42	1.28902	8.52341e-38
RSL1D1	5.23554e-42	0.708876	9.4669e-38
DUSP6	5.70444e-42	-1.33438	1.03148e-37
CIAO2A	5.79846e-42	0.496814	1.04848e-37
CD9	7.03665e-42	0.278412	1.27237e-37
EMC4	8.52188e-42	0.487844	1.54093e-37
DNAJC5B	8.94299e-42	1.60437	1.61707e-37
GDI2	1.18312e-41	0.437757	2.13932e-37
LSM2	1.26386e-41	0.852487	2.28532e-37
MALSU1	1.45829e-41	0.693885	2.63688e-37
P2RY13	1.58443e-41	-2.90816	2.86497e-37
SAV1	1.68972e-41	0.647228	3.05534e-37
SAMD9L	1.7775e-41	-1.7697	3.21408e-37
NFE2L2	1.81954e-41	0.391931	3.2901e-37
DSTN	2.03968e-41	0.562652	3.68815e-37
TFEB	2.11883e-41	0.809347	3.83128e-37
CTSH	2.17592e-41	0.463284	3.9345e-37
PSAP	2.61018e-41	-0.379337	4.71974e-37
SLC1A2	2.83795e-41	3.58655	5.13159e-37
SDC4	2.96162e-41	0.662093	5.3552e-37
DUSP10	3.074e-41	0.679262	5.55841e-37
PPP2R2A	3.31896e-41	0.621121	6.00135e-37
KCNN4	3.41111e-41	0.594038	6.16797e-37
STUB1	3.8231e-41	0.488943	6.91294e-37
GATAD2A	4.03694e-41	0.561067	7.2996e-37
BCL6	4.85489e-41	0.374487	8.77862e-37
HS3ST3B1	5.25361e-41	1.87996	9.49957e-37
LHFPL2	5.77203e-41	-0.62973	1.0437e-36
H2AFY	6.38587e-41	0.515577	1.15469e-36
GOSR2	6.48082e-41	-1.17105	1.17186e-36
LAT	6.93621e-41	1.60925	1.25421e-36
MYO5A	9.53452e-41	-1.34498	1.72403e-36
WDR11	1.19848e-40	-1.15522	2.16709e-36
FAM89B	1.31842e-40	0.628122	2.38398e-36
NTHL1	1.51724e-40	1.4627	2.74347e-36
PXN	1.54817e-40	0.580544	2.7994e-36
CHP1	1.5533e-40	0.483197	2.80867e-36
TGFBR1	1.63387e-40	-0.728579	2.95437e-36
BBC3	1.64304e-40	0.468197	2.97095e-36
CLYBL	1.70305e-40	1.0038	3.07945e-36
COA8	1.84861e-40	0.687048	3.34265e-36
VPS35L	1.88214e-40	-1.00713	3.40329e-36
GAL3ST4	2.432e-40	-3.93068	4.39754e-36
P2RY11	2.66192e-40	-2.22353	4.81328e-36
UBE2E1	2.67458e-40	0.605211	4.83617e-36
MMP2	2.96729e-40	-0.812136	5.36545e-36
ICAM3	3.24751e-40	2.2114	5.87215e-36
DPYD	3.97917e-40	-0.691833	7.19513e-36
ACP5	4.19028e-40	-0.810081	7.57687e-36
CFAP36	4.22756e-40	0.779305	7.64428e-36
TOMM40	4.53467e-40	0.791926	8.19959e-36
FADS1	4.73316e-40	0.509063	8.5585e-36
TAPBP	4.73483e-40	0.3899	8.56152e-36
DRAM2	5.43596e-40	0.432178	9.82931e-36
NDUFS7	5.59199e-40	0.625217	1.01114e-35
VOPP1	6.33272e-40	0.580878	1.14508e-35
DIXDC1	6.59939e-40	0.977379	1.1933e-35
C5AR2	8.10945e-40	-1.66956	1.46635e-35
CNRIP1	9.33736e-40	-1.07638	1.68838e-35
ARHGAP9	1.03459e-39	-1.20985	1.87075e-35
RAD23B	1.07539e-39	0.572002	1.94451e-35
ELMO1	1.11322e-39	-1.08635	2.01292e-35
METTL5	1.17199e-39	0.712757	2.1192e-35
CTNND1	1.18325e-39	-0.785933	2.13955e-35
RASL10A	1.42346e-39	2.01752	2.5739e-35
ZNF704	1.77699e-39	-4.78086	3.21315e-35
FES	1.80347e-39	-1.51553	3.26103e-35
MAN2B1	1.82478e-39	-0.399727	3.29957e-35
ARFGAP3	2.05528e-39	0.468281	3.71636e-35
COX6B1	2.41139e-39	0.546503	4.36027e-35
AVPI1	2.66201e-39	0.624264	4.81345e-35
GIMAP7	2.68309e-39	-3.44447	4.85156e-35
DENND4B	2.73112e-39	-1.33201	4.93842e-35
ARHGAP15	2.77199e-39	-1.04151	5.01231e-35
COX5B	3.00481e-39	0.873718	5.43329e-35
ATP5F1A	3.31044e-39	0.473914	5.98595e-35
SERPINI1	3.59653e-39	1.74156	6.50324e-35
KARS	3.79493e-39	0.726669	6.862e-35
NDUFV1	3.89522e-39	0.481384	7.04333e-35
TNFRSF4	3.95882e-39	1.88677	7.15834e-35
MFSD12	4.14568e-39	0.730287	7.49622e-35
FBN2	5.45282e-39	-3.10582	9.8598e-35
PIP4K2C	5.78306e-39	0.705371	1.04569e-34
SSRP1	6.09046e-39	0.659796	1.10128e-34
IGSF21	7.08553e-39	-2.07001	1.28121e-34
C1orf21	7.30977e-39	1.15721	1.32175e-34
DNASE2	7.5981e-39	-0.784145	1.37389e-34
PLTP	8.27288e-39	0.394341	1.4959e-34
F11R	8.71348e-39	0.537365	1.57557e-34
WWP1	8.86623e-39	-1.59806	1.60319e-34
DCSTAMP	9.64067e-39	0.388238	1.74323e-34
CLEC12A	9.89943e-39	0.749827	1.79001e-34
SAP18	1.18629e-38	0.432295	2.14505e-34
SLC35F6	1.21183e-38	-0.792178	2.19124e-34
ZNF697	1.31138e-38	0.598367	2.37124e-34
RPP21	1.35979e-38	0.928366	2.45878e-34
ETHE1	1.4241e-38	0.669618	2.57506e-34
JDP2	1.6518e-38	-1.44909	2.98678e-34
COLGALT1	1.7969e-38	-0.539818	3.24916e-34
CKLF	1.8289e-38	0.412722	3.30701e-34
ID3	1.98903e-38	-1.82493	3.59657e-34
SPAG7	2.1389e-38	0.501045	3.86756e-34
EPS8L2	2.25732e-38	1.49206	4.08169e-34
TNFAIP2	2.40796e-38	-0.547804	4.35407e-34
NUMB	2.51494e-38	0.515568	4.54752e-34
PGAM5	2.74285e-38	0.870443	4.95962e-34
EIF4E3	2.86921e-38	0.842935	5.18811e-34
GSAP	3.03499e-38	-1.15923	5.48787e-34
NAV2	3.10153e-38	1.5281	5.60819e-34
UBE2Z	3.11518e-38	0.559222	5.63287e-34
CHPT1	3.20833e-38	-1.28206	5.80131e-34
S1PR1	3.22775e-38	-3.97265	5.83642e-34
TMEM173	3.52685e-38	-1.47435	6.37725e-34
LSM4	3.83787e-38	0.484305	6.93964e-34
APP	4.223e-38	0.315853	7.63603e-34
STAC2	4.30977e-38	2.91234	7.79292e-34
SELENOK	4.78027e-38	0.624978	8.64369e-34
SUSD6	5.32294e-38	0.42206	9.62494e-34
ARNTL2	5.67429e-38	0.809541	1.02602e-33
NDP	5.68578e-38	2.03989	1.0281e-33
ENOSF1	7.58371e-38	-1.7962	1.37129e-33
IFI16	8.47479e-38	-0.664901	1.53241e-33
NDUFA6	8.64718e-38	0.628802	1.56358e-33
LNPK	1.16351e-37	0.664499	2.10386e-33
SLC38A10	1.16631e-37	-1.38378	2.10892e-33
CCL7	1.17409e-37	-4.39678	2.12299e-33
PLA2G15	1.18185e-37	-1.34506	2.13701e-33
IRS2	1.21349e-37	0.568116	2.19423e-33
HPCAL1	1.23445e-37	0.532279	2.23214e-33
ZPR1	1.30802e-37	0.812191	2.36517e-33
ST13	1.36119e-37	0.669032	2.46131e-33
G3BP2	1.38174e-37	0.399224	2.49846e-33
C1orf198	1.48191e-37	1.00549	2.6796e-33
ANXA11	1.52185e-37	0.305764	2.75181e-33
ZNF217	1.77309e-37	-0.920049	3.2061e-33
ENPP2	2.02674e-37	-3.9883	3.66475e-33
PARP16	2.21954e-37	0.965865	4.01337e-33
APOL6	2.2295e-37	-0.939435	4.03138e-33
RYBP	2.43202e-37	0.802608	4.39757e-33
TMOD2	2.64507e-37	-1.75174	4.78282e-33
MFHAS1	2.76764e-37	0.454864	5.00445e-33
YY1	3.48863e-37	0.604908	6.30813e-33
SEC62	3.56627e-37	0.46619	6.44853e-33
CD93	3.60536e-37	-4.15593	6.51921e-33
NAA50	3.73122e-37	0.73337	6.74679e-33
EIF3L	3.87692e-37	0.377675	7.01024e-33
GID8	5.27413e-37	0.520517	9.53668e-33
S100A4	5.77976e-37	-0.51218	1.0451e-32
CDIPT	6.86459e-37	0.443644	1.24126e-32
ZNF589	8.61126e-37	-1.36181	1.55709e-32
SSU72	9.26885e-37	0.548747	1.67599e-32
ABRACL	9.50277e-37	-1.16842	1.71829e-32
GID4	1.03412e-36	0.840209	1.86989e-32
STT3A	1.09128e-36	-0.633889	1.97325e-32
GAA	1.12591e-36	-0.507626	2.03586e-32
PGP	1.14766e-36	0.545261	2.0752e-32
MACF1	1.27827e-36	-0.9708	2.31137e-32
GLMP	1.32255e-36	-1.2877	2.39143e-32
HSPA6	1.592e-36	-2.16901	2.87866e-32
NDUFAB1	1.68335e-36	0.473617	3.04383e-32
ANOS1	1.71504e-36	-1.99041	3.10113e-32
SLC11A2	1.81638e-36	-0.846809	3.28438e-32
SCAMP2	2.02718e-36	-0.556557	3.66554e-32
C11orf96	2.20264e-36	3.48485	3.98281e-32
NMRK1	2.20802e-36	-2.01061	3.99255e-32
RHOG	2.23092e-36	0.394978	4.03395e-32
C9orf78	2.23598e-36	0.564718	4.04309e-32
AHNAK	2.59142e-36	-0.488435	4.68581e-32
CD40	3.12948e-36	0.610636	5.65873e-32
WASHC4	3.20417e-36	-0.626258	5.79377e-32
RAB3IL1	3.40988e-36	-1.71187	6.16574e-32
TXNL1	3.74688e-36	0.492213	6.77511e-32
SUGP2	3.89059e-36	-1.42332	7.03496e-32
ABHD5	3.94798e-36	0.759755	7.13873e-32
HIF1A	4.83596e-36	0.725798	8.74438e-32
FAR1	5.03288e-36	-0.725696	9.10046e-32
MPV17	5.70196e-36	-0.504054	1.03103e-31
LRMDA	5.76005e-36	-1.47157	1.04153e-31
ARPC1B	5.97163e-36	-0.394651	1.07979e-31
CYSLTR1	6.06503e-36	-2.71287	1.09668e-31
NME2	6.34604e-36	0.368938	1.14749e-31
ENTPD1	6.75664e-36	-1.74517	1.22174e-31
IL16	9.13824e-36	-1.22018	1.65238e-31
SQLE	9.713e-36	1.15855	1.7563e-31
SEMA6B	1.01303e-35	-1.78326	1.83176e-31
PILRB	1.10318e-35	-1.64172	1.99477e-31
MPZL1	1.21592e-35	0.704652	2.19862e-31
SNU13	1.30709e-35	0.47813	2.36349e-31
MDM4	1.42949e-35	-1.06961	2.58481e-31
METRN	1.44631e-35	0.747429	2.61522e-31
CAMLG	1.54545e-35	0.558505	2.79449e-31
ANKH	1.75546e-35	-1.23993	3.17421e-31
N4BP3	1.78742e-35	2.14908	3.23201e-31
PIK3CD	1.78792e-35	-1.25111	3.23292e-31
CLINT1	1.81639e-35	0.441461	3.2844e-31
2001-03-01	2.62596e-35	-0.819868	4.74826e-31
RHOC	2.68449e-35	0.656211	4.85409e-31
C9orf16	3.29343e-35	0.462272	5.95519e-31
ANKRD22	3.32635e-35	1.51255	6.01471e-31
IFNAR1	3.46166e-35	0.409495	6.25938e-31
PINK1	4.11523e-35	0.49429	7.44115e-31
FYB1	4.36423e-35	-0.673573	7.89141e-31
HFE	4.38865e-35	-2.22338	7.93556e-31
FCGR2B	4.73706e-35	-1.6142	8.56555e-31
CASC3	4.82532e-35	0.4804	8.72515e-31
UQCR10	4.91255e-35	0.399491	8.88287e-31
ARSA	5.09386e-35	-0.958086	9.21072e-31
CMIP	5.09717e-35	-0.920274	9.2167e-31
GIMAP1	6.50029e-35	-2.33982	1.17538e-30
NAXE	9.46758e-35	0.641621	1.71193e-30
C1orf54	9.66662e-35	0.595173	1.74792e-30
RASGEF1A	1.01965e-34	1.22444	1.84373e-30
MAD2L2	1.13482e-34	0.797314	2.05198e-30
GOT2	1.1624e-34	0.578372	2.10185e-30
PPTC7	1.29212e-34	0.57951	2.33642e-30
COL1A1	1.35175e-34	1.84763	2.44423e-30
ALK	1.36647e-34	-3.16774	2.47085e-30
NISCH	1.43388e-34	-1.58939	2.59274e-30
CCND1	1.50908e-34	1.06745	2.72872e-30
BST2	1.57427e-34	-0.467811	2.8466e-30
SRXN1	1.58534e-34	0.61972	2.86661e-30
FLNB	1.60389e-34	1.46177	2.90015e-30
MAP3K2	1.84628e-34	0.469857	3.33844e-30
VPS13B	2.05584e-34	-1.39279	3.71737e-30
NOB1	2.06524e-34	0.857017	3.73437e-30
DNAJB1	2.1933e-34	0.650481	3.96592e-30
AIP	2.21616e-34	0.491446	4.00727e-30
ARL4C	2.39575e-34	-2.25379	4.33199e-30
FBXL16	2.90982e-34	2.19538	5.26153e-30
PRDX6	3.18942e-34	0.474772	5.76711e-30
CEP70	3.19173e-34	1.30521	5.77129e-30
SPTLC2	3.44724e-34	-0.929738	6.23331e-30
DMXL2	3.72111e-34	-0.549347	6.72851e-30
DNAJC7	3.96602e-34	-0.883344	7.17135e-30
PLEC	4.19433e-34	-0.752564	7.58419e-30
GDE1	4.23351e-34	-0.460544	7.65503e-30
NDUFS4	4.33157e-34	0.548322	7.83234e-30
MX1	4.51975e-34	-2.28377	8.1726e-30
NHP2	4.94847e-34	0.549968	8.94783e-30
ST8SIA4	5.07011e-34	-1.52674	9.16777e-30
DEF6	5.29169e-34	-1.74224	9.56844e-30
ELK4	5.57077e-34	0.555838	1.00731e-29
GIMAP4	6.04371e-34	-1.3866	1.09282e-29
UBQLN1	6.89518e-34	0.572909	1.24679e-29
ACSS1	7.00341e-34	-1.4326	1.26636e-29
LACTB	7.01273e-34	0.50509	1.26804e-29
HPSE	7.14337e-34	-1.84849	1.29166e-29
AKR1A1	7.41771e-34	-0.539956	1.34127e-29
APAF1	8.64144e-34	-1.3978	1.56255e-29
ARHGEF40	9.09517e-34	-1.25786	1.64459e-29
MDM2	9.80834e-34	0.321767	1.77354e-29
AKR1B1	1.12554e-33	0.615992	2.0352e-29
HABP4	1.13817e-33	1.26023	2.05805e-29
MAOA	1.1739e-33	1.35677	2.12265e-29
PRKAG2	1.22844e-33	0.606592	2.22127e-29
ENTPD6	1.23736e-33	-1.16086	2.23739e-29
NT5DC2	1.28927e-33	-1.99825	2.33125e-29
MTMR3	1.30018e-33	0.459571	2.35098e-29
GFOD1	1.32166e-33	0.772396	2.38983e-29
STRN3	1.52605e-33	0.636531	2.75941e-29
NLRP1	1.64377e-33	-1.22607	2.97226e-29
ADRB2	1.75491e-33	-2.53221	3.17324e-29
UBAP1	1.79619e-33	0.647754	3.24786e-29
TSPAN4	1.9948e-33	-0.685281	3.607e-29
SHB	2.05366e-33	0.714787	3.71343e-29
WWC3	2.38271e-33	-1.90622	4.30841e-29
UCK2	2.7388e-33	0.897397	4.9523e-29
METTL26	2.7643e-33	0.59286	4.9984e-29
CFH	2.77272e-33	-3.83744	5.01363e-29
MMP14	2.964e-33	0.334595	5.3595e-29
EPSTI1	2.97346e-33	-1.95795	5.37661e-29
STRBP	2.99565e-33	1.17013	5.41673e-29
TCP1	3.32956e-33	0.589137	6.02052e-29
SMAD2	3.41339e-33	0.475504	6.17209e-29
SREBF1	3.43953e-33	-1.21415	6.21936e-29
DCAF10	3.43984e-33	0.790318	6.21993e-29
SDHA	3.83518e-33	0.556803	6.93478e-29
MACROD1	4.10118e-33	0.782235	7.41576e-29
CLN6	4.68351e-33	-1.12167	8.46872e-29
CELSR1	5.04918e-33	0.423141	9.12993e-29
GRN	5.08254e-33	-0.286609	9.19025e-29
SLC25A26	5.27376e-33	0.819711	9.53602e-29
PON2	5.76362e-33	-1.41753	1.04218e-28
LZIC	6.37589e-33	0.534383	1.15289e-28
SMIM3	6.90436e-33	0.930076	1.24845e-28
SLIRP	7.14344e-33	0.595552	1.29168e-28
DNAJC4	7.40015e-33	0.470824	1.3381e-28
MT-ND1	8.47044e-33	-2.02578	1.53162e-28
CXCL5	9.22879e-33	0.253781	1.66875e-28
TCF25	9.64633e-33	-0.646523	1.74425e-28
RHOA	9.74804e-33	0.30983	1.76264e-28
ARPIN	1.02258e-32	-0.685367	1.84903e-28
KIAA0100	1.16648e-32	-0.539406	2.10922e-28
IRAK3	1.24546e-32	0.492819	2.25204e-28
HIPK3	1.28147e-32	0.366948	2.31716e-28
NDUFA7	1.3326e-32	0.698114	2.40962e-28
LMBRD1	1.47439e-32	0.533491	2.666e-28
VPS53	1.52778e-32	-1.04368	2.76254e-28
NFKBIA	1.54629e-32	0.511024	2.79601e-28
UBE2B	1.63163e-32	0.435143	2.95032e-28
MAPRE3	1.65144e-32	0.567387	2.98614e-28
SNX29	1.67181e-32	-1.27971	3.02297e-28
APBB2	1.7291e-32	0.581318	3.12656e-28
PRAF2	1.78019e-32	1.03929	3.21893e-28
FBXO7	1.78562e-32	0.381569	3.22877e-28
CLEC10A	1.91014e-32	-2.47666	3.45391e-28
ADORA3	1.9924e-32	-4.60162	3.60265e-28
MT-ND2	2.0304e-32	-1.89674	3.67136e-28
HSD17B4	2.08793e-32	-0.653118	3.7754e-28
TMEM176A	2.15316e-32	-0.970853	3.89335e-28
PARP14	2.2139e-32	-0.757505	4.00317e-28
SYK	2.65414e-32	-0.43081	4.79921e-28
KIDINS220	2.80402e-32	-0.834444	5.07023e-28
WEE1	3.04986e-32	1.31698	5.51475e-28
ANKRD10	3.5396e-32	-0.912418	6.4003e-28
EDEM1	3.92288e-32	-0.672362	7.09335e-28
MAST2	3.93979e-32	0.594971	7.12392e-28
SERPINB9	4.10315e-32	-2.60114	7.41931e-28
DPYSL2	4.28981e-32	-0.401243	7.75684e-28
RNF13	4.29515e-32	0.299983	7.7665e-28
TIA1	4.38195e-32	-1.13188	7.92344e-28
ZBTB17	4.47765e-32	0.675052	8.09648e-28
GGH	5.07639e-32	0.941184	9.17914e-28
AKAP17A	5.89174e-32	-0.998463	1.06534e-27
EXOC3	6.63227e-32	-0.895513	1.19925e-27
NIPSNAP2	6.80591e-32	0.47535	1.23064e-27
SLC9A9	7.92151e-32	-2.37642	1.43237e-27
FLRT2	8.15347e-32	1.63052	1.47431e-27
NT5M	8.54242e-32	1.43428	1.54464e-27
BTBD1	8.54889e-32	0.425987	1.54581e-27
AP2M1	1.03072e-31	-0.530808	1.86375e-27
NAV1	1.13952e-31	0.468406	2.06048e-27
YWHAB	1.19308e-31	-0.668751	2.15732e-27
LGALSL	1.19883e-31	1.07442	2.16772e-27
C11orf1	1.2282e-31	0.99718	2.22082e-27
NUCB2	1.35173e-31	-1.26174	2.4442e-27
MMP9	1.35471e-31	0.382507	2.44958e-27
ANXA2	1.46771e-31	0.267268	2.65391e-27
CSF3R	1.48353e-31	-1.42732	2.68251e-27
PEA15	1.54158e-31	0.41809	2.78749e-27
PRELID3B	1.63859e-31	0.613698	2.9629e-27
SEC22B	1.69163e-31	-0.634814	3.0588e-27
ABHD3	1.81425e-31	-1.39516	3.28053e-27
CCSER2	1.88729e-31	0.481382	3.41261e-27
NPTX2	1.98723e-31	3.2211	3.59331e-27
TMEM134	2.00156e-31	0.540458	3.61922e-27
TNS2	2.0087e-31	1.06558	3.63214e-27
ANO6	2.15387e-31	0.473331	3.89463e-27
BEAN1	2.2556e-31	1.06336	4.07858e-27
ATP5MC3	2.40222e-31	0.439467	4.34369e-27
MILR1	2.45191e-31	-1.53262	4.43355e-27
MTHFD2L	2.53629e-31	1.09412	4.58611e-27
PDCD5	2.66974e-31	0.806951	4.82742e-27
TSEN34	2.95031e-31	0.742131	5.33476e-27
COPA	3.00736e-31	-0.490246	5.4379e-27
MARCKS	3.50393e-31	-0.629749	6.3358e-27
MBD2	3.65327e-31	0.333443	6.60584e-27
TDRKH	3.66338e-31	-2.18581	6.62412e-27
SPECC1	4.11847e-31	0.622254	7.44702e-27
CSPG4	4.33836e-31	1.35945	7.84463e-27
CAMSAP1	4.63641e-31	0.624118	8.38356e-27
CHUK	5.01965e-31	0.628547	9.07652e-27
SLC2A9	5.27416e-31	-1.31513	9.53674e-27
BCL11A	5.5478e-31	0.864464	1.00315e-26
CGRRF1	5.87447e-31	0.787165	1.06222e-26
IGSF6	5.9008e-31	0.391465	1.06698e-26
ISOC1	6.15724e-31	0.745316	1.11335e-26
ETV5	6.21624e-31	-1.95484	1.12402e-26
LIMD2	6.67861e-31	-1.93276	1.20763e-26
RAP2A	7.9948e-31	-0.481835	1.44562e-26
SSBP3	8.01421e-31	0.809373	1.44913e-26
PEMT	8.12101e-31	0.83252	1.46844e-26
TMEM237	8.36412e-31	1.45003	1.5124e-26
CCDC124	1.17027e-30	0.5741	2.11608e-26
C2orf76	1.20678e-30	1.09325	2.1821e-26
WDR6	1.2362e-30	-1.20103	2.23531e-26
PER1	1.33147e-30	0.781187	2.40756e-26
SOCS1	1.38988e-30	0.561438	2.51318e-26
NREP	1.53411e-30	-2.85085	2.77398e-26
ASPHD1	1.56735e-30	1.1631	2.83409e-26
LRRFIP2	1.85176e-30	0.559886	3.34835e-26
EIF4EBP1	1.91759e-30	0.393533	3.46739e-26
IKZF1	2.01352e-30	-0.754721	3.64085e-26
RAPH1	2.08206e-30	-1.14283	3.76479e-26
CD99	2.08467e-30	0.305905	3.76951e-26
PTGR1	2.24653e-30	0.501869	4.06218e-26
FBXW11	2.25387e-30	0.578029	4.07545e-26
RALBP1	2.26576e-30	0.450422	4.09695e-26
DPYSL3	2.28831e-30	2.0814	4.13772e-26
ANKS1A	2.41334e-30	-1.49696	4.3638e-26
PTTG1	2.59556e-30	0.680429	4.69329e-26
TENT2	2.8833e-30	-0.693311	5.21358e-26
FOXN3	3.05462e-30	0.497448	5.52336e-26
NDUFV2	3.08041e-30	-0.772792	5.57e-26
SIRPB2	3.19577e-30	-1.14462	5.77859e-26
PBDC1	3.51563e-30	0.55025	6.35697e-26
OSBP2	3.79074e-30	1.76849	6.85442e-26
ATP6AP2	4.02034e-30	0.291718	7.26957e-26
TTLL12	4.38271e-30	0.552948	7.92481e-26
SOCS2	4.72053e-30	-2.4719	8.53567e-26
SEMA7A	5.32231e-30	0.886162	9.62379e-26
COQ10B	5.42298e-30	0.5628	9.80583e-26
ABCD4	5.63598e-30	-1.41514	1.0191e-25
FAM111A	6.55776e-30	-1.10272	1.18577e-25
DOCK11	6.98227e-30	-0.838478	1.26253e-25
TRA2A	8.29284e-30	-0.989971	1.49951e-25
KCNQ1	8.48959e-30	-0.658105	1.53509e-25
SNX15	8.71143e-30	0.659018	1.5752e-25
TIMM10	9.07216e-30	0.587113	1.64043e-25
ZDHHC9	9.09533e-30	1.13345	1.64462e-25
SECTM1	1.01205e-29	-2.64262	1.83e-25
CMC2	1.03613e-29	0.536177	1.87353e-25
NPDC1	1.08912e-29	-1.70556	1.96935e-25
AKAP1	1.31316e-29	0.569924	2.37445e-25
APBB1IP	1.35351e-29	-0.651886	2.44741e-25
NARF	1.36966e-29	0.555528	2.47662e-25
NRP1	1.44181e-29	-0.522068	2.60708e-25
PTGER4	1.47064e-29	-1.18546	2.65921e-25
TSPO	1.48206e-29	0.23322	2.67987e-25
PRG2	1.48325e-29	2.18518	2.68201e-25
TUBG1	1.51149e-29	0.860948	2.73308e-25
C7orf50	1.51561e-29	0.532618	2.74052e-25
HACD3	1.92493e-29	0.592271	3.48065e-25
RTRAF	1.96844e-29	0.476041	3.55934e-25
MECP2	2.07994e-29	0.513427	3.76094e-25
PTDSS1	2.13656e-29	0.459719	3.86333e-25
UBTD1	2.27204e-29	0.710789	4.10831e-25
ACADSB	2.32805e-29	1.01293	4.20958e-25
RHEB	2.39716e-29	0.498443	4.33455e-25
SORL1	2.41712e-29	-3.70754	4.37064e-25
KDM5D	2.44485e-29	-1.49727	4.42077e-25
CCDC88B	2.4538e-29	-1.28901	4.43697e-25
CLDN23	2.50592e-29	0.832881	4.53121e-25
MTMR2	2.85477e-29	0.629036	5.16199e-25
UBE2L6	2.91172e-29	0.403399	5.26497e-25
STON2	2.9603e-29	-3.8587	5.35282e-25
KPNA3	3.02716e-29	0.574526	5.47371e-25
TMOD3	3.13709e-29	0.473843	5.67249e-25
SLBP	3.21439e-29	0.462717	5.81227e-25
UCP2	3.69064e-29	-0.642059	6.67341e-25
NDUFB7	3.79632e-29	0.35529	6.86451e-25
DNAJA2	3.93785e-29	0.435849	7.12042e-25
TMEM30A	3.99718e-29	0.431084	7.2277e-25
KCNC4	4.28839e-29	0.9197	7.75426e-25
KHDRBS3	4.30326e-29	1.52917	7.78116e-25
TRIM38	4.53707e-29	-0.763515	8.20393e-25
DIP2B	4.57408e-29	-1.10707	8.27085e-25
ODF3B	4.58247e-29	-1.76047	8.28603e-25
SLC46A3	4.7551e-29	-1.00152	8.59817e-25
HNMT	5.07295e-29	-0.827757	9.17291e-25
CLN3	5.1395e-29	0.554887	9.29324e-25
SPR	5.15681e-29	0.491338	9.32454e-25
SLC9A3R1	5.24846e-29	0.726942	9.49027e-25
ADCY3	5.6103e-29	0.48262	1.01445e-24
PTGFRN	5.78722e-29	-1.38343	1.04644e-24
RMC1	6.41385e-29	0.638098	1.15975e-24
KDSR	6.96533e-29	0.399739	1.25947e-24
PABPC4	7.26102e-29	0.434069	1.31294e-24
NABP1	8.2401e-29	-1.07683	1.48998e-24
TLR1	8.4466e-29	0.488289	1.52731e-24
CNTRL	8.6172e-29	-1.23037	1.55816e-24
ARHGAP21	8.73696e-29	0.57106	1.57982e-24
UBTD2	8.754e-29	0.523378	1.5829e-24
TMEM50A	8.82041e-29	0.34008	1.59491e-24
PDIA6	8.9257e-29	-0.580573	1.61395e-24
TENT4B	8.97974e-29	0.817661	1.62372e-24
IVNS1ABP	9.3524e-29	0.32217	1.6911e-24
CDCA7L	9.67616e-29	-1.33633	1.74964e-24
PLBD2	1.00943e-28	-0.670436	1.82526e-24
MTMR10	1.03343e-28	-0.930397	1.86864e-24
OPN3	1.0338e-28	0.627506	1.86931e-24
MAFK	1.06095e-28	0.430131	1.91841e-24
ADAP2	1.19024e-28	-1.20332	2.15219e-24
CMTM7	1.19559e-28	-0.69021	2.16187e-24
GAS7	1.25731e-28	-0.740615	2.27348e-24
FER	1.33498e-28	-1.19735	2.41392e-24
ATP5F1D	1.38359e-28	0.381665	2.5018e-24
XAF1	1.39222e-28	-2.06234	2.51742e-24
C6orf136	1.50994e-28	0.661674	2.73028e-24
COX7B	1.52193e-28	0.583476	2.75195e-24
IRF6	1.74986e-28	1.48092	3.1641e-24
TUBGCP4	1.90076e-28	0.92843	3.43696e-24
VAC14	1.94989e-28	0.362233	3.52579e-24
SDF4	1.95589e-28	0.38604	3.53663e-24
KPNA4	1.97884e-28	0.455959	3.57813e-24
PSMB6	1.99856e-28	0.451655	3.61379e-24
LETMD1	2.0035e-28	0.626137	3.62272e-24
ARHGAP31	2.03294e-28	0.363762	3.67596e-24
MAPKAPK3	2.05145e-28	-0.526804	3.70943e-24
UBE2R2	2.50942e-28	0.373631	4.53754e-24
DAXX	2.54841e-28	0.522607	4.60804e-24
PLGRKT	2.62173e-28	0.696361	4.74062e-24
GNG2	2.64696e-28	-3.41259	4.78623e-24
PDK4	2.7216e-28	-1.13827	4.9212e-24
TEAD2	2.83778e-28	2.44045	5.13127e-24
HINT3	2.91954e-28	0.593189	5.27911e-24
GLRX3	3.05505e-28	0.48176	5.52415e-24
CTNNAL1	3.18154e-28	1.15294	5.75286e-24
ATP13A1	3.28614e-28	-1.1359	5.942e-24
PHLDB2	3.71736e-28	2.8671	6.72174e-24
CARD9	3.72588e-28	-2.14161	6.73714e-24
SYF2	4.44809e-28	0.508971	8.04304e-24
MFSD2A	4.68534e-28	0.582499	8.47204e-24
NLRP3	5.09422e-28	-3.40482	9.21137e-24
CLN5	5.53329e-28	0.594751	1.00053e-23
PTPRO	7.17524e-28	-0.980039	1.29743e-23
UBE2E3	7.35455e-28	-1.07896	1.32985e-23
CRIPT	7.70919e-28	0.515958	1.39398e-23
FGD4	7.7503e-28	-0.995465	1.40141e-23
TALDO1	7.9547e-28	0.315962	1.43837e-23
GPR155	8.2928e-28	-1.91738	1.4995e-23
RCN3	8.82639e-28	-2.55709	1.59599e-23
NUCB1	8.91942e-28	-0.335543	1.61281e-23
MCUR1	9.36374e-28	0.532197	1.69315e-23
DEK	9.45024e-28	0.481769	1.70879e-23
MT1E	9.5922e-28	1.59007	1.73446e-23
CHPF2	9.63346e-28	-0.878466	1.74192e-23
SQSTM1	1.03699e-27	0.322976	1.87508e-23
UBE2E2	1.07872e-27	0.521923	1.95053e-23
TNFSF9	1.091e-27	1.41981	1.97274e-23
SETD7	1.13759e-27	-0.951057	2.05699e-23
FBXO32	1.20687e-27	0.730426	2.18226e-23
ZFP91	1.43081e-27	0.413687	2.58719e-23
RAB11FIP4	1.48129e-27	0.879072	2.67847e-23
SKI	1.56748e-27	-0.664298	2.83431e-23
C17orf58	1.60778e-27	1.05231	2.90719e-23
COPS6	1.91833e-27	0.517336	3.46872e-23
COPS3	1.99489e-27	0.462793	3.60716e-23
MAN1C1	2.1705e-27	-1.76648	3.9247e-23
GIMAP8	2.33146e-27	-2.45548	4.21574e-23
CRYL1	2.33482e-27	-0.957595	4.22182e-23
CNDP2	2.38542e-27	-0.504556	4.31332e-23
PHYKPL	2.64378e-27	-1.28656	4.78048e-23
REEP3	2.76587e-27	0.439087	5.00125e-23
UBE2D3	2.81984e-27	0.398018	5.09883e-23
P2RY8	2.98599e-27	-2.92755	5.39928e-23
UAP1L1	3.26278e-27	-1.11996	5.89975e-23
CTSS	4.02241e-27	0.301755	7.27333e-23
TPP2	4.18965e-27	-1.09352	7.57572e-23
FAM49A	4.41863e-27	0.531224	7.98977e-23
RILPL1	4.53877e-27	0.8317	8.20701e-23
SLC12A9	4.78246e-27	-1.20699	8.64765e-23
ZSWIM6	4.8067e-27	-1.04418	8.69147e-23
FBXO22	5.38904e-27	0.666232	9.74446e-23
CTSZ	5.56097e-27	-0.401649	1.00553e-22
BNC2	5.65257e-27	-2.75997	1.0221e-22
CHDH	5.74956e-27	-2.80406	1.03964e-22
EFCAB13	5.7524e-27	0.796675	1.04015e-22
PPP1R21	5.84663e-27	-1.39086	1.05719e-22
IMP4	5.92699e-27	0.406068	1.07172e-22
LRRC8C	6.08642e-27	-1.39968	1.10055e-22
ERGIC1	7.47021e-27	0.525926	1.35076e-22
HSP90B1	7.9912e-27	-0.515863	1.44497e-22
ATP5MD	8.26077e-27	0.46741	1.49371e-22
ASNSD1	8.42567e-27	0.5692	1.52353e-22
HS3ST2	9.20374e-27	-4.54894	1.66422e-22
EID1	1.15588e-26	-0.686003	2.09006e-22
ACO2	1.16057e-26	0.502785	2.09855e-22
SLC25A5	1.18668e-26	0.458282	2.14576e-22
TAP1	1.2085e-26	0.413714	2.18521e-22
NEIL2	1.22572e-26	1.18972	2.21635e-22
MED15	1.22762e-26	0.461289	2.21978e-22
RHBDF2	1.26757e-26	0.531533	2.29201e-22
CAMK1	1.31718e-26	-0.933039	2.38172e-22
NDRG3	1.35336e-26	0.534664	2.44715e-22
FBL	1.49413e-26	0.586034	2.70169e-22
C20orf194	1.63814e-26	-1.37631	2.96208e-22
ATG7	1.66988e-26	-0.698773	3.01948e-22
VARS	1.71608e-26	0.416641	3.10302e-22
C5AR1	1.9947e-26	-0.332256	3.60681e-22
NSA2	2.0105e-26	0.503108	3.63539e-22
MYO15B	2.09906e-26	-2.62961	3.79552e-22
PSMB2	2.26026e-26	0.492405	4.087e-22
MAP3K8	2.31222e-26	-1.05247	4.18096e-22
NKAP	2.46822e-26	0.679648	4.46304e-22
PPP1R13B	2.5498e-26	1.21947	4.61054e-22
SNRPD2	2.61965e-26	0.531856	4.73685e-22
THAP11	2.6337e-26	0.502794	4.76226e-22
WBP2	2.77471e-26	0.383665	5.01723e-22
FAM210A	2.80814e-26	0.694406	5.07767e-22
EGLN1	2.98762e-26	0.560662	5.40222e-22
PDHA1	3.15455e-26	0.372498	5.70406e-22
TRPT1	3.17427e-26	0.757377	5.73972e-22
VIT	3.24296e-26	2.49692	5.86392e-22
SYNGR3	3.39e-26	1.84431	6.12979e-22
UNC93B1	3.47079e-26	-0.47379	6.27588e-22
ITGB2	3.51321e-26	0.228484	6.35259e-22
POC1B	3.65569e-26	0.957212	6.61021e-22
TUBA4A	3.8611e-26	1.15106	6.98164e-22
GPR156	3.95332e-26	1.48825	7.14838e-22
ITGA6	4.05514e-26	1.28245	7.3325e-22
CCL3L1	4.17808e-26	2.10295	7.5548e-22
MOSPD1	4.18925e-26	0.670438	7.575e-22
BZW2	4.8097e-26	0.569875	8.6969e-22
IRAK1	4.96993e-26	0.431704	8.98662e-22
CTDSP1	5.00253e-26	-0.674319	9.04558e-22
EPB41L2	5.1266e-26	0.513861	9.26992e-22
MORC3	5.42073e-26	0.356851	9.80177e-22
ADGRA2	5.5927e-26	1.03624	1.01127e-21
GAB2	6.66917e-26	0.513553	1.20592e-21
AGRN	6.72067e-26	-0.923603	1.21523e-21
DHCR24	6.95681e-26	0.487426	1.25793e-21
PSMD7	6.99175e-26	0.459599	1.26425e-21
EFR3A	7.25311e-26	-0.621982	1.31151e-21
CNKSR3	7.35128e-26	1.64548	1.32926e-21
TBC1D15	7.46103e-26	-0.77521	1.3491e-21
CHMP5	7.7957e-26	0.488664	1.40962e-21
HGF	7.96056e-26	-3.58176	1.43943e-21
NDUFA12	8.19103e-26	0.631852	1.4811e-21
SLC25A40	8.37441e-26	0.514101	1.51426e-21
BCL2L13	8.47118e-26	0.38044	1.53176e-21
VHL	8.52695e-26	-0.667763	1.54184e-21
ACAP3	9.41489e-26	-1.1521	1.7024e-21
PPID	1.04526e-25	0.477082	1.89005e-21
TMEM150B	1.06528e-25	-0.907304	1.92624e-21
IL10	1.09122e-25	-2.81346	1.97314e-21
EGR1	1.10858e-25	-2.73618	2.00454e-21
CHST11	1.23919e-25	0.27636	2.24071e-21
STAU2	1.36314e-25	-0.783922	2.46482e-21
MPC2	1.44569e-25	0.473123	2.6141e-21
MDH2	1.56288e-25	0.460894	2.82599e-21
MAP2K3	1.62672e-25	0.516606	2.94143e-21
CDCP1	1.64851e-25	-2.05485	2.98084e-21
CRTAM	1.81267e-25	0.637141	3.27767e-21
BPI	1.81352e-25	2.26453	3.27921e-21
ATP6V0A2	1.84182e-25	0.511566	3.33038e-21
HTT	1.85901e-25	-0.782446	3.36146e-21
NUDT14	1.87996e-25	-1.22109	3.39934e-21
RAB7B	1.90353e-25	-0.842988	3.44197e-21
BMP2K	1.94012e-25	-0.587732	3.50813e-21
IER3	1.94013e-25	-0.935626	3.50815e-21
ITGA4	2.288e-25	-3.90068	4.13717e-21
PARP8	2.47512e-25	-1.36518	4.47551e-21
HMGA1	2.56483e-25	1.56116	4.63773e-21
HGSNAT	2.77963e-25	-1.25138	5.02612e-21
CEMIP2	2.9091e-25	-1.586	5.26024e-21
EDEM2	2.97899e-25	-0.680344	5.38661e-21
TLR5	3.01586e-25	-2.10107	5.45327e-21
LURAP1	3.10583e-25	-2.15373	5.61596e-21
RAB34	3.28933e-25	0.377178	5.94777e-21
RNF144B	3.33374e-25	0.477214	6.02806e-21
PIGK	3.34772e-25	0.660202	6.05334e-21
SLC40A1	3.69925e-25	-3.10704	6.68898e-21
PRELID2	3.71583e-25	1.32134	6.71896e-21
RGS19	3.75025e-25	-0.834703	6.7812e-21
PDLIM7	3.75189e-25	0.473238	6.78417e-21
CUEDC1	4.01776e-25	-1.6849	7.26491e-21
SDCBP2	4.06845e-25	1.87934	7.35658e-21
CDKN2B	5.10268e-25	0.451641	9.22667e-21
CHID1	5.53675e-25	-0.789435	1.00115e-20
MYO9B	5.81258e-25	-0.579086	1.05103e-20
SRSF4	5.81638e-25	0.39105	1.05172e-20
KLF5	6.06813e-25	1.15665	1.09724e-20
ALG13	6.26571e-25	-1.09291	1.13297e-20
LSR	6.30493e-25	1.1005	1.14006e-20
LPAR4	6.84775e-25	2.77184	1.23821e-20
ARHGAP26	7.4857e-25	-0.994254	1.35357e-20
BASP1	7.71333e-25	0.750796	1.39472e-20
MT-ND6	7.82639e-25	-2.40791	1.41517e-20
FMN1	8.11713e-25	-1.04277	1.46774e-20
TFPI	8.39349e-25	0.658574	1.51771e-20
TMEM45A	8.39615e-25	1.36433	1.51819e-20
TRAF3IP2	8.44079e-25	0.90215	1.52626e-20
PSMB9	8.724e-25	0.525369	1.57747e-20
HAGH	8.72927e-25	0.35826	1.57843e-20
SLC39A9	1.07278e-24	0.513789	1.9398e-20
C6orf62	1.09361e-24	-0.575638	1.97746e-20
PCDH12	1.10716e-24	-3.56405	2.00197e-20
CSRNP2	1.15263e-24	0.876729	2.08418e-20
EMC2	1.17193e-24	0.436868	2.11909e-20
ZNF358	1.41694e-24	-0.892178	2.56211e-20
ARHGEF3	1.50631e-24	0.573555	2.7237e-20
DISC1	1.51488e-24	-2.27801	2.73921e-20
EIF1	1.56997e-24	0.280458	2.83881e-20
MROH1	1.57723e-24	-1.09428	2.85194e-20
PCGF1	1.61648e-24	0.743758	2.92292e-20
MID2	1.61667e-24	1.62216	2.92327e-20
FOXRED2	1.68449e-24	-1.80839	3.0459e-20
NRGN	1.70246e-24	-1.91666	3.07838e-20
PANX1	1.72171e-24	0.631698	3.1132e-20
ST3GAL4	1.88049e-24	0.61485	3.4003e-20
NEDD9	1.88613e-24	1.07621	3.41049e-20
ARHGAP1	2.27146e-24	-0.690863	4.10726e-20
DENND5A	2.3743e-24	0.392236	4.2932e-20
BCKDHA	2.37608e-24	0.376636	4.29643e-20
ITGB5	2.37899e-24	-0.6279	4.30169e-20
PCGF5	2.49404e-24	0.480971	4.50972e-20
UBE2D1	2.64179e-24	0.51326	4.77689e-20
NOP53	2.72512e-24	0.420476	4.92756e-20
ZNRF1	2.75712e-24	0.694058	4.98542e-20
HTRA2	2.78678e-24	0.616786	5.03905e-20
DUSP7	2.8754e-24	0.487743	5.1993e-20
MARVELD1	2.87911e-24	-1.01243	5.20601e-20
RNF141	3.11736e-24	-1.19161	5.63681e-20
CXCL12	3.17936e-24	-3.7869	5.74891e-20
TANK	3.22346e-24	0.383349	5.82866e-20
TSPAN15	3.25454e-24	-1.91749	5.88486e-20
KHK	3.28825e-24	0.933986	5.94581e-20
ADRM1	3.34934e-24	0.34446	6.05628e-20
B3GNT5	3.52679e-24	-1.33879	6.37713e-20
ADPGK	3.53604e-24	-0.714174	6.39387e-20
TMEM70	3.54896e-24	0.503178	6.41724e-20
TRIM24	3.80195e-24	0.505137	6.87468e-20
S100B	4.07741e-24	-3.24606	7.37277e-20
CLCN7	4.18029e-24	-0.427558	7.5588e-20
SLC22A15	4.22493e-24	-1.27308	7.63953e-20
RGS14	4.61979e-24	-2.19207	8.3535e-20
FCAR	4.69391e-24	1.19179	8.48752e-20
GIMAP5	4.70698e-24	-2.64083	8.51115e-20
CSTA	4.84957e-24	0.269629	8.76899e-20
DPP4	4.88687e-24	-2.16013	8.83645e-20
EXOSC5	4.8885e-24	0.81786	8.83939e-20
ALDH16A1	5.10412e-24	-1.26528	9.22928e-20
USP25	5.62192e-24	0.424788	1.01656e-19
KLHL21	5.74867e-24	0.412433	1.03947e-19
PNKD	6.06294e-24	0.441268	1.0963e-19
NABP2	6.53964e-24	0.580782	1.1825e-19
XPR1	6.74959e-24	0.68389	1.22046e-19
CCDC85B	7.26915e-24	0.452683	1.31441e-19
PROC	7.44401e-24	2.09697	1.34603e-19
GPAT3	7.68281e-24	0.880038	1.38921e-19
MTFP1	9.12937e-24	0.884403	1.65077e-19
CYTH4	9.46569e-24	-0.671171	1.71159e-19
GLYCTK	1.0164e-23	-1.86864	1.83786e-19
AP1S3	1.07084e-23	0.941424	1.93629e-19
EGFL7	1.09289e-23	-2.6848	1.97616e-19
RHOT1	1.09535e-23	0.437123	1.98061e-19
DNAJC21	1.15025e-23	0.462111	2.07988e-19
CASD1	1.2255e-23	-1.80444	2.21595e-19
SLC25A6	1.33876e-23	0.315303	2.42075e-19
MYL6B	1.4834e-23	0.773352	2.68228e-19
CUTA	1.55066e-23	0.356339	2.8039e-19
EXOC5	1.66711e-23	0.388767	3.01448e-19
SETX	1.7521e-23	-0.738815	3.16814e-19
ST6GALNAC6	1.82204e-23	0.524538	3.29461e-19
CADM4	1.84186e-23	1.36672	3.33046e-19
ZSCAN26	1.85072e-23	-1.69586	3.34647e-19
TNFAIP8L2	1.95211e-23	-1.04651	3.52981e-19
DHPS	2.08403e-23	0.553365	3.76834e-19
PREX1	2.10072e-23	-0.750568	3.79851e-19
CLSTN1	2.1855e-23	-0.981927	3.95182e-19
ATP6V1G1	2.19107e-23	0.360918	3.9619e-19
PRDX4	2.24495e-23	0.369559	4.05933e-19
ARPC4	2.28476e-23	-0.453012	4.1313e-19
BNIP3L	2.29766e-23	0.336988	4.15462e-19
CCT4	2.32588e-23	0.482599	4.20566e-19
APMAP	2.38077e-23	-0.607306	4.30492e-19
ABL1	2.42762e-23	-0.931976	4.38962e-19
PSD	2.4342e-23	1.50974	4.40152e-19
TNFAIP3	2.43715e-23	0.393842	4.40685e-19
MXRA7	2.51643e-23	0.737388	4.55021e-19
TIPRL	2.54809e-23	0.481275	4.60746e-19
HEBP2	2.57962e-23	-1.21941	4.66448e-19
NDUFA13	3.07852e-23	0.428019	5.56658e-19
NUDT1	3.16583e-23	0.564071	5.72446e-19
MX2	3.20426e-23	-3.53351	5.79394e-19
APOO	3.28227e-23	0.955844	5.93501e-19
SC5D	3.41071e-23	0.563591	6.16724e-19
KAT8	3.58617e-23	0.390982	6.48451e-19
DALRD3	3.67017e-23	0.948034	6.63641e-19
LRP3	3.7261e-23	-1.08247	6.73753e-19
ZCRB1	3.85856e-23	0.486761	6.97704e-19
CCL3	3.91165e-23	0.890811	7.07304e-19
LTC4S	4.02854e-23	-2.9731	7.2844e-19
NCKAP1	4.07946e-23	1.07833	7.37648e-19
RNPEPL1	4.16764e-23	-0.381244	7.53593e-19
ADK	4.3232e-23	0.671341	7.81721e-19
FGD3	4.7493e-23	-1.05291	8.58768e-19
HAUS2	4.86299e-23	0.498848	8.79325e-19
PARP15	5.01916e-23	-2.50988	9.07565e-19
SMIM13	5.03044e-23	0.716105	9.09604e-19
EBAG9	5.0912e-23	0.539111	9.20591e-19
PI4KA	5.19332e-23	-0.723608	9.39057e-19
HIGD2A	5.4412e-23	0.343326	9.83878e-19
TNS1	5.75515e-23	0.331811	1.04065e-18
MCUB	5.9033e-23	-1.63806	1.06743e-18
LGALS3BP	5.98866e-23	-0.969382	1.08287e-18
GAB3	6.01942e-23	-1.16733	1.08843e-18
SPECC1L	6.03137e-23	-0.900356	1.09059e-18
GSTM3	6.65354e-23	0.677249	1.20309e-18
ZNRD1	6.75377e-23	0.750848	1.22122e-18
TIMM50	6.82385e-23	0.501307	1.23389e-18
NRIP1	8.04452e-23	-0.942874	1.45461e-18
PLEKHG3	8.41263e-23	0.577033	1.52117e-18
FAM13A	8.46881e-23	-1.64464	1.53133e-18
ADD1	8.63979e-23	-0.552266	1.56225e-18
NKG7	8.90528e-23	2.52347	1.61025e-18
AGO4	9.0176e-23	-1.02851	1.63056e-18
BMT2	9.38472e-23	0.654897	1.69695e-18
IFI44	9.775e-23	-1.37561	1.76752e-18
TNRC18	1.00901e-22	-1.15819	1.82449e-18
SH3TC1	1.06101e-22	-1.57424	1.91852e-18
GRSF1	1.1523e-22	0.347812	2.08359e-18
STAC	1.1851e-22	-0.82419	2.1429e-18
TXNDC5	1.20001e-22	-0.633082	2.16986e-18
SNX6	1.2174e-22	-0.691738	2.20131e-18
KLHL24	1.23702e-22	0.487823	2.23678e-18
CADM1	1.24004e-22	-1.77455	2.24224e-18
AP3B1	1.34078e-22	-0.733783	2.4244e-18
TMEM52	1.3529e-22	1.99766	2.4463e-18
ARMH3	1.35826e-22	-0.916348	2.456e-18
ITPRID2	1.3693e-22	0.451825	2.47596e-18
INSIG2	1.39752e-22	0.437904	2.527e-18
PNISR	1.43249e-22	-0.916261	2.59024e-18
GBP4	1.48166e-22	1.13199	2.67914e-18
PRR5L	1.533e-22	-3.67189	2.77198e-18
TCEA2	1.54127e-22	0.8697	2.78693e-18
ARSI	1.54494e-22	3.46071	2.79357e-18
BIRC3	1.55916e-22	-0.420981	2.81927e-18
CDK7	1.59052e-22	0.780173	2.87598e-18
MCOLN1	1.60621e-22	-0.673427	2.90436e-18
VEGFA	1.64004e-22	0.474373	2.96553e-18
TNNI2	1.70375e-22	1.01487	3.08072e-18
GALC	1.79006e-22	-0.888322	3.23679e-18
GMPPB	1.93367e-22	-1.03826	3.49646e-18
C19orf38	1.96577e-22	0.950074	3.55451e-18
PJA2	1.99739e-22	0.29267	3.61168e-18
SEZ6L2	2.04851e-22	0.889925	3.70411e-18
DLGAP4	2.06452e-22	0.457831	3.73307e-18
HNRNPA2B1	2.14175e-22	-0.449452	3.87271e-18
CARD11	2.63653e-22	-3.09127	4.76737e-18
ACP2	2.73189e-22	0.40995	4.93981e-18
EMP2	2.82051e-22	-1.66263	5.10004e-18
ZNF552	2.88047e-22	-2.11359	5.20847e-18
NEK7	2.93743e-22	0.362156	5.31146e-18
SOCS6	3.03064e-22	-1.1347	5.48e-18
PHF24	3.17143e-22	2.71501	5.73458e-18
CMTM3	3.26661e-22	-0.403406	5.90668e-18
GMPR	3.29945e-22	-1.33977	5.96607e-18
EIF2AK1	3.36465e-22	0.359774	6.08396e-18
CREM	3.42785e-22	-1.06589	6.19824e-18
H2AFZ	3.72201e-22	0.314813	6.73013e-18
MTF1	3.83297e-22	0.510226	6.93078e-18
SATB1	4.03085e-22	-1.91373	7.28858e-18
PPP4R2	4.09972e-22	0.706195	7.41312e-18
NR3C1	4.16836e-22	0.378378	7.53723e-18
RWDD4	4.51357e-22	0.571096	8.16144e-18
PRKD3	4.56024e-22	0.392653	8.24583e-18
DHRS9	4.68096e-22	-1.92279	8.46411e-18
CYFIP1	4.7558e-22	-0.430638	8.59945e-18
CDS2	4.86062e-22	0.440969	8.78897e-18
GNG12	4.8695e-22	-1.28121	8.80503e-18
PDK1	5.0153e-22	0.684248	9.06867e-18
CCT8	5.13044e-22	0.497472	9.27687e-18
AIG1	5.40156e-22	-3.27074	9.76711e-18
ARL6IP5	5.67773e-22	0.274585	1.02665e-17
MRAS	5.89946e-22	0.472084	1.06674e-17
SRSF5	5.99895e-22	-0.780025	1.08473e-17
ITFG2	6.19501e-22	-1.59288	1.12018e-17
HS3ST1	6.28715e-22	-2.36802	1.13684e-17
KRTCAP2	6.44929e-22	0.298216	1.16616e-17
CCDC159	7.17708e-22	-1.31543	1.29776e-17
ELOF1	7.40275e-22	0.495994	1.33857e-17
JUP	7.57669e-22	-0.724832	1.37002e-17
CYP4V2	7.74261e-22	-1.69939	1.40002e-17
APBB3	7.80866e-22	-2.30767	1.41196e-17
EBNA1BP2	7.82847e-22	0.483495	1.41554e-17
PHF13	7.87075e-22	0.68325	1.42319e-17
CIRBP	8.10391e-22	-0.471464	1.46535e-17
LILRB4	8.19325e-22	0.507623	1.4815e-17
TMEM94	8.24837e-22	-1.29208	1.49147e-17
SLC27A3	8.64438e-22	0.431106	1.56308e-17
SGPP2	8.8675e-22	2.57792	1.60342e-17
KLF13	9.07578e-22	-0.884776	1.64108e-17
RAP1GDS1	9.63406e-22	0.444228	1.74203e-17
ZNF641	9.64632e-22	-1.42282	1.74425e-17
DCAF7	9.70316e-22	-0.522837	1.75453e-17
RAF1	9.76302e-22	0.346659	1.76535e-17
CRLF1	9.79261e-22	3.22627	1.7707e-17
MXD4	9.89147e-22	-0.586224	1.78858e-17
FLOT1	9.91222e-22	0.331329	1.79233e-17
SYDE2	1.12741e-21	1.8847	2.03858e-17
MSRB2	1.15569e-21	-1.12279	2.08973e-17
SLC39A1	1.19835e-21	0.452726	2.16686e-17
PFDN6	1.22601e-21	0.51717	2.21688e-17
DNAJC10	1.24941e-21	-0.739549	2.25919e-17
TOMM22	1.29136e-21	0.422562	2.33503e-17
TMEM43	1.37195e-21	0.424754	2.48075e-17
COPS8	1.39917e-21	0.614895	2.52997e-17
LRRC61	1.44896e-21	1.23232	2.62001e-17
PTPRC	1.52616e-21	-0.634555	2.75961e-17
KCNK6	1.55495e-21	-0.989553	2.81165e-17
IL6	1.55886e-21	-2.9182	2.81873e-17
MAPK12	1.66923e-21	-2.91693	3.0183e-17
MLX	1.72806e-21	0.390974	3.12468e-17
HSP90AB1	1.81226e-21	0.316179	3.27694e-17
RGL2	2.04237e-21	-1.20744	3.69302e-17
SYT12	2.09986e-21	4.53938	3.79697e-17
BCCIP	2.14627e-21	0.388313	3.88088e-17
TPCN1	2.15586e-21	-1.35688	3.89823e-17
SAP25	2.16146e-21	-2.45964	3.90836e-17
ACD	2.25184e-21	0.769961	4.07178e-17
P2RY12	2.26059e-21	-3.51707	4.0876e-17
HRH1	2.37975e-21	-2.38559	4.30307e-17
VWA5A	2.42303e-21	-1.00782	4.38132e-17
GPR153	2.43368e-21	0.964441	4.40058e-17
RBM3	2.44713e-21	-1.04164	4.42491e-17
NOP16	2.523e-21	0.468453	4.56208e-17
FAR2	2.53619e-21	0.785625	4.58593e-17
MYL9	2.54252e-21	1.22659	4.59738e-17
TMEM59	2.89941e-21	0.326889	5.24271e-17
STAT5B	2.96151e-21	0.389286	5.35501e-17
MCMBP	2.96165e-21	0.348531	5.35526e-17
TLR8	3.11433e-21	-0.873799	5.63134e-17
BATF	3.26017e-21	-2.21409	5.89504e-17
FLI1	3.28227e-21	-0.663682	5.935e-17
RBM25	3.3954e-21	-0.825468	6.13956e-17
NTMT1	3.53326e-21	0.543203	6.38884e-17
OSM	3.55037e-21	-3.07067	6.41978e-17
YTHDC2	3.8512e-21	-1.39809	6.96374e-17
LPCAT4	3.93655e-21	0.547842	7.11807e-17
FYTTD1	4.02885e-21	0.418959	7.28497e-17
TRIM32	4.09352e-21	-1.50847	7.40191e-17
PLCB2	4.24342e-21	-0.744447	7.67296e-17
CALR	4.48287e-21	-0.385583	8.10592e-17
QPRT	4.61148e-21	-1.96021	8.33848e-17
DDT	4.71581e-21	0.390076	8.52713e-17
NLK	4.72662e-21	-0.881196	8.54667e-17
CTSF	4.76878e-21	-1.04955	8.6229e-17
HPS3	4.76915e-21	0.491754	8.62358e-17
ANKRD44	4.81063e-21	-1.34067	8.69859e-17
STOM	4.83563e-21	0.315537	8.74379e-17
NFKBIL1	5.17568e-21	0.537716	9.35867e-17
RASSF8	5.40707e-21	0.815426	9.77707e-17
DCUN1D5	6.07151e-21	0.541915	1.09785e-16
SLC25A11	6.24928e-21	0.331592	1.13e-16
XRCC1	6.33555e-21	0.424874	1.14559e-16
LAIR1	6.48949e-21	-0.641026	1.17343e-16
THAP12	6.79462e-21	0.447386	1.2286e-16
DBP	6.93977e-21	0.533062	1.25485e-16
ANXA5	6.99291e-21	0.231139	1.26446e-16
EMC6	7.27191e-21	0.506879	1.31491e-16
HSPA9	7.42878e-21	0.309916	1.34327e-16
UIMC1	7.47722e-21	0.604134	1.35203e-16
STARD13	7.72078e-21	-1.72531	1.39607e-16
OSCAR	8.03517e-21	-0.664711	1.45292e-16
MEAF6	8.03958e-21	0.390728	1.45372e-16
PHACTR1	9.11126e-21	-1.18554	1.6475e-16
ZNF549	9.18605e-21	0.897274	1.66102e-16
MFSD14A	9.27134e-21	0.454345	1.67644e-16
SNAP29	9.71872e-21	0.434743	1.75734e-16
TMEM126A	1.00317e-20	0.427592	1.81393e-16
DST	1.00516e-20	-1.25958	1.81753e-16
TBRG4	1.0419e-20	0.49187	1.88397e-16
SLC22A23	1.0909e-20	-2.5278	1.97256e-16
JAK1	1.20558e-20	0.320922	2.17994e-16
SPATA13	1.24322e-20	0.729216	2.24798e-16
UQCRFS1	1.29789e-20	0.454911	2.34684e-16
TCN2	1.32611e-20	-1.02059	2.39786e-16
DNAJC12	1.4174e-20	1.07907	2.56294e-16
CSTF3	1.41846e-20	-1.17009	2.56486e-16
ADAR	1.44173e-20	-0.47038	2.60693e-16
RESF1	1.4586e-20	-1.00794	2.63743e-16
TIMM17A	1.46188e-20	0.431729	2.64336e-16
TSHZ3	1.46981e-20	-1.1795	2.65771e-16
CASP10	1.53698e-20	-1.47649	2.77917e-16
C16orf54	1.5465e-20	0.670636	2.79639e-16
PPP2R5D	1.61255e-20	0.470771	2.91582e-16
DDAH1	1.63686e-20	1.94995	2.95977e-16
TRIO	1.66462e-20	-0.71575	3.00996e-16
NAE1	1.6666e-20	0.608679	3.01354e-16
GIMAP6	1.72273e-20	-2.68196	3.11505e-16
CYCS	1.73628e-20	0.415241	3.13953e-16
NMI	1.74586e-20	0.441368	3.15686e-16
NANOS1	1.75932e-20	1.83271	3.1812e-16
ATG101	1.7873e-20	0.387464	3.23179e-16
ITM2C	1.78845e-20	-2.17734	3.23388e-16
COX7A2	1.79326e-20	0.485598	3.24257e-16
PELO	1.87236e-20	0.475727	3.38561e-16
BORCS8	1.91514e-20	-1.7496	3.46296e-16
ING2	2.03609e-20	0.628057	3.68167e-16
LPGAT1	2.12741e-20	-0.783975	3.84678e-16
BACE2	2.2639e-20	-2.57591	4.09358e-16
EIF3I	2.28111e-20	0.566615	4.1247e-16
TP53INP1	2.2833e-20	-1.44538	4.12866e-16
CXorf21	2.29584e-20	-1.07282	4.15135e-16
POLR2K	2.32445e-20	0.427602	4.20307e-16
BEX4	2.33863e-20	-0.68464	4.22871e-16
SSR4	2.38678e-20	0.314253	4.31578e-16
SPTLC3	2.47497e-20	-4.1352	4.47525e-16
MAEA	2.48064e-20	-0.791313	4.4855e-16
ZFP1	2.50977e-20	1.04876	4.53817e-16
FAM174B	2.5213e-20	-2.45747	4.55902e-16
RNF126	2.58171e-20	0.643424	4.66825e-16
BSG	2.64644e-20	0.32429	4.78529e-16
HRAS	2.74174e-20	0.520844	4.95762e-16
C9orf57	2.79704e-20	3.39791	5.05761e-16
POLR2G	2.9113e-20	0.361121	5.26421e-16
ANK1	3.11994e-20	1.75094	5.64147e-16
TNFSF8	3.15949e-20	-1.22829	5.71299e-16
OPA1	3.36894e-20	0.357893	6.09171e-16
RUFY3	3.60336e-20	0.359944	6.51559e-16
DNM1	3.62928e-20	-2.56603	6.56247e-16
MAP7D1	3.80853e-20	0.255572	6.88658e-16
HINT1	3.83153e-20	0.294797	6.92818e-16
SCAMP3	3.88278e-20	0.398819	7.02084e-16
HES4	4.14351e-20	1.58528	7.49229e-16
VANGL1	4.18703e-20	-1.84123	7.57098e-16
CCDC170	4.24332e-20	-1.89685	7.67278e-16
ARHGEF1	4.32889e-20	-0.61134	7.8275e-16
POLD2	4.42109e-20	0.654263	7.99421e-16
SRD5A1	4.47452e-20	0.551743	8.09082e-16
RSL24D1	4.48263e-20	0.543339	8.1055e-16
CNN2	4.50714e-20	-0.85393	8.14981e-16
GMPS	4.61239e-20	0.512141	8.34012e-16
ZMYND11	4.66792e-20	-0.905532	8.44054e-16
SGSH	4.7125e-20	-0.880467	8.52114e-16
PRMT1	4.79532e-20	0.523893	8.67089e-16
BCL10	4.8493e-20	0.389645	8.7685e-16
MT1X	4.85201e-20	0.536048	8.77341e-16
GTF2I	4.86723e-20	0.391935	8.80093e-16
ANKRD2	4.88974e-20	3.07803	8.84164e-16
SWAP70	4.89894e-20	-0.57259	8.85826e-16
VPS41	4.97956e-20	-0.610456	9.00403e-16
PRPH	5.04002e-20	3.19887	9.11336e-16
ENGASE	5.5143e-20	-1.99585	9.97095e-16
SNX24	5.53634e-20	-0.753494	1.00108e-15
EIF2B2	5.75591e-20	0.924743	1.04078e-15
ZNF700	5.93654e-20	-1.33893	1.07344e-15
GCHFR	6.03717e-20	-1.04901	1.09164e-15
ACOT11	6.30433e-20	-1.79165	1.13995e-15
DDX46	6.30885e-20	-0.663928	1.14077e-15
WDR91	6.32602e-20	-1.34349	1.14387e-15
EIF3M	6.45265e-20	0.388311	1.16677e-15
AGFG1	6.588e-20	0.319662	1.19124e-15
TAGLN2	6.68457e-20	0.460742	1.2087e-15
SLC25A23	7.31746e-20	0.689675	1.32314e-15
COA6	7.68033e-20	0.375915	1.38876e-15
KMT2C	7.78885e-20	-0.686623	1.40838e-15
ATP6V0D1	8.07872e-20	-0.406266	1.46079e-15
VAMP8	8.36567e-20	-0.248352	1.51268e-15
TCF4	8.45449e-20	-1.25004	1.52874e-15
MED22	8.72559e-20	-1.30014	1.57776e-15
SHISAL1	9.048e-20	2.29644	1.63606e-15
NDUFA9	9.18452e-20	0.390924	1.66074e-15
MGST3	9.98808e-20	0.255275	1.80605e-15
TMUB2	1.01183e-19	-0.604324	1.82959e-15
PIGT	1.01915e-19	0.36904	1.84283e-15
CAB39L	1.16859e-19	0.558194	2.11304e-15
COBL	1.19102e-19	1.60794	2.1536e-15
LONRF1	1.20719e-19	0.621509	2.18284e-15
SCARB1	1.21263e-19	-0.742673	2.19268e-15
RMDN3	1.23139e-19	-1.01165	2.2266e-15
LOXL3	1.24575e-19	-2.34557	2.25256e-15
NPM3	1.27476e-19	0.525637	2.30502e-15
GRPR	1.33663e-19	2.23994	2.4169e-15
CLEC2D	1.42335e-19	-1.06075	2.5737e-15
MAX	1.43838e-19	-0.469596	2.60087e-15
C18orf21	1.47355e-19	0.666322	2.66448e-15
SMNDC1	1.64154e-19	0.477963	2.96824e-15
MTPN	1.65969e-19	0.302364	3.00104e-15
CBX3	1.75321e-19	0.332982	3.17016e-15
SLC15A4	1.79602e-19	0.335947	3.24757e-15
DEGS1	1.80912e-19	-0.531513	3.27125e-15
TAX1BP3	1.88273e-19	0.349232	3.40435e-15
SH2B3	1.89102e-19	-0.869043	3.41935e-15
NXT1	1.98729e-19	0.62565	3.59342e-15
ARHGEF6	2.05069e-19	-1.03206	3.70806e-15
TTC14	2.17529e-19	-1.47196	3.93336e-15
EXOC1	2.2561e-19	-0.833371	4.07948e-15
RPF1	2.30749e-19	0.630722	4.17241e-15
PHKB	2.38818e-19	-0.915138	4.31831e-15
GMFG	2.40319e-19	-0.712107	4.34545e-15
UBAP2L	2.41829e-19	-0.654892	4.37275e-15
PRUNE2	2.45701e-19	-2.2407	4.44277e-15
SPIRE1	2.48075e-19	0.333788	4.48568e-15
SRSF1	2.60974e-19	-1.26016	4.71893e-15
ECH1	2.63854e-19	0.288327	4.77101e-15
PNMA1	2.69723e-19	0.476634	4.87713e-15
PRCP	2.70261e-19	0.360655	4.88687e-15
BABAM2	2.82469e-19	1.11441	5.1076e-15
DAP3	2.90433e-19	0.398132	5.25161e-15
NKTR	2.91744e-19	-1.48532	5.27531e-15
STMP1	2.94935e-19	0.328536	5.33301e-15
LSP1	3.28252e-19	0.290972	5.93545e-15
TXNL4A	3.3473e-19	0.250525	6.0526e-15
UTP4	3.42002e-19	0.631234	6.18408e-15
LAMTOR1	3.65701e-19	-0.344285	6.6126e-15
NES	3.66042e-19	1.42296	6.61877e-15
KDM2B	3.68832e-19	-1.22198	6.66922e-15
NTAN1	3.7939e-19	0.309972	6.86013e-15
TAF6	3.81954e-19	0.471944	6.9065e-15
NCK2	3.85351e-19	0.619777	6.96791e-15
ZC2HC1A	4.00946e-19	-1.78287	7.2499e-15
TTC7A	4.07567e-19	-0.686019	7.36964e-15
MEF2D	4.15306e-19	0.47587	7.50957e-15
SARNP	4.1582e-19	0.585304	7.51885e-15
FAM214A	4.52797e-19	-1.29607	8.18748e-15
A4GALT	4.61996e-19	1.73575	8.35382e-15
PLXNC1	4.65006e-19	-0.7773	8.40824e-15
ZFAND3	4.7052e-19	0.30472	8.50794e-15
L3HYPDH	4.71911e-19	-1.58471	8.5331e-15
CD48	4.72098e-19	0.404346	8.53648e-15
INSIG1	4.73036e-19	0.577519	8.55344e-15
HEMK1	4.83603e-19	-1.31698	8.74452e-15
SPG11	4.86689e-19	-0.746636	8.80031e-15
MAN1A2	4.92435e-19	-1.06246	8.9042e-15
ZCCHC24	5.05147e-19	-1.40675	9.13407e-15
TRAPPC12	5.0797e-19	-0.722983	9.18511e-15
SLC45A4	5.25038e-19	-1.30771	9.49374e-15
IL3RA	5.25761e-19	-1.25723	9.5068e-15
SLC43A2	5.36122e-19	-0.787541	9.69417e-15
MS4A4E	5.64003e-19	-4.90839	1.01983e-14
SRSF3	5.8005e-19	-0.731737	1.04885e-14
TMEM63B	5.84031e-19	0.470767	1.05604e-14
PJA1	5.98761e-19	0.510419	1.08268e-14
VPS37A	6.30705e-19	0.412803	1.14044e-14
SLC7A7	6.42913e-19	0.297108	1.16252e-14
PRKCSH	6.50383e-19	0.372898	1.17602e-14
FH	6.50545e-19	0.440966	1.17631e-14
TAX1BP1	6.63641e-19	0.311821	1.2e-14
PDE8A	6.8842e-19	0.396746	1.2448e-14
CRELD2	6.96182e-19	-1.09473	1.25884e-14
[truncated: 2,277 more rows]

## Sheet: Clust_3_3D_MDMi
	p_val	avg_log2FC	p_val_adj
BCL2A1	0	-5.2276	0
CD163L1	0	2.04155	0
GPR34	0	2.38582	0
FOLR2	0	2.86724	0
FBP1	0	-5.02297	0
STAB1	0	1.57845	0
OLFML3	0	2.95046	0
F13A1	0	2.94524	0
GAS6	0	2.4207	0
LILRB5	0	1.9698	0
MPEG1	0	2.47333	0
FCGR2B	0	2.42502	0
CCL13	0	1.76833	0
P2RY6	0	2.19816	0
PMP22	0	2.31865	0
EMB	0	2.85487	0
TLR7	0	2.34371	0
WWP1	0	1.96597	0
GFRA2	0	2.66198	0
MS4A6A	0	2.24956	0
S1PR1	0	3.03439	0
CD209	0	2.12133	0
ENPP2	0	2.75671	0
SLC40A1	0	3.45182	0
GNG2	0	3.28963	0
TFRC	0	-3.36944	0
LTA4H	0	-2.77361	0
SELENOP	0	2.64282	0
FUCA1	0	1.88371	0
MAF	0	1.5117	0
FCGRT	0	1.52341	0
CST3	0	1.52973	0
ITM2B	0	1.51443	0
CTSC	0	1.70389	0
CREG1	0	1.10264	0
NPC2	0	1.03153	0
CD74	0	1.37977	0
IGFBP4	5.7767e-307	2.15252	1.04454e-302
HRH1	8.84097e-305	2.91775	1.59862e-300
CEBPB	2.57623e-298	-2.13294	4.65833e-294
RNASE6	3.58967e-286	1.77305	6.49085e-282
RGL1	1.12015e-282	1.77742	2.02545e-278
SNX6	1.21062e-282	1.48031	2.18904e-278
FGR	3.51139e-281	-3.18575	6.34929e-277
AIF1	4.67238e-273	1.17728	8.4486e-269
C1QC	7.70698e-272	1.18338	1.39358e-267
GLIPR1	3.90305e-271	1.68367	7.05749e-267
NCF4	1.79654e-269	1.58481	3.2485e-265
AP2A2	5.66397e-268	1.37317	1.02416e-263
BLVRB	1.08264e-263	1.61907	1.95764e-259
AQP9	2.00513e-259	-5.24448	3.62568e-255
GATM	5.58937e-259	2.32281	1.01067e-254
SERPINA1	9.23605e-256	-4.39811	1.67006e-251
PDGFB	9.95294e-254	2.48577	1.79969e-249
CMKLR1	4.38684e-251	1.68134	7.93228e-247
DPP4	7.93109e-250	2.65083	1.4341e-245
CD36	4.45223e-246	1.46739	8.05052e-242
ARL4C	3.92572e-245	2.31605	7.09848e-241
QPRT	1.3447e-243	2.37936	2.43149e-239
LGMN	2.72198e-238	2.0252	4.92189e-234
SLC46A1	1.55307e-237	2.12894	2.80826e-233
WLS	4.06987e-237	1.71627	7.35913e-233
APOE	7.56464e-236	-2.71546	1.36784e-231
BHLHE41	9.51863e-233	-3.65929	1.72116e-228
SPP1	4.71409e-232	-5.77249	8.52401e-228
VIM	1.07549e-229	-0.967803	1.94469e-225
CXCL12	2.60779e-229	3.03428	4.7154e-225
CXCL5	1.17918e-227	-5.13763	2.1322e-223
FLNA	1.3482e-226	-1.51572	2.43782e-222
DHRS9	9.37443e-226	2.16257	1.69508e-221
SCAMP2	4.81834e-225	1.08113	8.71253e-221
CPVL	9.43977e-225	1.21749	1.7069e-220
PLAUR	1.10109e-224	-2.20685	1.99099e-220
MAFB	9.82053e-224	1.43835	1.77575e-219
SPN	6.56506e-223	-2.52055	1.18709e-218
PAQR5	1.57984e-222	-4.48855	2.85666e-218
SCN9A	9.24902e-222	1.52777	1.67241e-217
SLC7A8	6.52161e-221	1.83236	1.17924e-216
IQGAP2	1.20243e-218	1.28047	2.17423e-214
SLC9A9	3.76734e-218	2.31364	6.8121e-214
RNASE1	2.51355e-217	3.19999	4.54499e-213
PDGFC	3.38408e-216	1.22251	6.11909e-212
LPAR6	4.46804e-216	1.51314	8.0791e-212
MREG	6.82688e-215	-4.91529	1.23444e-210
TLR4	1.57387e-213	1.40774	2.84587e-209
DHCR24	5.0888e-213	-3.59805	9.20158e-209
FCGBP	1.00238e-210	1.50806	1.8125e-206
LYZ	8.52526e-209	-1.7853	1.54154e-204
CD44	3.85166e-208	-1.29031	6.96457e-204
MEF2C	1.38796e-206	1.9091	2.50971e-202
RGCC	3.78875e-206	-4.30066	6.85082e-202
SLCO2B1	7.14469e-205	1.09747	1.2919e-200
KLHL13	9.64201e-205	3.1777	1.74347e-200
CD200R1	3.73556e-204	2.0111	6.75464e-200
PCDH12	6.60629e-204	2.60835	1.19455e-199
C15orf48	2.12646e-203	-3.8848	3.84506e-199
ITGB2	1.67098e-202	-1.04462	3.02146e-198
SAMSN1	5.17e-202	1.31258	9.34839e-198
MS4A4A	6.18807e-202	1.50762	1.11893e-197
ADORA3	6.09723e-201	2.50302	1.1025e-196
CAPG	2.33454e-199	-0.924807	4.22132e-195
RAB3IL1	1.3644e-197	1.97459	2.4671e-193
CD163	3.87531e-197	0.853977	7.00734e-193
DEPTOR	1.16455e-196	2.55183	2.10574e-192
LACC1	2.45813e-195	1.55895	4.4448e-191
TGFBR1	1.77835e-194	1.0802	3.21562e-190
FN1	1.01838e-192	-5.69478	1.84143e-188
ALOX5AP	1.62514e-191	1.52973	2.93858e-187
QPCT	2.36269e-191	-2.47317	4.27221e-187
ITM2C	7.43007e-188	2.7007	1.34351e-183
SLC11A1	2.50053e-187	-3.52164	4.52146e-183
NR1H3	8.38937e-185	-3.92167	1.51697e-180
PTGER3	1.18465e-184	3.34783	2.14209e-180
CIITA	9.99846e-184	1.2174	1.80792e-179
SIGLEC1	1.82426e-182	1.02537	3.29863e-178
ACTN1	2.68575e-181	-1.52186	4.85636e-177
CSF1R	9.67055e-181	0.921463	1.74863e-176
MFSD1	3.01845e-180	0.790763	5.45796e-176
ZFP36L1	1.34154e-178	1.01069	2.42577e-174
STEAP3	2.34461e-178	-2.28735	4.23952e-174
FGL2	9.38932e-178	1.48086	1.69778e-173
CSF1	4.40702e-176	-5.18854	7.96877e-172
CRYL1	1.5835e-175	1.47165	2.86329e-171
TMEM106A	1.95644e-172	1.20274	3.53764e-168
KCTD12	2.58389e-172	1.04554	4.67219e-168
SRGN	7.62249e-172	-1.66652	1.3783e-167
SPARC	1.16752e-171	-3.03722	2.11111e-167
TESC	2.66771e-170	3.2465	4.82375e-166
CHI3L1	8.87868e-169	-6.45755	1.60544e-164
ATP8B4	1.0917e-168	1.47819	1.97401e-164
ITGAX	4.52171e-168	-1.64323	8.17616e-164
CSTB	3.81225e-167	-1.55394	6.89331e-163
MARCO	7.78928e-166	-5.55544	1.40846e-161
CXCL16	4.23778e-165	-1.33996	7.66275e-161
ARHGAP18	1.33863e-164	0.959178	2.42052e-160
CD52	3.72317e-164	-4.57414	6.73224e-160
FCER1A	8.04205e-164	3.65589	1.45416e-159
TGFBI	1.73731e-163	0.831376	3.1414e-159
CHST11	2.03766e-163	-1.58212	3.68449e-159
CYBRD1	4.46543e-163	1.22302	8.07439e-159
CD302	5.13141e-163	1.64879	9.27862e-159
PID1	3.4479e-162	1.64668	6.2345e-158
AP1B1	5.08286e-162	0.964407	9.19083e-158
STON2	5.10169e-162	2.04108	9.22488e-158
SLC28A3	2.84167e-161	-5.50115	5.1383e-157
ADI1	4.21272e-160	1.17005	7.61743e-156
TIMP2	5.44729e-160	0.62615	9.84979e-156
NAGK	6.33052e-160	0.895253	1.14469e-155
TGFBR2	7.38434e-160	1.00271	1.33524e-155
SOD2	1.32353e-159	-2.28421	2.39322e-155
FCGR2A	2.44289e-159	1.12524	4.41723e-155
FPR3	1.14388e-157	0.937882	2.06836e-153
PDLIM4	2.52263e-157	-4.19032	4.56142e-153
CLEC4E	8.90944e-157	-3.97434	1.61101e-152
CXCL8	1.18902e-155	-5.33563	2.14999e-151
DAB2	4.04235e-154	0.76064	7.30938e-150
RCSD1	6.21411e-154	1.65376	1.12364e-149
CSF2RA	7.20966e-154	0.933831	1.30365e-149
FOSL2	3.7267e-153	-1.80856	6.73862e-149
ANTXR2	1.7228e-152	1.41959	3.11517e-148
CMIP	2.8063e-152	1.22303	5.07434e-148
ABHD12	3.07208e-152	1.13872	5.55494e-148
NAAA	9.35886e-152	1.33484	1.69227e-147
OTULINL	1.18632e-151	1.24369	2.1451e-147
LMO2	3.84363e-151	1.21429	6.95005e-147
EGR2	3.30001e-150	-4.00267	5.96708e-146
FABP5	2.29733e-149	-2.56615	4.15404e-145
MGAT4A	8.81293e-149	1.1646	1.59355e-144
PLPP3	5.64507e-148	-2.90561	1.02074e-143
C3AR1	1.48655e-146	0.910972	2.68798e-142
HGF	4.16033e-146	2.21143	7.5227e-142
GLIPR2	1.87158e-145	-1.82382	3.38419e-141
ACO1	1.95025e-145	-1.99446	3.52645e-141
TSPAN3	1.96271e-144	-1.16318	3.54898e-140
APPL2	3.30572e-144	1.29957	5.9774e-140
MYOF	6.59629e-144	-2.01342	1.19274e-139
GPR160	1.80766e-143	3.19224	3.2686e-139
ADRB2	2.15163e-143	1.94175	3.89058e-139
DAZAP2	1.80306e-142	0.844411	3.26029e-138
DUSP3	5.18432e-142	1.09376	9.37428e-138
COL6A1	6.92207e-142	-4.6063	1.25165e-137
COL14A1	4.4718e-140	2.58151	8.08591e-136
RCBTB2	5.00765e-140	1.18394	9.05483e-136
CLEC12A	1.4354e-139	-3.88446	2.5955e-135
FGD2	3.36264e-139	1.55283	6.08032e-135
FOXRED2	8.0701e-139	1.89842	1.45924e-134
LTC4S	4.06605e-138	2.37821	7.35224e-134
SGK1	2.0128e-136	-1.71296	3.63955e-132
TMEM176A	2.32025e-136	1.09861	4.19548e-132
TMEM176B	2.42643e-136	0.777464	4.38746e-132
COLEC12	3.70741e-136	0.90938	6.70374e-132
SDC3	4.44669e-135	1.34225	8.04051e-131
ITGA9	4.1465e-134	2.42223	7.49771e-130
APMAP	1.57595e-133	1.01664	2.84963e-129
GIMAP7	1.84036e-133	1.93041	3.32774e-129
LY86	3.23496e-133	0.898881	5.84945e-129
TBC1D14	5.37906e-133	0.99275	9.72642e-129
IL2RG	5.73094e-133	-3.02822	1.03627e-128
SGMS1	7.27061e-133	1.25946	1.31467e-128
TNFSF13	2.06371e-132	0.790336	3.73161e-128
ZFP36L2	4.17988e-132	0.804782	7.55805e-128
FTH1	4.48029e-132	-1.07944	8.10125e-128
EGFL7	8.02388e-132	2.36175	1.45088e-127
CLLU1OS	8.19612e-132	-6.59847	1.48202e-127
RAP2A	3.22887e-130	0.799036	5.83844e-126
TREM1	4.94261e-130	-4.16679	8.93723e-126
PECAM1	1.58345e-129	0.898134	2.8632e-125
CDA	7.11695e-129	-1.9855	1.28689e-124
DPYSL2	7.78392e-129	0.66334	1.40749e-124
DNMT1	1.92485e-127	1.20606	3.48051e-123
CAMP	4.77442e-127	-4.86804	8.6331e-123
PDPN	3.90946e-126	-2.45757	7.06909e-122
BHLHE40	6.72338e-125	-1.76204	1.21572e-120
FZD2	1.95455e-124	1.89488	3.53422e-120
NREP	3.18925e-124	2.07015	5.7668e-120
GM2A	3.44493e-124	-1.52352	6.22912e-120
HK2	6.03226e-124	-2.06215	1.09075e-119
SPTAN1	6.41428e-124	-1.49677	1.15983e-119
BLNK	8.8528e-124	1.62081	1.60076e-119
C1QA	9.45145e-124	0.666983	1.70901e-119
CFH	1.76847e-123	2.23044	3.19774e-119
PARP8	5.10379e-123	1.36208	9.22866e-119
BCL6	5.16573e-123	-2.06996	9.34068e-119
RGS18	7.56691e-123	1.96159	1.36825e-118
SELPLG	1.63712e-122	1.08001	2.96024e-118
METTL27	3.42369e-122	3.12589	6.19071e-118
PHLDA3	2.63328e-121	-3.35643	4.7615e-117
CAMK1	3.55353e-121	0.980011	6.4255e-117
NCS1	2.27305e-120	-3.33615	4.11013e-116
SMAD3	2.31933e-120	2.32479	4.19381e-116
GSN	2.51059e-119	-1.30285	4.53965e-115
GSTO1	5.51661e-119	-1.07339	9.97514e-115
APOL4	1.35957e-118	1.77782	2.45838e-114
COL6A2	2.07446e-118	-4.9249	3.75103e-114
EMP2	3.09482e-118	1.90477	5.59605e-114
RHOBTB1	2.10362e-116	1.75025	3.80376e-112
SCAMP5	3.18869e-116	2.87163	5.7658e-112
RASSF2	9.28042e-116	1.00251	1.67809e-111
BCAT1	1.09199e-115	-1.02288	1.97453e-111
DCSTAMP	9.10527e-115	-4.49307	1.64642e-110
ENTPD1	9.25244e-115	1.28796	1.67303e-110
LIMK1	1.30042e-114	-1.47118	2.35142e-110
TNNT1	1.68368e-114	-2.43296	3.04443e-110
ST14	2.6249e-114	-2.44914	4.74635e-110
GAS7	3.39054e-113	0.896716	6.13078e-109
TPP1	7.70733e-113	0.66119	1.39364e-108
HMOX1	5.13768e-112	1.10242	9.28995e-108
TNFRSF1A	6.57941e-112	0.736286	1.18969e-107
COBLL1	1.61058e-111	2.29775	2.91224e-107
FDX1	6.92497e-111	-2.33021	1.25217e-106
SLC20A1	3.64997e-110	-2.11333	6.59988e-106
ABHD3	4.67703e-110	1.3376	8.45701e-106
TBC1D15	9.12844e-110	1.00423	1.6506e-105
SH3BGRL3	1.88101e-109	-0.961109	3.40124e-105
IGFLR1	2.18124e-109	1.05889	3.94412e-105
NDUFB9	2.28689e-109	-1.26448	4.13515e-105
TNS3	2.40395e-109	-1.34208	4.34682e-105
GCNT1	2.41576e-109	1.74708	4.36818e-105
ST6GAL1	2.66688e-109	1.50862	4.82225e-105
SLC29A1	3.77434e-109	-1.95648	6.82476e-105
ANPEP	8.20754e-109	-1.97601	1.48409e-104
AIG1	8.62202e-109	2.32764	1.55903e-104
STMN1	2.88888e-108	1.48625	5.22367e-104
NPC1	3.88798e-107	-1.42916	7.03025e-103
RNF130	7.38621e-107	0.590443	1.33557e-102
CD180	8.21734e-107	2.53275	1.48586e-102
CORO1C	8.34051e-107	-0.884771	1.50813e-102
PITHD1	1.06873e-106	1.03454	1.93249e-102
WARS	2.33661e-106	-1.59664	4.22506e-102
IL13RA1	9.86952e-106	0.92598	1.78461e-101
ARHGDIB	2.95902e-105	0.677642	5.3505e-101
MILR1	3.2096e-105	1.38361	5.8036e-101
G0S2	4.08849e-105	-6.03657	7.3928e-101
TSPAN15	6.86666e-105	1.9322	1.24163e-100
PTGS1	1.34532e-104	1.11134	2.4326e-100
CYP27A1	1.37742e-104	-2.17917	2.49064e-100
CRTAP	1.60852e-104	0.620106	2.90853e-100
TDRD3	1.79876e-104	-1.47481	3.25251e-100
KCNN4	5.41408e-104	-2.31825	9.78974e-100
IFI16	7.26882e-104	0.799981	1.31435e-99
OSTF1	8.07138e-104	0.677416	1.45947e-99
SLC46A3	1.02712e-103	1.19931	1.85723e-99
TMEM173	1.36185e-103	1.20805	2.4625e-99
RNASET2	3.83665e-103	1.20287	6.93743e-99
CELSR1	7.68553e-103	-2.72016	1.3897e-98
ADA2	7.77633e-103	0.58185	1.40612e-98
MARCKS	3.30741e-102	0.670787	5.98046e-98
CD9	4.28231e-102	-1.07887	7.74328e-98
CEBPD	1.45278e-101	1.22896	2.62691e-97
HACD4	2.91185e-101	1.15704	5.2652e-97
BLVRA	5.30721e-101	0.971308	9.5965e-97
CFD	9.80958e-101	0.983959	1.77377e-96
THEMIS2	1.10458e-100	-1.24748	1.99729e-96
GSTP1	1.7591e-100	0.735353	3.1808e-96
LY6E	2.08684e-100	-1.3662	3.77343e-96
SCD	2.44581e-100	-1.26704	4.42251e-96
ID3	4.51039e-100	1.43043	8.15568e-96
S1PR2	7.10297e-99	1.36789	1.28436e-94
TXNIP	8.93713e-99	-1.29084	1.61601e-94
MTSS1	1.31348e-98	1.49014	2.37504e-94
CD93	1.44155e-98	1.61599	2.6066e-94
ITPR2	3.23916e-98	0.74243	5.85705e-94
DEF6	4.68863e-98	1.32393	8.47798e-94
CLEC5A	7.01526e-98	-2.32877	1.2685e-93
EPHX1	1.48076e-97	0.914575	2.67752e-93
AMDHD2	1.60665e-97	1.12927	2.90515e-93
PBLD	2.15511e-97	2.02858	3.89687e-93
ACOT7	2.32551e-97	-3.92457	4.20499e-93
LGI2	7.1883e-97	1.56629	1.29979e-92
DIP2B	8.99928e-97	1.10232	1.62725e-92
KDM7A	1.64375e-96	1.03607	2.97222e-92
ZNF385A	2.0377e-96	-0.910081	3.68457e-92
CHID1	2.1135e-95	0.946506	3.82163e-91
KIRREL1	2.30015e-95	2.5765	4.15913e-91
CXCL3	2.83267e-95	-2.70295	5.12204e-91
TMIGD3	3.25755e-95	2.49288	5.89031e-91
P2RX7	4.9776e-95	-1.21277	9.00049e-91
ALK	6.93315e-95	1.89653	1.25365e-90
ACADVL	1.30893e-94	-0.914232	2.3668e-90
A2M	1.54423e-94	0.794114	2.79227e-90
MT2A	5.59837e-94	-2.74997	1.0123e-89
SLC9A1	7.95888e-94	-1.84757	1.43912e-89
ANKH	8.53732e-94	1.19972	1.54372e-89
TENT2	1.31954e-93	0.820722	2.38599e-89
SRC	2.94923e-93	-1.37619	5.33281e-89
FAM241A	3.13056e-93	1.568	5.66068e-89
ARRDC4	4.25563e-93	-2.36533	7.69503e-89
RASGRP4	4.71019e-93	1.56624	8.51697e-89
ZCCHC2	5.27826e-93	-1.96931	9.54415e-89
ALAS1	7.51638e-93	-1.51031	1.35911e-88
SVIL	8.19447e-93	1.14358	1.48172e-88
SCN1B	1.52531e-92	1.56033	2.75806e-88
ZFYVE16	1.75816e-92	-1.2112	3.17911e-88
GPR183	1.78461e-92	1.04059	3.22694e-88
CTTNBP2	2.10565e-92	2.42441	3.80744e-88
DCAF12	2.50148e-92	1.05694	4.52317e-88
MYO5A	4.26452e-92	1.03389	7.7111e-88
SLC48A1	5.48788e-92	1.31141	9.92318e-88
ABCC5	5.69951e-92	1.03287	1.03059e-87
APOC1	3.55891e-91	-3.61951	6.43523e-87
DENND11	4.33462e-91	0.825259	7.83785e-87
ARPIN	7.18033e-91	0.852654	1.29835e-86
ATP6V1H	7.68935e-91	-1.22702	1.39039e-86
EPS15	1.78212e-90	0.971483	3.22243e-86
SLC31A2	2.48552e-90	-1.44261	4.49431e-86
EMP1	2.58901e-90	-1.24854	4.68145e-86
NPL	3.6407e-90	0.735081	6.58311e-86
CDCP1	4.32226e-90	1.55991	7.81551e-86
RIN2	4.43352e-90	0.877115	8.01669e-86
JAKMIP2	5.71075e-90	-3.33053	1.03262e-85
MTHFD2	5.9139e-90	-1.08209	1.06935e-85
TMEM86A	1.13124e-89	1.25732	2.04551e-85
MAPK12	1.13847e-89	1.84032	2.05859e-85
TMEM38B	2.69845e-89	-1.84867	4.87933e-85
CPED1	2.90498e-89	0.879261	5.25278e-85
LITAF	3.31189e-89	-0.685163	5.98856e-85
MMP9	3.5424e-89	-2.57975	6.40536e-85
HPGD	4.22445e-89	-5.08875	7.63865e-85
HPS1	6.2117e-89	0.923438	1.1232e-84
PPP1R21	7.29168e-89	1.24608	1.31848e-84
CMTM3	7.45187e-89	0.601308	1.34745e-84
BIN2	8.48542e-89	0.980591	1.53433e-84
RILPL2	2.05142e-88	-1.75202	3.70937e-84
CA2	2.10704e-88	-2.48492	3.80995e-84
NOTCH3	3.62275e-88	-3.55062	6.55065e-84
GNPDA1	4.47388e-88	1.37599	8.08968e-84
HBEGF	5.00615e-88	-3.88529	9.05212e-84
ME1	7.45077e-88	0.626593	1.34725e-83
PFKP	8.34509e-88	-2.40556	1.50896e-83
GPRC5B	9.31564e-88	2.17651	1.68445e-83
DAP	2.20088e-87	0.846578	3.97963e-83
MCEMP1	2.7806e-87	-4.33297	5.02789e-83
SLC9A7	6.86562e-87	-1.93056	1.24144e-82
SEL1L3	7.06331e-87	-2.13892	1.27719e-82
IGF1	1.67111e-86	3.05678	3.02171e-82
SLA	2.17619e-86	0.905912	3.93499e-82
SLC29A3	3.89623e-86	-1.81825	7.04516e-82
TSC22D1	3.95612e-86	-2.99186	7.15346e-82
DNM1	4.19078e-86	1.4287	7.57776e-82
AVPI1	1.24455e-85	-1.86999	2.2504e-81
ATRN	2.05639e-85	0.982958	3.71837e-81
HEXA	2.17319e-85	0.696076	3.92956e-81
TMSB10	6.30391e-85	-0.571433	1.13987e-80
VDR	8.74454e-85	-1.71146	1.58119e-80
CD274	1.91919e-84	-1.72462	3.47028e-80
NAGA	3.25131e-84	0.884301	5.87902e-80
FAIM2	3.63773e-84	-5.24193	6.57775e-80
LSP1	3.94196e-84	-1.33685	7.12785e-80
UBE2J1	5.10729e-84	-1.09317	9.235e-80
PAQR7	5.81358e-84	2.23158	1.05121e-79
MGST1	6.01691e-84	-2.94205	1.08798e-79
S100A11	9.51334e-84	-0.521195	1.7202e-79
MATK	1.00025e-83	-2.16433	1.80865e-79
IFITM3	1.1514e-83	1.1649	2.08195e-79
RAMP1	2.9575e-83	2.52296	5.34775e-79
TBC1D2	3.18649e-83	-1.58572	5.76181e-79
MPPED2	3.21362e-83	2.18485	5.81087e-79
HIPK2	7.85012e-83	-1.66393	1.41946e-78
EIF4A1	1.56917e-82	-0.662352	2.83738e-78
FAM174B	2.22998e-82	1.94331	4.03226e-78
IRF4	2.96578e-82	1.15787	5.36273e-78
VAC14	4.30372e-81	-1.13158	7.78199e-77
C1QB	9.78206e-81	0.54176	1.76879e-76
RAB13	1.08605e-80	-0.862632	1.96379e-76
ANXA11	2.01693e-80	-0.596872	3.64701e-76
CLTA	2.1002e-80	0.839587	3.79759e-76
SWAP70	2.41477e-80	0.805634	4.36639e-76
ZDHHC2	3.7895e-80	1.08521	6.85218e-76
ITGAL	4.68987e-80	-1.3101	8.48023e-76
LRMP	6.52797e-80	1.66208	1.18039e-75
SEMA3C	1.37491e-79	-3.38877	2.4861e-75
GIMAP5	2.57141e-79	1.93632	4.64962e-75
CD82	4.25932e-79	-1.53722	7.70171e-75
TMEM45B	4.81425e-79	1.11259	8.70513e-75
MPP1	4.99774e-79	0.690849	9.03692e-75
QKI	5.81827e-79	0.598194	1.05206e-74
GPR141	6.47843e-79	1.15558	1.17143e-74
CD83	6.60472e-79	-1.68034	1.19427e-74
S100A4	6.89674e-79	0.532396	1.24707e-74
SARDH	1.31355e-78	-4.47698	2.37516e-74
RAP2B	2.66027e-78	0.686505	4.8103e-74
PRKACB	2.88584e-78	1.17046	5.21818e-74
GGA2	5.28655e-78	0.760237	9.55914e-74
DOCK2	7.097e-78	0.634015	1.28328e-73
IL3RA	7.48705e-78	-2.41072	1.35381e-73
SLC16A3	8.00979e-78	-1.16741	1.44833e-73
CXCL2	2.04202e-77	-1.7414	3.69239e-73
ZNRF2	2.97275e-77	0.878437	5.37533e-73
ATG4C	3.61804e-77	1.0648	6.54213e-73
DBI	3.68375e-77	-1.16473	6.66096e-73
MS4A4E	6.4191e-77	1.66903	1.1607e-72
GLMP	8.78707e-77	1.15948	1.58888e-72
USP12	9.79593e-77	-1.57298	1.7713e-72
SLC5A3	1.29562e-76	-1.96628	2.34274e-72
FGD5	2.22573e-76	-2.55757	4.02457e-72
GPC4	3.11424e-76	-4.11138	5.63116e-72
SLC30A4	1.36333e-75	2.14921	2.46517e-71
SDCBP	2.36215e-75	0.488966	4.27125e-71
HK3	2.40561e-75	-1.81134	4.34982e-71
SDC4	3.22024e-75	-1.60006	5.82284e-71
EML4	3.42674e-75	-1.30292	6.19623e-71
CORO1A	3.72227e-75	1.10329	6.73061e-71
TNFSF12	1.51587e-74	0.766027	2.741e-70
GIMAP8	1.62799e-74	1.62165	2.94373e-70
OGFRL1	1.72108e-74	0.922279	3.11205e-70
ARAP1	1.78478e-74	-0.759492	3.22724e-70
ZNF704	2.63337e-74	1.70432	4.76166e-70
CNIH3	3.29516e-74	-4.34249	5.9583e-70
CCDC149	6.71875e-74	1.22833	1.21488e-69
SPINT2	9.64705e-74	0.589704	1.74438e-69
RCN3	1.13056e-73	1.07187	2.04427e-69
TMEM144	1.42907e-73	1.43392	2.58405e-69
HECTD2	1.54577e-73	1.72755	2.79506e-69
MITF	2.01043e-73	-0.983047	3.63527e-69
OLFML2B	2.33146e-73	0.954928	4.21574e-69
ITPR1	2.50063e-73	-1.67378	4.52163e-69
NRN1	4.46474e-73	-4.6694	8.07315e-69
LY96	2.74397e-72	0.684807	4.96165e-68
FTL	4.53012e-72	0.352817	8.19136e-68
EMILIN2	6.25895e-72	0.47783	1.13174e-67
SH3PXD2B	8.48123e-72	-1.36515	1.53358e-67
SLC39A11	1.05364e-71	-1.35813	1.90519e-67
ZBTB7C	1.54486e-71	-4.04624	2.79342e-67
COL23A1	4.01277e-71	2.41883	7.25589e-67
CRHBP	8.81932e-71	2.69297	1.59471e-66
CHIT1	1.04195e-70	-5.6098	1.88405e-66
ADAP2	1.63416e-70	1.01126	2.95488e-66
CAVIN1	1.96413e-70	-3.48397	3.55154e-66
MS4A7	2.15445e-70	0.429177	3.89567e-66
AK4	2.72664e-70	-3.51986	4.93031e-66
NLRP3	3.26513e-70	1.65915	5.904e-66
APP	4.23707e-70	-0.676769	7.66146e-66
SPTLC3	6.58274e-70	1.92315	1.19029e-65
RNF125	6.66623e-70	1.57363	1.20539e-65
TPM1	8.70225e-70	1.7478	1.57354e-65
PIM1	1.10476e-69	-1.3583	1.99763e-65
REPS2	1.75689e-69	1.98611	3.17681e-65
WAS	1.89776e-69	0.908291	3.43154e-65
ARHGAP4	2.26803e-69	0.707456	4.10106e-65
CCL14	4.20698e-69	2.9943	7.60706e-65
GDE1	5.43387e-69	0.569908	9.82552e-65
CCL3	5.9867e-69	-2.40964	1.08252e-64
TNKS1BP1	6.15934e-69	-2.47434	1.11373e-64
FLT1	1.0096e-68	-5.84537	1.82557e-64
IL1RN	1.06561e-68	-4.06883	1.92684e-64
CP	1.1607e-68	-5.59046	2.09878e-64
CCR6	1.79493e-68	2.21631	3.2456e-64
TCF7L2	1.91294e-68	-2.51867	3.45897e-64
SH3BP5	1.9404e-68	-1.07074	3.50862e-64
RAB32	2.83711e-68	0.661311	5.13007e-64
ACPP	2.85361e-68	2.59969	5.15989e-64
BCAP31	3.01363e-68	-0.626808	5.44925e-64
ATP6V1A	3.26807e-68	-0.68936	5.90932e-64
SNTB1	3.51359e-68	-1.18606	6.35327e-64
LRRC4	3.62879e-68	3.04502	6.56158e-64
KYNU	4.56604e-68	-1.34552	8.25631e-64
UNC93B1	5.55172e-68	0.617392	1.00386e-63
SOCS2	6.63249e-68	1.21041	1.19929e-63
CCL5	7.13844e-68	-5.24385	1.29077e-63
DMD	9.51511e-68	2.28918	1.72052e-63
ABHD2	1.64204e-67	-1.06122	2.96913e-63
MTHFS	2.05078e-67	-2.3563	3.70822e-63
SLC16A7	2.06839e-67	1.93202	3.74006e-63
PRR5L	2.08337e-67	1.78982	3.76716e-63
ANKRD12	2.47578e-67	0.817226	4.4767e-63
CRYBB1	2.71285e-67	2.36852	4.90537e-63
NISCH	3.00198e-67	1.0459	5.42818e-63
C2	3.22289e-67	1.32247	5.82763e-63
ST8SIA4	3.8595e-67	1.06354	6.97875e-63
FCER1G	4.60254e-67	0.422471	8.32231e-63
NCF2	4.82555e-67	-0.546761	8.72556e-63
GAL3ST4	4.94932e-67	1.78547	8.94935e-63
SLC36A1	6.03767e-67	0.842901	1.09173e-62
GBP2	6.7021e-67	-1.59492	1.21187e-62
NMRK1	6.9525e-67	1.36638	1.25715e-62
IGF2R	7.60547e-67	-1.03108	1.37522e-62
PRDM1	1.0361e-66	1.26789	1.87347e-62
LILRB2	1.18311e-66	0.739276	2.1393e-62
B4GALT5	1.35378e-66	-1.65345	2.44791e-62
PDLIM7	2.38929e-66	-2.10228	4.32032e-62
NFKBIA	2.8459e-66	-0.965162	5.14595e-62
SH3KBP1	2.85599e-66	0.906181	5.1642e-62
CNRIP1	3.678e-66	0.948314	6.65056e-62
PTPN1	5.52349e-66	-1.17482	9.98757e-62
CYTH4	5.67272e-66	0.797701	1.02574e-61
SNX10	5.90583e-66	-1.2183	1.06789e-61
SLC26A11	6.82973e-66	-1.61138	1.23495e-61
PCGF2	7.01581e-66	-3.66642	1.2686e-61
LRP12	8.09614e-66	-1.63924	1.46394e-61
STARD13	8.66811e-66	1.12831	1.56737e-61
CYP2U1	9.43495e-66	2.23664	1.70603e-61
CTSA	1.02009e-65	0.508551	1.84453e-61
ITGA5	1.50287e-65	-1.24449	2.71749e-61
CNIH4	1.534e-65	-1.60842	2.77379e-61
MKNK1	1.57784e-65	0.804692	2.85305e-61
SULT1C2	1.63969e-65	-3.64468	2.9649e-61
MVB12B	1.93558e-65	1.45204	3.49992e-61
SERPINE1	2.18881e-65	-5.48447	3.95782e-61
PALM2-AKAP2	2.28908e-65	-3.66847	4.13912e-61
TCIRG1	2.41506e-65	-0.95442	4.36691e-61
MGST2	2.87408e-65	1.08062	5.19692e-61
ENTHD1	3.21572e-65	-6.28566	5.81466e-61
CTSZ	5.39673e-65	0.599635	9.75837e-61
SLC1A3	6.70654e-65	-1.66724	1.21268e-60
SPSB1	8.16922e-65	-3.64885	1.47716e-60
CTDSP1	8.30807e-65	0.767231	1.50226e-60
ABRACL	2.00023e-64	1.01769	3.61681e-60
PDE4D	2.11511e-64	1.66089	3.82454e-60
IDH2	2.63355e-64	0.769716	4.76198e-60
ADAM9	2.94016e-64	0.644172	5.31639e-60
ABR	5.19057e-64	-0.675101	9.3856e-60
CDKN2B	7.19978e-64	-2.43644	1.30187e-59
SLC31A1	9.99398e-64	-0.818679	1.80711e-59
PTPN12	1.03433e-63	-0.852325	1.87027e-59
CRIM1	1.50008e-63	-1.83056	2.71245e-59
SSR3	1.66829e-63	0.691215	3.01659e-59
RIPK2	1.81898e-63	-1.48043	3.28907e-59
FCGR1A	2.56245e-63	-1.9245	4.63342e-59
PTBP3	2.85842e-63	0.599968	5.1686e-59
SESN3	2.90344e-63	1.19295	5.25e-59
STK38L	4.59913e-63	1.06658	8.31614e-59
FXYD2	5.84017e-63	-3.29522	1.05602e-58
KCNMB4	5.85309e-63	3.10154	1.05836e-58
SOCS3	1.70453e-62	-2.19512	3.08213e-58
FZD1	1.73045e-62	1.42487	3.12901e-58
GPBAR1	1.89193e-62	2.27165	3.42099e-58
DBNDD2	2.35319e-62	0.90217	4.25504e-58
LILRB4	2.37414e-62	-2.37675	4.29292e-58
PLK3	4.19583e-62	-2.36379	7.5869e-58
NLRC4	6.41462e-62	-1.53979	1.15989e-57
RHBDD2	9.44762e-62	-1.27257	1.70832e-57
INHBA	9.9858e-62	-5.83233	1.80563e-57
ELMO1	1.6071e-61	0.883283	2.90596e-57
ITGB1BP1	1.84496e-61	-1.30157	3.33605e-57
GASK1A	2.23445e-61	1.70075	4.04033e-57
TDRKH	4.35008e-61	1.3898	7.86582e-57
ADAM8	5.28567e-61	-1.87345	9.55755e-57
S100A6	5.93861e-61	-0.490234	1.07382e-56
FMNL2	6.46825e-61	-1.00842	1.16959e-56
HSPA6	7.15957e-61	0.93442	1.29459e-56
ADGRE1	8.79521e-61	2.57586	1.59035e-56
TLR5	9.07967e-61	1.43982	1.64179e-56
CXCL1	9.93591e-61	-3.56615	1.79661e-56
CYB5A	1.00197e-60	-1.30354	1.81177e-56
CCDC136	1.03489e-60	2.32277	1.87129e-56
TGFB2	1.50288e-60	2.70138	2.71752e-56
B4GALT1	1.53626e-60	0.816722	2.77786e-56
KLHL6	1.65583e-60	-1.29329	2.99407e-56
MMP12	2.26133e-60	-5.47599	4.08894e-56
ITGAV	3.88738e-60	0.826966	7.02917e-56
FAM49B	4.60439e-60	0.793968	8.32566e-56
PGA5	1.54329e-59	2.5937	2.79058e-55
WDFY2	1.94989e-59	0.933414	3.52579e-55
FYB1	2.91806e-59	0.666479	5.27644e-55
RPP25	3.15707e-59	1.16718	5.70862e-55
RALA	3.31486e-59	-1.08222	5.99393e-55
MCOLN1	3.38541e-59	0.784643	6.12149e-55
ASAP2	6.39716e-59	-3.76374	1.15673e-54
RAC2	7.77864e-59	-1.03995	1.40653e-54
MAMDC2	9.45997e-59	2.41364	1.71055e-54
JUNB	9.73723e-59	-0.956871	1.76069e-54
SNX8	1.38411e-58	0.598027	2.50275e-54
BST2	1.41249e-58	0.520893	2.55407e-54
SNX29	1.66503e-58	0.990352	3.01071e-54
PREX1	2.04813e-58	0.75552	3.70343e-54
KMO	2.11093e-58	-1.96348	3.81699e-54
ITGB3	3.21919e-58	-2.52598	5.82094e-54
SUSD1	5.16618e-58	1.09212	9.34148e-54
SLC7A11	5.25181e-58	-1.28656	9.49632e-54
SLC6A6	9.14452e-58	-0.929465	1.65351e-53
ADCY7	1.01027e-57	0.690841	1.82676e-53
SLAMF8	1.13378e-57	-0.69698	2.0501e-53
CNPY3	1.16499e-57	0.553711	2.10654e-53
TRPM2	1.4606e-57	0.813246	2.64106e-53
SLC8A1	1.85166e-57	0.758331	3.34818e-53
SLC45A4	2.65689e-57	1.06271	4.80418e-53
PRSS36	2.96626e-57	1.51641	5.36359e-53
LUC7L3	3.95181e-57	0.611665	7.14567e-53
NCOA4	4.34661e-57	0.579179	7.85953e-53
TNFAIP2	4.95546e-57	0.328256	8.96047e-53
ALOX15B	6.61647e-57	-3.45909	1.19639e-52
SQOR	6.83404e-57	-0.859072	1.23573e-52
FES	7.19328e-57	0.937612	1.30069e-52
ARHGEF40	7.91029e-57	0.813911	1.43034e-52
TYROBP	8.52336e-57	0.350675	1.54119e-52
FLI1	8.9651e-57	0.796281	1.62107e-52
APAF1	1.82618e-56	0.931	3.3021e-52
ZFHX3	3.09056e-56	0.719581	5.58835e-52
DENND4C	3.28783e-56	-0.899444	5.94505e-52
ZNF185	3.42751e-56	1.92235	6.19762e-52
TTYH3	3.75271e-56	0.466475	6.78564e-52
PCSK6	5.86873e-56	-2.15596	1.06118e-51
CMTM8	6.07189e-56	1.66681	1.09792e-51
ADHFE1	1.10933e-55	1.72404	2.0059e-51
CEMIP2	1.59963e-55	1.21081	2.89246e-51
IER3	2.09767e-55	0.901669	3.79301e-51
RAPH1	2.39807e-55	0.922952	4.33619e-51
P3H2	2.67679e-55	1.43263	4.84017e-51
B2M	3.04183e-55	0.269459	5.50024e-51
CHMP3	3.15652e-55	0.79216	5.70763e-51
JAML	3.56753e-55	-0.912661	6.4508e-51
PRKAR2B	6.42731e-55	1.27035	1.16219e-50
PTPN7	1.04347e-54	-2.75879	1.88681e-50
STT3A	1.28973e-54	0.607917	2.33209e-50
PGBD5	1.39367e-54	-2.97007	2.52003e-50
PKM	1.42618e-54	-0.60127	2.57882e-50
TPCN1	1.82652e-54	1.14003	3.30272e-50
CHST15	1.92658e-54	-2.35406	3.48365e-50
EEPD1	3.29826e-54	1.01439	5.96391e-50
PTTG1IP	3.45275e-54	0.571462	6.24327e-50
MAP7	6.26048e-54	1.75137	1.13202e-49
MAPRE3	7.56381e-54	-1.17284	1.36769e-49
ADCY3	7.83228e-54	-1.71141	1.41623e-49
SLC43A3	8.44255e-54	-0.833445	1.52658e-49
ATP13A3	9.1987e-54	-1.08658	1.66331e-49
CH25H	1.13939e-53	0.8411	2.06025e-49
APLP2	1.23945e-53	-0.539031	2.24117e-49
CDKN2A	1.26036e-53	-3.04238	2.27899e-49
RGS19	1.75373e-53	0.799676	3.1711e-49
ARSB	5.25547e-53	0.690467	9.50293e-49
METTL7A	8.41812e-53	0.997837	1.52216e-48
FMN1	1.18037e-52	0.68174	2.13435e-48
CD320	1.51787e-52	2.19926	2.74461e-48
CTSK	2.1464e-52	-3.30439	3.88112e-48
SHMT1	2.35001e-52	1.33791	4.2493e-48
H1F0	2.91321e-52	0.826274	5.26767e-48
ERCC1	3.14966e-52	0.902407	5.69522e-48
GPD2	3.66473e-52	-1.13315	6.62657e-48
FUCA2	3.72504e-52	0.642083	6.73561e-48
MYD88	3.82338e-52	-0.93595	6.91343e-48
CR1	3.93499e-52	0.583347	7.11525e-48
TPST2	3.97127e-52	1.01077	7.18086e-48
IDH1	4.7604e-52	0.518258	8.60775e-48
RGS14	5.49043e-52	1.44224	9.92779e-48
PSMA7	5.99439e-52	-0.904056	1.08391e-47
VASH1	6.00931e-52	-1.05016	1.0866e-47
TBL1X	6.76772e-52	1.22111	1.22374e-47
PLIN2	1.04768e-51	-2.5796	1.89442e-47
HCST	1.32877e-51	-1.07183	2.40268e-47
CD33	1.65759e-51	1.09803	2.99725e-47
ZEB2	3.86293e-51	0.281642	6.98496e-47
RASAL2	4.99535e-51	-1.62765	9.03259e-47
CHST13	5.06952e-51	1.5292	9.1667e-47
TMEM37	5.29239e-51	0.632573	9.56969e-47
PHTF2	5.93714e-51	0.973485	1.07355e-46
FCGR1B	6.94692e-51	-1.94747	1.25614e-46
RALGPS2	7.28033e-51	1.77355	1.31643e-46
TBC1D1	8.1345e-51	-2.14592	1.47088e-46
PPBP	1.07136e-50	-5.00114	1.93724e-46
SLC35F6	1.65638e-50	0.623035	2.99506e-46
TMEM33	1.79779e-50	-0.695627	3.25077e-46
GNAI2	1.81291e-50	0.485213	3.27811e-46
ANXA2	2.60436e-50	-0.411737	4.7092e-46
PLBD2	4.70131e-50	0.683952	8.50091e-46
ZNF316	5.83006e-50	-1.70509	1.05419e-45
SNX1	5.98609e-50	0.461014	1.0824e-45
TSKU	6.36723e-50	-2.14971	1.15132e-45
CD14	7.20481e-50	0.268434	1.30277e-45
STEAP4	8.12727e-50	3.57043	1.46957e-45
C1orf122	1.04211e-49	-1.17954	1.88435e-45
ADGRE2	1.09246e-49	-2.9405	1.97538e-45
TSPAN4	1.10237e-49	0.611769	1.9933e-45
OS9	1.36168e-49	0.440707	2.46218e-45
JUN	1.40863e-49	-0.960013	2.54709e-45
PPP1R9B	2.19525e-49	0.4602	3.96945e-45
TM6SF1	2.20174e-49	0.682599	3.98118e-45
SLC39A10	2.75149e-49	1.34287	4.97524e-45
SPRED1	2.77432e-49	0.594964	5.01653e-45
UPP1	3.01971e-49	-1.03038	5.46025e-45
SECTM1	3.23957e-49	1.56703	5.85779e-45
PELI1	3.27818e-49	1.15182	5.9276e-45
VPS35L	5.70059e-49	0.700297	1.03078e-44
SOX4	5.9305e-49	-2.37159	1.07235e-44
GDF15	6.04137e-49	-2.79528	1.0924e-44
TMOD2	6.72051e-49	1.06976	1.2152e-44
ACP2	6.78824e-49	-1.04922	1.22745e-44
GPCPD1	7.21689e-49	-1.22368	1.30496e-44
CLIC2	9.19579e-49	0.853179	1.66278e-44
PIK3R1	1.03173e-48	0.7816	1.86557e-44
EVA1B	1.03921e-48	1.10003	1.87909e-44
VIPR1	1.19333e-48	3.91078	2.15778e-44
RHOQ	1.21325e-48	-0.721822	2.19381e-44
FAIM	1.2294e-48	-2.43783	2.22299e-44
RERE	1.23497e-48	0.667118	2.23308e-44
ATP1B1	1.40486e-48	1.03315	2.54027e-44
NUCB2	1.61221e-48	0.912179	2.9152e-44
GLUL	1.6486e-48	-0.628497	2.98101e-44
ALDH1A1	1.87693e-48	0.790496	3.39387e-44
S100A8	2.12132e-48	-5.12411	3.83577e-44
ARHGAP1	2.9126e-48	0.653524	5.26657e-44
TTC39B	3.50027e-48	-2.4463	6.32919e-44
SLC18B1	6.36335e-48	1.05075	1.15062e-43
ACAT2	7.11465e-48	-1.72536	1.28647e-43
CDC42EP3	7.90599e-48	-1.38283	1.42956e-43
DIPK2A	8.13295e-48	1.21152	1.4706e-43
SLC66A3	9.49631e-48	0.771069	1.71712e-43
GCLM	1.13813e-47	1.10533	2.05798e-43
CYSTM1	2.49461e-47	-1.12215	4.51076e-43
RAB27A	2.51484e-47	-1.12573	4.54733e-43
SSBP2	3.00048e-47	1.47375	5.42547e-43
ABHD5	3.04918e-47	-1.71757	5.51353e-43
CD48	3.20676e-47	-1.26583	5.79847e-43
GPR155	3.57325e-47	1.09483	6.46115e-43
TNC	3.76066e-47	-6.99078	6.80003e-43
HIST1H1C	3.94466e-47	0.609937	7.13273e-43
G6PD	4.31991e-47	-0.961547	7.81126e-43
SLAMF7	4.62193e-47	-4.15906	8.35738e-43
CDK14	6.86565e-47	-1.65901	1.24145e-42
CD99	7.78726e-47	0.378719	1.40809e-42
CTTN	8.04422e-47	-4.962	1.45456e-42
CPM	1.11128e-46	-1.0026	2.00942e-42
DIXDC1	1.4195e-46	-4.30098	2.56674e-42
CRIP1	1.56326e-46	-1.46616	2.82669e-42
ACSL1	1.84642e-46	-0.853603	3.33869e-42
CLEC4D	2.49992e-46	-4.66627	4.52036e-42
ADA	2.96805e-46	1.43605	5.36683e-42
RENBP	4.72e-46	0.758402	8.53471e-42
NAB2	5.21344e-46	-1.21785	9.42694e-42
CD28	5.22315e-46	3.34285	9.4445e-42
MAP4K1	6.4342e-46	2.12591	1.16343e-41
ARHGEF3	7.79116e-46	-1.65251	1.4088e-41
GAPT	8.3438e-46	3.17229	1.50873e-41
MGAT5	1.04173e-45	0.835704	1.88366e-41
MSANTD3	1.14632e-45	-1.28021	2.07278e-41
NRIP3	1.74666e-45	-3.06326	3.15831e-41
TRPS1	2.52645e-45	0.628932	4.56833e-41
ARPC1B	3.03805e-45	0.368095	5.4934e-41
DOCK10	3.20352e-45	0.605993	5.7926e-41
CKAP4	3.3922e-45	-0.878562	6.13378e-41
CCR5	3.91462e-45	-1.11855	7.07842e-41
CDR2L	4.40137e-45	1.53153	7.95856e-41
TGFA	5.29346e-45	2.42379	9.57163e-41
AOAH	5.73236e-45	0.787501	1.03652e-40
NAA20	5.99922e-45	0.728699	1.08478e-40
SRGAP3	6.87599e-45	1.65027	1.24332e-40
CYBB	7.05907e-45	-0.465851	1.27642e-40
2001-03-01	7.51336e-45	0.629146	1.35857e-40
TNIK	1.11209e-44	-1.31551	2.01088e-40
HFE	1.68301e-44	1.16425	3.04321e-40
ABCG2	1.68654e-44	2.96653	3.0496e-40
ACAA2	1.93932e-44	-0.828833	3.50668e-40
ENO2	2.01966e-44	-1.68154	3.65195e-40
HIPK1	2.0329e-44	0.677423	3.67589e-40
ECM1	2.33134e-44	0.779053	4.21553e-40
FNIP2	3.20195e-44	-1.29203	5.78977e-40
SLC44A2	4.54276e-44	-2.03512	8.21423e-40
VSIG4	4.66667e-44	-1.80361	8.43827e-40
ADGRG6	5.04145e-44	2.66026	9.11595e-40
CACNB4	6.58147e-44	3.56826	1.19006e-39
TNFAIP8	7.55823e-44	0.737606	1.36668e-39
HCLS1	1.00327e-43	0.489161	1.81412e-39
BTG1	1.18582e-43	-0.675888	2.1442e-39
PLXNB2	1.42568e-43	-0.554838	2.57792e-39
ABCC4	2.45593e-43	1.07862	4.44081e-39
SLC2A8	2.71731e-43	0.95135	4.91343e-39
RAI14	2.97092e-43	-3.34001	5.37202e-39
NCEH1	3.21758e-43	-0.92365	5.81803e-39
PRXL2A	4.24809e-43	-0.8479	7.6814e-39
LRCH1	4.66488e-43	-1.26919	8.43504e-39
TTLL4	4.87625e-43	-1.55499	8.81723e-39
CDKN1A	5.21213e-43	-0.918939	9.42458e-39
RGS10	6.97879e-43	0.545688	1.2619e-38
MCF2L2	7.18836e-43	2.4293	1.2998e-38
CCDC170	8.14595e-43	1.20504	1.47295e-38
SMAGP	9.30766e-43	3.02572	1.68301e-38
ANAPC13	9.81886e-43	0.875632	1.77545e-38
IFITM2	1.02656e-42	1.00282	1.85623e-38
KCNQ1	1.13682e-42	0.614432	2.0556e-38
NDUFV2	1.3989e-42	0.582917	2.5295e-38
CNN2	1.46742e-42	0.955722	2.65339e-38
LIMCH1	1.47076e-42	2.13522	2.65944e-38
RSRP1	3.01214e-42	0.264681	5.44654e-38
MOB3A	3.02564e-42	0.671962	5.47097e-38
BANK1	3.24031e-42	1.72512	5.85914e-38
BAG5	3.6989e-42	0.840799	6.68836e-38
OPTN	3.81848e-42	-0.940739	6.90457e-38
SLC38A7	4.38124e-42	0.696148	7.92216e-38
HGSNAT	4.43009e-42	0.986029	8.01049e-38
MGLL	4.97561e-42	0.484074	8.9969e-38
BACH1	5.41024e-42	-0.70802	9.7828e-38
TM4SF19	6.10769e-42	-3.84617	1.10439e-37
PHYKPL	6.88878e-42	0.768945	1.24563e-37
SHOX2	7.36421e-42	-2.14132	1.3316e-37
IL27RA	8.00835e-42	-1.39975	1.44807e-37
FRMD4A	8.57292e-42	0.678182	1.55015e-37
BTG3	1.4319e-41	-1.63952	2.58916e-37
CCDC88A	1.48215e-41	-0.567473	2.68002e-37
ZFP36	1.93875e-41	0.697895	3.50565e-37
GNA15	1.95556e-41	0.631336	3.53604e-37
MSC	2.11258e-41	-2.90851	3.81997e-37
KLK1	2.18988e-41	-2.82844	3.95975e-37
HSD3B7	3.14015e-41	-1.057	5.67802e-37
RNF145	3.38856e-41	-0.913013	6.1272e-37
EAF1	3.68738e-41	-1.11198	6.66752e-37
AHCYL1	3.90435e-41	-0.75354	7.05984e-37
CARD19	4.2077e-41	-1.00236	7.60837e-37
CSGALNACT1	4.4902e-41	1.4753	8.11918e-37
CAPZA2	6.71753e-41	0.555503	1.21466e-36
TCF4	6.93806e-41	0.903185	1.25454e-36
CLEC6A	7.96286e-41	-4.81087	1.43984e-36
CSTA	8.08605e-41	-0.992377	1.46212e-36
EPN1	8.44112e-41	0.696135	1.52632e-36
FAM20C	9.52663e-41	-1.06537	1.72261e-36
PLB1	1.01285e-40	1.44872	1.83144e-36
PLXDC1	1.15475e-40	2.87249	2.08803e-36
MAP3K1	1.25129e-40	0.76765	2.26258e-36
FNBP1	2.12909e-40	0.485773	3.84983e-36
AQP3	2.28432e-40	-2.94202	4.1305e-36
MRC2	3.04227e-40	-4.30908	5.50103e-36
TNFAIP6	3.49458e-40	-6.00761	6.31889e-36
TPD52L2	3.54762e-40	0.508127	6.4148e-36
UAP1L1	3.5492e-40	0.707698	6.41766e-36
CIR1	3.68368e-40	-2.62821	6.66083e-36
PYCARD	5.05688e-40	0.61161	9.14385e-36
CCL7	5.36431e-40	-4.91514	9.69975e-36
MYO9B	6.29887e-40	-0.736227	1.13896e-35
SUN2	7.56552e-40	-0.912237	1.368e-35
ASPH	1.03747e-39	0.433825	1.87595e-35
APH1A	1.10467e-39	0.496121	1.99747e-35
TLR2	1.20172e-39	0.400694	2.17295e-35
RASGEF1B	1.2792e-39	-1.33269	2.31305e-35
AGAP3	1.49281e-39	-0.89297	2.6993e-35
LHFPL2	1.8495e-39	-0.572826	3.34426e-35
GPX4	1.89679e-39	-0.61993	3.42977e-35
CYP1B1	2.20423e-39	-1.05494	3.98568e-35
NDRG1	2.46195e-39	-1.44259	4.45171e-35
EMC10	2.53209e-39	0.526026	4.57852e-35
VDAC1	3.00433e-39	-0.863125	5.43242e-35
F2RL1	3.00585e-39	2.94248	5.43517e-35
CORO1B	3.09219e-39	0.456765	5.5913e-35
OLR1	3.25695e-39	-2.41341	5.88922e-35
HELZ	3.59866e-39	0.664058	6.5071e-35
C6orf62	3.78411e-39	0.497086	6.84243e-35
GGT5	3.82409e-39	2.28334	6.91473e-35
PALLD	3.85978e-39	-5.06142	6.97925e-35
DISC1	4.05053e-39	1.06857	7.32417e-35
GIMAP1	4.12454e-39	1.26222	7.45799e-35
WWC3	5.18204e-39	1.01763	9.37016e-35
HSD11B1	5.33833e-39	-4.44917	9.65276e-35
LRP1	5.5232e-39	-0.55513	9.98705e-35
EGLN3	5.88115e-39	-6.09376	1.06343e-34
LMO4	6.09304e-39	-1.25577	1.10174e-34
ETS2	6.31431e-39	1.00017	1.14175e-34
DNAJC5B	6.40799e-39	-3.4224	1.15869e-34
NPDC1	7.13886e-39	0.982617	1.29085e-34
IRAK3	7.37878e-39	-0.94249	1.33423e-34
VEZF1	7.75328e-39	0.811352	1.40195e-34
OAZ1	8.02227e-39	-0.231649	1.45059e-34
GLRX	8.46705e-39	-0.777684	1.53101e-34
ZNF331	8.4998e-39	1.12534	1.53693e-34
TMEM255B	8.50682e-39	1.23751	1.5382e-34
CXCR4	9.69423e-39	-1.25817	1.75291e-34
ATP6V1B2	9.84459e-39	-0.445826	1.7801e-34
F11R	1.03105e-38	-0.758663	1.86434e-34
DTNA	1.04698e-38	0.867295	1.89315e-34
FCGR3A	1.15239e-38	-2.62307	2.08376e-34
HSPA8	1.45936e-38	-0.480476	2.63882e-34
DDR1	2.00192e-38	1.42287	3.61987e-34
IGFBP2	2.44969e-38	-5.1089	4.42953e-34
CMBL	2.49927e-38	1.55561	4.51918e-34
TACSTD2	3.19835e-38	-4.75202	5.78325e-34
MBD2	4.04061e-38	-0.557177	7.30623e-34
VOPP1	5.19608e-38	-1.09837	9.39556e-34
ZMIZ1	6.44272e-38	-0.728127	1.16497e-33
IL16	6.74114e-38	0.750862	1.21893e-33
CLN6	7.27773e-38	0.737368	1.31596e-33
IKBKB	8.33076e-38	0.45441	1.50637e-33
UBE2E3	8.43304e-38	0.864156	1.52486e-33
PILRA	9.12126e-38	0.444727	1.64931e-33
PRDX2	1.19355e-37	-0.753952	2.15818e-33
SPIN1	1.34299e-37	0.652155	2.4284e-33
FGF13	1.58185e-37	2.9891	2.8603e-33
PLXNA1	1.71099e-37	-1.40907	3.09382e-33
ZSCAN26	1.78726e-37	1.17368	3.23172e-33
MDM2	1.91555e-37	-0.820105	3.4637e-33
SLC2A1	2.26471e-37	-2.81481	4.09504e-33
WDFY3	2.63482e-37	0.590267	4.76428e-33
ARGLU1	3.20938e-37	0.402966	5.8032e-33
JDP2	3.83278e-37	0.80569	6.93044e-33
FRMD4B	4.61657e-37	0.709202	8.34768e-33
TREM2	4.67391e-37	-1.23632	8.45137e-33
IL17RA	5.88895e-37	-0.790036	1.06484e-32
ECH1	6.24391e-37	-0.693816	1.12902e-32
TGM2	6.99981e-37	-5.11501	1.26571e-32
ATP2A3	1.10169e-36	-1.68945	1.99207e-32
TRIM58	1.17737e-36	2.68197	2.12892e-32
SLC2A4RG	1.24573e-36	0.991088	2.25253e-32
C9orf72	1.46949e-36	0.509623	2.65713e-32
CKS1B	2.09896e-36	-1.50596	3.79533e-32
RBP7	2.14355e-36	1.76484	3.87597e-32
ITGA3	2.29306e-36	-3.26082	4.14632e-32
TCF12	2.90158e-36	0.645396	5.24664e-32
PRAM1	2.95277e-36	-3.59742	5.3392e-32
C20orf194	3.55939e-36	0.813228	6.43609e-32
HSD17B11	3.57137e-36	0.555956	6.45776e-32
RAB12	3.64932e-36	0.525951	6.5987e-32
ZBTB7A	3.84468e-36	-0.650077	6.95196e-32
MACC1	3.84506e-36	-3.35337	6.95263e-32
MNDA	4.1035e-36	0.445315	7.41995e-32
AGPS	4.41444e-36	-0.736909	7.98219e-32
ALDH2	4.56244e-36	-0.909195	8.24981e-32
SLC12A6	4.73193e-36	-0.961982	8.55627e-32
COL8A2	4.78143e-36	-2.27074	8.64577e-32
TMEM65	5.59209e-36	0.951293	1.01116e-31
B3GNT5	7.48261e-36	0.978221	1.35301e-31
ATF3	7.70141e-36	-2.21845	1.39257e-31
CTDSPL	9.25601e-36	0.695042	1.67367e-31
IL7R	1.10907e-35	-2.22269	2.00543e-31
HSPB1	1.13676e-35	-0.498226	2.0555e-31
RNF213	1.35701e-35	0.38348	2.45375e-31
PAK1	1.43016e-35	0.635765	2.58602e-31
FER	1.47994e-35	0.680918	2.67603e-31
ZNF697	1.87831e-35	-1.47606	3.39636e-31
MAFF	2.50873e-35	-3.34199	4.53629e-31
IER5L	3.18679e-35	-1.02442	5.76236e-31
HPSE	3.93119e-35	1.12978	7.10837e-31
LRRC8C	4.91081e-35	0.913383	8.87973e-31
IFI30	6.41885e-35	-0.493632	1.16066e-30
PNP	7.82825e-35	-1.14273	1.4155e-30
TOR1AIP1	8.07856e-35	0.682879	1.46077e-30
MRAS	8.58152e-35	-1.31074	1.55171e-30
SELENOW	8.87272e-35	-1.09838	1.60437e-30
KIAA0930	9.16377e-35	-0.912587	1.65699e-30
ATF6B	1.12538e-34	0.552891	2.03492e-30
CYBA	1.15369e-34	0.322231	2.08611e-30
PPP3R1	1.19484e-34	0.473291	2.16051e-30
MBNL3	1.60463e-34	0.993101	2.90149e-30
SASH3	1.88862e-34	0.619412	3.415e-30
LYL1	2.03931e-34	1.09129	3.68748e-30
BIN1	2.09741e-34	1.00392	3.79254e-30
SLC12A8	2.56879e-34	-4.76749	4.64488e-30
SLC2A6	2.58519e-34	-3.35245	4.67454e-30
IVNS1ABP	2.70613e-34	0.301408	4.89323e-30
ENTR1	2.92358e-34	0.937876	5.28642e-30
TMEM150B	2.96026e-34	0.657548	5.35274e-30
MSMO1	3.077e-34	-1.82206	5.56383e-30
HSPA9	3.20596e-34	-0.972835	5.79701e-30
THBD	3.44731e-34	0.608967	6.23342e-30
SLC2A13	4.10555e-34	1.25483	7.42366e-30
TMEM138	4.25098e-34	-1.02745	7.68662e-30
CDH23	5.39575e-34	-4.20531	9.7566e-30
RAB11FIP4	5.48517e-34	-2.62496	9.91829e-30
GPX3	5.77464e-34	-0.9853	1.04417e-29
TNFRSF1B	6.10648e-34	0.438879	1.10417e-29
NIBAN1	6.55424e-34	-0.79864	1.18514e-29
ACSS1	6.60411e-34	0.830691	1.19416e-29
MFSD2A	6.68609e-34	-1.40552	1.20898e-29
HAGHL	6.92308e-34	-1.10183	1.25183e-29
PLD3	7.26604e-34	0.296646	1.31385e-29
MT-CO2	7.35603e-34	-0.256274	1.33012e-29
TMEM273	8.67318e-34	0.585666	1.56828e-29
MBOAT7	9.0496e-34	-0.838955	1.63635e-29
ARHGAP26	1.01339e-33	0.688767	1.83241e-29
PDE8A	1.03686e-33	-1.46002	1.87486e-29
SORL1	1.11578e-33	1.23728	2.01756e-29
DEGS1	1.12397e-33	0.519122	2.03236e-29
PRXL2B	1.29317e-33	-1.19914	2.33831e-29
KLF4	1.43904e-33	-1.10806	2.60208e-29
CX3CR1	1.49321e-33	3.17439	2.70002e-29
GRINA	1.50112e-33	-0.386711	2.71433e-29
SGPL1	1.52027e-33	0.63392	2.74896e-29
NUDT14	1.65689e-33	0.916706	2.99598e-29
SH3GL1	1.78932e-33	0.891777	3.23545e-29
CYTIP	1.97575e-33	-1.02138	3.57255e-29
TMEM236	2.23952e-33	0.61482	4.04949e-29
TMX1	2.36445e-33	0.589994	4.27541e-29
PLA2G15	2.72284e-33	0.784617	4.92344e-29
TMEM123	2.82577e-33	0.518223	5.10956e-29
ST6GALNAC6	3.46681e-33	-1.084	6.26868e-29
SLC2A3	3.84703e-33	-1.53248	6.9562e-29
KDM5B	4.52657e-33	-1.04731	8.18494e-29
TOB1	4.68383e-33	-0.968507	8.46931e-29
TRAF3IP2	5.35632e-33	-3.2951	9.6853e-29
EID1	5.43578e-33	0.600086	9.82897e-29
NFKB2	5.65933e-33	-1.02984	1.02332e-28
MGST3	6.10417e-33	-0.431596	1.10376e-28
NDRG2	6.15722e-33	-2.52788	1.11335e-28
ARHGAP9	6.26325e-33	0.624117	1.13252e-28
LDLRAD4	6.79238e-33	1.00214	1.2282e-28
INPP5D	7.26196e-33	0.73101	1.31311e-28
TACC1	7.56227e-33	0.441111	1.36741e-28
MDGA1	8.18199e-33	1.78728	1.47947e-28
ENTPD6	9.61696e-33	0.764025	1.73894e-28
CCND1	1.0357e-32	-3.68316	1.87275e-28
TMUB2	1.86017e-32	0.476832	3.36355e-28
ZNF22	1.87204e-32	0.971527	3.38502e-28
SNX24	2.26028e-32	0.683049	4.08704e-28
SELENOH	2.26796e-32	-0.59663	4.10092e-28
ASAP1	2.43941e-32	-0.648435	4.41094e-28
KLF9	2.58154e-32	-1.76974	4.66794e-28
IL6R	2.97246e-32	0.89185	5.37481e-28
CALCR	3.56499e-32	2.87441	6.44621e-28
NRP1	4.00897e-32	0.28936	7.24902e-28
PDXK	4.46958e-32	-0.414935	8.08189e-28
SNHG32	4.9072e-32	-0.852809	8.87319e-28
RTN4RL1	5.01692e-32	3.21063	9.0716e-28
TMEM35B	5.11061e-32	0.763699	9.241e-28
BATF	5.75049e-32	1.31022	1.0398e-27
FBN2	6.02922e-32	0.899988	1.0902e-27
TBC1D12	6.11723e-32	0.812115	1.10612e-27
BEAN1	6.83972e-32	-5.15962	1.23676e-27
CREB5	7.67554e-32	0.823114	1.38789e-27
CYTL1	7.86278e-32	-2.60957	1.42175e-27
IFI6	8.18153e-32	-0.515065	1.47938e-27
IL12RB1	8.56614e-32	1.69392	1.54893e-27
RAB5C	9.05754e-32	0.417721	1.63778e-27
ATP6V0D2	9.29814e-32	-0.554725	1.68129e-27
OSBPL8	1.02074e-31	-0.724118	1.84569e-27
KDM3A	1.052e-31	0.593333	1.90223e-27
HOMER3	1.0594e-31	0.589198	1.91562e-27
ZNF362	1.07505e-31	0.778278	1.94391e-27
DMXL1	1.20498e-31	0.37839	2.17884e-27
MAML3	1.21853e-31	1.11803	2.20334e-27
NUDT16	1.47929e-31	0.784818	2.67486e-27
CHCHD7	1.63547e-31	0.880969	2.95727e-27
PLS3	1.6787e-31	-4.86729	3.03543e-27
PEPD	2.07415e-31	0.440623	3.75047e-27
RAB20	2.26758e-31	-0.776109	4.10024e-27
HHEX	2.63002e-31	0.88204	4.7556e-27
ANXA6	2.79737e-31	0.410612	5.0582e-27
KLHDC3	2.81124e-31	0.615168	5.08328e-27
UGCG	2.98489e-31	-1.23238	5.39728e-27
CDK5RAP3	2.99292e-31	0.327874	5.41181e-27
DTX4	3.86977e-31	-2.20202	6.99731e-27
VCAN	4.01548e-31	1.25567	7.26079e-27
TMEM39B	4.50949e-31	1.11013	8.15406e-27
EDNRB	4.55507e-31	3.07112	8.23648e-27
TSPAN33	4.63529e-31	0.247243	8.38153e-27
CISH	4.9921e-31	0.440551	9.02671e-27
ITGAM	5.00595e-31	-0.690244	9.05176e-27
SLC41A2	5.30952e-31	-0.810733	9.60067e-27
STK39	5.43275e-31	1.34417	9.8235e-27
PAPSS1	5.78586e-31	-0.509645	1.0462e-26
ACVR1B	6.58121e-31	-1.12081	1.19002e-26
TFAP2C	7.19355e-31	1.67695	1.30074e-26
PHACTR2	8.72969e-31	0.739235	1.5785e-26
MCUB	8.92999e-31	1.00764	1.61472e-26
TNFRSF9	9.2954e-31	-5.06908	1.68079e-26
SYT9	9.36107e-31	2.6558	1.69267e-26
AGTRAP	1.01048e-30	-0.634729	1.82716e-26
AKR1C3	1.05233e-30	-2.95871	1.90282e-26
CLEC4A	1.0717e-30	0.409264	1.93785e-26
CD4	1.07609e-30	0.250501	1.94579e-26
ZNF280D	1.08217e-30	0.979473	1.95678e-26
MTF1	1.09441e-30	-1.16779	1.97891e-26
TNFSF14	1.14335e-30	-4.79372	2.06741e-26
NDFIP1	1.25001e-30	0.401238	2.26027e-26
CD109	1.25057e-30	-0.967691	2.26128e-26
ANKFY1	1.38087e-30	0.538423	2.49688e-26
CCRL2	1.46768e-30	-1.27679	2.65386e-26
BAIAP2	1.5802e-30	0.85133	2.85731e-26
CTSL	1.58175e-30	-0.751834	2.86013e-26
ZCCHC24	1.62835e-30	1.04295	2.94439e-26
BAZ2B	1.63656e-30	0.570412	2.95922e-26
FAH	1.69792e-30	0.79907	3.07019e-26
DELE1	1.70191e-30	0.693789	3.0774e-26
TLR3	1.72894e-30	2.39411	3.12628e-26
ANKRD44	1.83122e-30	0.725993	3.31122e-26
RAB31	1.85855e-30	0.358981	3.36062e-26
GOSR2	1.95778e-30	0.617863	3.54006e-26
PPARG	1.9771e-30	-1.36521	3.57499e-26
KIFC3	2.06282e-30	-0.894274	3.72999e-26
GNS	2.17644e-30	-0.351678	3.93543e-26
EPSTI1	2.26126e-30	1.03647	4.08881e-26
MAGT1	2.4022e-30	0.510762	4.34365e-26
MPND	3.11839e-30	-1.10003	5.63867e-26
GAS2L3	3.11899e-30	0.647345	5.63976e-26
PLEKHF1	3.16894e-30	-1.9908	5.73008e-26
ZNF219	3.23898e-30	-0.972212	5.85672e-26
RELL1	3.34373e-30	0.869646	6.04614e-26
CERT1	3.88941e-30	-0.654046	7.03283e-26
TAPBP	4.33247e-30	-0.502479	7.83397e-26
S100A10	4.36077e-30	-0.581283	7.88514e-26
TTYH2	4.58085e-30	1.23047	8.2831e-26
MYO15B	4.95538e-30	0.934474	8.96032e-26
CLEC7A	5.50471e-30	-0.600123	9.95362e-26
GIMAP2	5.60165e-30	0.830206	1.01289e-25
CCL28	6.7726e-30	2.06325	1.22462e-25
FYN	7.34549e-30	-3.2712	1.32821e-25
STX11	8.41466e-30	-0.850304	1.52154e-25
GALNT1	8.58706e-30	0.518456	1.55271e-25
TMCC3	9.85885e-30	-1.89655	1.78268e-25
EREG	1.00485e-29	-3.64438	1.81697e-25
DAPK1	1.00755e-29	0.467817	1.82184e-25
PIK3CG	1.28365e-29	0.590778	2.3211e-25
CCND2	1.36402e-29	-1.37789	2.46643e-25
PKD2	1.3956e-29	-1.043	2.52352e-25
SYNGR1	1.45096e-29	1.14097	2.62362e-25
DCXR	1.52574e-29	0.755866	2.75884e-25
NME4	1.59264e-29	0.589162	2.87982e-25
IFI44	1.61485e-29	0.859733	2.91997e-25
CYFIP1	1.62794e-29	0.344909	2.94365e-25
CNTRL	1.72483e-29	0.587416	3.11884e-25
DDI2	1.87329e-29	-1.46765	3.38728e-25
CD151	1.88794e-29	-0.613237	3.41377e-25
SCIMP	1.95202e-29	-2.11971	3.52964e-25
LRMDA	1.98467e-29	0.859416	3.58867e-25
GPD1L	2.31705e-29	1.14932	4.18968e-25
IL18BP	2.38327e-29	1.11111	4.30943e-25
GNAI1	2.40447e-29	2.48533	4.34776e-25
INF2	2.4297e-29	-0.567496	4.39339e-25
PATZ1	2.46287e-29	0.93356	4.45336e-25
ACER3	2.59787e-29	0.872901	4.69746e-25
NOP10	2.63028e-29	-0.519281	4.75608e-25
NEU1	3.21383e-29	0.483461	5.81125e-25
FEZ2	3.26984e-29	0.591996	5.91252e-25
KCNK6	3.42191e-29	0.641737	6.1875e-25
ACTA2	3.44045e-29	-1.00273	6.22102e-25
C9orf16	3.77236e-29	-0.690734	6.82117e-25
SNX18	3.83113e-29	1.20158	6.92744e-25
OPN3	4.54049e-29	-0.931762	8.21012e-25
FAM91A1	4.9654e-29	0.445833	8.97844e-25
ZKSCAN4	5.06716e-29	1.10526	9.16243e-25
TM2D2	5.07758e-29	0.744177	9.18128e-25
MAP3K3	5.14745e-29	0.53652	9.30761e-25
PLA2G7	6.18775e-29	0.434527	1.11887e-24
FAM124A	6.84575e-29	-3.33488	1.23785e-24
RTN4R	7.49986e-29	-2.00982	1.35612e-24
UCK2	7.55083e-29	-2.11898	1.36534e-24
ADSS	7.78917e-29	-0.80401	1.40844e-24
TBXAS1	8.18015e-29	0.616898	1.47913e-24
TEX2	8.33329e-29	-1.10099	1.50683e-24
CUEDC1	8.49711e-29	1.05077	1.53645e-24
EFL1	8.69245e-29	-1.08451	1.57177e-24
SMAP2	8.81552e-29	0.415156	1.59402e-24
GFOD1	9.47366e-29	-1.8352	1.71303e-24
RHBDF2	9.7766e-29	-1.42615	1.7678e-24
TSTD1	1.33677e-28	-1.28277	2.41715e-24
LAMP2	1.37961e-28	0.361531	2.49461e-24
PLEK	1.50733e-28	-0.722117	2.72556e-24
SLC2A9	1.55344e-28	0.717805	2.80893e-24
CCL4	1.63729e-28	-4.75466	2.96054e-24
CHPT1	2.05921e-28	0.646767	3.72346e-24
ARHGAP27	2.21586e-28	0.906389	4.00672e-24
TLCD3A	2.32938e-28	1.44388	4.21198e-24
ADGRE5	2.39915e-28	-0.886066	4.33815e-24
LTBR	2.39977e-28	0.474027	4.33927e-24
ADAMDEC1	2.44036e-28	-3.20223	4.41267e-24
NRGN	3.4445e-28	-2.18516	6.22834e-24
RNF19B	3.56321e-28	0.764205	6.443e-24
TP53I11	3.6205e-28	-1.17117	6.5466e-24
TNIP1	3.6364e-28	-0.661709	6.57535e-24
PIR	3.82373e-28	0.958893	6.91407e-24
SLC11A2	4.5486e-28	0.458174	8.22478e-24
HCAR3	5.02302e-28	-4.54214	9.08263e-24
PSMF1	5.51368e-28	0.405802	9.96984e-24
LGALS3	6.30685e-28	-0.759716	1.14041e-23
KLF12	6.38049e-28	2.53926	1.15372e-23
ZNF33A	6.76481e-28	0.891176	1.22321e-23
NAV1	6.85282e-28	-1.5169	1.23913e-23
AASS	7.18038e-28	1.6185	1.29836e-23
OSBPL1A	7.62029e-28	0.856526	1.3779e-23
PTGDS	8.59442e-28	-2.92721	1.55404e-23
CXXC5	9.29627e-28	-0.859678	1.68095e-23
RASGEF1A	1.12619e-27	-3.70283	2.03637e-23
TM9SF3	1.1866e-27	0.349592	2.14561e-23
NID1	1.2045e-27	1.67877	2.17797e-23
SLC41A1	1.28099e-27	1.29277	2.31628e-23
GSTK1	1.62411e-27	0.398069	2.93671e-23
MEFV	2.46735e-27	1.43407	4.46147e-23
SMPD2	2.534e-27	-1.47388	4.58199e-23
TNFAIP8L2	2.78302e-27	0.822472	5.03226e-23
GLA	2.82656e-27	-0.696203	5.11099e-23
MX2	3.04754e-27	1.12121	5.51056e-23
GCLC	3.34976e-27	0.445506	6.05703e-23
RRP1	3.52126e-27	-1.02345	6.36714e-23
MCOLN3	4.45038e-27	-1.41303	8.04717e-23
KDM5D	4.46617e-27	0.609198	8.07573e-23
WDR36	4.69878e-27	0.701	8.49634e-23
EEF2	5.08403e-27	-0.375131	9.19294e-23
CLCN5	5.33217e-27	0.702231	9.64163e-23
RASGRP1	5.34319e-27	-4.23418	9.66155e-23
DEXI	5.56884e-27	-1.26419	1.00696e-22
RNF141	5.59022e-27	0.871162	1.01082e-22
IQGAP1	5.84881e-27	0.358367	1.05758e-22
MAP2K3	5.85964e-27	-0.980933	1.05954e-22
HOMER2	6.68932e-27	1.57448	1.20956e-22
RUNX1	6.74847e-27	0.599489	1.22026e-22
SPHK1	7.41075e-27	-1.48252	1.34001e-22
TOMM40	7.52795e-27	-1.17182	1.3612e-22
LSS	8.79136e-27	-0.885186	1.58965e-22
VENTX	9.22824e-27	1.52826	1.66865e-22
MAP4	9.9344e-27	-0.5881	1.79634e-22
VAMP3	9.96244e-27	0.353045	1.80141e-22
HSPD1	1.01326e-26	-0.828305	1.83218e-22
SUMO3	1.0249e-26	0.334613	1.85323e-22
CYB5R1	1.07558e-26	0.408841	1.94486e-22
ZNF330	1.11197e-26	0.547617	2.01066e-22
ATP6AP1	1.18617e-26	-0.339371	2.14484e-22
ACSL5	1.18754e-26	-0.892796	2.14731e-22
TNFAIP3	1.24344e-26	-0.938824	2.2484e-22
RASSF5	1.32312e-26	-0.859683	2.39246e-22
CYSLTR1	1.34127e-26	1.12045	2.42529e-22
PIK3CB	1.39698e-26	-0.802929	2.52601e-22
RDX	1.46368e-26	-0.985276	2.64663e-22
HTRA4	1.46419e-26	-3.32668	2.64755e-22
PLCB2	1.50334e-26	0.410612	2.71834e-22
AGTPBP1	1.52944e-26	0.635448	2.76553e-22
DPYD	1.65874e-26	0.316305	2.99933e-22
MMP14	1.73247e-26	-0.491676	3.13264e-22
PCNX1	1.78335e-26	-0.790325	3.22465e-22
STAP2	1.83165e-26	-2.83834	3.312e-22
CLIP4	2.0787e-26	-0.763639	3.75871e-22
PALD1	2.17672e-26	1.62744	3.93594e-22
CD22	2.2294e-26	1.10211	4.0312e-22
ZMYND15	2.40313e-26	-2.19235	4.34534e-22
WSB1	2.42126e-26	0.207054	4.37813e-22
PAG1	2.54016e-26	-0.759287	4.59312e-22
ATP1A1	2.56612e-26	-0.609043	4.64007e-22
CAMSAP1	2.61207e-26	-1.05471	4.72315e-22
BCAM	3.05317e-26	1.33997	5.52074e-22
TTC9	3.59205e-26	2.4186	6.49514e-22
TBC1D9B	4.17425e-26	0.282528	7.54788e-22
AGPAT4	4.55191e-26	-1.13122	8.23076e-22
RAB39A	4.62161e-26	0.845285	8.3568e-22
NEK3	4.9287e-26	1.16698	8.91207e-22
SHE	5.00273e-26	1.8831	9.04594e-22
KCNAB2	5.10668e-26	-0.54719	9.2339e-22
SRGAP1	5.1222e-26	1.54277	9.26197e-22
UQCRC1	5.17608e-26	-0.445688	9.35939e-22
CDC42SE2	5.50263e-26	0.450732	9.94986e-22
ABHD14A	6.4277e-26	1.34483	1.16226e-21
IL4I1	6.4372e-26	-1.49972	1.16397e-21
YWHAG	6.49384e-26	-0.54672	1.17422e-21
CLDN23	6.66241e-26	-1.42538	1.2047e-21
PFKFB2	6.90367e-26	0.922462	1.24832e-21
CDK18	7.25745e-26	-1.57598	1.31229e-21
ADAP1	8.55147e-26	1.01409	1.54628e-21
ZNF428	9.62447e-26	0.880582	1.7403e-21
AHNAK2	9.653e-26	-3.26077	1.74546e-21
CFB	1.04979e-25	-1.63866	1.89823e-21
TMC8	1.17753e-25	0.690761	2.1292e-21
SMIM7	1.18685e-25	0.576637	2.14605e-21
HTR7	1.21611e-25	1.48439	2.19897e-21
GALM	1.22398e-25	-0.799539	2.2132e-21
IGF2BP2	1.31322e-25	-1.33793	2.37457e-21
RNF149	1.35293e-25	-0.601038	2.44636e-21
FOXP1	1.39469e-25	0.565873	2.52188e-21
SLC35F3	1.43045e-25	1.80618	2.58655e-21
SLC35F2	1.45203e-25	-2.45047	2.62557e-21
ITGA4	2.04983e-25	0.682785	3.70651e-21
HMOX2	2.05769e-25	-0.724873	3.72071e-21
ANO6	2.0993e-25	0.542297	3.79596e-21
ZNF641	2.11524e-25	0.868863	3.82479e-21
APOC2	2.11908e-25	-3.94622	3.83172e-21
PTGER2	2.13968e-25	1.76172	3.86896e-21
FCHSD2	2.19933e-25	0.453559	3.97682e-21
RAB34	2.25967e-25	-0.629793	4.08593e-21
CD86	2.54588e-25	0.397974	4.60345e-21
LATS1	2.59842e-25	0.599447	4.69847e-21
FGFRL1	2.89394e-25	-2.30374	5.23283e-21
ANGEL1	3.20825e-25	-1.02138	5.80115e-21
NUP188	3.53269e-25	-0.910576	6.38781e-21
HNRNPF	3.79539e-25	0.441549	6.86282e-21
ARL4D	3.99357e-25	-2.43461	7.22118e-21
BNIP2	4.17356e-25	0.376918	7.54664e-21
CLTC	4.21913e-25	0.538304	7.62903e-21
UBE2Z	4.24464e-25	-0.724246	7.67516e-21
ARHGAP45	4.42062e-25	0.531734	7.99337e-21
HNMT	4.62545e-25	0.4885	8.36373e-21
SREBF2	4.77483e-25	-0.591126	8.63385e-21
PPIF	4.89909e-25	-0.83431	8.85854e-21
MDK	5.011e-25	-3.63107	9.06089e-21
STRN3	5.02899e-25	-0.874621	9.09341e-21
ARHGAP31	5.24365e-25	-0.629424	9.48156e-21
CAP1	5.39057e-25	0.57064	9.74723e-21
VDAC2	5.63436e-25	-0.768382	1.0188e-20
CCDC112	6.00735e-25	1.00697	1.08625e-20
LONRF3	6.05607e-25	-1.29353	1.09506e-20
GPR27	6.28091e-25	1.82228	1.13571e-20
DUSP14	7.10547e-25	-1.37615	1.28481e-20
CLEC10A	7.41367e-25	1.00513	1.34054e-20
LENG8	8.11683e-25	0.205476	1.46768e-20
SEMA6B	8.20675e-25	-1.16502	1.48394e-20
SRI	8.99152e-25	0.542826	1.62585e-20
MPRIP	9.07136e-25	-0.879627	1.64028e-20
DMXL2	9.17556e-25	-0.520402	1.65912e-20
HS2ST1	9.72261e-25	0.559559	1.75804e-20
GRAMD4	1.00804e-24	0.654827	1.82274e-20
TP53BP2	1.04276e-24	-0.843339	1.88553e-20
ITPRIP	1.13777e-24	-1.20276	2.05731e-20
MT-ATP6	1.19885e-24	-0.321334	2.16777e-20
DCTN4	1.21153e-24	0.631006	2.19069e-20
HEXB	1.22824e-24	-0.486078	2.2209e-20
SLC2A5	1.30293e-24	-1.9578	2.35596e-20
GOLIM4	1.31748e-24	0.473299	2.38228e-20
MYLIP	1.34684e-24	0.911875	2.43536e-20
ECE1	1.64986e-24	-4.06147	2.98327e-20
ZBED1	1.72631e-24	0.758734	3.12151e-20
VSIG10	2.0119e-24	1.06955	3.63792e-20
BCAR1	2.14523e-24	-7.2104	3.879e-20
BNC2	2.15927e-24	1.10773	3.9044e-20
YIF1B	2.18918e-24	0.538086	3.95848e-20
LAIR1	2.2318e-24	0.495928	4.03553e-20
KIAA1549	2.42058e-24	1.8363	4.37689e-20
AUTS2	2.6099e-24	1.22289	4.71922e-20
JMJD1C	2.68652e-24	0.557428	4.85776e-20
PDIA6	2.84183e-24	0.394727	5.13859e-20
PROK2	3.06539e-24	1.984	5.54284e-20
SATB1	3.14238e-24	1.05631	5.68205e-20
CDYL	3.15821e-24	-0.869245	5.71067e-20
DNAJB11	3.17337e-24	0.50029	5.73808e-20
SH2B3	3.31326e-24	0.644574	5.99104e-20
WIPF1	3.34103e-24	0.268476	6.04124e-20
MMP8	3.59283e-24	-6.7628	6.49655e-20
ACE	4.54697e-24	-0.591164	8.22183e-20
SCRN1	4.69015e-24	1.12398	8.48073e-20
ZBTB4	4.85477e-24	0.443484	8.77839e-20
NUP210	5.40521e-24	-2.59428	9.77371e-20
RHOG	5.46217e-24	0.326573	9.8767e-20
CCND3	5.95617e-24	-0.817316	1.07699e-19
UBASH3B	6.50258e-24	-1.18219	1.1758e-19
SENP7	6.88326e-24	1.21988	1.24463e-19
PPP2R2B	7.19876e-24	3.2913	1.30168e-19
DOK5	7.85772e-24	2.61609	1.42083e-19
CSF3R	8.3452e-24	0.743541	1.50898e-19
NFATC2	9.07567e-24	2.43365	1.64106e-19
KLF10	9.38174e-24	-1.10583	1.69641e-19
RNF135	1.00299e-23	0.625087	1.8136e-19
ITSN1	1.0373e-23	1.19095	1.87565e-19
CTNND1	1.05364e-23	0.395272	1.90519e-19
ZNF532	1.1797e-23	0.98659	2.13314e-19
DOCK4	1.22285e-23	0.301288	2.21116e-19
ATOX1	1.30127e-23	-0.529272	2.35296e-19
PRMT2	1.39655e-23	0.385174	2.52524e-19
ATP6V0E1	1.41154e-23	0.299276	2.55235e-19
IKBKE	1.41161e-23	-1.2792	2.55248e-19
KHDRBS2	1.45e-23	2.60338	2.62189e-19
SMS	1.47035e-23	0.384219	2.65869e-19
LAMTOR1	1.581e-23	0.296423	2.85877e-19
DSE	1.73235e-23	0.518683	3.13243e-19
AKAP11	1.79689e-23	0.464845	3.24914e-19
WSB2	1.81562e-23	0.387485	3.283e-19
TLR6	1.87274e-23	0.713585	3.38628e-19
PGRMC1	1.91252e-23	0.772361	3.45823e-19
SIRPA	1.94208e-23	-0.341839	3.51168e-19
SESN1	2.0637e-23	0.66582	3.73158e-19
TFE3	2.18129e-23	0.523094	3.94421e-19
RGS3	2.48821e-23	-1.93201	4.49919e-19
LONP1	2.69324e-23	-0.624187	4.86991e-19
MRTO4	2.71897e-23	-1.32389	4.91645e-19
C1orf127	2.81856e-23	1.69735	5.09653e-19
YBX3	2.8302e-23	-0.550459	5.11756e-19
MDM4	3.40024e-23	0.384347	6.14831e-19
YTHDC2	3.67892e-23	0.749934	6.65222e-19
SORT1	3.81438e-23	-0.581568	6.89716e-19
POLI	4.03118e-23	0.918697	7.28917e-19
CD80	4.05033e-23	-1.26535	7.32381e-19
LGALSL	4.60455e-23	-2.52867	8.32594e-19
CALM2	4.69063e-23	0.353097	8.48159e-19
SYNC	5.26655e-23	-4.05124	9.52298e-19
SEMA4A	5.27843e-23	-1.16196	9.54446e-19
SLC49A4	5.43532e-23	0.388759	9.82815e-19
SYTL1	5.66874e-23	-3.60983	1.02502e-18
EIF5A2	5.67991e-23	1.44847	1.02704e-18
PLAGL1	6.34559e-23	0.859614	1.14741e-18
ABCA2	6.44621e-23	-1.27357	1.1656e-18
NIPAL4	6.44982e-23	-4.8675	1.16626e-18
ZC3H12D	6.58786e-23	1.29142	1.19122e-18
EXOSC7	6.5939e-23	-0.760853	1.19231e-18
OSGIN2	7.05216e-23	-0.743764	1.27517e-18
MYO6	7.07394e-23	-2.16462	1.27911e-18
NDST1	8.03599e-23	-0.639849	1.45307e-18
JUND	1.03252e-22	-0.412077	1.86701e-18
ZNF449	1.06237e-22	1.13483	1.92097e-18
VPS54	1.24434e-22	0.552848	2.25001e-18
IGSF8	1.32085e-22	-1.26981	2.38836e-18
ARSA	1.34417e-22	0.495394	2.43053e-18
TRAF1	1.39909e-22	-3.96375	2.52984e-18
ZMYND11	1.52336e-22	0.676103	2.75453e-18
HS3ST1	1.66401e-22	1.10433	3.00886e-18
SRBD1	1.66794e-22	1.00372	3.01598e-18
KLHDC8B	1.71351e-22	-1.17584	3.09837e-18
RHPN1	1.71716e-22	1.23736	3.10497e-18
LTBP3	1.74376e-22	-0.870021	3.15307e-18
MEIS3	1.7595e-22	-2.0512	3.18153e-18
BID	1.85487e-22	-0.705713	3.35397e-18
CBLB	1.96838e-22	0.608829	3.55922e-18
TMC6	2.10089e-22	-0.775049	3.79882e-18
CD81	2.18203e-22	-0.390097	3.94554e-18
MYC	2.47137e-22	-1.53697	4.46874e-18
RNF150	2.54787e-22	2.23268	4.60705e-18
LAP3	2.6009e-22	-0.576956	4.70295e-18
LAMC1	2.61006e-22	-0.749479	4.71951e-18
ARHGEF10L	2.67792e-22	0.334595	4.84222e-18
LGALS2	2.69034e-22	-4.62539	4.86467e-18
OAZ2	2.7446e-22	0.467092	4.96278e-18
TK2	3.17576e-22	0.494449	5.74241e-18
EHD1	3.41216e-22	-1.19346	6.16986e-18
PBDC1	3.52895e-22	-0.71765	6.38104e-18
CMAS	3.71318e-22	-0.571157	6.71418e-18
ELOC	4.10213e-22	-0.88158	7.41748e-18
IL1B	4.34551e-22	-3.64847	7.85756e-18
TAGLN2	4.56527e-22	-0.998304	8.25491e-18
VPS13C	4.78607e-22	0.332867	8.65417e-18
NINJ2	4.91921e-22	1.35105	8.89492e-18
MYO1B	5.09408e-22	-3.30179	9.21112e-18
LPXN	5.3166e-22	-0.436385	9.61347e-18
EFR3B	5.32849e-22	-3.65374	9.63497e-18
ZSWIM6	5.33583e-22	0.555208	9.64824e-18
KIDINS220	5.67338e-22	0.410452	1.02586e-17
INKA1	5.75246e-22	2.59045	1.04016e-17
RRAS	5.89047e-22	-0.704956	1.06511e-17
SPR	6.38863e-22	-0.669579	1.15519e-17
USP2	6.40492e-22	-4.18739	1.15814e-17
DEDD2	6.52438e-22	-0.788343	1.17974e-17
F3	6.56271e-22	-4.97308	1.18667e-17
HDGF	6.79857e-22	-0.633017	1.22932e-17
TMEM70	7.01059e-22	-0.797047	1.26765e-17
PLXDC2	7.50533e-22	-0.441664	1.35711e-17
STK24	7.67675e-22	-0.551679	1.38811e-17
GMPR	7.73139e-22	-1.27457	1.39799e-17
RFX5	7.82031e-22	0.6196	1.41407e-17
VNN2	8.09101e-22	-2.48562	1.46302e-17
SOCS6	8.21062e-22	0.759513	1.48464e-17
DDIT4	8.40068e-22	-1.52019	1.51901e-17
CYCS	1.06886e-21	-0.693159	1.93271e-17
PPM1K	1.0966e-21	1.02607	1.98288e-17
RBFOX2	1.11134e-21	-1.57266	2.00953e-17
LPCAT4	1.12136e-21	-1.04754	2.02764e-17
CHST2	1.1509e-21	-3.00786	2.08105e-17
MAP3K5	1.17278e-21	0.41466	2.12062e-17
FCAR	1.23274e-21	-3.02046	2.22904e-17
CDC42EP1	1.26261e-21	-2.15593	2.28305e-17
SERPINF1	1.31472e-21	1.22303	2.37728e-17
HSD17B4	1.315e-21	0.376997	2.37779e-17
ORAI1	1.44699e-21	0.612548	2.61646e-17
SLC35A5	1.44912e-21	0.770146	2.62029e-17
GNG7	1.45259e-21	1.69173	2.62657e-17
LRIG1	1.48534e-21	1.19445	2.68579e-17
NSMF	1.57193e-21	0.728031	2.84237e-17
LPL	1.57652e-21	-2.18747	2.85066e-17
SPATA13	1.62354e-21	-1.31852	2.93569e-17
ZNF467	1.62982e-21	0.773196	2.94704e-17
ARNTL2	1.66097e-21	-0.948342	3.00336e-17
RHOF	1.7127e-21	-1.66857	3.09691e-17
VAMP5	1.75901e-21	-2.08375	3.18064e-17
UBTD2	1.77057e-21	-0.739809	3.20155e-17
LILRA6	1.81868e-21	0.870796	3.28854e-17
APPL1	1.844e-21	0.492199	3.33432e-17
CD300A	1.91697e-21	0.503342	3.46626e-17
CCSER1	2.03149e-21	1.37667	3.67333e-17
TMEM140	2.23325e-21	-0.841249	4.03816e-17
EXOC3	2.30521e-21	0.413466	4.16828e-17
SLC23A2	2.58777e-21	0.667021	4.67921e-17
BCL2L13	2.72099e-21	-0.532981	4.92009e-17
MMP19	2.99088e-21	-1.7564	5.40811e-17
REEP5	3.28859e-21	0.354657	5.94642e-17
CMTM7	3.86382e-21	0.401825	6.98655e-17
RTN4RL2	3.91971e-21	-2.35266	7.08762e-17
SNX9	3.98141e-21	0.41887	7.19919e-17
TPRG1	4.12473e-21	-2.26819	7.45833e-17
RNASEK	4.23092e-21	-0.300195	7.65035e-17
HADHB	4.23734e-21	-0.48403	7.66196e-17
NR1D2	4.24592e-21	0.556931	7.67748e-17
ARAP3	4.34078e-21	-2.18696	7.84899e-17
SBNO2	4.75468e-21	-0.674742	8.59742e-17
DUSP22	4.80237e-21	0.584758	8.68364e-17
CTSO	4.84474e-21	0.891249	8.76026e-17
NFKBIZ	4.92003e-21	-1.02295	8.8964e-17
MAGEH1	6.25553e-21	0.863344	1.13112e-16
SUSD6	6.26388e-21	-0.539332	1.13263e-16
APOL1	6.71978e-21	0.831962	1.21507e-16
ACOT13	6.80708e-21	-0.575485	1.23086e-16
STARD3	7.49865e-21	0.455288	1.35591e-16
SIN3B	7.77854e-21	0.614456	1.40652e-16
PYROXD2	7.81502e-21	2.02912	1.41311e-16
KCTD7	8.01462e-21	0.397278	1.4492e-16
MXD4	8.11061e-21	0.428416	1.46656e-16
TRIM32	8.49341e-21	0.792268	1.53578e-16
FOXK2	8.57192e-21	-0.673221	1.54997e-16
HCFC1R1	8.73837e-21	-0.732248	1.58007e-16
MICAL1	8.9534e-21	-0.731742	1.61895e-16
ZNF552	8.97209e-21	0.910953	1.62233e-16
SH2B2	9.37247e-21	-1.51344	1.69473e-16
CEPT1	9.5755e-21	0.475368	1.73144e-16
CD84	9.62171e-21	0.318325	1.7398e-16
HADH	9.89252e-21	0.79567	1.78877e-16
DTX1	9.96338e-21	1.64359	1.80158e-16
TRAPPC5	1.02059e-20	0.376301	1.84543e-16
TJP1	1.15671e-20	-2.41437	2.09156e-16
SP140	1.24777e-20	-1.2868	2.25622e-16
CYP51A1	1.38978e-20	-0.837976	2.513e-16
SNX7	1.44332e-20	2.27691	2.60981e-16
SLCO4A1	1.44959e-20	-5.49051	2.62115e-16
EFCAB14	1.48589e-20	0.397776	2.68679e-16
HDGFL3	1.55464e-20	-1.6531	2.8111e-16
HRH2	1.58927e-20	1.38721	2.87372e-16
EPOP	1.65739e-20	-1.74463	2.9969e-16
KANSL1L	1.926e-20	0.795297	3.48259e-16
NPAS2	2.07871e-20	-4.79135	3.75872e-16
C1orf162	2.19287e-20	0.424156	3.96515e-16
KDM2B	2.19994e-20	0.502536	3.97794e-16
CD40	2.36988e-20	-0.77266	4.28521e-16
TBC1D10C	2.44971e-20	-2.08441	4.42956e-16
GEM	2.55207e-20	-4.04075	4.61466e-16
MAPRE2	3.10376e-20	0.543611	5.61222e-16
STX4	3.15524e-20	-0.48193	5.70531e-16
CEACAM4	3.35287e-20	2.9653	6.06267e-16
AHRR	3.55782e-20	0.787539	6.43325e-16
PLBD1	3.59632e-20	-0.629746	6.50287e-16
XBP1	3.77171e-20	0.350129	6.82001e-16
ZNF516	3.77809e-20	0.555124	6.83154e-16
LIX1L	3.98164e-20	0.525687	7.1996e-16
DTX3L	4.06521e-20	0.490181	7.35072e-16
DNAJB5	4.21078e-20	-1.83263	7.61393e-16
NAALADL2	4.21407e-20	1.98227	7.61989e-16
LAMB3	4.28334e-20	-2.59318	7.74514e-16
ARHGEF6	4.62312e-20	0.698077	8.35952e-16
CAPZB	4.70037e-20	0.328231	8.4992e-16
ABCA6	4.71042e-20	-1.27105	8.51739e-16
DHRS3	5.21536e-20	1.191	9.43042e-16
ZNF117	5.47519e-20	0.802683	9.90023e-16
LIMD1	5.49195e-20	0.461128	9.93054e-16
DDIT4L	5.51336e-20	1.92553	9.96925e-16
RILPL1	5.64503e-20	-1.6774	1.02073e-15
GTF2I	5.91543e-20	-0.712215	1.06963e-15
MTSS2	6.18784e-20	2.07578	1.11889e-15
ALPK1	6.38845e-20	-0.95846	1.15516e-15
CYC1	6.39807e-20	-0.449783	1.1569e-15
PEBP1	6.75056e-20	0.345722	1.22064e-15
SH3PXD2A	6.9664e-20	0.606354	1.25966e-15
RTL5	6.98957e-20	1.00198	1.26385e-15
ETV5	7.27456e-20	0.987703	1.31539e-15
FDFT1	7.29307e-20	-0.846165	1.31873e-15
TPBGL	7.63546e-20	1.37617	1.38064e-15
TALDO1	7.96783e-20	0.268176	1.44074e-15
BACE2	8.081e-20	1.21553	1.46121e-15
NBN	8.91748e-20	-0.757658	1.61246e-15
SLFN12	9.34925e-20	1.05222	1.69053e-15
PPP1R18	9.70614e-20	0.315577	1.75506e-15
ACBD6	9.92122e-20	0.672572	1.79395e-15
CORO7	1.04594e-19	0.487952	1.89126e-15
SCAMP4	1.08594e-19	0.571229	1.9636e-15
HHIPL1	1.09611e-19	2.22094	1.98198e-15
AGRN	1.10075e-19	-0.725732	1.99037e-15
SEC14L1	1.15407e-19	0.339362	2.08679e-15
PLA2G4A	1.21558e-19	1.03293	2.19801e-15
CTNS	1.22374e-19	0.701259	2.21278e-15
CARD6	1.29993e-19	0.718406	2.35053e-15
LILRB1	1.34114e-19	-1.03438	2.42505e-15
DENND2A	1.35645e-19	1.80107	2.45274e-15
IKBIP	1.38588e-19	0.87098	2.50594e-15
HSD17B14	1.51148e-19	0.779213	2.73306e-15
PGP	1.54448e-19	-0.561555	2.79273e-15
DYRK2	1.58396e-19	-0.747071	2.86412e-15
CTBS	1.61676e-19	0.559303	2.92342e-15
CTSS	1.64713e-19	-0.462889	2.97835e-15
CCDC97	1.83603e-19	0.766834	3.31991e-15
PPCDC	1.8398e-19	0.884863	3.32672e-15
RAB5IF	1.8579e-19	-0.504053	3.35946e-15
ANKEF1	1.95981e-19	1.50974	3.54373e-15
ALDH5A1	1.98258e-19	-1.23122	3.58489e-15
DSC2	2.05987e-19	0.561455	3.72466e-15
C5AR2	2.09654e-19	0.619804	3.79096e-15
GABARAP	2.37146e-19	0.31409	4.28808e-15
ABL1	2.42496e-19	0.453804	4.3848e-15
CEACAM3	2.44432e-19	3.03277	4.41982e-15
SEMA3D	2.47435e-19	3.59391	4.47413e-15
LRRK1	2.57527e-19	0.701575	4.6566e-15
MPV17	2.58586e-19	0.284597	4.67575e-15
TMBIM4	2.79576e-19	0.350892	5.0553e-15
SMIM29	2.80839e-19	0.92553	5.07813e-15
RASGRP3	2.8308e-19	-1.06682	5.11865e-15
EVI5	2.91887e-19	0.626797	5.2779e-15
SCP2	2.95692e-19	0.264193	5.34671e-15
SELENON	2.97433e-19	-0.603469	5.37818e-15
MTMR3	3.20906e-19	-0.642331	5.80263e-15
GPR153	3.23932e-19	-2.2889	5.85734e-15
ZNF703	3.27568e-19	0.736818	5.92309e-15
PTPRM	3.36537e-19	-1.30317	6.08526e-15
DIAPH1	3.44138e-19	-0.517087	6.2227e-15
OLFML2A	3.47473e-19	3.41538	6.28301e-15
ARHGEF17	3.53759e-19	-1.86142	6.39666e-15
CALR	4.09104e-19	0.301299	7.39741e-15
CLINT1	4.09727e-19	-0.617255	7.40868e-15
FCER2	4.64951e-19	1.82213	8.40724e-15
TRABD	4.70513e-19	-0.606553	8.50782e-15
DSEL	4.77676e-19	1.68554	8.63733e-15
TMEM220	4.82288e-19	1.04946	8.72074e-15
PTGES	4.92819e-19	-5.76987	8.91115e-15
NOP53	4.93218e-19	0.349202	8.91837e-15
RAB35	5.04603e-19	0.480766	9.12423e-15
SRD5A1	5.20115e-19	-1.00292	9.40472e-15
COX4I1	5.2599e-19	-0.403051	9.51095e-15
DISP1	5.54555e-19	1.22515	1.00275e-14
DENND5A	5.57022e-19	-0.650559	1.00721e-14
KCNMA1	5.57838e-19	0.477714	1.00868e-14
EIF4E2	5.66348e-19	0.34553	1.02407e-14
DNASE2B	5.7805e-19	-2.92526	1.04523e-14
NUMB	6.34884e-19	-0.535672	1.148e-14
ARRB2	6.37235e-19	0.206927	1.15225e-14
AKR1A1	6.89624e-19	0.313198	1.24698e-14
SCYL1	7.06333e-19	-0.522474	1.27719e-14
TMEM91	7.14002e-19	-1.16984	1.29106e-14
ZBTB17	7.34942e-19	-0.897819	1.32892e-14
RESF1	7.7826e-19	0.58366	1.40725e-14
ADIPOR1	7.82399e-19	0.264715	1.41473e-14
IER5	7.849e-19	-0.71462	1.41926e-14
CLEC2D	8.21985e-19	0.244345	1.48631e-14
POLR2L	8.78811e-19	0.382179	1.58907e-14
SLC25A23	9.57553e-19	-1.08387	1.73145e-14
LRP3	9.78069e-19	0.658144	1.76854e-14
ADO	1.00334e-18	-0.946144	1.81424e-14
TNFRSF10A	1.11696e-18	-1.05471	2.01968e-14
ARNT	1.17866e-18	0.436081	2.13126e-14
PEAK3	1.17982e-18	1.73815	2.13336e-14
TMEM132A	1.18598e-18	-4.33777	2.14449e-14
MAN2A1	1.20376e-18	0.472691	2.17663e-14
SIRT2	1.23182e-18	0.631408	2.22738e-14
MCC	1.28722e-18	2.46468	2.32755e-14
APOBR	1.33117e-18	-0.573361	2.40702e-14
ADAM10	1.33757e-18	-0.480657	2.4186e-14
SPTLC2	1.36651e-18	0.434028	2.47093e-14
HDAC5	1.38668e-18	0.55424	2.5074e-14
KDM1B	1.42264e-18	-0.701645	2.57241e-14
CLYBL	1.42532e-18	-1.23473	2.57727e-14
SERTAD2	1.46203e-18	-0.796428	2.64364e-14
ITPKB	1.53367e-18	-1.11573	2.77319e-14
NEU3	1.60297e-18	0.750692	2.89849e-14
PSMB8	1.61314e-18	-0.457338	2.91688e-14
SLC38A6	1.62653e-18	0.399822	2.94108e-14
APEX2	1.6665e-18	0.703032	3.01336e-14
FAM13B	1.70842e-18	0.735821	3.08917e-14
SOAT1	1.84103e-18	-0.480168	3.32894e-14
BAMBI	1.86431e-18	-2.56423	3.37105e-14
PHF1	1.88314e-18	-0.621368	3.40509e-14
MT-CO3	1.99689e-18	-0.424442	3.61078e-14
CHD3	2.02313e-18	-0.718561	3.65823e-14
NUS1	2.06397e-18	-0.378818	3.73207e-14
ZDHHC20	2.15171e-18	-0.720944	3.89072e-14
SNX2	2.17413e-18	0.251227	3.93126e-14
DNAJC3	2.27417e-18	-0.693556	4.11216e-14
MTMR1	2.275e-18	-0.753686	4.11366e-14
ASPHD1	2.29101e-18	-2.96263	4.14261e-14
PKN1	2.32174e-18	0.340138	4.19818e-14
CAMKK1	2.37875e-18	-2.09084	4.30125e-14
2002-03-01	2.39857e-18	1.57997	4.3371e-14
FAM89B	2.4625e-18	-0.58879	4.4527e-14
EHD4	2.58455e-18	0.405425	4.67338e-14
EVI2A	2.60794e-18	0.350432	4.71568e-14
FUBP1	2.61948e-18	0.525621	4.73654e-14
TMEM43	2.81594e-18	-0.696709	5.09178e-14
CLDN1	2.83829e-18	-1.02533	5.13219e-14
TRIM14	2.86507e-18	0.607443	5.18063e-14
IPCEF1	2.94749e-18	1.9676	5.32966e-14
NECTIN4	3.01805e-18	-1.8715	5.45724e-14
EEF1AKMT3	3.32801e-18	-0.8149	6.01771e-14
KRBA1	3.41928e-18	1.4712	6.18275e-14
ITGB8	3.50327e-18	-4.18315	6.33461e-14
SERPINB9	3.6256e-18	0.905051	6.55581e-14
PCK2	4.04013e-18	-0.618534	7.30536e-14
KLRF1	4.07586e-18	2.16275	7.36997e-14
ST3GAL2	4.1729e-18	-0.724725	7.54545e-14
SLX4	4.29956e-18	1.05599	7.77447e-14
NAA50	4.42157e-18	-0.805368	7.99509e-14
SNX11	4.61184e-18	0.802043	8.33912e-14
C1orf54	4.61725e-18	-0.676865	8.34891e-14
RBM38	4.93655e-18	-1.11554	8.92627e-14
VPS13B	5.01864e-18	0.448433	9.0747e-14
AC015871.1	5.1062e-18	-2.62453	9.23304e-14
IGF1R	5.62903e-18	-1.16552	1.01784e-13
PCNX2	5.87198e-18	-1.29804	1.06177e-13
CLEC1A	5.97793e-18	-1.68329	1.08093e-13
AFF1	5.98392e-18	0.278669	1.08201e-13
ASB1	6.46598e-18	-0.939962	1.16918e-13
EVL	7.20565e-18	-0.706244	1.30293e-13
DENND4B	7.43392e-18	0.439526	1.3442e-13
FAM13A	7.89605e-18	0.700464	1.42776e-13
PARVG	8.29615e-18	0.296724	1.50011e-13
EPS8	8.52475e-18	0.881058	1.54145e-13
SIGLEC15	8.54485e-18	-2.44763	1.54508e-13
HMG20B	8.68553e-18	-0.615959	1.57052e-13
PHYH	8.76722e-18	0.663585	1.58529e-13
ERO1A	9.08476e-18	-0.523764	1.64271e-13
ELOVL1	9.18893e-18	0.356989	1.66154e-13
SCARB1	9.20491e-18	0.428548	1.66443e-13
RAB33B	9.30289e-18	0.782637	1.68215e-13
SRPX	9.75844e-18	1.55348	1.76452e-13
SEZ6L2	1.00198e-17	-2.4458	1.81179e-13
TRAF3	1.00455e-17	-0.63877	1.81643e-13
SMIM4	1.0289e-17	0.907389	1.86046e-13
PIKFYVE	1.08314e-17	0.347397	1.95854e-13
CRBN	1.08975e-17	0.64123	1.97048e-13
PRKCH	1.13899e-17	-2.20525	2.05953e-13
TIMP1	1.14925e-17	-0.951706	2.07808e-13
NLRP2	1.16043e-17	-0.858531	2.09829e-13
NQO2	1.19426e-17	0.455445	2.15946e-13
KCP	1.19671e-17	-3.51992	2.16389e-13
ATP5F1B	1.29442e-17	-0.541101	2.34057e-13
GRAMD1A	1.30147e-17	-0.860599	2.35332e-13
RET	1.30365e-17	-3.93799	2.35725e-13
TNNI2	1.34503e-17	-1.65525	2.43208e-13
SPECC1L	1.40449e-17	0.467599	2.53961e-13
CFL2	1.56473e-17	0.953567	2.82935e-13
TTC14	1.58444e-17	0.507582	2.86499e-13
CTNNAL1	1.60966e-17	-1.38942	2.91059e-13
HAVCR2	1.60999e-17	0.302516	2.91118e-13
SYT11	1.61346e-17	-0.943733	2.91746e-13
PLPBP	1.65797e-17	0.532501	2.99793e-13
OGDH	1.70642e-17	0.379477	3.08555e-13
PPM1L	1.72442e-17	0.884493	3.1181e-13
TBC1D5	1.85948e-17	0.468589	3.3623e-13
VPS37C	1.89258e-17	-1.27995	3.42217e-13
IL32	1.91521e-17	-3.75044	3.46308e-13
GNL1	1.97325e-17	-0.665192	3.56804e-13
TNFRSF18	1.97869e-17	-4.44617	3.57786e-13
CLMN	2.0466e-17	-0.945584	3.70067e-13
CNP	2.10761e-17	0.470031	3.81098e-13
SNX5	2.1881e-17	0.414924	3.95653e-13
DCP2	2.28105e-17	0.441569	4.1246e-13
NEDD9	2.78377e-17	-3.07471	5.03361e-13
ISCU	2.90285e-17	-0.416344	5.24894e-13
CDIPT	3.11623e-17	-0.416733	5.63477e-13
WDFY1	3.12502e-17	-0.540602	5.65067e-13
SIGLEC5	3.26011e-17	1.03825	5.89493e-13
ATP11B	3.2877e-17	-0.496929	5.94482e-13
CST6	3.3285e-17	-6.11569	6.01859e-13
SRPK1	3.50612e-17	-0.792416	6.33977e-13
SF3B1	3.65071e-17	0.395086	6.60122e-13
PPT1	3.673e-17	-0.299651	6.64153e-13
OTUD4	3.70752e-17	-0.707092	6.70394e-13
KCTD5	3.8215e-17	0.594858	6.91004e-13
FZD5	3.9345e-17	1.10911	7.11436e-13
CYP20A1	3.96675e-17	0.551734	7.17268e-13
EXOSC4	4.17467e-17	-0.849533	7.54864e-13
FBXO32	4.18576e-17	-1.30167	7.56869e-13
FAM111A	4.19102e-17	0.384381	7.5782e-13
CCNG2	4.2014e-17	0.206276	7.59696e-13
CALM3	4.327e-17	0.25972	7.82407e-13
CMC2	4.37981e-17	-0.605556	7.91957e-13
CYB561A3	4.38354e-17	-0.89467	7.92631e-13
TOX	4.49716e-17	2.87453	8.13177e-13
PLAU	4.56008e-17	0.225662	8.24553e-13
GZF1	4.64541e-17	0.699787	8.39983e-13
KLF13	5.0928e-17	0.464611	9.2088e-13
CASP10	5.19184e-17	0.686101	9.38788e-13
STAMBPL1	5.23125e-17	1.32205	9.45914e-13
ASIC1	5.62127e-17	1.06705	1.01644e-12
CA12	5.65706e-17	-6.82202	1.02291e-12
FOXN2	5.73516e-17	0.58469	1.03703e-12
LDLR	6.07995e-17	-0.997988	1.09938e-12
MICALL1	6.20705e-17	-1.45201	1.12236e-12
SNUPN	6.34316e-17	-0.587665	1.14697e-12
PEX11B	6.56287e-17	0.753836	1.1867e-12
GNPTG	6.90186e-17	0.302613	1.24799e-12
ITPRIPL2	6.92381e-17	0.415049	1.25196e-12
MPP5	6.9428e-17	0.768809	1.2554e-12
SPCS3	7.20413e-17	0.354693	1.30265e-12
MIOS	7.22831e-17	0.637691	1.30702e-12
AMDHD1	7.31654e-17	2.084	1.32298e-12
RNF114	7.44218e-17	0.464796	1.3457e-12
TRAP1	7.58716e-17	-0.641924	1.37191e-12
CSPG4	7.60019e-17	-5.35276	1.37427e-12
ATP2B1	7.60074e-17	0.355103	1.37437e-12
PIK3C2B	7.73359e-17	1.39378	1.39839e-12
UBP1	7.79381e-17	0.478873	1.40928e-12
PC	7.87511e-17	-1.65553	1.42398e-12
ASCL2	7.93338e-17	1.37066	1.43451e-12
IGFBP7	8.10762e-17	1.72294	1.46602e-12
TRAM2	8.47877e-17	1.09491	1.53313e-12
VKORC1L1	8.71789e-17	-0.686448	1.57637e-12
MACF1	9.12514e-17	0.26606	1.65001e-12
TMEFF1	9.14458e-17	-1.7476	1.65352e-12
STAT1	9.19096e-17	-0.549103	1.66191e-12
TM9SF2	9.63697e-17	0.212306	1.74256e-12
RWDD2A	9.85894e-17	-1.66087	1.78269e-12
ADAMTSL4	9.90336e-17	-0.66951	1.79073e-12
DENND1A	9.95039e-17	0.585573	1.79923e-12
SPOP	1.02957e-16	0.463048	1.86166e-12
SLAMF9	1.04826e-16	-5.80648	1.89547e-12
ICAM2	1.06281e-16	-1.4109	1.92177e-12
UFC1	1.06757e-16	0.326932	1.93039e-12
GAMT	1.07879e-16	1.03408	1.95067e-12
TMEM219	1.11404e-16	0.29554	2.01441e-12
DESI1	1.13066e-16	-0.613564	2.04445e-12
COL9A2	1.14809e-16	-1.18282	2.07598e-12
ARL15	1.16096e-16	-0.744358	2.09925e-12
TRIB1	1.19479e-16	-1.14825	2.16042e-12
ATF5	1.21172e-16	0.487326	2.19103e-12
CASD1	1.22544e-16	0.8913	2.21584e-12
CEP70	1.26681e-16	-3.50239	2.29064e-12
ODF3B	1.27995e-16	0.677952	2.3144e-12
LYRM1	1.33372e-16	0.581192	2.41162e-12
GLRX2	1.49853e-16	-0.689294	2.70963e-12
ZC2HC1A	1.50271e-16	0.752811	2.71721e-12
RFTN1	1.53874e-16	-1.17293	2.78236e-12
PELO	1.54531e-16	-0.66729	2.79422e-12
BBC3	1.57078e-16	-0.615043	2.84029e-12
TMEM192	1.66052e-16	0.663031	3.00255e-12
ZDHHC3	1.70299e-16	-0.532619	3.07935e-12
MMP25	1.70398e-16	1.8028	3.08114e-12
RUFY1	1.71114e-16	0.350114	3.09409e-12
AMZ1	1.72851e-16	-5.2879	3.12549e-12
TMCO1	1.78917e-16	0.38133	3.23518e-12
VARS	1.88806e-16	-0.529222	3.41398e-12
SYNGAP1	1.90515e-16	-1.19284	3.44488e-12
ADD3	1.94402e-16	0.972533	3.51518e-12
LGALS9	2.06015e-16	-0.451601	3.72516e-12
ST6GALNAC4	2.0864e-16	-1.07908	3.77263e-12
IL10	2.10344e-16	0.948995	3.80343e-12
CLEC4G	2.13907e-16	1.72371	3.86787e-12
ADORA1	2.19939e-16	-2.626	3.97693e-12
AP1S1	2.23298e-16	-0.613705	4.03768e-12
RNF166	2.28986e-16	0.776364	4.14052e-12
LPGAT1	2.29759e-16	0.478018	4.15451e-12
C1RL	2.50615e-16	-1.02008	4.53162e-12
CBX6	2.63674e-16	0.342682	4.76775e-12
ZNF33B	2.86358e-16	1.75389	5.17793e-12
TNFRSF12A	2.93265e-16	-1.29889	5.30282e-12
SP3	2.987e-16	0.275649	5.4011e-12
RB1	3.12811e-16	0.598377	5.65625e-12
METTL1	3.14439e-16	-0.910495	5.68569e-12
GUCY1B1	3.16905e-16	-1.18994	5.73027e-12
ABCC3	3.3091e-16	-0.728939	5.98352e-12
IFIT2	3.336e-16	-0.827334	6.03216e-12
PGLS	3.3382e-16	0.45962	6.03613e-12
ALG13	3.36048e-16	0.458786	6.07641e-12
SLC43A1	3.39454e-16	1.06755	6.138e-12
TBL1XR1	3.46206e-16	-0.459936	6.26009e-12
RAB38	3.49218e-16	1.14342	6.31457e-12
TNFSF15	3.55357e-16	-2.93258	6.42556e-12
PCF11	3.64539e-16	0.436666	6.59159e-12
PRDX4	3.75733e-16	0.435923	6.794e-12
STK32C	3.98742e-16	0.678542	7.21006e-12
CELF2	4.05886e-16	0.37438	7.33924e-12
PJA1	4.06089e-16	-0.685943	7.3429e-12
ATP2B4	4.12343e-16	-0.725318	7.45598e-12
MLPH	4.39777e-16	-2.58894	7.95204e-12
DECR1	4.42037e-16	-0.581109	7.99291e-12
PFDN2	4.60287e-16	-0.539951	8.3229e-12
CREM	4.60616e-16	0.572914	8.32886e-12
ICE2	4.62582e-16	0.860737	8.36441e-12
APIP	4.78946e-16	0.53668	8.6603e-12
LRRC25	4.98587e-16	0.251859	9.01545e-12
UCHL1	5.01618e-16	-1.67752	9.07025e-12
DKK2	5.02353e-16	-3.53801	9.08354e-12
ZSWIM4	5.16535e-16	-1.48908	9.33998e-12
ANXA7	5.17076e-16	0.364578	9.34976e-12
MCM6	5.19338e-16	0.791761	9.39067e-12
LAMTOR4	5.3498e-16	0.273246	9.6735e-12
DTNB	5.41406e-16	0.949993	9.7897e-12
EPS8L2	5.50622e-16	-3.08085	9.95635e-12
PACSIN2	5.53972e-16	-0.559648	1.00169e-11
VEGFB	6.13877e-16	0.270586	1.11001e-11
DERA	6.17272e-16	0.56667	1.11615e-11
IFIT3	6.3582e-16	-0.608722	1.14969e-11
SAMHD1	6.50801e-16	0.214378	1.17678e-11
GRAMD1B	6.60748e-16	0.948842	1.19477e-11
BAX	6.69243e-16	-0.296902	1.21012e-11
ITGAD	6.7649e-16	1.70834	1.22323e-11
OXSR1	7.46353e-16	-0.622614	1.34955e-11
LOXL3	7.98697e-16	0.788644	1.4442e-11
STAU2	8.68124e-16	0.398891	1.56974e-11
IRAK4	8.84013e-16	0.710279	1.59847e-11
SGMS2	9.49576e-16	-0.96585	1.71702e-11
PSD3	1.00724e-15	0.441464	1.82129e-11
SIGLEC14	1.04394e-15	1.15423	1.88765e-11
ITGA6	1.06613e-15	-1.84629	1.92778e-11
ATP2C1	1.08069e-15	-0.459258	1.95411e-11
MVP	1.0845e-15	-0.554138	1.96099e-11
STAC3	1.08559e-15	0.818174	1.96295e-11
NCKAP1	1.2115e-15	-2.7505	2.19064e-11
ACTR2	1.21297e-15	0.315417	2.1933e-11
CHIC1	1.24985e-15	1.70739	2.25998e-11
CKLF	1.33492e-15	-0.683093	2.41379e-11
ACO2	1.38165e-15	-0.542868	2.49829e-11
SQLE	1.39605e-15	-1.45791	2.52434e-11
ASL	1.4062e-15	0.77442	2.54269e-11
NAP1L4	1.42521e-15	0.551584	2.57706e-11
ANKRD10	1.459e-15	0.224486	2.63816e-11
HEXIM1	1.50139e-15	-0.745412	2.71481e-11
PNPLA2	1.5219e-15	-0.437331	2.7519e-11
C1orf112	1.62616e-15	0.863058	2.94042e-11
RCC1	1.65055e-15	-0.8699	2.98452e-11
NQO1	1.78986e-15	0.900644	3.23643e-11
EYA2	1.81308e-15	1.25315	3.2784e-11
TMEM50B	1.99458e-15	0.650183	3.6066e-11
SPPL2A	2.0099e-15	0.269201	3.63429e-11
PDK3	2.12388e-15	0.731841	3.8404e-11
PDLIM2	2.12703e-15	0.635268	3.8461e-11
CRLF3	2.14233e-15	0.502364	3.87375e-11
MID1IP1	2.16063e-15	-0.518546	3.90685e-11
MAGED2	2.21943e-15	0.409666	4.01317e-11
C5orf51	2.23548e-15	0.637149	4.0422e-11
ZMYND8	2.29155e-15	-0.701545	4.14359e-11
MBOAT2	2.34501e-15	1.0391	4.24025e-11
ENG	2.36835e-15	-0.29628	4.28245e-11
AP2M1	2.40121e-15	0.301551	4.34187e-11
MPP3	2.40284e-15	1.16218	4.34482e-11
DAB2IP	2.41379e-15	2.35408	4.36462e-11
PRLR	2.41688e-15	1.79596	4.3702e-11
PRAG1	2.52446e-15	0.965732	4.56473e-11
2008-03-01	2.5758e-15	0.56895	4.65756e-11
PIK3AP1	2.6568e-15	-0.3245	4.80402e-11
WDR44	2.67475e-15	0.573172	4.83648e-11
PTEN	2.70765e-15	0.599374	4.89598e-11
SASH1	2.91759e-15	0.742691	5.27559e-11
PARVB	3.04992e-15	0.395755	5.51487e-11
LGALS8	3.23921e-15	0.37033	5.85714e-11
RBP1	3.31324e-15	0.636362	5.991e-11
MOB3B	3.36776e-15	0.419578	6.08959e-11
NCKAP1L	3.36797e-15	0.257609	6.08996e-11
NRCAM	3.39789e-15	-3.92017	6.14407e-11
SMARCA2	3.40336e-15	0.319356	6.15395e-11
PMVK	3.42595e-15	0.694562	6.19481e-11
LRRC61	3.60287e-15	-2.90592	6.51471e-11
SIPA1	3.63316e-15	0.465292	6.56948e-11
DENND10	3.79244e-15	0.495269	6.85748e-11
DMAC1	3.80998e-15	0.40342	6.88921e-11
MEF2A	3.90503e-15	0.438311	7.06108e-11
PPME1	3.92691e-15	-0.703392	7.10063e-11
ENO1	4.1998e-15	-0.380873	7.59408e-11
MAFK	4.4521e-15	-0.703248	8.05029e-11
GHITM	4.45362e-15	-0.399022	8.05304e-11
COX7C	4.52512e-15	-0.408151	8.18233e-11
SOCS1	4.55107e-15	-4.06326	8.22924e-11
CHMP4B	4.63122e-15	-0.465951	8.37418e-11
PNPLA6	4.7868e-15	-0.442607	8.6555e-11
IRF2BP2	4.90854e-15	0.286613	8.87563e-11
WASHC4	5.00472e-15	0.249645	9.04954e-11
TXNRD1	5.01791e-15	-0.509718	9.07339e-11
CLPB	5.04127e-15	-0.55465	9.11563e-11
PCED1B	5.28204e-15	1.16478	9.55098e-11
CTNNBIP1	5.37012e-15	0.51792	9.71025e-11
SGCB	5.52387e-15	-1.92756	9.98826e-11
SLC39A13	5.63951e-15	-0.870258	1.01974e-10
PELI3	5.74396e-15	-0.832969	1.03862e-10
SAP25	5.82241e-15	0.644904	1.05281e-10
SMOX	5.91249e-15	0.95978	1.0691e-10
SELL	5.93384e-15	1.51493	1.07296e-10
ATP10A	5.98471e-15	1.39121	1.08215e-10
RAVER2	6.59384e-15	1.86305	1.1923e-10
BRWD3	6.70798e-15	0.650515	1.21294e-10
MCL1	6.72182e-15	-0.539673	1.21544e-10
PPARGC1B	7.13448e-15	-0.831737	1.29006e-10
PPIP5K2	7.22763e-15	0.443363	1.3069e-10
TAF1D	7.32553e-15	-0.604164	1.3246e-10
ITSN2	7.38871e-15	0.41475	1.33603e-10
UBA2	8.09558e-15	-0.466263	1.46384e-10
TNS1	8.19808e-15	-0.547746	1.48238e-10
TNNC2	8.20746e-15	2.41019	1.48407e-10
SP140L	8.21117e-15	0.572063	1.48474e-10
LCP1	8.2595e-15	-0.364245	1.49348e-10
FIG4	8.28472e-15	-0.511198	1.49804e-10
MT-ND3	8.41261e-15	-0.345532	1.52117e-10
PHKB	8.56453e-15	0.441584	1.54864e-10
GALNT7	8.71153e-15	-0.702417	1.57522e-10
MANBA	9.78138e-15	0.37975	1.76867e-10
PRXL2C	1.02108e-14	0.608938	1.84632e-10
TCP11L1	1.07715e-14	0.560995	1.94771e-10
DHTKD1	1.08225e-14	0.789427	1.95693e-10
RAB11B	1.13683e-14	0.307286	2.05561e-10
TMTC1	1.14712e-14	-0.875162	2.07423e-10
CLECL1	1.16099e-14	-2.10792	2.09931e-10
PFDN1	1.16324e-14	-0.587674	2.10337e-10
TFEC	1.17473e-14	0.319783	2.12415e-10
SLC6A12	1.17582e-14	-1.49	2.12612e-10
MLF2	1.19884e-14	-0.42071	2.16774e-10
[truncated: 1,626 more rows]

## Sheet: Clust_4_3D_MDMi
	p_val	avg_log2FC	p_val_adj
YBX1	0	-2.3373	0
EEF1G	0	-1.97354	0
UBA52	0	-2.12442	0
MT-ND4	0	3.00627	0
MT-CO3	0	2.91255	0
MT-ATP6	0	2.90347	0
FXYD5	0	-1.45147	0
TYROBP	0	-1.33014	0
S100A6	0	-1.61488	0
LGALS1	0	-1.48995	0
TMSB10	0	-1.43357	0
BRI3	0	-1.21018	0
OAZ1	0	-1.59427	0
LAPTM5	0	-1.10488	0
B2M	0	-1.10895	0
TMSB4X	0	-1.50567	0
FTL	0	-1.94413	0
FTH1	0	-2.13894	0
GPX4	2.87066e-299	-1.83342	5.19073e-295
MT-ND3	3.68468e-299	2.60095	6.66263e-295
S100A11	2.63187e-297	-1.24527	4.75896e-293
RACK1	2.52528e-296	-1.89718	4.56621e-292
MT-CO2	1.88025e-293	2.77828	3.39986e-289
CD68	6.15496e-288	-1.05122	1.11294e-283
TOMM7	4.91499e-282	-1.84751	8.88728e-278
AHNAK	6.61131e-280	1.22723	1.19546e-275
NME2	5.70827e-278	-1.99675	1.03217e-273
RSRP1	6.50429e-272	2.28257	1.17611e-267
TSPO	2.46153e-270	-1.12905	4.45095e-266
SNX3	3.88691e-262	-1.76888	7.02831e-258
PPDPF	9.72486e-261	-2.16285	1.75845e-256
SH3BGRL3	8.46413e-252	-1.58635	1.53048e-247
MT-ND4L	1.17717e-249	2.77801	2.12855e-245
MT-CYB	4.04971e-248	2.8802	7.32269e-244
CCNI	3.50588e-247	-1.48459	6.33934e-243
CD63	3.45605e-240	-1.08504	6.24923e-236
CREG1	9.52114e-232	-1.23579	1.72161e-227
CRTAP	1.97181e-229	-1.47285	3.56542e-225
ATP6V1F	2.32987e-228	-1.57712	4.21287e-224
EIF3H	2.8734e-228	-1.98591	5.19569e-224
PFN1	1.15793e-226	-1.07136	2.09376e-222
CYBA	1.05167e-220	-1.08429	1.90163e-216
UQCRB	5.27511e-220	-1.85981	9.53845e-216
MIF	2.03655e-217	-2.18883	3.68249e-213
MT-ND5	2.96802e-217	2.72021	5.36677e-213
NPC2	1.3008e-216	-1.17497	2.35211e-212
AP2S1	1.08977e-213	-1.56702	1.97053e-209
EEF2	8.92594e-213	-1.14219	1.61399e-208
EEF1B2	3.65442e-211	-2.10776	6.60793e-207
MT-ND2	6.10347e-210	2.59299	1.10363e-205
ATP5F1E	2.38278e-209	-1.42193	4.30854e-205
SUMO3	9.15044e-208	-1.38667	1.65458e-203
ZEB2	3.25204e-207	1.28834	5.88034e-203
ATP6V0B	6.17299e-207	-1.28827	1.1162e-202
SPI1	1.20263e-205	-0.717551	2.17459e-201
CHCHD2	2.20289e-204	-1.61303	3.98326e-200
LRP1	3.55271e-204	1.1651	6.42402e-200
RGS10	5.61911e-204	-1.89288	1.01605e-199
ISCU	4.87512e-202	-1.45026	8.8152e-198
ADIPOR1	7.1375e-199	-1.40489	1.2906e-194
ARAP1	2.55139e-195	1.14696	4.61341e-191
ATP6V0E1	4.20146e-194	-1.32022	7.59708e-190
UQCR10	1.06307e-191	-1.62011	1.92223e-187
LAMTOR1	2.7492e-191	-1.34592	4.9711e-187
RNASEK	1.41131e-188	-1.14179	2.55193e-184
PNRC1	1.28808e-187	-1.2954	2.3291e-183
GABARAP	5.46678e-186	-1.34727	9.88504e-182
S100A10	2.57957e-183	-1.18012	4.66438e-179
VAMP8	1.44104e-181	-0.953831	2.60569e-177
WSB1	3.03441e-180	1.74961	5.48682e-176
IFI30	4.36058e-180	-1.08043	7.88481e-176
RHOA	6.63105e-178	-1.0369	1.19903e-173
SEC11A	2.32744e-174	-1.41801	4.20848e-170
LENG8	2.17207e-173	1.9106	3.92754e-169
ATP5MC2	4.06238e-173	-1.33524	7.3456e-169
SDHB	4.11289e-173	-1.40364	7.43694e-169
SLC25A6	5.95916e-173	-1.4488	1.07753e-168
COX4I1	9.24753e-172	-1.38606	1.67214e-167
CFLAR	2.72098e-171	1.16883	4.92008e-167
COX8A	1.0541e-170	-1.47065	1.90603e-166
NDUFB5	1.79458e-167	-1.44922	3.24496e-163
SRGN	2.26863e-164	-1.46966	4.10215e-160
CMPK1	3.79028e-164	-1.13226	6.85359e-160
RNF130	5.48487e-163	-1.02555	9.91774e-159
TMEM147	1.01941e-162	-1.68399	1.8433e-158
HINT1	1.16564e-162	-1.61492	2.10772e-158
SSR4	5.31345e-162	-2.07315	9.60778e-158
CST3	1.01746e-161	-1.13422	1.83976e-157
LYZ	7.82926e-161	-1.37733	1.41569e-156
UXT	1.03998e-159	-1.75022	1.8805e-155
S100A4	3.82294e-159	-1.26545	6.91264e-155
C9orf16	6.589e-159	-1.87346	1.19142e-154
NDUFB10	1.08395e-158	-1.40482	1.96e-154
GRINA	8.4499e-158	-0.939101	1.52791e-153
FCER1G	2.49331e-153	-0.847548	4.5084e-149
PLXNB2	3.1237e-153	1.0083	5.64827e-149
SYNGR2	2.41796e-151	-0.967289	4.37215e-147
CCNL2	6.56618e-150	1.71033	1.1873e-145
TMED2	6.66722e-150	-1.65033	1.20557e-145
COMMD6	7.69331e-150	-1.79762	1.3911e-145
NOP10	1.19756e-149	-1.29874	2.16543e-145
NABP1	6.03267e-149	1.89667	1.09083e-144
RTN3	1.80225e-148	-0.905834	3.25883e-144
C1orf43	3.29619e-148	-1.40884	5.96017e-144
PFDN5	2.15659e-147	-1.34116	3.89954e-143
GSTO1	3.21912e-146	-1.17956	5.82081e-142
SPG21	4.71694e-146	-1.05568	8.52918e-142
TNFAIP2	8.28572e-146	1.34072	1.49822e-141
ATG16L2	3.93028e-144	1.97102	7.10673e-140
ATP5MG	1.13796e-143	-1.39866	2.05766e-139
CD99	3.66027e-143	-0.891276	6.6185e-139
GNAI2	1.48163e-142	-1.09999	2.67908e-138
DMXL2	2.80239e-142	1.09578	5.06727e-138
IFI27L2	1.49579e-141	-1.74574	2.7047e-137
NOP53	1.35589e-139	-1.44609	2.45173e-135
BLOC1S1	1.45991e-139	-1.28969	2.63981e-135
ECHS1	1.96507e-139	-1.2801	3.55324e-135
GSTP1	1.10895e-138	-1.21946	2.00519e-134
ABCA1	4.7084e-138	1.11025	8.51373e-134
WDR83OS	6.05888e-138	-1.37456	1.09557e-133
SNX2	1.06278e-137	-0.945696	1.92171e-133
CFL1	1.10531e-137	-0.780673	1.99863e-133
COX7A2L	1.66135e-137	-1.26605	3.00405e-133
MT-ND1	4.63889e-137	2.56888	8.38803e-133
HIGD2A	6.36313e-137	-1.38792	1.15058e-132
ATP5F1D	7.77517e-137	-1.39038	1.40591e-132
TXNL4A	2.74315e-133	-1.15992	4.96016e-129
C19orf53	4.42489e-133	-1.59925	8.00109e-129
NDUFA11	4.69944e-133	-1.53706	8.49753e-129
CDK5RAP3	4.73277e-133	1.60649	8.55779e-129
PPT1	8.12633e-133	-0.874204	1.4694e-128
TMEM123	9.49291e-133	-1.48347	1.71651e-128
RAB31	1.9797e-132	-1.11004	3.57969e-128
ERGIC3	7.24339e-132	-1.32826	1.30975e-127
ARRB2	1.05606e-131	-0.720475	1.90958e-127
SERF2	1.37104e-131	-1.05463	2.47911e-127
TMEM219	1.47384e-131	-1.13427	2.665e-127
CAPG	3.16964e-131	-0.756414	5.73134e-127
PLP2	6.89614e-131	-1.80997	1.24696e-126
COX6C	7.27634e-130	-1.56792	1.31571e-125
CHCHD10	2.1799e-129	-1.52783	3.9417e-125
EIF4EBP1	2.5037e-129	-1.49758	4.52718e-125
PCBD1	3.29248e-129	-1.39138	5.95346e-125
COX7C	3.5358e-129	-1.17495	6.39343e-125
ITGAX	3.57492e-129	1.49832	6.46418e-125
CTSH	7.02938e-129	-0.860555	1.27105e-124
FIS1	1.04955e-128	-1.30236	1.89779e-124
EVI2B	7.72565e-128	-1.25489	1.39695e-123
COTL1	8.23238e-128	-1.40434	1.48858e-123
TMEM258	8.33237e-128	-1.55045	1.50666e-123
UQCR11	1.1781e-127	-1.38858	2.13024e-123
SH3GLB1	1.52565e-127	-1.09414	2.75868e-123
CAPNS1	2.96866e-127	-1.07484	5.36793e-123
ATRAID	3.81509e-127	-1.32561	6.89845e-123
PLEC	3.88829e-127	1.30424	7.0308e-123
CHP1	6.32212e-127	-1.43384	1.14317e-122
NDUFB11	3.96174e-126	-2.06294	7.16362e-122
EIF1	6.39391e-126	-1.00737	1.15615e-121
EIF3L	5.96828e-125	-1.0458	1.07918e-120
JTB	1.16494e-124	-1.30733	2.10644e-120
VEGFB	2.45685e-124	-0.994733	4.44248e-120
PRDX1	2.35306e-123	-0.829724	4.2548e-119
MT-ND6	3.92756e-122	2.77641	7.10181e-118
ATP5MD	7.50997e-122	-1.66096	1.35795e-117
KIAA0100	1.66524e-121	0.993318	3.01108e-117
NDUFB7	3.50618e-121	-1.23008	6.33987e-117
SSR3	6.21176e-121	-1.17131	1.12321e-116
APH1A	1.51392e-120	-1.10074	2.73748e-116
ARGLU1	3.99814e-120	1.65132	7.22944e-116
RAB32	7.96792e-120	-1.18408	1.44076e-115
NTAN1	1.02546e-118	-1.44811	1.85424e-114
ALKBH7	2.11037e-118	-1.48754	3.81597e-114
UBB	6.16169e-118	-1.19101	1.11416e-113
HSPB1	3.00681e-117	-0.954154	5.43692e-113
UFC1	3.1188e-117	-1.12938	5.63941e-113
RAP1A	3.97334e-117	-0.975541	7.18459e-113
TOMM22	4.85929e-117	-1.68457	8.78658e-113
COMT	1.16621e-116	-0.912679	2.10874e-112
KRTCAP2	1.18861e-116	-1.22615	2.14925e-112
UQCRH	5.9615e-116	-1.81377	1.07796e-111
KDELR2	1.0779e-115	-1.51925	1.94905e-111
ACTB	1.33572e-115	-1.01312	2.41525e-111
NENF	8.06644e-115	-1.59882	1.45857e-110
GNG10	1.0502e-114	-0.877278	1.89898e-110
EHBP1L1	1.24942e-114	1.1757	2.2592e-110
DNAJC4	2.43787e-114	-1.42386	4.40816e-110
MRC1	4.30439e-114	1.09341	7.78319e-110
NINJ1	4.70089e-114	-0.945513	8.50014e-110
DSTN	1.94726e-113	-1.48918	3.52104e-109
CSTA	3.26203e-113	-1.58424	5.89841e-109
PPP1CA	4.64392e-113	-1.2422	8.39714e-109
RAB13	4.95832e-113	-0.967972	8.96564e-109
NSA2	5.06187e-113	-1.85836	9.15287e-109
RNF7	6.56573e-113	-1.12548	1.18722e-108
LDHB	6.6195e-113	-1.09359	1.19694e-108
MYDGF	1.45406e-112	-0.904207	2.62923e-108
C1QA	2.33453e-112	-1.23614	4.2213e-108
PSME1	3.34447e-112	-1.07719	6.04747e-108
SELENOF	1.18485e-111	-0.948835	2.14245e-107
PLXND1	1.20191e-111	0.966941	2.1733e-107
COX6B1	3.44722e-111	-1.2549	6.23326e-107
RNF213	1.03632e-110	1.4631	1.87388e-106
TMED10	4.10589e-110	-1.20176	7.42427e-106
VTI1B	5.41909e-110	-1.18791	9.7988e-106
EIF4EBP2	7.77642e-110	-1.05408	1.40613e-105
KXD1	8.30582e-110	-1.19825	1.50186e-105
PGLS	3.03198e-109	-1.51178	5.48243e-105
EIF3E	7.15519e-109	-2.03881	1.2938e-104
TLE5	7.75876e-109	-1.16812	1.40294e-104
PRKACA	1.27511e-108	-0.914745	2.30566e-104
ANAPC16	1.40094e-108	-1.06414	2.53318e-104
TRAPPC5	1.75087e-108	-1.1246	3.16592e-104
NDUFAF3	2.78033e-108	-1.13335	5.02738e-104
UBE2L6	4.49782e-108	-1.28787	8.13296e-104
SMDT1	9.26521e-108	-1.51219	1.67534e-103
TLN1	2.55247e-107	1.00297	4.61538e-103
TAF10	4.25091e-107	-1.05927	7.6865e-103
TMBIM1	4.44905e-107	-0.773808	8.04478e-103
GDI2	9.83311e-107	-1.036	1.77802e-102
STOML2	1.07343e-106	-1.69449	1.94097e-102
VIM	1.25751e-106	-0.626872	2.27383e-102
PEA15	1.90552e-106	-1.13254	3.44555e-102
LSM4	2.19973e-106	-1.23165	3.97755e-102
YWHAZ	8.24607e-106	-0.934099	1.49105e-101
CALR	8.49785e-106	-0.917563	1.53658e-101
GNB1	9.42705e-106	-0.897027	1.7046e-101
RHBDD2	2.20287e-105	-1.38514	3.98324e-101
SELENOK	2.2889e-105	-1.66853	4.13879e-101
VDAC2	9.2119e-105	-1.48952	1.6657e-100
SLC25A5	1.84705e-104	-1.47644	3.33984e-100
VAMP3	4.17114e-104	-0.880414	7.54225e-100
GPSM3	1.10537e-103	-0.969036	1.99873e-99
PYCARD	1.21176e-103	-1.39711	2.1911e-99
EMC7	1.62923e-103	-1.08594	2.94597e-99
MACF1	2.43495e-103	1.42386	4.40288e-99
PRDX4	4.72852e-103	-1.47039	8.55012e-99
CMTM3	1.03707e-102	-0.906005	1.87523e-98
MICOS10	1.2932e-102	-1.04816	2.33837e-98
SRRM2	4.01676e-102	1.5124	7.26311e-98
COPE	5.68403e-102	-1.13554	1.02779e-97
OGT	7.47338e-102	1.5448	1.35134e-97
CDA	1.88498e-101	-1.52215	3.40843e-97
ATG3	2.74082e-101	-1.00705	4.95595e-97
SLC66A3	2.9252e-101	-1.42119	5.28935e-97
CHD2	5.89792e-101	1.55911	1.06646e-96
DAP	6.35601e-101	-1.10717	1.14929e-96
ZNHIT1	7.06961e-101	-1.59618	1.27833e-96
RWDD1	1.99255e-100	-1.68051	3.60293e-96
SH3BGRL	3.76387e-100	-0.682064	6.80583e-96
SNU13	5.69718e-100	-1.04576	1.03016e-95
POLR2I	1.6583e-99	-1.82482	2.99854e-95
CYB5R3	1.89105e-99	-0.937585	3.41939e-95
MYL6	2.74569e-99	-0.912014	4.96475e-95
DBI	2.79507e-99	-1.22874	5.05404e-95
TMEM179B	6.4567e-99	-1.15307	1.1675e-94
COMMD9	7.04712e-99	-1.18431	1.27426e-94
SAP18	1.01715e-97	-0.931133	1.8392e-93
HEXB	2.67691e-97	-0.853693	4.8404e-93
PSMB4	2.78876e-97	-1.22397	5.04264e-93
GPX3	2.93147e-97	-1.73114	5.30069e-93
RABAC1	3.37132e-97	-0.943069	6.09602e-93
CLEC2D	4.17791e-97	2.01706	7.5545e-93
APRT	7.56916e-97	-1.07311	1.36866e-92
PPIC	2.97711e-96	-1.24273	5.38321e-92
NIPSNAP2	3.96065e-96	-1.23327	7.16164e-92
USF2	4.95132e-96	-0.777789	8.95298e-92
EMILIN2	7.20026e-96	0.86017	1.30195e-91
BTG1	9.10205e-96	-0.938792	1.64583e-91
YWHAE	1.73374e-95	-1.06902	3.13496e-91
NRP2	1.78492e-95	1.02131	3.22749e-91
PPIB	2.17777e-95	-1.06836	3.93784e-91
SRI	2.18822e-95	-1.2896	3.95674e-91
MYO9B	2.9822e-95	1.10889	5.39241e-91
SPCS1	3.32516e-95	-0.956164	6.01255e-91
LAMTOR2	4.54048e-95	-1.15331	8.2101e-91
VAMP7	6.52599e-95	-1.44068	1.18003e-90
RTRAF	7.17916e-95	-1.49217	1.29814e-90
H2AFZ	7.33107e-95	-1.23545	1.3256e-90
TNS3	1.12122e-94	1.21298	2.02738e-90
SNRPC	1.1901e-94	-1.00411	2.15193e-90
RAC2	1.34431e-94	-1.15931	2.43077e-90
SERP1	2.58226e-94	-0.90789	4.66925e-90
RAB4A	3.38635e-94	-1.04909	6.12319e-90
NDUFA13	3.9302e-94	-1.29496	7.10659e-90
NSMCE1	4.84787e-94	-1.26154	8.76592e-90
TOMM5	6.38849e-94	-1.23814	1.15517e-89
DYNLRB1	7.97775e-94	-0.898484	1.44254e-89
TMEM59	8.65776e-94	-0.936661	1.5655e-89
THOC7	9.80646e-94	-1.3418	1.7732e-89
ATP5MF	2.52008e-93	-1.31154	4.55681e-89
RAD23A	3.81452e-93	-1.08292	6.89741e-89
UBXN6	5.11657e-93	-0.847795	9.25179e-89
ROMO1	1.32126e-92	-1.52782	2.3891e-88
NDUFAB1	2.57287e-92	-1.08331	4.65227e-88
ZFYVE16	6.93838e-92	1.15876	1.2546e-87
AIF1	7.05775e-92	-1.00033	1.27618e-87
TMEM176A	7.31864e-92	-1.3114	1.32336e-87
STMP1	7.40663e-92	-1.08163	1.33927e-87
ARL2	9.46113e-92	-1.25071	1.71076e-87
TXNDC12	1.05004e-91	-1.05383	1.89869e-87
GRN	1.15619e-91	0.550575	2.09063e-87
C1QB	5.15992e-91	-1.43144	9.33017e-87
SSR2	5.22088e-91	-0.932243	9.44039e-87
EMD	5.25661e-91	-1.29287	9.505e-87
CISD2	5.71775e-91	-1.18684	1.03388e-86
TMEM183A	9.32016e-91	-1.00132	1.68527e-86
TOMM20	1.06441e-90	-1.08904	1.92466e-86
COPRS	1.17409e-90	-1.21257	2.12299e-86
C4orf3	1.4644e-90	-0.982837	2.64792e-86
CCNG1	1.54204e-90	-1.07608	2.78832e-86
UBE2I	2.35066e-90	-0.889902	4.25047e-86
NDUFA3	2.42886e-90	-0.990302	4.39187e-86
PCBP2	3.87516e-90	-1.4415	7.00707e-86
CREBL2	4.22162e-90	-0.879283	7.63354e-86
FAM174C	7.89385e-90	-1.36372	1.42737e-85
CD48	7.9744e-90	-1.61688	1.44193e-85
ARL6IP5	1.93012e-89	-0.915405	3.49005e-85
ANKRD10	2.1655e-89	1.39544	3.91565e-85
NRP1	2.34782e-89	0.879335	4.24532e-85
CLIC1	4.32718e-89	-1.12387	7.82442e-85
OSTC	7.43284e-89	-1.19273	1.34401e-84
LAMTOR4	1.13558e-88	-0.792248	2.05336e-84
ARPC1B	1.30912e-88	-0.696645	2.36716e-84
CAMLG	1.89192e-88	-1.31024	3.42096e-84
NDUFA4	2.54093e-88	-0.864727	4.59452e-84
TSR3	3.3253e-88	-1.26216	6.0128e-84
UBXN1	3.35272e-88	-1.00845	6.06238e-84
ZNF358	4.59795e-88	-1.38295	8.31402e-84
CNIH1	5.19432e-88	-1.40811	9.39237e-84
SF3B5	5.33694e-88	-1.09747	9.65026e-84
SEC61B	6.29679e-88	-1.36244	1.13859e-83
C18orf32	6.70535e-88	-1.0771	1.21246e-83
CALM3	8.46265e-88	-0.975566	1.53022e-83
NDUFA2	9.62568e-88	-1.11512	1.74052e-83
PTDSS1	9.67491e-88	-1.11164	1.74942e-83
CHMP4B	1.13342e-87	-0.928242	2.04946e-83
HIST1H1C	1.96211e-87	-1.11011	3.54789e-83
SFT2D1	2.23438e-87	-0.987486	4.04021e-83
EMP3	2.82188e-87	-0.661453	5.10252e-83
CSTB	3.40012e-87	-0.966835	6.14809e-83
IGBP1	8.60666e-87	-1.14248	1.55626e-82
PSMB6	1.21776e-86	-1.28527	2.20195e-82
AIP	1.69597e-86	-1.02375	3.06666e-82
SLC7A7	2.09589e-86	-0.825415	3.78979e-82
GUK1	3.03989e-86	-1.43351	5.49672e-82
ANAPC11	3.3027e-86	-0.983896	5.97194e-82
ZNF581	3.64531e-86	-1.40212	6.59145e-82
TRIR	1.15574e-85	-0.853809	2.0898e-81
UBE2B	1.19582e-85	-0.968982	2.16229e-81
NDUFC2	1.26729e-85	-1.25179	2.29152e-81
CIAO2A	1.42667e-85	-0.838606	2.57971e-81
GDE1	2.46773e-85	-0.781212	4.46215e-81
NDUFA1	3.29723e-85	-1.03351	5.96204e-81
EDF1	3.3691e-85	-1.00198	6.092e-81
CNBP	6.30092e-85	-0.783932	1.13933e-80
SOD1	6.74297e-85	-1.09867	1.21926e-80
CAPZB	1.60324e-84	-0.747328	2.89897e-80
COPS6	2.93655e-84	-1.11524	5.30986e-80
POLR1D	4.04162e-84	-1.02246	7.30806e-80
LY6E	4.08375e-84	-1.18318	7.38425e-80
MAT2A	5.39991e-84	1.24885	9.76411e-80
FAM162A	5.4503e-84	-1.28484	9.85523e-80
ATP6V0C	6.14904e-84	-0.869938	1.11187e-79
YBX3	7.19617e-84	-0.965574	1.30121e-79
UQCRQ	7.56183e-84	-1.2647	1.36733e-79
SNRPD2	8.10161e-84	-1.34201	1.46493e-79
GHITM	1.60033e-83	-0.872597	2.89372e-79
OST4	1.68008e-83	-1.3339	3.03791e-79
PLCB2	1.80144e-83	1.37157	3.25737e-79
TMA7	2.89454e-83	-1.3576	5.23391e-79
NLRP1	5.71014e-83	1.63038	1.03251e-78
MANF	6.45172e-83	-1.20713	1.1666e-78
PPP6C	7.7423e-83	-0.943541	1.39996e-78
DRAP1	1.32541e-82	-0.777185	2.39661e-78
EIF3M	1.54071e-82	-1.05167	2.78592e-78
PPIA	1.6061e-82	-1.1562	2.90415e-78
TRIP12	2.69917e-82	0.982315	4.88064e-78
POLR2L	5.90838e-82	-0.959944	1.06835e-77
UBE2E1	6.53091e-82	-1.10874	1.18092e-77
PRDX6	7.58545e-82	-1.1159	1.3716e-77
TBC1D2B	1.30418e-81	1.19286	2.35823e-77
PFDN2	1.52711e-81	-1.0655	2.76132e-77
SPTAN1	2.53466e-81	1.17823	4.58318e-77
CIB1	2.59404e-81	-0.899625	4.69054e-77
SURF4	2.85317e-81	-0.908676	5.15909e-77
HCST	3.4141e-81	-1.26119	6.17338e-77
TRAM1	5.53815e-81	-0.70529	1.00141e-76
MPC2	5.61171e-81	-1.13939	1.01471e-76
MAF1	1.21284e-80	-0.763459	2.19306e-76
CHMP2A	1.23243e-80	-0.929274	2.22848e-76
IKBKB	1.28703e-80	1.45551	2.32721e-76
CDK4	1.48373e-80	-0.942531	2.68288e-76
DOCK4	2.68015e-80	1.21384	4.84625e-76
TM9SF3	2.80103e-80	-0.675589	5.06482e-76
GCHFR	3.88998e-80	-1.30028	7.03386e-76
ATP5PB	5.70648e-80	-1.06218	1.03184e-75
SLC25A11	6.58985e-80	-0.900681	1.19158e-75
TBC1D9B	7.2398e-80	0.894426	1.3091e-75
SRPRB	1.4768e-79	-1.24192	2.67035e-75
PARP14	2.58405e-79	1.19527	4.67247e-75
TMEM9B	3.23848e-79	-0.871775	5.85582e-75
PNISR	3.82721e-79	1.54169	6.92036e-75
RHOG	3.97254e-79	-0.768145	7.18314e-75
NME4	4.41227e-79	-1.07323	7.97827e-75
PSMF1	4.69553e-79	-0.848024	8.49046e-75
CLPP	4.7267e-79	-1.26285	8.54682e-75
MGST3	6.04819e-79	-0.682769	1.09363e-74
GNB2	9.76567e-79	-0.910594	1.76583e-74
FAM49B	1.42028e-78	-0.99937	2.56816e-74
METTL9	1.6117e-78	-1.00631	2.91427e-74
ARL6IP4	1.76583e-78	-0.868013	3.19298e-74
PSAP	2.61529e-78	0.546892	4.72897e-74
NHP2	2.73809e-78	-1.2646	4.95101e-74
VPS13C	3.97802e-78	1.23242	7.19306e-74
CNPY3	4.96882e-78	-0.758933	8.98463e-74
ARL6IP1	6.37041e-78	-0.93854	1.1519e-73
YIF1A	6.61418e-78	-1.14056	1.19598e-73
EIF2A	6.79418e-78	-0.967204	1.22852e-73
SRM	9.44057e-78	-1.39721	1.70704e-73
PNPLA6	9.44846e-78	1.05858	1.70847e-73
CD163	1.46617e-77	1.53244	2.65112e-73
SNAP29	1.67617e-77	-1.07383	3.03084e-73
REEP3	2.08361e-77	-1.05303	3.76759e-73
IFNGR2	2.16061e-77	-0.812558	3.90682e-73
SEC11C	2.37631e-77	-1.57233	4.29684e-73
LAGE3	3.83352e-77	-1.44709	6.93178e-73
TXNDC17	5.13035e-77	-1.19842	9.27669e-73
GADD45GIP1	1.09468e-76	-1.46705	1.9794e-72
AGPAT1	1.25019e-76	-0.938138	2.2606e-72
MEA1	1.38827e-76	-1.2113	2.51028e-72
KDELR1	1.44646e-76	-1.04746	2.61549e-72
CAPZA2	1.5776e-76	-0.866448	2.85262e-72
RAB8A	1.61679e-76	-0.995344	2.92348e-72
ZMAT2	1.68208e-76	-0.940108	3.04153e-72
CIAO2B	1.82472e-76	-1.37197	3.29946e-72
NDUFB3	3.64642e-76	-1.47573	6.59345e-72
SMS	6.00227e-76	-0.898225	1.08533e-71
ATP6V0D1	7.18573e-76	-0.795052	1.29932e-71
MOB1A	8.16669e-76	-0.915553	1.4767e-71
SLC25A39	1.03248e-75	-0.853427	1.86693e-71
TNNT1	1.10881e-75	-1.73573	2.00495e-71
CRIP1	1.2364e-75	-1.70084	2.23567e-71
PRDX2	1.96655e-75	-0.964178	3.55592e-71
GET3	2.33175e-75	-0.919667	4.21628e-71
GTF3A	2.4538e-75	-1.58044	4.43695e-71
PYURF	4.73682e-75	-1.05675	8.56511e-71
TRAPPC1	6.55375e-75	-0.961296	1.18505e-70
CERS2	7.73696e-75	-0.773688	1.399e-70
DMAC1	9.49391e-75	-0.91205	1.71669e-70
VKORC1	9.97128e-75	-0.795327	1.80301e-70
TMEM14C	1.46367e-74	-0.809167	2.64661e-70
TALDO1	1.57968e-74	-0.706539	2.85638e-70
ARPC5	2.29147e-74	-0.888842	4.14343e-70
SUPT4H1	2.32902e-74	-1.33559	4.21134e-70
TRIO	2.48349e-74	1.32771	4.49065e-70
TMEM176B	3.45088e-74	-0.765241	6.23987e-70
LUC7L3	4.47671e-74	1.48913	8.09479e-70
LSM10	6.26345e-74	-1.04925	1.13256e-69
RBX1	7.12679e-74	-1.06249	1.28867e-69
NAXE	1.13438e-73	-1.32521	2.05118e-69
STUB1	1.49468e-73	-0.793808	2.70268e-69
SLIRP	3.15955e-73	-1.45598	5.7131e-69
CD74	3.36971e-73	-0.856376	6.09311e-69
ADAR	4.88318e-73	0.924186	8.82976e-69
ITPR2	6.91378e-73	1.30136	1.25015e-68
ARHGEF1	7.53899e-73	1.15495	1.3632e-68
VAPA	1.25048e-72	-0.840332	2.26113e-68
TIMM8B	1.41331e-72	-1.07071	2.55555e-68
SCP2	1.59728e-72	-0.623269	2.88819e-68
UBE2D2	1.80044e-72	-1.1119	3.25556e-68
DPYD	2.24501e-72	0.963472	4.05943e-68
REEP5	2.34139e-72	-0.736325	4.2337e-68
GRHPR	3.53668e-72	-1.12229	6.39502e-68
DMXL1	6.49625e-72	1.24227	1.17465e-67
ATP5MC3	7.18606e-72	-0.872612	1.29938e-67
CD164	7.94846e-72	-0.716577	1.43724e-67
PRNP	1.02106e-71	-0.667359	1.84628e-67
KCMF1	1.20952e-71	-0.859886	2.18706e-67
BLOC1S2	1.4454e-71	-1.09503	2.61357e-67
PRXL2A	1.5932e-71	-0.965626	2.88083e-67
PTMS	1.8456e-71	-0.725453	3.33721e-67
CHCHD3	2.00496e-71	-1.48672	3.62538e-67
EIF4B	2.07919e-71	-0.779376	3.7596e-67
ZNF385A	2.44074e-71	-0.667589	4.41335e-67
ATP5PD	2.71167e-71	-0.923269	4.90325e-67
IL18	2.73378e-71	-0.991742	4.94322e-67
SPTSSA	2.83627e-71	-0.934614	5.12854e-67
CDK2AP1	3.90671e-71	-1.35698	7.06411e-67
CSRP1	4.58711e-71	-0.75193	8.29442e-67
ARPC3	6.00768e-71	-0.892904	1.08631e-66
RAD23B	6.68462e-71	-1.05042	1.20871e-66
EVI2A	9.73566e-71	-0.891763	1.7604e-66
BUD31	1.09776e-70	-0.986942	1.98496e-66
TMEM38B	1.58698e-70	-1.15212	2.86958e-66
NFU1	3.01123e-70	-1.36014	5.44491e-66
PPP1R7	4.01862e-70	-1.01569	7.26647e-66
NDFIP1	5.90385e-70	-0.730237	1.06753e-65
ETFB	6.61692e-70	-1.06313	1.19647e-65
PRDX5	7.3937e-70	-1.23357	1.33693e-65
TMEM141	8.18637e-70	-1.15507	1.48026e-65
NDUFB1	8.52061e-70	-1.20822	1.5407e-65
TUT7	8.74253e-70	0.950534	1.58082e-65
CSNK2B	9.33936e-70	-1.22494	1.68874e-65
TAX1BP3	9.86174e-70	-0.938823	1.7832e-65
ZYX	1.6228e-69	-0.66072	2.93435e-65
NDUFS8	1.64224e-69	-1.20966	2.96951e-65
FBL	1.85229e-69	-1.81276	3.34931e-65
TSPAN3	2.05103e-69	-0.678161	3.70867e-65
BNIP3L	2.16367e-69	-0.727425	3.91235e-65
RSL1D1	2.20391e-69	-1.49316	3.98511e-65
SNF8	2.65521e-69	-1.04226	4.80115e-65
NDUFA6	3.08359e-69	-1.03655	5.57575e-65
RHOC	3.72526e-69	-0.972234	6.73601e-65
CXCL16	4.19741e-69	-0.746639	7.58976e-65
UBE2J1	4.25653e-69	-0.824055	7.69666e-65
CMTM6	5.13405e-69	-0.778809	9.28339e-65
ANAPC13	5.70354e-69	-1.262	1.03131e-64
DYNLT3	6.31675e-69	-0.99571	1.14219e-64
HPCAL1	6.33217e-69	-0.929872	1.14498e-64
TNFSF12	6.47822e-69	-0.847835	1.17139e-64
FADS1	7.27033e-69	-1.00223	1.31462e-64
PPP1CB	7.32893e-69	-0.783577	1.32522e-64
PCBP1	7.66027e-69	-0.764379	1.38513e-64
TMEM126A	8.19027e-69	-1.25945	1.48096e-64
LITAF	1.0966e-68	-0.595541	1.98288e-64
ERH	2.39834e-68	-1.18297	4.33669e-64
ARL2BP	3.46359e-68	-0.919357	6.26286e-64
H3F3A	3.8743e-68	-0.645752	7.00551e-64
MTHFD2	4.15864e-68	-0.906395	7.51965e-64
SET	4.30862e-68	-0.816035	7.79085e-64
POMP	4.44752e-68	-1.07872	8.04201e-64
IGF2R	4.46926e-68	1.05621	8.08131e-64
GLUL	5.18482e-68	-0.670245	9.37519e-64
CFDP1	7.96007e-68	-1.06331	1.43934e-63
SEC13	9.88997e-68	-0.882724	1.7883e-63
C7orf50	1.04376e-67	-1.12505	1.88732e-63
COPZ1	1.30286e-67	-1.24319	2.35583e-63
COPS3	1.43212e-67	-0.986556	2.58956e-63
IGSF6	1.6978e-67	-0.681636	3.06996e-63
CYB5A	1.91487e-67	-1.1208	3.46246e-63
TCIRG1	2.10512e-67	1.05098	3.80648e-63
RNF5	2.62212e-67	-0.988799	4.74131e-63
IER3IP1	3.26851e-67	-1.15975	5.91012e-63
COPS2	4.95134e-67	-0.955716	8.95302e-63
CD37	5.59251e-67	-0.624328	1.01124e-62
ACTG1	5.6653e-67	-0.74939	1.0244e-62
BCAP31	6.21064e-67	-0.603841	1.12301e-62
EFHD2	6.35214e-67	-0.626382	1.14859e-62
MAN2B1	7.45031e-67	0.597406	1.34717e-62
SERPINB1	8.46361e-67	-0.856873	1.53039e-62
SNHG32	9.56539e-67	-1.0366	1.72961e-62
CUTA	1.15188e-66	-0.743303	2.08283e-62
CTSZ	1.2232e-66	-0.561179	2.21179e-62
HACD4	1.67635e-66	-1.11068	3.03117e-62
ANP32B	1.93041e-66	-0.951653	3.49057e-62
PHPT1	3.26949e-66	-0.733417	5.9119e-62
LY86	4.83473e-66	-0.73532	8.74217e-62
FLOT1	5.17848e-66	-0.727882	9.36373e-62
DOCK2	5.59612e-66	1.29775	1.01189e-61
SUGP2	6.16262e-66	1.71856	1.11432e-61
CYFIP1	6.22867e-66	0.75051	1.12627e-61
NDUFS6	1.158e-65	-1.28139	2.09389e-61
BRK1	1.44844e-65	-1.36364	2.61907e-61
GOLPH3	1.52795e-65	-0.724593	2.76285e-61
KDM5D	1.83998e-65	1.79007	3.32706e-61
SNRNP200	3.98851e-65	1.05726	7.21202e-61
PEBP1	4.19478e-65	-0.783008	7.585e-61
FLOT2	5.41426e-65	-0.887837	9.79006e-61
SDCBP	5.48351e-65	-0.480511	9.91528e-61
PSMA7	5.84291e-65	-0.840563	1.05651e-60
COX16	7.62628e-65	-0.872407	1.37898e-60
TXNL1	1.24913e-64	-0.916259	2.25868e-60
MPC1	1.93787e-64	-0.97649	3.50406e-60
TMED3	1.95515e-64	-1.08156	3.53531e-60
RAB1B	2.24662e-64	-0.759176	4.06234e-60
IMP4	2.82635e-64	-0.964936	5.11061e-60
BAX	3.06523e-64	-0.613273	5.54254e-60
TMEM106A	3.36705e-64	1.57964	6.0883e-60
MIEN1	3.80941e-64	-1.2029	6.88817e-60
RAB34	4.93106e-64	-0.825685	8.91634e-60
PLPBP	6.99316e-64	-1.03898	1.2645e-59
TMEM208	8.62883e-64	-0.994107	1.56026e-59
COA3	8.83702e-64	-1.04532	1.59791e-59
WSB2	9.46978e-64	-0.746714	1.71232e-59
SLC35B1	1.74395e-63	-1.02163	3.15341e-59
SERINC2	2.30269e-63	-1.45585	4.16372e-59
CLIC4	2.30472e-63	-0.615604	4.16739e-59
QPCT	2.57769e-63	-0.945452	4.66098e-59
ZDHHC4	2.62397e-63	-1.06469	4.74466e-59
RAC1	2.84411e-63	-0.865536	5.14271e-59
RALB	3.2505e-63	-0.949698	5.87756e-59
UBL7	3.31942e-63	-1.08396	6.00217e-59
PTRHD1	3.44297e-63	-1.48266	6.22559e-59
ESD	3.69962e-63	-0.76322	6.68966e-59
WDFY2	4.13873e-63	1.88069	7.48365e-59
PRXL2C	4.17081e-63	-1.18464	7.54165e-59
FAM32A	6.02931e-63	-0.879264	1.09022e-58
BLVRA	6.1004e-63	-0.815981	1.10308e-58
VAT1	1.08595e-62	-0.625681	1.96361e-58
C1orf162	1.20947e-62	-0.948351	2.18697e-58
ATP5ME	1.2251e-62	-1.06314	2.21523e-58
YIF1B	1.25802e-62	-0.970145	2.27476e-58
HCFC1R1	1.53962e-62	-1.10263	2.78395e-58
DPH3	1.67801e-62	-0.849845	3.03418e-58
ATP6V1G1	1.72304e-62	-0.733586	3.11561e-58
HVCN1	2.19618e-62	-0.905816	3.97113e-58
SMIM20	2.2266e-62	-1.16183	4.02614e-58
NANS	2.38791e-62	-0.76097	4.31781e-58
UBR4	2.58955e-62	1.11917	4.68243e-58
GSK3A	3.05834e-62	-0.914188	5.53009e-58
NAPA	4.18953e-62	-0.658607	7.57551e-58
COA8	4.1992e-62	-1.20439	7.59299e-58
SARAF	4.43879e-62	-0.787813	8.02621e-58
NDUFAF8	4.98338e-62	-0.912642	9.01096e-58
LZIC	5.02179e-62	-0.869145	9.08039e-58
SUMO2	5.28015e-62	-0.893863	9.54756e-58
DCTN3	6.81031e-62	-1.05886	1.23144e-57
YWHAQ	8.61198e-62	-1.04504	1.55722e-57
FABP5	9.45404e-62	-1.29219	1.70948e-57
SURF1	9.87939e-62	-1.12866	1.78639e-57
SERPINB6	1.18835e-61	-0.732985	2.14878e-57
RBM5	2.79241e-61	1.65151	5.04923e-57
MBD2	3.54222e-61	-0.651898	6.40504e-57
SETD3	3.77056e-61	-0.79569	6.81792e-57
GINM1	4.72935e-61	-0.850782	8.55161e-57
UBL5	8.34179e-61	-0.938184	1.50836e-56
ST13	8.79055e-61	-1.10585	1.58951e-56
LMAN2	9.87412e-61	-0.619994	1.78544e-56
MCUR1	1.02053e-60	-1.07357	1.84532e-56
ORAI1	1.27668e-60	-1.06507	2.30849e-56
SEC61G	1.32725e-60	-1.21793	2.39993e-56
TBCB	1.43153e-60	-0.915819	2.58849e-56
VMA21	1.59534e-60	-0.967452	2.88469e-56
CTDNEP1	1.76531e-60	-0.747073	3.19203e-56
PILRB	1.92648e-60	1.80735	3.48345e-56
CIITA	2.77502e-60	1.68388	5.0178e-56
GNG5	3.02373e-60	-1.16587	5.46751e-56
C12orf57	3.34833e-60	-1.18518	6.05444e-56
CALM1	3.48126e-60	-1.03111	6.29482e-56
WNK1	5.95086e-60	0.917117	1.07603e-55
ETFA	6.16081e-60	-0.724631	1.114e-55
CD9	7.10726e-60	-0.685124	1.28513e-55
AGTRAP	7.13837e-60	-0.742827	1.29076e-55
COX14	9.8637e-60	-0.767621	1.78355e-55
RAB5IF	9.88285e-60	-0.720382	1.78702e-55
ELOVL1	1.01869e-59	-0.741809	1.84199e-55
PSMG2	1.12372e-59	-0.803243	2.03192e-55
ARF1	1.13177e-59	-0.54832	2.04648e-55
GLO1	1.15488e-59	-1.5119	2.08826e-55
SPR	1.31685e-59	-0.925784	2.38113e-55
BCKDK	1.40502e-59	-0.703343	2.54056e-55
KMT2C	2.23368e-59	1.17869	4.03894e-55
LGALS3	2.24863e-59	-0.862656	4.06596e-55
EFCAB14	2.86204e-59	-0.667774	5.17515e-55
SHISA5	2.89816e-59	-0.985657	5.24045e-55
STARD3NL	5.57556e-59	-0.896162	1.00817e-54
IFNAR1	9.93611e-59	-0.705708	1.79665e-54
METTL5	1.32532e-58	-1.07489	2.39645e-54
RNF13	1.37242e-58	-0.57937	2.48161e-54
KCTD7	1.51462e-58	1.73649	2.73874e-54
LSM1	1.52645e-58	-0.825517	2.76012e-54
DBNDD2	1.946e-58	-0.987509	3.51875e-54
FIBP	2.19477e-58	-1.42909	3.96859e-54
CLTB	2.2775e-58	-1.01656	4.11818e-54
UCP2	2.57297e-58	-0.796998	4.65244e-54
GTF2A2	2.73854e-58	-0.939877	4.95183e-54
ARMC10	3.44764e-58	-0.91922	6.23402e-54
SMIM26	3.52143e-58	-1.10341	6.36745e-54
WDR6	3.52742e-58	1.60776	6.37828e-54
RBM25	1.1683e-57	1.39185	2.11251e-53
CLTA	1.61317e-57	-0.716586	2.91693e-53
IQGAP1	1.6564e-57	0.850075	2.99511e-53
C1orf54	2.00056e-57	-1.27007	3.61741e-53
EMC4	3.18101e-57	-0.664909	5.75189e-53
GORASP2	3.62581e-57	-0.764925	6.55619e-53
FLNA	4.67145e-57	0.884289	8.44692e-53
FNTA	4.70334e-57	-0.701801	8.50457e-53
UBE2Q2	6.35408e-57	-0.979756	1.14895e-52
DUSP23	6.41705e-57	-1.16533	1.16033e-52
AP1S2	7.04928e-57	-0.749132	1.27465e-52
VASP	7.31398e-57	-0.614512	1.32251e-52
ALG3	8.58506e-57	-1.03167	1.55235e-52
METAP2	9.27805e-57	-0.934567	1.67766e-52
CYBRD1	1.04405e-56	-0.760823	1.88786e-52
TPGS2	1.29522e-56	-0.99222	2.34202e-52
IFITM3	1.6269e-56	-1.01641	2.94177e-52
TMEM134	1.95318e-56	-0.995886	3.53174e-52
SDF2L1	2.36712e-56	-1.16816	4.28023e-52
FBXO7	2.84075e-56	-0.615575	5.13665e-52
SNAPIN	2.85077e-56	-1.15877	5.15476e-52
AKAP17A	3.1337e-56	1.34992	5.66635e-52
UBE2F	3.16779e-56	-1.26873	5.728e-52
SMIM19	3.25439e-56	-1.48675	5.88458e-52
ANXA5	3.57717e-56	-0.368271	6.46824e-52
ELOF1	4.56484e-56	-1.15171	8.25414e-52
PEPD	6.38689e-56	-0.649666	1.15488e-51
TRMT112	1.05234e-55	-0.843285	1.90285e-51
TMEM70	1.12961e-55	-1.13173	2.04256e-51
SRD5A3	1.35955e-55	-1.25641	2.45834e-51
VPS13B	1.64043e-55	1.61699	2.96623e-51
ORMDL2	1.7404e-55	-0.761266	3.14698e-51
CREBZF	2.28716e-55	1.8191	4.13564e-51
BAG1	2.65899e-55	-0.741828	4.80799e-51
MAPKAPK3	2.6766e-55	-0.680598	4.83982e-51
MMP14	3.33962e-55	0.674582	6.0387e-51
USP34	3.7129e-55	1.15326	6.71367e-51
COMMD7	4.21764e-55	-0.941575	7.62634e-51
TMBIM6	4.60432e-55	-0.968764	8.32552e-51
ACTR2	4.84385e-55	-0.651485	8.75866e-51
NDUFB2	5.27484e-55	-1.15797	9.53797e-51
MALSU1	7.60928e-55	-0.998538	1.37591e-50
NDUFB4	8.31115e-55	-0.81962	1.50282e-50
AURKAIP1	1.05033e-54	-0.889497	1.89921e-50
IAH1	1.06966e-54	-0.694981	1.93415e-50
TPM4	1.20825e-54	-0.738759	2.18475e-50
ARHGDIB	1.22299e-54	-0.684974	2.21141e-50
KIF1B	1.28852e-54	1.13014	2.3299e-50
USP9X	1.674e-54	0.876204	3.02693e-50
RNF11	1.75423e-54	-0.903667	3.17199e-50
SELENOW	1.92606e-54	-1.00552	3.48269e-50
METTL26	2.08822e-54	-0.803377	3.77592e-50
BTBD2	2.19989e-54	-0.688253	3.97785e-50
SCAMP2	2.253e-54	-0.577356	4.07387e-50
PRDX3	3.42344e-54	-1.0428	6.19026e-50
HTATIP2	4.32494e-54	-0.623448	7.82036e-50
NDUFS7	5.02582e-54	-0.742365	9.08769e-50
ZDHHC3	5.12736e-54	-0.855035	9.2713e-50
FAM210B	6.02155e-54	-0.953533	1.08882e-49
POLR2E	7.33056e-54	-0.831001	1.32551e-49
ACOT13	7.34949e-54	-0.848758	1.32893e-49
GLRX	8.43771e-54	-0.733865	1.52571e-49
MMGT1	8.96146e-54	-1.08698	1.62041e-49
C1orf122	9.32222e-54	-0.940862	1.68564e-49
UBE2D3	1.47708e-53	-0.6157	2.67085e-49
ZNF589	1.85572e-53	1.65005	3.35551e-49
ANXA2	2.43298e-53	-0.41426	4.39931e-49
RSL24D1	2.54159e-53	-1.48882	4.59571e-49
TMX4	2.60595e-53	-1.00706	4.71208e-49
LRCH4	2.81782e-53	1.34531	5.09517e-49
IFT20	2.82743e-53	-0.965155	5.11256e-49
POLR2G	2.9763e-53	-0.736645	5.38175e-49
STK24	3.01019e-53	-0.654382	5.44303e-49
POLE3	3.2732e-53	-0.863975	5.91859e-49
SMIM30	3.57005e-53	-0.859333	6.45537e-49
GLIPR2	4.35184e-53	-0.811152	7.869e-49
IDH3G	4.6249e-53	-0.823832	8.36275e-49
GOLGA7	5.81993e-53	-0.651677	1.05236e-48
CMC4	6.7036e-53	-1.23382	1.21214e-48
SMIM10L1	6.87845e-53	-0.948106	1.24376e-48
TIMM13	8.12671e-53	-0.622745	1.46947e-48
LMBRD1	9.30974e-53	-0.685942	1.68339e-48
GPI	1.21348e-52	-0.738303	2.19422e-48
TMEM256	1.36926e-52	-1.35522	2.4759e-48
SCCPDH	1.40781e-52	-0.976341	2.54561e-48
TMEM230	1.80498e-52	-1.06757	3.26376e-48
CAMP	2.02883e-52	-2.01922	3.66854e-48
NDUFA12	2.16164e-52	-1.29845	3.90868e-48
TRAPPC6A	2.16763e-52	-1.13375	3.91951e-48
KMT2D	2.78087e-52	1.26637	5.02838e-48
SPAG7	4.38952e-52	-0.74103	7.93713e-48
BCCIP	4.40897e-52	-0.782593	7.97231e-48
PABPC4	4.4462e-52	-0.73492	8.03962e-48
FBXW5	4.84803e-52	-0.583483	8.76621e-48
IQSEC1	5.21902e-52	0.923894	9.43704e-48
ATP5F1A	6.306e-52	-0.66763	1.14025e-47
ZNF316	7.58429e-52	1.73606	1.37139e-47
LY6G5B	7.92104e-52	2.56306	1.43228e-47
CNIH4	7.99024e-52	-1.08238	1.4448e-47
MPST	1.01824e-51	-1.08167	1.84119e-47
COX7B	1.02538e-51	-1.08023	1.8541e-47
SMAP1	1.05599e-51	-0.831553	1.90944e-47
FUOM	1.06818e-51	-0.747612	1.93149e-47
ERCC1	1.11383e-51	-0.790725	2.01403e-47
UQCC2	1.15458e-51	-0.891062	2.0877e-47
RAB6A	1.42114e-51	-0.613463	2.56971e-47
NUDT1	1.50872e-51	-1.49373	2.72808e-47
CALM2	2.11808e-51	-0.565299	3.82992e-47
CISD3	2.64907e-51	-0.921127	4.79005e-47
CLCN7	2.83129e-51	0.65231	5.11954e-47
COA6	4.92397e-51	-0.907882	8.90351e-47
CBX3	4.93204e-51	-0.648057	8.91812e-47
DAZAP2	5.11909e-51	-0.502392	9.25635e-47
MLST8	5.16543e-51	-0.934001	9.34014e-47
RCN3	5.29276e-51	2.48984	9.57038e-47
LAMTOR3	5.29757e-51	-0.678938	9.57907e-47
ATP5PF	5.56576e-51	-1.16176	1.0064e-46
STX12	5.86032e-51	-0.681274	1.05966e-46
NDUFA8	6.01994e-51	-0.802158	1.08853e-46
BCL7B	7.31968e-51	-0.753061	1.32354e-46
MMADHC	8.34022e-51	-0.836121	1.50808e-46
EIF6	8.69353e-51	-0.678038	1.57196e-46
DCTD	8.95146e-51	-0.669307	1.6186e-46
RRAS	1.18527e-50	-0.96765	2.14321e-46
PSMA2	1.30684e-50	-0.82098	2.36304e-46
BSCL2	1.39198e-50	-0.74013	2.51697e-46
TMED7	1.48174e-50	-0.568528	2.67928e-46
ZNF638	1.50435e-50	1.23383	2.72016e-46
ANXA1	1.54967e-50	-0.532813	2.80211e-46
ETHE1	1.59629e-50	-0.968484	2.88642e-46
KLHDC3	1.91687e-50	-0.711468	3.46608e-46
ATP6V1C1	1.93609e-50	-0.604362	3.50084e-46
HSD17B11	2.07386e-50	-0.657618	3.74994e-46
RAB11B	2.24576e-50	-0.581389	4.06079e-46
ANKHD1	2.32634e-50	1.10023	4.20649e-46
TUBA1C	2.42254e-50	-0.991005	4.38044e-46
CELF1	3.41138e-50	0.993018	6.16847e-46
NEDD8	3.73483e-50	-0.934066	6.75332e-46
TXN2	4.05774e-50	-0.84887	7.33721e-46
PHYH	5.0625e-50	-1.0867	9.15401e-46
ZCRB1	5.75499e-50	-1.16922	1.04062e-45
ATP9B	5.81488e-50	1.11428	1.05145e-45
ISOC2	7.83223e-50	-1.3195	1.41622e-45
HMGN1	9.08201e-50	-0.651037	1.64221e-45
MTPN	9.58577e-50	-0.643113	1.7333e-45
ASAH1	1.3288e-49	-0.584062	2.40274e-45
C4orf48	1.44321e-49	-1.2399	2.60961e-45
ECSIT	1.45006e-49	-1.35188	2.622e-45
PSMB5	1.5252e-49	-0.728622	2.75787e-45
MYO1E	1.8318e-49	1.0931	3.31226e-45
BCL10	1.90241e-49	-0.725107	3.43993e-45
DNMT1	2.04872e-49	1.33697	3.7045e-45
PGRMC1	2.38359e-49	-1.04264	4.31e-45
LY96	2.54583e-49	-0.545478	4.60337e-45
ARHGEF10L	2.69366e-49	1.16333	4.87068e-45
NUDCD2	2.95071e-49	-0.833447	5.33548e-45
PSMD10	3.52487e-49	-0.857715	6.37366e-45
RAB11A	4.37018e-49	-0.693974	7.90216e-45
CRYL1	6.87104e-49	-0.744504	1.24242e-44
SYF2	7.94033e-49	-0.774083	1.43577e-44
GPATCH2L	7.96198e-49	1.16243	1.43969e-44
ERGIC1	8.85191e-49	-1.19184	1.6006e-44
RALA	9.4863e-49	-0.716491	1.71531e-44
CDC34	1.00629e-48	-0.714174	1.81958e-44
PDIA6	1.08715e-48	-0.609075	1.96578e-44
BEX3	1.1489e-48	-0.828602	2.07743e-44
LUC7L	1.19213e-48	1.78296	2.15562e-44
SNRPG	1.36571e-48	-1.12954	2.46947e-44
C1QBP	1.5306e-48	-1.26652	2.76763e-44
PSMB8	1.64336e-48	-0.662767	2.97152e-44
PARP4	1.71218e-48	0.876357	3.09597e-44
CSF1R	1.92465e-48	0.787153	3.48015e-44
CREB3	1.99646e-48	-0.731419	3.60999e-44
LYSMD2	2.26134e-48	-1.12061	4.08895e-44
MARCKS	2.50191e-48	0.787072	4.52396e-44
SNRPB2	2.52667e-48	-0.677207	4.56872e-44
ALG5	3.03928e-48	-1.02259	5.49563e-44
C11orf58	3.49211e-48	-0.598162	6.31442e-44
DNAJC15	3.68045e-48	-0.849676	6.65498e-44
EBAG9	4.32322e-48	-1.0491	7.81724e-44
PSMB2	5.3998e-48	-0.997356	9.76391e-44
AGPAT2	5.74385e-48	-0.621079	1.0386e-43
RHEB	6.46946e-48	-0.825041	1.16981e-43
SCARF1	6.715e-48	1.41463	1.21421e-43
CNPY2	7.79629e-48	-0.691857	1.40972e-43
CHMP3	8.61878e-48	-0.727552	1.55845e-43
POLDIP2	8.75621e-48	-0.68458	1.5833e-43
DERL1	1.16331e-47	-0.623213	2.1035e-43
PPM1G	1.18924e-47	-0.754786	2.15038e-43
ATM	1.23682e-47	1.17911	2.23642e-43
ADI1	1.29857e-47	-0.646444	2.34807e-43
SEM1	1.30484e-47	-0.925804	2.35942e-43
CHCHD1	1.48912e-47	-0.906785	2.69262e-43
SERBP1	1.52888e-47	-0.604834	2.76453e-43
TIPRL	1.62729e-47	-0.75985	2.94247e-43
NUDT5	1.6537e-47	-0.74799	2.99021e-43
SLC25A1	1.90247e-47	-0.69321	3.44004e-43
AGRN	2.29211e-47	1.3356	4.1446e-43
RSU1	2.62021e-47	-0.691752	4.73786e-43
BECN1	3.21254e-47	-0.770302	5.80891e-43
ARHGDIA	4.33159e-47	-0.568462	7.83238e-43
NPM3	4.56873e-47	-1.14747	8.26118e-43
CCDC124	5.03742e-47	-0.646552	9.10866e-43
PRKRA	5.33706e-47	-0.775827	9.65048e-43
ATG101	5.44099e-47	-0.813435	9.83839e-43
ATP6V1D	5.65989e-47	-0.628453	1.02342e-42
RNF187	6.20606e-47	-0.666884	1.12218e-42
POLR2K	6.74838e-47	-0.966686	1.22024e-42
SETX	7.09125e-47	1.09577	1.28224e-42
ETF1	7.96817e-47	-0.786269	1.4408e-42
SPINT2	9.56191e-47	-0.629205	1.72899e-42
ITPK1	9.65433e-47	-0.701143	1.7457e-42
RBM6	1.01946e-46	1.56711	1.84338e-42
FAM107B	1.21704e-46	-0.728233	2.20065e-42
BRMS1	1.42439e-46	-0.650496	2.57559e-42
TMEM126B	1.50914e-46	-0.675217	2.72883e-42
TIMM17A	1.52245e-46	-0.828969	2.75289e-42
SNRPB	1.58537e-46	-0.802756	2.86666e-42
NDUFS4	2.34148e-46	-0.742026	4.23386e-42
CYCS	2.43353e-46	-0.803537	4.40031e-42
NKTR	2.4661e-46	1.92316	4.4592e-42
HSPA6	2.57372e-46	1.96457	4.65381e-42
CYP51A1	2.58754e-46	-1.00078	4.67879e-42
PIGT	2.8755e-46	-0.765709	5.19947e-42
UBE2D4	3.04883e-46	-1.04497	5.51289e-42
CCDC6	3.29539e-46	-0.563472	5.95873e-42
SRSF9	3.46065e-46	-0.775694	6.25754e-42
APLP2	3.63151e-46	0.515568	6.5665e-42
TTC14	4.00748e-46	1.8561	7.24633e-42
ATP6AP2	4.32766e-46	-0.444625	7.82527e-42
ANAPC15	4.56438e-46	-1.20381	8.25331e-42
ARHGAP4	4.82733e-46	1.16362	8.72878e-42
FMN1	5.07487e-46	1.38083	9.17638e-42
ALOX5AP	6.76695e-46	-1.29113	1.2236e-41
TIMM9	7.04228e-46	-0.981287	1.27339e-41
SLC6A6	7.58332e-46	0.897767	1.37122e-41
CAPZA1	9.19998e-46	-0.935419	1.66354e-41
SUCLG1	9.63318e-46	-0.680522	1.74187e-41
PSMB1	1.0987e-45	-0.552402	1.98666e-41
SIGLEC1	1.56296e-45	1.87139	2.82614e-41
DGUOK	1.68882e-45	-0.734041	3.05373e-41
COPS9	1.81007e-45	-1.44015	3.27296e-41
APOC1	2.12942e-45	-1.76017	3.85043e-41
NUDT21	2.18132e-45	-0.594552	3.94427e-41
PRPF8	2.48544e-45	0.995872	4.49417e-41
TDRD3	2.76933e-45	-0.804218	5.00751e-41
NCOR2	2.99364e-45	0.742403	5.41311e-41
GTF3C6	3.16228e-45	-0.943657	5.71803e-41
ATP5IF1	3.18728e-45	-0.856455	5.76324e-41
NDUFB6	3.51786e-45	-0.85598	6.36099e-41
VDAC1	3.68711e-45	-0.692183	6.66702e-41
BST2	3.71142e-45	-0.485472	6.71099e-41
TMEM167A	5.14173e-45	-0.625421	9.29728e-41
IFITM2	5.92086e-45	-1.05758	1.07061e-40
PSMB3	6.39442e-45	-1.56902	1.15624e-40
FCGR1A	1.13597e-44	-1.25166	2.05406e-40
UROS	1.20466e-44	-1.02602	2.17826e-40
EID1	1.2365e-44	-0.611252	2.23583e-40
NDUFS5	1.35111e-44	-0.774978	2.44307e-40
RRAGD	1.55245e-44	-0.673015	2.80714e-40
ELOC	1.55808e-44	-0.935583	2.81732e-40
ARF5	1.6845e-44	-0.813464	3.04592e-40
UBE2A	1.78322e-44	-0.654341	3.22442e-40
AIDA	1.9181e-44	-0.787009	3.4683e-40
FBXO25	1.995e-44	-1.03694	3.60736e-40
ASH1L	2.27889e-44	1.2237	4.12069e-40
FNBP4	2.40828e-44	1.42045	4.35466e-40
EIF3I	2.8364e-44	-1.26197	5.12877e-40
CWC15	3.39549e-44	-0.554763	6.13973e-40
JUN	3.72472e-44	1.04839	6.73504e-40
EIF3G	4.72694e-44	-1.27447	8.54725e-40
ARL8A	5.3252e-44	-0.513773	9.62903e-40
LSM6	5.32872e-44	-0.664054	9.63539e-40
SF3B6	5.764e-44	-0.909128	1.04225e-39
FAM200B	6.35019e-44	-0.808471	1.14824e-39
SLC29A1	6.50513e-44	-0.753642	1.17626e-39
PFDN1	7.21712e-44	-0.795201	1.305e-39
CYSTM1	8.12275e-44	-0.790591	1.46876e-39
DCAF12	8.35466e-44	-0.66488	1.51069e-39
OXA1L	8.37828e-44	-0.554807	1.51496e-39
MFNG	1.22843e-43	-0.660587	2.22125e-39
EP300	1.38982e-43	0.990329	2.51307e-39
ME2	1.64318e-43	-0.646454	2.9712e-39
MTMR2	1.66072e-43	-0.998316	3.00291e-39
VPS26B	1.75477e-43	-0.549781	3.17297e-39
CD163L1	1.85524e-43	2.19697	3.35465e-39
NAA38	2.05697e-43	-0.825478	3.71941e-39
DERA	2.07016e-43	-0.757214	3.74326e-39
SNRNP70	2.26008e-43	1.50717	4.08667e-39
CDV3	2.29295e-43	-0.548594	4.14611e-39
IL13RA1	2.29319e-43	-0.630768	4.14655e-39
CLPTM1	2.58233e-43	-0.553582	4.66936e-39
SELENOS	2.69395e-43	-0.636228	4.87121e-39
NABP2	3.13768e-43	-1.03214	5.67356e-39
ZC3H15	3.18581e-43	-0.634704	5.76058e-39
STX8	3.9308e-43	-0.929283	7.10767e-39
PPP1R11	4.10028e-43	-0.672484	7.41412e-39
SMARCB1	4.27969e-43	-0.658458	7.73854e-39
ZMYM2	4.44726e-43	1.15128	8.04154e-39
H2AFJ	4.53329e-43	-0.631535	8.1971e-39
DDX5	4.64301e-43	0.714197	8.39548e-39
SCARB2	5.10383e-43	-0.45357	9.22874e-39
ATOX1	5.28969e-43	-0.596501	9.56482e-39
SEC22C	5.7956e-43	-0.829914	1.04796e-38
PSMD9	6.26443e-43	-0.710773	1.13273e-38
RGS19	7.03323e-43	-0.723525	1.27175e-38
HMG20B	7.33583e-43	-0.585825	1.32646e-38
WDR41	7.53499e-43	-0.701886	1.36248e-38
AHCY	7.88708e-43	-0.860211	1.42614e-38
FAM89B	8.61404e-43	-0.646866	1.55759e-38
EVA1B	1.0592e-42	-0.932261	1.91525e-38
LEPROTL1	1.09824e-42	-0.577594	1.98583e-38
CEBPG	1.23451e-42	-0.538006	2.23224e-38
SPATS2L	1.26448e-42	-0.590122	2.28644e-38
UBE2R2	1.33777e-42	-0.517447	2.41895e-38
HSBP1	1.44809e-42	-0.869251	2.61844e-38
MAD2L2	1.81271e-42	-1.26174	3.27775e-38
MLF2	1.88461e-42	-0.484949	3.40776e-38
PPP4C	1.92934e-42	-0.522691	3.48863e-38
ATP5PO	2.7383e-42	-1.8453	4.9514e-38
MZT1	2.85087e-42	-0.727322	5.15494e-38
UBE2V1	3.79648e-42	-0.529988	6.86479e-38
MDM4	3.79913e-42	1.33477	6.86958e-38
NDUFA7	4.08591e-42	-0.978023	7.38814e-38
ECI1	4.20124e-42	-0.904087	7.59669e-38
RILPL2	4.26066e-42	-0.756134	7.70412e-38
VPS8	4.27854e-42	1.31778	7.73645e-38
DENND4C	4.33819e-42	0.889852	7.84432e-38
DEK	4.46042e-42	-0.7764	8.06533e-38
TSPAN31	5.0481e-42	-0.984782	9.12797e-38
CSDE1	5.85727e-42	-0.510347	1.05911e-37
CYC1	5.96281e-42	-0.544902	1.0782e-37
SRP9	5.99486e-42	-0.738293	1.08399e-37
CDC42BPB	6.16118e-42	1.04305	1.11407e-37
PARL	6.20261e-42	-0.6233	1.12156e-37
KDSR	6.89662e-42	-0.543722	1.24705e-37
ESYT1	7.24741e-42	0.820461	1.31048e-37
NQO2	7.6685e-42	-0.512373	1.38662e-37
C17orf49	8.11841e-42	-1.17649	1.46797e-37
TOMM6	8.73161e-42	-0.895093	1.57885e-37
NOTCH2	1.00454e-41	0.943385	1.81641e-37
KDM2A	1.04239e-41	0.945622	1.88484e-37
TMEM50A	1.08887e-41	-0.480363	1.9689e-37
NDRG3	1.10428e-41	-0.710951	1.99676e-37
PAPLN	1.41846e-41	2.09836	2.56485e-37
SYS1	1.4902e-41	-0.763719	2.69457e-37
CHMP2B	1.5589e-41	-0.605731	2.8188e-37
TMX1	1.58345e-41	-0.53848	2.86319e-37
EMC6	1.7396e-41	-0.835022	3.14554e-37
LAMB2	1.81771e-41	1.39156	3.28678e-37
ERP44	1.84398e-41	-0.545793	3.33429e-37
ZDHHC2	1.85967e-41	-0.772791	3.36265e-37
WDR26	2.11347e-41	0.594856	3.82158e-37
CCDC69	2.36352e-41	-0.867454	4.27372e-37
ATP5F1C	2.37908e-41	-1.41956	4.30186e-37
MAPK3	2.54668e-41	-0.760406	4.60491e-37
PCMT1	2.69824e-41	-0.559536	4.87896e-37
PSMC4	2.74623e-41	-1.08456	4.96574e-37
VPS25	2.76607e-41	-0.848064	5.00161e-37
ACP1	2.85365e-41	-1.21012	5.15998e-37
PLGRKT	2.90442e-41	-1.24809	5.25177e-37
AUP1	3.25637e-41	-0.585747	5.88816e-37
TMEM205	3.8638e-41	-0.719469	6.98652e-37
ZNF593	4.59111e-41	-1.63684	8.30164e-37
A2M	4.83428e-41	1.00706	8.74134e-37
WDFY4	5.55647e-41	1.13515	1.00472e-36
LSM2	5.97973e-41	-1.16887	1.08126e-36
SVIL	6.22641e-41	1.79764	1.12586e-36
MLX	6.24282e-41	-0.554281	1.12883e-36
PRELID3B	7.5581e-41	-0.781474	1.36666e-36
DDOST	7.8825e-41	-0.681335	1.42531e-36
MPG	7.99947e-41	-0.786859	1.44646e-36
CMC2	8.52761e-41	-0.663414	1.54196e-36
TIMM10	9.10668e-41	-0.793316	1.64667e-36
NDUFS3	9.25818e-41	-0.584823	1.67406e-36
IFI6	9.64108e-41	-0.705713	1.7433e-36
DNAJA2	1.16466e-40	-0.524636	2.10594e-36
ENSA	1.22182e-40	-0.707707	2.20929e-36
TDP2	1.24787e-40	-0.58416	2.25641e-36
MINK1	1.43774e-40	0.944873	2.59971e-36
TNRC18	1.59235e-40	1.59351	2.87929e-36
GUCD1	1.93998e-40	-0.564458	3.50787e-36
CMAS	2.21914e-40	-0.604219	4.01264e-36
TEX264	2.2553e-40	-0.579164	4.07804e-36
UBE2D1	2.50068e-40	-0.873572	4.52174e-36
C9orf78	2.55411e-40	-0.615931	4.61835e-36
LGALS9	3.05754e-40	-0.537439	5.52864e-36
EID3	4.36424e-40	2.74657	7.89142e-36
ATP6V0A1	5.45752e-40	0.694753	9.8683e-36
TNK2	5.56448e-40	1.24595	1.00617e-35
BCL6	5.70825e-40	1.55166	1.03217e-35
STAC	5.73645e-40	-0.707577	1.03727e-35
SNRNP25	6.44908e-40	-1.19954	1.16612e-35
LPXN	8.4271e-40	-0.509727	1.52379e-35
NUCB2	9.16616e-40	-0.883807	1.65743e-35
ITGAM	1.02489e-39	0.806918	1.85321e-35
GLRX5	1.11449e-39	-0.904133	2.01521e-35
SELENOT	1.14019e-39	-0.92049	2.0617e-35
CD81	1.16545e-39	-0.487641	2.10737e-35
STX16	1.29648e-39	1.15387	2.3443e-35
VAMP1	1.38555e-39	2.54071	2.50536e-35
AP1M1	1.41355e-39	-0.523547	2.55599e-35
STRAP	1.46097e-39	-0.51705	2.64173e-35
TWSG1	1.47023e-39	-0.632114	2.65847e-35
SUMF2	1.75419e-39	-0.583414	3.17193e-35
MSRB2	2.09431e-39	-1.10451	3.78693e-35
CCDC88A	2.14689e-39	0.580789	3.882e-35
ECH1	2.23673e-39	-0.511315	4.04446e-35
MYL12A	2.31685e-39	-0.832408	4.18933e-35
UQCRFS1	2.33614e-39	-0.882907	4.22422e-35
AP1B1	2.60445e-39	0.860458	4.70936e-35
OGA	2.84012e-39	1.00597	5.13551e-35
CPNE1	3.27505e-39	-0.434276	5.92195e-35
NDUFA5	3.37377e-39	-0.565516	6.10044e-35
TTLL3	3.69578e-39	1.95035	6.68271e-35
TMEM248	4.15227e-39	-0.513075	7.50813e-35
ANKRD17	5.7286e-39	0.931364	1.03585e-34
EIF4E2	6.06996e-39	-0.492188	1.09757e-34
ZNF511	6.1142e-39	-1.03922	1.10557e-34
WIPI1	7.30289e-39	-0.643846	1.32051e-34
PDPN	7.33382e-39	-0.930488	1.3261e-34
GNA13	7.6736e-39	-0.518815	1.38754e-34
COX5B	9.02716e-39	-1.06281	1.63229e-34
BUD23	9.4015e-39	-0.5741	1.69998e-34
OPN3	1.17503e-38	-0.73305	2.12469e-34
ACAA2	1.20364e-38	-0.533316	2.17642e-34
DCTPP1	1.3438e-38	-1.26796	2.42986e-34
DCXR	1.524e-38	-0.680311	2.7557e-34
BCAS2	1.60768e-38	-1.02145	2.907e-34
TIMP1	1.79241e-38	-0.849426	3.24103e-34
PLEKHM2	1.89606e-38	0.627058	3.42846e-34
ATPAF1	2.36799e-38	-0.711781	4.28181e-34
RTL8C	2.93963e-38	-0.637294	5.31544e-34
CUEDC2	2.99143e-38	-0.631859	5.4091e-34
CSNK2A2	3.01026e-38	-0.508691	5.44316e-34
C9orf72	3.01312e-38	1.24118	5.44833e-34
BABAM2	3.03002e-38	-0.868804	5.47889e-34
RAB10	3.74713e-38	-0.440895	6.77556e-34
AFDN	3.77711e-38	1.11934	6.82978e-34
AKT1	4.17539e-38	-0.505564	7.54993e-34
UBR2	4.44116e-38	1.07367	8.03051e-34
YIPF4	4.47498e-38	-0.500706	8.09166e-34
SEPTIN2	4.58162e-38	-0.590434	8.28449e-34
PXDC1	4.89014e-38	-0.546146	8.84235e-34
MMD	5.04445e-38	-1.01559	9.12138e-34
PTBP3	5.19751e-38	-0.463395	9.39813e-34
MAT2B	5.49078e-38	-0.483758	9.92842e-34
NPC1	6.09138e-38	0.924881	1.10144e-33
ISG15	6.27957e-38	-0.718965	1.13547e-33
PIGS	7.45814e-38	-0.683454	1.34858e-33
ZFAND3	7.78715e-38	-0.496266	1.40807e-33
WDR61	7.9006e-38	-0.723048	1.42859e-33
HERPUD1	8.1821e-38	-0.540043	1.47949e-33
LST1	9.09241e-38	-0.575559	1.64409e-33
TSTA3	9.43882e-38	-1.11487	1.70673e-33
TIMM50	1.06359e-37	-0.764768	1.92318e-33
MOCS2	1.08006e-37	-0.76255	1.95296e-33
BCL7C	1.14116e-37	-0.80291	2.06344e-33
NUTF2	1.20429e-37	-0.755207	2.1776e-33
ATF4	1.27465e-37	-0.569014	2.30481e-33
MXI1	1.32676e-37	-0.695286	2.39905e-33
POLR2C	1.34592e-37	-1.01954	2.4337e-33
MDP1	1.4755e-37	-1.29872	2.668e-33
IL10RB	1.52202e-37	-0.541731	2.75212e-33
HTT	1.69655e-37	1.04638	3.0677e-33
OGDH	1.75615e-37	0.949094	3.17547e-33
CHRAC1	1.89402e-37	-0.78166	3.42477e-33
GLTP	2.07522e-37	-1.02949	3.75242e-33
GPR137B	2.127e-37	-0.521226	3.84604e-33
TMEM159	2.63676e-37	-0.787586	4.76779e-33
PIKFYVE	3.16698e-37	1.08284	5.72653e-33
TMEM106C	3.34713e-37	-1.57715	6.05229e-33
APBB3	3.44908e-37	2.28755	6.23662e-33
TCEAL8	3.77492e-37	-0.655276	6.82582e-33
CYB5R1	3.88508e-37	-0.552457	7.025e-33
FAH	4.00638e-37	-0.730026	7.24434e-33
UBR5	4.55072e-37	1.20376	8.22862e-33
PSMG1	4.7667e-37	-0.770195	8.61914e-33
PTTG1IP	4.89498e-37	-0.438462	8.8511e-33
TEX261	4.91501e-37	-0.861463	8.88732e-33
JOSD2	5.14404e-37	-0.903928	9.30145e-33
HIST1H4C	5.19221e-37	-2.16548	9.38855e-33
DHRS7	5.86631e-37	-0.481418	1.06075e-32
COPA	6.44461e-37	0.579124	1.16532e-32
WDR81	7.2106e-37	1.19118	1.30382e-32
ENY2	7.21154e-37	-0.445693	1.30399e-32
CD302	1.01313e-36	-0.740592	1.83194e-32
SRP72	1.04771e-36	-0.608379	1.89447e-32
GNA15	1.08773e-36	-0.546022	1.96684e-32
CARM1	1.09605e-36	-0.500496	1.98187e-32
THAP11	1.14183e-36	-0.614881	2.06466e-32
HEBP1	1.1659e-36	-0.54934	2.10818e-32
SSU72	1.30293e-36	-0.514356	2.35595e-32
PARVB	1.32897e-36	-0.484517	2.40305e-32
ARL1	1.47655e-36	-0.654281	2.6699e-32
KDM3A	1.48357e-36	1.1934	2.68259e-32
SVBP	1.55675e-36	-1.28824	2.81492e-32
DENR	1.56944e-36	-1.00822	2.83786e-32
ZNF277	1.88651e-36	-1.06619	3.41119e-32
OSTF1	2.11271e-36	-0.413479	3.82021e-32
FUCA2	2.15739e-36	-0.481059	3.901e-32
MTLN	2.19608e-36	-0.622768	3.97096e-32
GSTK1	2.31551e-36	-0.444357	4.1869e-32
TRAPPC2L	2.40446e-36	-1.09419	4.34774e-32
CCDC90B	3.04623e-36	-0.911308	5.50819e-32
AP1S1	3.52671e-36	-0.729863	6.37699e-32
SNX6	3.73949e-36	-0.481919	6.76174e-32
CYB561A3	3.77787e-36	-0.660183	6.83114e-32
SDF4	3.93241e-36	-0.454533	7.11058e-32
CTNND1	4.16315e-36	0.763121	7.5278e-32
TTYH3	4.59317e-36	0.55299	8.30537e-32
CCNL1	5.45861e-36	1.45033	9.87026e-32
MOSPD3	5.49839e-36	-0.870232	9.94219e-32
TADA3	6.2519e-36	-0.568171	1.13047e-31
CFAP36	6.73906e-36	-0.879493	1.21856e-31
PSENEN	6.98697e-36	-0.607332	1.26338e-31
STARD10	7.32921e-36	-0.616956	1.32527e-31
DENND4B	7.56589e-36	1.40476	1.36807e-31
STX10	7.94018e-36	-0.511741	1.43574e-31
ZFC3H1	8.32771e-36	1.4698	1.50582e-31
PDLIM4	8.82225e-36	-0.831475	1.59524e-31
GTF2H5	9.03634e-36	-0.926181	1.63395e-31
GPS2	9.1961e-36	-0.636833	1.66284e-31
PILRA	9.47087e-36	-0.461806	1.71252e-31
BIRC6	9.70926e-36	1.11655	1.75563e-31
B4GALT1	1.09183e-35	-0.447132	1.97424e-31
TSN	1.19206e-35	-0.500864	2.15548e-31
MROH1	1.22949e-35	1.35886	2.22316e-31
ERG28	1.35113e-35	-1.05968	2.44312e-31
PRMT1	1.35799e-35	-0.758734	2.45553e-31
HEBP2	1.38982e-35	-1.07468	2.51308e-31
FBP1	1.50476e-35	-0.788776	2.72091e-31
DPY30	1.96278e-35	-0.760578	3.54909e-31
HK3	2.08596e-35	1.29306	3.77183e-31
CTNNBIP1	2.14117e-35	-0.662178	3.87166e-31
UBE2E3	2.17028e-35	-0.594534	3.92429e-31
BACH1	2.35658e-35	0.619616	4.26116e-31
WBP2	2.37273e-35	-0.50235	4.29037e-31
SCNM1	2.43668e-35	-0.759489	4.40601e-31
NDUFB8	2.5538e-35	-0.554	4.61778e-31
MFHAS1	2.84991e-35	1.05428	5.15321e-31
KPNA3	2.85864e-35	-0.599081	5.169e-31
UBC	2.95474e-35	-0.451259	5.34276e-31
SETD5	3.25174e-35	1.15073	5.87979e-31
GYPC	3.30151e-35	-1.01117	5.96979e-31
SF3B1	3.31795e-35	1.29095	5.99952e-31
FOPNL	3.43038e-35	-0.533588	6.20281e-31
NOL7	3.54626e-35	-0.849513	6.41234e-31
CAMTA1	3.59408e-35	-0.608614	6.49882e-31
EHD4	3.79878e-35	-0.517763	6.86896e-31
NLK	3.92664e-35	1.22232	7.10015e-31
ABCC5	4.06608e-35	1.76233	7.35229e-31
ERLEC1	4.4022e-35	-0.560461	7.96005e-31
R3HDM4	4.67616e-35	-0.649708	8.45543e-31
LYST	5.25846e-35	1.26821	9.50835e-31
ZNF32	5.27293e-35	-0.998479	9.53452e-31
SRA1	5.41926e-35	-0.395031	9.79911e-31
RAB18	6.00676e-35	-0.433365	1.08614e-30
DNAJC8	6.39118e-35	-0.469967	1.15565e-30
PDZD11	6.60806e-35	-0.919498	1.19487e-30
EIF2AK1	7.52913e-35	-0.457042	1.36142e-30
CASC4	7.75842e-35	-0.49192	1.40288e-30
SLC39A6	8.31411e-35	-0.626777	1.50336e-30
PAIP2	9.62977e-35	-0.79697	1.74125e-30
FKBP8	9.65591e-35	-0.456557	1.74598e-30
AIMP2	1.04218e-34	-0.881314	1.88447e-30
HAUS4	1.04946e-34	-0.559052	1.89763e-30
ST3GAL4	1.07366e-34	-1.22925	1.9414e-30
RAB2A	1.24034e-34	-0.490873	2.24278e-30
AZI2	1.33291e-34	-0.537891	2.41017e-30
MFF	1.43159e-34	-0.453675	2.5886e-30
VMP1	1.48003e-34	0.90645	2.6762e-30
PGAM5	1.48811e-34	-1.1803	2.69081e-30
RALY	1.5816e-34	-0.576709	2.85986e-30
DICER1	1.58876e-34	1.10814	2.8728e-30
ZSWIM7	1.66567e-34	-0.953492	3.01186e-30
ITGB1BP1	1.79958e-34	-0.579216	3.25399e-30
BABAM1	1.90554e-34	-0.530207	3.44559e-30
FYTTD1	2.07092e-34	-0.510462	3.74464e-30
MYOF	2.25518e-34	1.10225	4.07781e-30
GALK1	2.28688e-34	-0.724681	4.13514e-30
NDUFA9	2.4584e-34	-0.56368	4.44529e-30
KIDINS220	2.73546e-34	0.963765	4.94625e-30
YWHAH	2.85794e-34	-0.803466	5.16773e-30
CBR1	2.86715e-34	-0.639126	5.18438e-30
POP7	2.9748e-34	-0.929365	5.37904e-30
PGK1	3.06287e-34	-0.799782	5.53829e-30
SMIM15	3.29085e-34	-0.52523	5.95051e-30
DMAC2	3.44756e-34	-0.813551	6.23387e-30
ZDHHC20	3.65016e-34	-0.650051	6.60023e-30
XBP1	3.65093e-34	-0.488305	6.60161e-30
RAB5C	4.08579e-34	-0.432541	7.38792e-30
NDUFC1	4.32706e-34	-0.708573	7.8242e-30
TSG101	4.53047e-34	-0.642025	8.19199e-30
HCCS	4.66832e-34	-1.06561	8.44126e-30
ADH5	4.67802e-34	-0.525703	8.45879e-30
EIF4G1	5.1172e-34	0.887581	9.25292e-30
BCL2L13	5.16232e-34	-0.432898	9.33451e-30
ST7	6.09339e-34	-0.680238	1.10181e-29
THRAP3	6.40758e-34	1.03797	1.15862e-29
RTN4	6.47497e-34	-0.389713	1.1708e-29
UVSSA	8.05117e-34	2.07336	1.45581e-29
PLA2G4C	8.06377e-34	1.23493	1.45809e-29
YWHAB	8.12308e-34	-0.525294	1.46882e-29
AKR1B1	8.30257e-34	-0.334201	1.50127e-29
JAGN1	8.47236e-34	-0.944444	1.53197e-29
RPP21	8.51082e-34	-1.04942	1.53893e-29
UBL3	8.71477e-34	-0.453105	1.57581e-29
CDC26	8.88211e-34	-0.86419	1.60606e-29
MAP4	8.92234e-34	0.7347	1.61334e-29
ACAT1	9.31068e-34	-0.528683	1.68356e-29
PSMC5	9.543e-34	-0.501877	1.72556e-29
PPA2	9.86181e-34	-0.584231	1.78321e-29
POLR2A	1.11876e-33	1.12901	2.02295e-29
CMTM7	1.13371e-33	-0.401313	2.04998e-29
ADCY7	1.1604e-33	1.05283	2.09824e-29
CHCHD5	1.30499e-33	-0.804205	2.35968e-29
FKBP3	1.60827e-33	-0.895919	2.90807e-29
IFFO1	1.67709e-33	1.69939	3.03252e-29
SIGMAR1	1.75899e-33	-0.805819	3.1806e-29
SHARPIN	1.87139e-33	-0.55185	3.38385e-29
IQGAP2	1.93311e-33	1.02496	3.49545e-29
TMEM101	2.0202e-33	-0.687471	3.65293e-29
COQ5	2.06155e-33	-0.706788	3.7277e-29
YPEL5	2.0788e-33	-0.664377	3.75888e-29
SELENOH	2.08334e-33	-0.405131	3.7671e-29
UBE2L3	2.08382e-33	-0.638962	3.76796e-29
ATG5	2.12933e-33	-0.483515	3.85025e-29
DNHD1	2.1303e-33	2.10724	3.85201e-29
VPS53	2.18967e-33	1.156	3.95937e-29
PEMT	2.34603e-33	-1.34812	4.2421e-29
STAU1	2.64051e-33	-0.430171	4.77456e-29
RAB8B	2.84669e-33	-0.534789	5.14739e-29
FAM102B	3.28115e-33	-0.683119	5.93298e-29
EIF4A1	3.45217e-33	-0.355891	6.24221e-29
NXF1	3.52882e-33	1.62807	6.38081e-29
ADRM1	3.77631e-33	-0.420918	6.82832e-29
HDGF	3.84613e-33	-0.538182	6.95457e-29
HINT2	3.85568e-33	-1.08413	6.97184e-29
EIF4E3	4.12379e-33	-0.635426	7.45664e-29
CBFB	4.22971e-33	-0.458101	7.64816e-29
SIRT2	4.36481e-33	-0.594139	7.89245e-29
FNDC3B	4.78967e-33	0.794364	8.66067e-29
MTCH1	4.82679e-33	-0.434925	8.72779e-29
ITGB2	4.83422e-33	0.561848	8.74125e-29
MGMT	4.9918e-33	-0.940884	9.02617e-29
MAP3K13	5.30587e-33	-1.0539	9.59408e-29
DESI1	5.71073e-33	-0.617127	1.03261e-28
DENND3	5.73994e-33	1.72032	1.0379e-28
TMEM167B	5.77003e-33	-0.467976	1.04334e-28
CHURC1	5.79144e-33	-0.391665	1.04721e-28
EMC8	6.09446e-33	-0.55025	1.102e-28
PSMD4	6.16592e-33	-0.818597	1.11492e-28
CCNG2	6.67143e-33	-0.868246	1.20633e-28
ZNF428	7.65328e-33	-0.89562	1.38387e-28
RAB5B	8.24757e-33	-0.50226	1.49133e-28
COPZ2	8.97296e-33	-1.17152	1.62249e-28
IMPACT	9.14576e-33	-0.666855	1.65374e-28
TRIM25	9.18593e-33	1.23028	1.661e-28
SPCS3	1.00266e-32	-0.483521	1.813e-28
ENGASE	1.06008e-32	2.08455	1.91683e-28
ARPC4	1.17895e-32	-0.459869	2.13178e-28
SELENOM	1.22152e-32	-1.07569	2.20876e-28
CLPTM1L	1.27284e-32	-0.432918	2.30154e-28
PRPS2	1.3071e-32	-0.683367	2.3635e-28
GALNT1	1.34073e-32	-0.400023	2.42431e-28
MYO18A	1.37146e-32	1.49031	2.47988e-28
SYPL1	1.41129e-32	-0.74701	2.55189e-28
UQCRC1	1.42068e-32	-0.416666	2.56888e-28
DNAJC5	1.43113e-32	0.6409	2.58777e-28
BID	1.44417e-32	-0.539505	2.61135e-28
PSMC1	1.66879e-32	-0.574147	3.0175e-28
TREM2	1.77775e-32	-0.973705	3.21454e-28
DMTF1	1.94127e-32	1.56049	3.51021e-28
SUB1	2.02747e-32	-0.851309	3.66607e-28
LYN	2.11549e-32	-0.478041	3.82523e-28
ARPC1A	2.1576e-32	-0.580482	3.90137e-28
BSG	2.26973e-32	-0.499728	4.10413e-28
MCM3AP	2.29601e-32	1.3932	4.15165e-28
UTY	2.31458e-32	1.71714	4.18522e-28
S100A9	2.32572e-32	-1.29124	4.20536e-28
TMEM106B	2.5026e-32	-0.466128	4.5252e-28
ZZEF1	2.505e-32	1.24808	4.52954e-28
WASHC4	2.72324e-32	0.647074	4.92416e-28
SYAP1	2.74717e-32	-0.525559	4.96744e-28
C11orf1	2.99551e-32	-1.64207	5.41647e-28
CKLF	3.17074e-32	-0.523611	5.73333e-28
DNAJB9	3.20788e-32	-0.578028	5.80048e-28
GPN3	3.31856e-32	-0.605306	6.00061e-28
DYNLT1	3.40035e-32	-0.44284	6.14851e-28
REXO2	3.42386e-32	-0.440684	6.19102e-28
RRBP1	3.44851e-32	1.21953	6.2356e-28
NMI	3.68473e-32	-0.506263	6.66273e-28
GLRX3	3.94386e-32	-0.462486	7.13129e-28
CNN2	4.55788e-32	-0.548888	8.24156e-28
CCDC28A	4.74613e-32	-0.544691	8.58196e-28
ZSWIM8	5.16478e-32	1.27912	9.33896e-28
NUDT14	5.30845e-32	-0.603256	9.59874e-28
NME1	5.43629e-32	-1.09526	9.8299e-28
STT3B	5.53508e-32	-0.384217	1.00085e-27
MDH2	5.55785e-32	-0.525531	1.00497e-27
DNAJB11	5.66825e-32	-0.515443	1.02493e-27
ZFYVE26	5.80668e-32	1.28728	1.04996e-27
PDCD5	5.96734e-32	-1.01639	1.07902e-27
DNAJB1	6.28751e-32	-0.570963	1.13691e-27
PSMB9	6.45926e-32	-0.646134	1.16796e-27
CETN2	6.81607e-32	-0.975865	1.23248e-27
SLC48A1	6.94739e-32	-0.667054	1.25623e-27
IRF3	6.96921e-32	1.41247	1.26017e-27
DDAH2	7.0187e-32	-0.411582	1.26912e-27
GET1	8.31143e-32	-0.615165	1.50287e-27
RBM33	8.37652e-32	0.854698	1.51464e-27
NT5DC1	8.42856e-32	-0.827527	1.52405e-27
DCUN1D5	8.99762e-32	-0.732466	1.62695e-27
LSM7	9.41395e-32	-0.679119	1.70223e-27
IL17RA	9.57022e-32	0.839156	1.73049e-27
PTPRE	9.60574e-32	0.813691	1.73691e-27
VBP1	9.6677e-32	-0.808668	1.74811e-27
DNPH1	1.03308e-31	-0.847724	1.86802e-27
MTHFS	1.05056e-31	-0.888364	1.89963e-27
COX17	1.20158e-31	-0.761665	2.1727e-27
AKAP9	1.23411e-31	1.05832	2.23152e-27
SQOR	1.25585e-31	-0.474541	2.27083e-27
FAF1	1.25804e-31	-0.588176	2.27479e-27
CCNQ	1.36248e-31	-0.799466	2.46363e-27
SCN9A	1.4199e-31	1.38417	2.56746e-27
EI24	1.42609e-31	-0.624225	2.57865e-27
CCNC	1.57276e-31	-0.517402	2.84387e-27
AKAP13	1.68492e-31	1.00873	3.04668e-27
C15orf61	1.84181e-31	-0.616413	3.33037e-27
ARPP19	1.85182e-31	-0.508077	3.34845e-27
SLC44A1	1.86498e-31	-0.460355	3.37226e-27
CAP1	1.99522e-31	-0.513524	3.60775e-27
MIF4GD	2.00757e-31	-0.932967	3.63009e-27
LAMTOR5	2.06021e-31	-0.720082	3.72527e-27
AMFR	2.21271e-31	-0.398788	4.00102e-27
MTCH2	2.40705e-31	-0.805697	4.35244e-27
TMEM128	2.42475e-31	-0.526195	4.38444e-27
PRCP	2.4258e-31	-0.550409	4.38633e-27
TMUB1	2.68226e-31	-0.487627	4.85006e-27
SLC50A1	2.76135e-31	-0.482275	4.99308e-27
PUF60	2.78077e-31	-0.462908	5.02819e-27
SF3B4	2.83295e-31	-0.527228	5.12255e-27
MORF4L1	2.87351e-31	-0.548731	5.19588e-27
INPPL1	3.04453e-31	0.954947	5.50512e-27
SERINC1	3.13536e-31	-0.373496	5.66935e-27
STAB1	3.30947e-31	1.81598	5.98419e-27
SCAMP3	3.63289e-31	-0.521356	6.569e-27
EIF2S3	4.03785e-31	-0.469761	7.30124e-27
CD52	4.1156e-31	-1.31354	7.44183e-27
CCDC85B	4.7065e-31	-0.543067	8.5103e-27
MICAL1	4.84126e-31	0.984681	8.75397e-27
WDFY3	4.85074e-31	1.21672	8.77111e-27
SNAPC2	4.87516e-31	-0.474571	8.81526e-27
NUMA1	4.90971e-31	1.04977	8.87774e-27
MCFD2	5.48596e-31	-0.481375	9.91972e-27
DOCK5	5.96994e-31	1.31766	1.07948e-26
NCKAP1L	7.24733e-31	0.602241	1.31046e-26
ISY1	7.97352e-31	-0.560701	1.44177e-26
RCN1	8.21079e-31	-0.449964	1.48468e-26
MAP1LC3B	9.29702e-31	-0.368588	1.68109e-26
GID8	1.03177e-30	-0.407355	1.86565e-26
ABCC3	1.0953e-30	1.18775	1.98052e-26
ANKFY1	1.17631e-30	1.03467	2.127e-26
ARPC5L	1.23276e-30	-0.434429	2.22908e-26
RHNO1	1.2685e-30	-0.70246	2.2937e-26
SNCA	1.27016e-30	-0.43287	2.2967e-26
CNRIP1	1.32309e-30	-0.484454	2.39241e-26
PDE6D	1.39327e-30	-0.985023	2.51931e-26
TFDP1	1.41834e-30	-0.649572	2.56464e-26
PAK2	1.52658e-30	-0.406717	2.76036e-26
BEX4	1.5389e-30	-0.412298	2.78265e-26
MGST1	1.54048e-30	-1.20381	2.78549e-26
SHMT2	1.6346e-30	-0.810337	2.95568e-26
TNIP1	1.67988e-30	-0.386779	3.03757e-26
RASSF3	1.73029e-30	-0.466058	3.12872e-26
POLR2F	1.7431e-30	-0.727745	3.15187e-26
CTSB	1.74312e-30	-0.420523	3.15191e-26
STYX	1.85589e-30	-0.553596	3.35582e-26
GMFG	1.93108e-30	-0.502624	3.49178e-26
BTF3L4	1.97494e-30	-0.41162	3.57109e-26
TMEM63A	2.00445e-30	1.01521	3.62445e-26
LIX1L	2.07072e-30	-0.414742	3.74428e-26
PBDC1	2.27608e-30	-0.401059	4.11561e-26
YKT6	2.41207e-30	-0.391214	4.3615e-26
TECR	2.451e-30	-0.615044	4.43189e-26
HHEX	2.48875e-30	-0.642855	4.50015e-26
GOLGB1	2.55684e-30	1.06983	4.62328e-26
NEU1	2.62162e-30	-0.400234	4.74042e-26
ICMT	2.62184e-30	-0.537378	4.74082e-26
RREB1	2.79541e-30	1.28296	5.05466e-26
PPP1R14B	2.91313e-30	-0.621019	5.26753e-26
COMMD3	2.94776e-30	-0.584871	5.33013e-26
UBE2N	2.99917e-30	-0.936067	5.4231e-26
ELAVL1	3.02586e-30	-0.30376	5.47136e-26
SNX4	3.05902e-30	-0.463867	5.53132e-26
LETMD1	3.12007e-30	-0.615663	5.64171e-26
SERPINA1	3.21217e-30	-0.639802	5.80825e-26
MYL6B	3.23517e-30	-1.21252	5.84983e-26
AFF1	3.67019e-30	0.758222	6.63643e-26
PPP1CC	3.73903e-30	-0.698054	6.76092e-26
DRAM2	3.89129e-30	-0.399457	7.03623e-26
DTD1	3.9152e-30	-0.743281	7.07946e-26
PXK	4.08657e-30	-0.411315	7.38934e-26
MTX1	4.29037e-30	-0.71008	7.75785e-26
ECHDC1	4.32633e-30	-0.426444	7.82288e-26
DIP2A	4.78471e-30	1.50262	8.65172e-26
OCIAD1	4.98415e-30	-0.424875	9.01233e-26
TUBGCP6	5.12924e-30	1.713	9.2747e-26
YIPF3	5.23161e-30	-0.404225	9.4598e-26
HIST1H1E	5.37391e-30	-0.934362	9.7171e-26
POLR3GL	5.43719e-30	-0.479603	9.83152e-26
IDS	5.53886e-30	-0.413009	1.00154e-25
CD86	5.69622e-30	-0.474123	1.02999e-25
PDIA3	6.0273e-30	-0.418597	1.08986e-25
TRIQK	6.1516e-30	-0.617791	1.11233e-25
C2orf74	6.18302e-30	-0.669136	1.11801e-25
MYO15B	6.29537e-30	2.09	1.13833e-25
EIF1AY	6.51525e-30	-0.519221	1.17809e-25
AK1	6.60282e-30	-0.885426	1.19392e-25
RBM14	6.73217e-30	1.59599	1.21731e-25
DAP3	7.25514e-30	-0.395925	1.31187e-25
USB1	7.37996e-30	-0.655436	1.33444e-25
BZW1	7.44962e-30	-0.569726	1.34704e-25
TSPAN33	7.52249e-30	-0.729603	1.36022e-25
PRRC2C	8.49758e-30	0.860023	1.53653e-25
TRAPPC3	8.54391e-30	-0.378672	1.54491e-25
COPS8	8.96672e-30	-0.55702	1.62136e-25
CHPT1	9.0264e-30	-0.590509	1.63215e-25
HINT3	9.6417e-30	-0.596422	1.74341e-25
TMED4	1.06854e-29	-0.388301	1.93214e-25
SNRPE	1.12305e-29	-0.884383	2.0307e-25
CKS1B	1.17093e-29	-0.921179	2.11728e-25
ANXA11	1.36239e-29	-0.31516	2.46347e-25
RNF181	1.40477e-29	-0.518314	2.5401e-25
GRPEL1	1.70355e-29	-0.604882	3.08036e-25
WASHC3	1.78618e-29	-0.510327	3.22978e-25
FLII	1.87438e-29	0.521068	3.38925e-25
ISOC1	1.93168e-29	-0.814412	3.49286e-25
SF3A2	2.08706e-29	-0.603877	3.77383e-25
ATG7	2.12323e-29	0.8428	3.83922e-25
LMNA	2.35258e-29	0.476066	4.25394e-25
GSR	2.57499e-29	-0.478549	4.6561e-25
DNPEP	2.90592e-29	-0.439494	5.25449e-25
UBA7	3.28901e-29	1.11092	5.94718e-25
YIPF2	3.30832e-29	-0.699252	5.9821e-25
FOSL2	3.46475e-29	0.872716	6.26497e-25
LYRM4	3.6704e-29	-0.728247	6.63682e-25
DENND11	3.68441e-29	0.927381	6.66215e-25
ILF2	3.71191e-29	-0.522379	6.71187e-25
ATP5MPL	4.0539e-29	-1.43639	7.33026e-25
CLN8	4.08738e-29	1.01633	7.3908e-25
INF2	4.20355e-29	0.653009	7.60087e-25
SLC39A8	4.22245e-29	-0.609305	7.63503e-25
NUS1	4.39061e-29	-0.411631	7.9391e-25
NT5C3B	4.53239e-29	-1.10051	8.19546e-25
MYCBP	4.59035e-29	-0.895614	8.30027e-25
TMEM189	4.69377e-29	-0.396182	8.48728e-25
ERP29	4.71527e-29	-0.831525	8.52615e-25
C15orf48	4.71848e-29	-0.812625	8.53195e-25
CLDN7	4.88917e-29	1.55474	8.8406e-25
HACD3	4.9775e-29	-0.504942	9.00032e-25
EXOSC1	5.36306e-29	-0.823585	9.69748e-25
P2RX7	5.4125e-29	0.931909	9.78688e-25
CD151	5.42022e-29	-0.384342	9.80084e-25
RPA2	6.43491e-29	-0.801576	1.16356e-24
NIPBL	6.76924e-29	0.994345	1.22401e-24
ARAF	7.37137e-29	-0.354596	1.33289e-24
THAP4	7.79639e-29	-0.559107	1.40974e-24
ARHGAP31	8.93013e-29	0.789105	1.61475e-24
CCDC92	9.17967e-29	-0.428029	1.65987e-24
TPRG1L	9.19518e-29	-0.530336	1.66267e-24
ATP6V1E1	9.63346e-29	-0.347161	1.74192e-24
UPF1	1.00585e-28	1.14397	1.81877e-24
MTMR3	1.09521e-28	1.00146	1.98035e-24
CHPF2	1.11941e-28	1.04602	2.02412e-24
RMND1	1.14992e-28	-0.571387	2.07928e-24
PSMA1	1.17211e-28	-0.588361	2.11941e-24
CDIPT	1.19787e-28	-0.369647	2.16599e-24
BEST1	1.19811e-28	1.75142	2.16642e-24
BCL2A1	1.21094e-28	-0.726134	2.18963e-24
BCKDHA	1.21916e-28	-0.406518	2.20448e-24
PSMD7	1.22432e-28	-0.39969	2.21381e-24
MCRIP2	1.26244e-28	-1.05892	2.28275e-24
GGCT	1.28988e-28	-0.596731	2.33235e-24
PBRM1	1.30572e-28	0.92998	2.36101e-24
BOD1L1	1.32967e-28	1.25044	2.40432e-24
STX5	1.33459e-28	-0.365268	2.41321e-24
PGD	1.52893e-28	-0.323507	2.76461e-24
GALNS	1.63283e-28	1.32509	2.95248e-24
AKR7A2	1.81838e-28	-0.674646	3.28799e-24
VPS26A	1.82049e-28	-0.319147	3.2918e-24
POLD2	2.01445e-28	-0.881957	3.64253e-24
TMBIM4	2.09907e-28	-0.301828	3.79554e-24
G6PC3	2.12592e-28	-0.409995	3.84409e-24
AASDHPPT	2.1329e-28	-0.50162	3.85672e-24
TMEM18	2.14055e-28	-0.708795	3.87055e-24
RNASEH2C	2.16555e-28	-0.667943	3.91575e-24
SSR1	2.20034e-28	-0.463683	3.97865e-24
FAM3C	2.37249e-28	-0.511961	4.28994e-24
FAM193B	2.40904e-28	1.67271	4.35602e-24
KDM5C	2.70161e-28	1.0531	4.88505e-24
TMED9	2.71908e-28	-0.380207	4.91665e-24
CLTC	2.81234e-28	1.13084	5.08527e-24
UCHL3	2.82655e-28	-0.910503	5.11098e-24
MSRA	3.24681e-28	-0.347029	5.87088e-24
DUSP7	3.27818e-28	-0.51737	5.92761e-24
LIPA	3.54435e-28	-0.439617	6.40888e-24
SMARCA2	3.69813e-28	1.04579	6.68697e-24
SPEN	3.79226e-28	1.00923	6.85716e-24
SZRD1	4.38029e-28	-0.43355	7.92043e-24
HECTD1	4.45152e-28	0.949225	8.04923e-24
CFD	4.90785e-28	-0.633733	8.87437e-24
DCTN1	4.95126e-28	1.01094	8.95287e-24
ATRX	5.07568e-28	0.986403	9.17785e-24
HSD17B10	6.26928e-28	-0.774059	1.13361e-23
AMD1	6.40485e-28	-0.55102	1.15812e-23
PSMB10	6.68317e-28	-0.362891	1.20845e-23
GID4	6.85688e-28	-0.697735	1.23986e-23
GLUD1	6.99444e-28	-0.400733	1.26473e-23
CYB5R4	7.11817e-28	-0.306119	1.28711e-23
RANGRF	7.16676e-28	-0.591474	1.29589e-23
ECPAS	7.3941e-28	0.77272	1.337e-23
VKORC1L1	7.50456e-28	-0.560985	1.35698e-23
PIH1D1	7.55437e-28	-0.373216	1.36598e-23
ALOX5	8.8943e-28	0.530221	1.60827e-23
POC1B	9.16865e-28	-1.90861	1.65788e-23
SMIM14	9.1872e-28	-0.49187	1.66123e-23
RAB5A	9.20956e-28	-0.355352	1.66527e-23
GRSF1	1.03147e-27	-0.576025	1.8651e-23
MXRA7	1.03516e-27	-1.26572	1.87178e-23
CALCOCO1	1.04072e-27	1.37927	1.88182e-23
PAFAH1B2	1.17613e-27	-0.343169	2.12668e-23
UBXN2B	1.17957e-27	-0.549234	2.1329e-23
PEF1	1.21022e-27	-0.589366	2.18831e-23
CCDC88B	1.26683e-27	1.35932	2.29069e-23
PSD4	1.33549e-27	1.38527	2.41483e-23
ZNF655	1.35063e-27	1.29352	2.44221e-23
RBM18	1.73055e-27	-0.935553	3.12918e-23
TCF12	1.75142e-27	-0.347814	3.16692e-23
PITPNA	1.86122e-27	-0.421881	3.36546e-23
EXOC1	1.95863e-27	1.11777	3.5416e-23
SLCO2B1	2.04809e-27	0.854052	3.70335e-23
UNC93B1	2.08957e-27	-0.348686	3.77835e-23
PDK2	2.18833e-27	-0.966225	3.95694e-23
ARPC2	2.43453e-27	-0.351843	4.40213e-23
PPP2R3C	2.47892e-27	-0.366898	4.48239e-23
SLC29A3	2.59833e-27	-0.552589	4.6983e-23
SNX10	2.70437e-27	-0.437474	4.89004e-23
ACAP3	2.75366e-27	1.23428	4.97917e-23
BANF1	2.89875e-27	-0.489071	5.24152e-23
GYG1	3.05472e-27	-1.10486	5.52354e-23
STARD7	3.06621e-27	-0.376356	5.54433e-23
ADSL	3.1242e-27	-0.415673	5.64918e-23
UNC119	3.27609e-27	-0.538115	5.92382e-23
NOA1	3.32837e-27	-0.627212	6.01835e-23
HERC4	3.4303e-27	1.36389	6.20267e-23
SLC5A3	3.48464e-27	1.23402	6.30093e-23
SERINC3	3.57092e-27	-0.368852	6.45694e-23
UBE2M	3.66931e-27	-0.577835	6.63484e-23
MCUB	3.67387e-27	-1.00046	6.64309e-23
COMMD1	3.81378e-27	-0.302922	6.89608e-23
THYN1	3.95543e-27	-0.659415	7.15221e-23
VPS28	4.25657e-27	-0.36507	7.69674e-23
ENOPH1	4.38889e-27	-0.471216	7.93599e-23
BAZ2B	4.39214e-27	1.22214	7.94186e-23
PPP2CA	4.42311e-27	-0.466294	7.99787e-23
UTP11	4.52134e-27	-0.659347	8.17549e-23
EIF3D	4.69576e-27	-0.276692	8.49087e-23
VTA1	4.79321e-27	-0.601741	8.66708e-23
QDPR	5.01795e-27	-0.55948	9.07345e-23
CCDC50	5.19656e-27	-0.429076	9.39642e-23
MCL1	5.38103e-27	0.67874	9.72998e-23
FAM136A	5.41992e-27	-0.630762	9.8003e-23
EBNA1BP2	5.74193e-27	-0.571952	1.03826e-22
MAF	5.80561e-27	0.838074	1.04977e-22
TRPS1	6.72214e-27	1.12832	1.2155e-22
ZMPSTE24	6.97483e-27	-0.437549	1.26119e-22
MAPK9	7.78433e-27	-0.492315	1.40756e-22
UBE2G1	7.99022e-27	-0.43828	1.44479e-22
TRPC4AP	8.40354e-27	0.955931	1.51953e-22
MCTS1	8.81679e-27	-0.382292	1.59425e-22
GPCPD1	9.86371e-27	1.01159	1.78356e-22
ZDHHC12	1.00455e-26	-0.88783	1.81643e-22
RNF114	1.03858e-26	-0.323058	1.87795e-22
DECR1	1.10273e-26	-0.449323	1.99395e-22
SSBP3	1.29116e-26	-0.68711	2.33468e-22
AMPD3	1.48454e-26	1.31497	2.68434e-22
PIP4K2A	1.53305e-26	-0.474258	2.77206e-22
INPP5K	1.57313e-26	-0.425711	2.84453e-22
UQCRC2	1.5924e-26	-0.395963	2.87938e-22
MDH1	1.60866e-26	-0.469734	2.90879e-22
CARD19	1.61513e-26	-0.491497	2.92049e-22
CERS4	1.65806e-26	-0.886502	2.9981e-22
HERC2	1.72731e-26	1.4344	3.12332e-22
MT2A	1.86266e-26	-0.789812	3.36806e-22
UQCC3	1.8711e-26	-0.832586	3.38332e-22
MCRIP1	1.99055e-26	-0.659068	3.5993e-22
THOC6	2.10475e-26	-0.540495	3.8058e-22
CHMP4A	2.17873e-26	-0.370351	3.93958e-22
LRRFIP1	2.19466e-26	0.698005	3.96838e-22
NXT2	2.19792e-26	-1.27031	3.97428e-22
TAF13	2.20026e-26	-0.360683	3.97851e-22
LAMP2	2.28326e-26	-0.31266	4.1286e-22
RAP1GDS1	2.30177e-26	-0.411164	4.16207e-22
UBAC2	2.34883e-26	-0.634182	4.24715e-22
PIGX	2.39061e-26	-0.918653	4.32271e-22
UBQLN1	2.48405e-26	-0.448482	4.49166e-22
HADH	2.5832e-26	-0.563182	4.67094e-22
CANX	2.79766e-26	-0.366921	5.05872e-22
PPID	2.84118e-26	-0.360112	5.13742e-22
COA4	3.03036e-26	-0.518946	5.47949e-22
RNPC3	3.04e-26	1.70584	5.49693e-22
MMAB	3.09804e-26	-0.784267	5.60188e-22
BCL2L2	3.20996e-26	1.56824	5.80426e-22
ATP13A1	3.23001e-26	1.20833	5.8405e-22
LHPP	3.2751e-26	-0.398409	5.92204e-22
TARBP1	3.28371e-26	1.51286	5.9376e-22
MOGS	3.38579e-26	0.934747	6.12218e-22
RER1	3.50888e-26	-0.318297	6.34475e-22
RGCC	3.58175e-26	-0.781698	6.47652e-22
GSTM3	3.74561e-26	-0.689746	6.77281e-22
TMEM35B	4.01381e-26	-0.410631	7.25777e-22
SNRPN	4.14665e-26	-0.472354	7.49797e-22
CSAD	4.1875e-26	2.69026	7.57183e-22
RNF41	4.20031e-26	-0.413781	7.595e-22
COMMD8	4.26182e-26	-0.968857	7.70622e-22
EIF3J	4.68561e-26	-0.351386	8.47251e-22
TMEM120A	4.70115e-26	-0.900811	8.50062e-22
BLOC1S6	4.72037e-26	-0.365892	8.53537e-22
MEAF6	5.27763e-26	-0.354421	9.54301e-22
CCT6A	5.30922e-26	-0.343546	9.60014e-22
MMP24OS	5.31942e-26	-0.343765	9.61857e-22
TNFRSF14	5.33109e-26	0.70961	9.63968e-22
TNS1	5.33493e-26	1.00225	9.64663e-22
CCDC115	5.55013e-26	-0.497408	1.00357e-21
NIFK	5.79859e-26	-0.61832	1.0485e-21
ARF4	5.84331e-26	-0.363471	1.05659e-21
SSNA1	6.01248e-26	-0.594735	1.08718e-21
EIF4E	6.02577e-26	-0.476772	1.08958e-21
EHMT1	6.0354e-26	1.17453	1.09132e-21
RTF2	6.03642e-26	-0.345346	1.09151e-21
ADIPOR2	6.17249e-26	-0.420019	1.11611e-21
GPN1	6.22671e-26	-0.767304	1.12591e-21
SLAIN2	6.37972e-26	-0.385394	1.15358e-21
GPR108	6.49562e-26	-0.397587	1.17454e-21
PCED1A	6.55933e-26	1.45297	1.18606e-21
ADAMTSL4	6.66577e-26	0.744246	1.2053e-21
FMNL1	6.8366e-26	0.570515	1.23619e-21
DDX49	6.88104e-26	-0.762901	1.24423e-21
ITFG1	6.95091e-26	-0.377352	1.25686e-21
MIIP	7.1104e-26	-0.615469	1.2857e-21
HSPE1	7.29031e-26	-0.612856	1.31823e-21
CALHM2	7.57501e-26	-0.382368	1.36971e-21
TMEM14B	7.61487e-26	-1.05926	1.37692e-21
GNPAT	7.66107e-26	-0.351777	1.38528e-21
SGSH	7.76682e-26	1.16545	1.4044e-21
MAPRE2	7.78138e-26	-0.384507	1.40703e-21
MED18	7.89949e-26	-0.557416	1.42839e-21
MFSD1	8.58161e-26	-0.317785	1.55173e-21
PID1	8.66492e-26	-0.880541	1.56679e-21
ZMAT5	8.68561e-26	-0.558767	1.57053e-21
TUBB	8.73627e-26	-0.486811	1.57969e-21
P2RX4	8.74459e-26	-0.384415	1.5812e-21
SURF2	9.20426e-26	-1.28651	1.66431e-21
ANKRD12	1.04154e-25	1.1082	1.88331e-21
RAB12	1.0741e-25	-0.341835	1.94219e-21
TUSC2	1.10507e-25	-0.321956	1.99818e-21
CASP4	1.14234e-25	-0.323765	2.06557e-21
RBMX	1.22173e-25	-0.595699	2.20914e-21
GLRX2	1.26844e-25	-0.338827	2.29359e-21
HAGH	1.27626e-25	-0.347864	2.30773e-21
SSRP1	1.31548e-25	-0.40414	2.37865e-21
TAGLN2	1.3347e-25	-0.797878	2.41341e-21
CD47	1.35402e-25	-0.320815	2.44834e-21
RAB9A	1.48393e-25	-0.400652	2.68324e-21
BOLA3	1.52503e-25	-1.6494	2.75755e-21
COPS5	1.60877e-25	-0.290378	2.90898e-21
CYB5B	1.71309e-25	-0.365934	3.09762e-21
RAB20	1.79227e-25	-0.411094	3.24079e-21
KCNQ1	1.80179e-25	-0.353188	3.25799e-21
MAP3K5	1.92493e-25	1.00438	3.48066e-21
SUCLG2	1.98365e-25	-0.634168	3.58684e-21
LILRB5	2.00212e-25	1.37905	3.62023e-21
CKS2	2.01419e-25	-0.830513	3.64207e-21
SLC7A11	2.08758e-25	0.965049	3.77476e-21
SNRNP40	2.3833e-25	-0.365524	4.30948e-21
LPCAT2	2.48076e-25	-0.403325	4.48572e-21
EIF2D	2.49908e-25	-0.406775	4.51884e-21
RNF141	2.55961e-25	-0.613069	4.62829e-21
SARNP	2.76816e-25	-0.757544	5.00539e-21
RWDD4	2.76954e-25	-0.5813	5.00788e-21
TOMM34	2.85278e-25	-0.954853	5.1584e-21
METRN	2.95949e-25	-0.596097	5.35134e-21
TSTD1	2.96577e-25	-0.824445	5.3627e-21
UFD1	3.56612e-25	-0.654058	6.44825e-21
ARL8B	3.79354e-25	-0.273945	6.85948e-21
CCDC43	4.06771e-25	-0.566786	7.35524e-21
GIPC1	4.06864e-25	-0.397766	7.35691e-21
RING1	4.24126e-25	-0.355766	7.66904e-21
IDH2	4.27565e-25	-0.385498	7.73123e-21
SNX15	4.559e-25	-0.491148	8.24358e-21
SKI	4.84216e-25	0.761833	8.7556e-21
SCAND1	4.86783e-25	-0.573954	8.80202e-21
EAPP	4.92485e-25	-0.480793	8.90511e-21
LRRC59	5.09805e-25	-0.34731	9.21829e-21
DCTN6	5.1799e-25	-0.399338	9.3663e-21
TAF12	5.45884e-25	-0.561305	9.87067e-21
RMDN1	5.46916e-25	-0.700473	9.88934e-21
ITPR1	5.56418e-25	1.10931	1.00611e-20
TYW3	5.87353e-25	-0.562473	1.06205e-20
NEIL1	5.94364e-25	2.58209	1.07473e-20
FDFT1	6.1253e-25	-0.667992	1.10758e-20
ACTR1A	6.24121e-25	-0.338515	1.12854e-20
CLEC4A	6.33735e-25	-0.468548	1.14592e-20
EMC3	6.46834e-25	-0.398149	1.16961e-20
SEC16A	6.65285e-25	1.30224	1.20297e-20
KLK1	6.71738e-25	-1.2053	1.21464e-20
SIAH2	7.21491e-25	-0.442941	1.3046e-20
CTSO	7.25881e-25	-0.885969	1.31254e-20
SPG11	7.9694e-25	1.06883	1.44103e-20
PDCD10	8.03306e-25	-0.338273	1.45254e-20
SLC35E1	8.14775e-25	-0.324299	1.47328e-20
SLC15A3	8.2025e-25	0.478547	1.48318e-20
MCEMP1	8.28414e-25	-1.18123	1.49794e-20
PSMD13	8.31205e-25	-0.337259	1.50298e-20
CTBS	8.40735e-25	-0.31271	1.52022e-20
ADPGK	8.41412e-25	0.845406	1.52144e-20
FTSJ1	8.77904e-25	-0.849194	1.58743e-20
FAM104B	8.89319e-25	-1.11349	1.60807e-20
HAUS1	9.19591e-25	-1.69462	1.66281e-20
DUT	9.41964e-25	-0.540644	1.70326e-20
IMPA2	9.49713e-25	-0.494211	1.71727e-20
MPND	1.02161e-24	-0.60006	1.84728e-20
STAT2	1.0229e-24	0.970804	1.84961e-20
APIP	1.02884e-24	-0.406421	1.86035e-20
CHD6	1.03029e-24	1.54865	1.86296e-20
SEH1L	1.15238e-24	-0.341748	2.08374e-20
RNF10	1.15834e-24	-0.237998	2.09451e-20
TYK2	1.19498e-24	1.22047	2.16077e-20
MYSM1	1.2231e-24	1.35785	2.21161e-20
UXS1	1.30441e-24	-0.4258	2.35864e-20
FAM118A	1.35535e-24	2.10045	2.45074e-20
TMEM11	1.42023e-24	-0.431645	2.56806e-20
ABCC1	1.45067e-24	0.907324	2.62311e-20
ZFYVE21	1.49735e-24	-0.306574	2.7075e-20
PRKAG1	1.58212e-24	-0.326207	2.86079e-20
TMEM160	1.62633e-24	-0.546676	2.94074e-20
SEC31B	1.64671e-24	2.45283	2.97759e-20
SOGA1	1.78966e-24	1.2028	3.23606e-20
CAB39	1.90516e-24	-0.364435	3.44492e-20
TMEM50B	1.93631e-24	-0.434971	3.50124e-20
CHMP5	2.241e-24	-0.401877	4.05217e-20
MT1F	2.27444e-24	-1.44905	4.11265e-20
FDX2	2.46981e-24	-1.01885	4.46591e-20
VPS4A	2.56625e-24	-0.288608	4.64029e-20
LAPTM4A	2.58767e-24	-0.366248	4.67902e-20
TRIB3	2.88854e-24	-0.662557	5.22306e-20
HNRNPUL2	3.04501e-24	0.649948	5.50599e-20
ABL2	3.05162e-24	1.19505	5.51795e-20
PRCC	3.09168e-24	-0.308014	5.59038e-20
SAMM50	3.25567e-24	-0.621756	5.8869e-20
HSPA1A	3.2828e-24	1.32873	5.93596e-20
NEMF	3.35457e-24	1.13395	6.06573e-20
PPIL1	3.37586e-24	-1.05179	6.10423e-20
MYO1F	3.44323e-24	0.855777	6.22605e-20
CSTF3	3.48795e-24	1.41356	6.30692e-20
EIF4G2	3.52139e-24	-0.318032	6.36738e-20
SMAD2	3.5395e-24	-0.305547	6.40013e-20
2002-03-01	3.79225e-24	-0.584182	6.85715e-20
ERO1A	3.88601e-24	-0.338413	7.02669e-20
STOM	3.94079e-24	-0.338705	7.12574e-20
CD4	3.96956e-24	0.456797	7.17775e-20
B4GALT3	4.20969e-24	-0.490195	7.61197e-20
GOLM1	4.21804e-24	-0.352297	7.62707e-20
SLC30A9	4.54424e-24	-0.434364	8.21689e-20
VSIR	4.79437e-24	-0.519131	8.66918e-20
GGPS1	5.29472e-24	-0.655583	9.57391e-20
HAUS2	5.32847e-24	-0.471516	9.63495e-20
GMPS	5.6893e-24	-0.454808	1.02874e-19
C6orf120	5.82721e-24	-0.416284	1.05368e-19
2008-03-01	5.87829e-24	-0.275832	1.06291e-19
CHST11	6.11081e-24	0.602576	1.10496e-19
BTG3	7.00944e-24	-0.527634	1.26745e-19
GRIPAP1	8.10863e-24	1.2083	1.4662e-19
DAPK1	8.12095e-24	1.01382	1.46843e-19
NOTCH1	8.1325e-24	0.991686	1.47052e-19
WBP11	8.68372e-24	-0.493662	1.57019e-19
FCF1	9.72641e-24	-0.513708	1.75873e-19
MROH7	9.85078e-24	2.55475	1.78122e-19
NIN	1.0884e-23	0.864388	1.96805e-19
SLC41A3	1.0901e-23	-0.728305	1.97113e-19
ALDH3B1	1.19061e-23	-0.458922	2.15285e-19
CCNK	1.22351e-23	-0.329589	2.21235e-19
AMZ2	1.32372e-23	-0.380472	2.39354e-19
TREM1	1.33516e-23	-0.645684	2.41423e-19
ACTR10	1.34078e-23	-0.357937	2.42439e-19
STX11	1.39779e-23	-0.304521	2.52748e-19
LPP	1.40433e-23	1.15272	2.53931e-19
DCTN2	1.44014e-23	-0.359323	2.60407e-19
EIF1B	1.52203e-23	-0.345193	2.75213e-19
UBE2K	1.55616e-23	-0.498051	2.81385e-19
AHCYL1	1.66288e-23	-0.316585	3.00683e-19
HMOX2	1.74314e-23	-0.41988	3.15194e-19
YWHAG	1.8219e-23	-0.313491	3.29437e-19
TAF9	1.9252e-23	-0.407712	3.48115e-19
PSMA4	1.97471e-23	-0.326017	3.57067e-19
RNF167	1.97807e-23	-0.370034	3.57674e-19
MAPK1IP1L	2.04568e-23	-0.354296	3.69899e-19
TEP1	2.04947e-23	1.26614	3.70585e-19
ALDH9A1	2.08563e-23	-0.322387	3.77123e-19
MT1X	2.09799e-23	-0.992543	3.79359e-19
PIN1	2.09884e-23	-0.405484	3.79512e-19
CHD4	2.12404e-23	0.885161	3.84069e-19
OPTN	2.17837e-23	-0.397126	3.93892e-19
POLE4	2.3415e-23	-0.859922	4.2339e-19
FAM204A	2.40992e-23	-0.423717	4.35761e-19
ALPK1	2.41774e-23	1.41204	4.37177e-19
SPG7	2.45441e-23	1.14469	4.43807e-19
DNM1	2.52213e-23	2.1703	4.56052e-19
SLC35F6	2.62276e-23	-0.30727	4.74248e-19
SMPDL3A	2.69062e-23	-0.683356	4.86518e-19
ZNRD1	2.71284e-23	-0.805077	4.90536e-19
EPG5	3.01596e-23	1.41277	5.45346e-19
TP53RK	3.21932e-23	-0.565051	5.82117e-19
PHF19	3.22633e-23	-0.959232	5.83385e-19
ANKZF1	3.29674e-23	1.94875	5.96116e-19
DTYMK	3.60395e-23	-0.982714	6.51666e-19
TOR1A	3.62955e-23	-0.392113	6.56296e-19
CDK5	3.62964e-23	-0.861137	6.56311e-19
ACAD11	3.63288e-23	1.7032	6.56897e-19
SFXN1	3.68774e-23	-0.623499	6.66818e-19
NXT1	3.80188e-23	-0.629914	6.87457e-19
KARS	3.85835e-23	-0.356181	6.97666e-19
PPP2R5C	4.31434e-23	-0.337053	7.80118e-19
SYMPK	4.36695e-23	1.02708	7.89632e-19
OTUB1	4.39581e-23	-0.294205	7.94851e-19
SLC25A26	4.42506e-23	-0.806912	8.0014e-19
LMO4	4.49029e-23	-0.423339	8.11934e-19
PEX19	4.60333e-23	-0.440684	8.32374e-19
TWF2	4.81802e-23	-0.323898	8.71195e-19
SAR1A	4.87248e-23	-1.0256	8.81042e-19
SF1	4.94627e-23	-0.332616	8.94384e-19
ZFP36L1	5.17179e-23	0.748116	9.35162e-19
SGTB	5.31995e-23	-0.350202	9.61953e-19
SLC39A9	5.53621e-23	-0.304816	1.00106e-18
ING2	5.6405e-23	-0.768814	1.01992e-18
GNB4	5.67144e-23	-0.283953	1.02551e-18
TIMP2	5.8828e-23	-0.242996	1.06373e-18
RPP30	6.08027e-23	-0.522914	1.09943e-18
MOB4	6.11383e-23	-0.487349	1.1055e-18
CEP295NL	6.50439e-23	2.48187	1.17612e-18
AK6	6.50979e-23	-0.599938	1.1771e-18
DNAJC1	6.94332e-23	-0.357752	1.25549e-18
NUPR1	7.07351e-23	-0.986063	1.27903e-18
RFNG	7.08562e-23	-0.308986	1.28122e-18
NEK7	7.14462e-23	-0.245575	1.29189e-18
TIMM23	7.51801e-23	-0.347583	1.35941e-18
TMEM243	8.10892e-23	-0.400384	1.46625e-18
BFAR	8.91265e-23	-0.344112	1.61158e-18
DYM	9.11215e-23	-0.332706	1.64766e-18
TMOD3	9.31113e-23	-0.289631	1.68364e-18
POP4	9.33889e-23	-0.471783	1.68866e-18
BTBD19	9.58719e-23	1.81464	1.73356e-18
GEMIN6	9.81016e-23	-0.562918	1.77387e-18
FNIP2	1.09303e-22	1.04316	1.97641e-18
WDR91	1.28185e-22	1.5464	2.31785e-18
BTBD1	1.30069e-22	-0.312404	2.3519e-18
DCAF8	1.38769e-22	0.924859	2.50922e-18
CNPPD1	1.38837e-22	-0.291206	2.51045e-18
DNASE1L1	1.39593e-22	-0.364121	2.52412e-18
ORMDL3	1.40393e-22	-0.422539	2.53858e-18
POLB	1.4887e-22	-0.937659	2.69186e-18
EBLN2	1.51171e-22	2.71448	2.73348e-18
ABL1	1.51572e-22	1.05979	2.74073e-18
PSMA3	1.52295e-22	-0.579046	2.7538e-18
NFYC	1.54261e-22	-0.394059	2.78936e-18
SLC31A2	1.58055e-22	-0.373329	2.85795e-18
PKM	1.58117e-22	-0.307278	2.85908e-18
ABHD8	1.58128e-22	-0.428715	2.85927e-18
SLC25A46	1.6782e-22	-0.339349	3.03452e-18
TMED1	1.7341e-22	-0.688617	3.1356e-18
SEC61A1	1.75246e-22	-0.311039	3.16879e-18
PTK2B	1.75534e-22	1.02139	3.174e-18
VRK1	1.7608e-22	-0.54472	3.18388e-18
CAVIN3	1.77159e-22	-0.884391	3.20339e-18
MON2	1.86918e-22	1.30912	3.37986e-18
SLC26A11	2.02135e-22	1.08573	3.65501e-18
CARHSP1	2.34984e-22	-0.474778	4.24899e-18
NCKAP5L	2.41542e-22	1.05643	4.36756e-18
TMED5	2.41626e-22	-0.267163	4.36909e-18
RELA	2.44032e-22	-0.529554	4.41259e-18
MAGOH	2.45901e-22	-0.541637	4.44638e-18
RPN1	2.47356e-22	-0.26845	4.47269e-18
SIVA1	2.53173e-22	-0.308595	4.57788e-18
SNAPC5	2.62088e-22	-0.480806	4.73907e-18
TIMM17B	2.77026e-22	-0.819195	5.00919e-18
SEPTIN10	2.78647e-22	-0.397561	5.0385e-18
ABRACL	2.88481e-22	-0.344969	5.21631e-18
SRP19	2.8945e-22	-0.246653	5.23383e-18
RCSD1	3.04235e-22	-0.572808	5.50118e-18
PPIE	3.05225e-22	-0.443294	5.51908e-18
FNDC10	3.20826e-22	-0.757952	5.80117e-18
CA11	3.21093e-22	-0.857844	5.80601e-18
TRPM2	3.38859e-22	1.26784	6.12724e-18
TMX2	3.46385e-22	-0.325094	6.26334e-18
DCK	3.50154e-22	-0.287891	6.33149e-18
ZNF407	3.74997e-22	1.69149	6.78069e-18
TXNDC5	3.83214e-22	-0.359287	6.92927e-18
PIGP	4.02513e-22	-0.538677	7.27824e-18
ZNF362	4.03156e-22	-0.332792	7.28987e-18
CCT8	4.24017e-22	-0.367233	7.66708e-18
CISD1	4.38926e-22	-0.750323	7.93666e-18
PPP6R2	4.52818e-22	0.996002	8.18785e-18
MS4A4E	4.65065e-22	2.5081	8.4093e-18
CD84	4.76134e-22	0.671068	8.60946e-18
UBE2Q1	5.04079e-22	-0.278397	9.11476e-18
MTIF3	5.21064e-22	-0.293974	9.42188e-18
CLN6	5.33778e-22	-0.30533	9.65177e-18
BCAP29	5.51853e-22	-0.385469	9.9786e-18
PDCD6IP	5.53653e-22	0.559612	1.00112e-17
PTOV1	6.43291e-22	-0.201344	1.1632e-17
COX15	6.53886e-22	-0.366589	1.18236e-17
HDDC2	6.67466e-22	-0.799567	1.20691e-17
TCP1	6.9589e-22	-0.304932	1.25831e-17
ARFGAP3	6.9899e-22	-0.30815	1.26391e-17
PRADC1	7.42589e-22	-0.87666	1.34275e-17
GOT2	7.50379e-22	-0.328022	1.35683e-17
HSD3B7	7.65731e-22	-0.409018	1.3846e-17
UBA2	7.73673e-22	-0.303627	1.39896e-17
[truncated: 1,801 more rows]

## Sheet: Clust_5_3D_MDMi
	p_val	avg_log2FC	p_val_adj
USP4	2.06514e-37	-0.703874	3.73419e-33
EDEM2	4.87431e-34	-0.413203	8.81372e-30
THRAP3	1.47794e-33	-0.667721	2.67241e-29
KPNB1	1.87421e-33	-0.504728	3.38894e-29
KDM2A	1.14102e-32	-0.223815	2.06319e-28
NABP1	1.35198e-32	-0.945521	2.44465e-28
AKAP11	1.46827e-32	-0.658925	2.65492e-28
NPC1	1.91151e-32	-0.692886	3.4564e-28
TOP1	2.09049e-32	-0.465093	3.78003e-28
UBR5	2.55183e-32	-0.735921	4.61421e-28
OSCAR	4.69172e-32	-0.660025	8.48357e-28
MTMR3	5.62993e-32	-0.49767	1.018e-27
CEPT1	7.65379e-32	-0.415516	1.38396e-27
TRPC4AP	9.86506e-32	-0.4295	1.7838e-27
GPR107	1.19008e-31	-0.479372	2.15191e-27
EXOC3	1.47713e-31	-0.389754	2.67094e-27
PPP4C	1.62692e-31	-0.47135	2.9418e-27
NOTCH2	2.11192e-31	-0.424575	3.81877e-27
GPCPD1	2.25347e-31	-0.750588	4.07472e-27
MAN2A2	2.47985e-31	-0.60398	4.48406e-27
CLIP4	3.7692e-31	-0.542086	6.81547e-27
KIDINS220	4.29008e-31	-0.649559	7.75732e-27
NCKAP5L	5.75476e-31	-0.916424	1.04058e-26
SRSF5	9.52589e-31	-0.660722	1.72247e-26
DNAJC7	9.88409e-31	-0.413817	1.78724e-26
WDFY4	1.03217e-30	-0.47549	1.86636e-26
SPINT1	1.33366e-30	-0.546257	2.41153e-26
UNC13D	1.34107e-30	-0.429086	2.42492e-26
NDUFA6	1.43522e-30	-0.632494	2.59516e-26
ARGLU1	2.70129e-30	-0.555277	4.88447e-26
CPEB4	2.73115e-30	-0.394607	4.93846e-26
ZNF106	3.23226e-30	-0.515631	5.84457e-26
MARK2	4.64605e-30	-0.500708	8.40098e-26
IRF2BP2	7.18665e-30	-0.375475	1.29949e-25
SH3KBP1	1.18764e-29	-0.718073	2.1475e-25
MACF1	1.22553e-29	-0.493221	2.21601e-25
ATXN1	1.39878e-29	-0.32687	2.52927e-25
HNRNPUL2	1.51072e-29	-0.380236	2.73168e-25
TXLNA	1.56075e-29	-0.454653	2.82214e-25
CDC34	2.05525e-29	-0.340476	3.7163e-25
DIAPH1	2.06543e-29	-0.47718	3.7347e-25
IGF2R	3.41569e-29	-0.497839	6.17625e-25
HK1	3.97125e-29	-0.523955	7.18082e-25
TRIP12	4.1701e-29	-0.208294	7.54037e-25
MAP3K8	4.46965e-29	-0.752373	8.08202e-25
ESYT1	5.18771e-29	-0.404949	9.38042e-25
TNFRSF14	6.36489e-29	-0.368229	1.1509e-24
COPS5	8.81496e-29	-0.464153	1.59392e-24
C14orf119	1.34089e-28	-0.395541	2.4246e-24
AGAP3	1.74372e-28	-0.377697	3.15299e-24
RBM25	1.92394e-28	-0.724876	3.47886e-24
ZMYM2	2.01872e-28	-0.444018	3.65026e-24
ST3GAL1	2.08312e-28	-0.329306	3.7667e-24
EP300	2.87971e-28	-0.212025	5.2071e-24
DAPK1	3.04682e-28	-0.377466	5.50926e-24
TRIO	3.3843e-28	-0.524402	6.11949e-24
LENG8	3.72482e-28	-0.446268	6.73522e-24
ARHGAP31	3.77438e-28	-0.422475	6.82483e-24
SLC36A1	3.91515e-28	-0.367691	7.07938e-24
ZNF589	3.92636e-28	-1.07267	7.09965e-24
CIC	6.08768e-28	-0.861835	1.10077e-23
DUS1L	7.08156e-28	-0.337297	1.28049e-23
FNDC3A	7.69239e-28	-0.234552	1.39094e-23
MICAL1	7.72058e-28	-0.64828	1.39604e-23
SORBS3	8.33611e-28	-0.471677	1.50734e-23
ARHGAP17	9.36055e-28	-0.354503	1.69257e-23
AKAP13	9.55147e-28	-0.57354	1.7271e-23
AFDN	9.68933e-28	-0.705177	1.75202e-23
SRRM2	1.03378e-27	-0.391909	1.86929e-23
INPPL1	1.03793e-27	-0.23099	1.87678e-23
MANBA	1.112e-27	-0.482457	2.01072e-23
PYGB	1.42589e-27	-0.351681	2.5783e-23
KMT2D	1.58869e-27	-0.387675	2.87267e-23
ATG7	1.72356e-27	-0.391482	3.11654e-23
KLHL6	1.73124e-27	-0.394816	3.13042e-23
RNF40	1.91608e-27	-0.538352	3.46466e-23
F11R	2.4279e-27	-0.415614	4.39013e-23
GASK1B	3.88478e-27	-0.561972	7.02445e-23
ASH1L	4.4861e-27	-0.409483	8.11177e-23
SNX12	5.04994e-27	-0.503235	9.13131e-23
WDTC1	5.35226e-27	-0.407612	9.67795e-23
CDC42BPB	5.35242e-27	-0.318703	9.67824e-23
SMARCA4	5.61308e-27	-0.391824	1.01496e-22
VPS26C	6.21723e-27	-0.24147	1.1242e-22
SGSH	6.70782e-27	-0.615568	1.21291e-22
GNPTAB	6.76138e-27	-0.450653	1.22259e-22
PRPF6	7.3797e-27	-0.208897	1.3344e-22
SAFB	9.3215e-27	-0.461502	1.68551e-22
TRA2A	1.1525e-26	-0.595259	2.08396e-22
APEH	1.41002e-26	-0.402363	2.54959e-22
ACTN4	1.43452e-26	-0.489894	2.59389e-22
ETNK1	1.46276e-26	-0.830273	2.64496e-22
AP2A1	1.66798e-26	-0.237699	3.01604e-22
TAP2	1.89215e-26	-0.52748	3.42138e-22
ARHGEF1	1.89747e-26	-0.344193	3.431e-22
ATG16L2	2.06717e-26	-0.857012	3.73786e-22
TAB2	2.15224e-26	-0.20008	3.89168e-22
GALNS	2.15699e-26	-0.974435	3.90028e-22
RAP2C	2.28231e-26	-0.565012	4.12687e-22
TBC1D15	2.45331e-26	-0.512262	4.43608e-22
DYRK2	2.5944e-26	-0.472685	4.69119e-22
RCC2	2.79242e-26	-0.42096	5.04925e-22
TBC1D2B	2.83828e-26	-0.311846	5.13218e-22
HS2ST1	3.13711e-26	-0.293737	5.67253e-22
KHSRP	3.77703e-26	-0.220383	6.82963e-22
GLA	3.79087e-26	-0.411161	6.85466e-22
ENTPD6	3.97106e-26	-0.54889	7.18048e-22
DHX15	4.31643e-26	-0.306858	7.80497e-22
VPS11	4.35714e-26	-0.340497	7.87859e-22
AGRN	4.44721e-26	-0.518999	8.04145e-22
FAM168A	4.58188e-26	-0.485129	8.28495e-22
CAPN1	4.63709e-26	-0.352645	8.38479e-22
SOS2	4.66288e-26	-0.327016	8.43142e-22
TBC1D9	4.90341e-26	-0.329608	8.86634e-22
TRAPPC12	5.0509e-26	-0.354277	9.13303e-22
PSMD12	5.12026e-26	-0.569046	9.25846e-22
DDX24	5.12179e-26	-0.630771	9.26123e-22
RBM6	5.33195e-26	-0.786335	9.64124e-22
CIRBP	5.51398e-26	-0.240772	9.97038e-22
DDX5	5.84331e-26	-0.260317	1.05659e-21
NCOR2	6.11059e-26	-0.295263	1.10492e-21
CPSF7	6.50732e-26	-0.509466	1.17665e-21
RPN1	6.83612e-26	-0.245421	1.23611e-21
TAOK2	7.00016e-26	-0.882525	1.26577e-21
SLC9A1	7.10476e-26	-0.732328	1.28468e-21
ITGAV	7.50075e-26	-0.392673	1.35629e-21
[truncated: 3,748 more rows]

## Sheet: Clust_6_3D_MDMi
	p_val	avg_log2FC	p_val_adj
[truncated: 2,215 more rows]

## Sheet: Clust_7_3D_MDMi
	p_val	avg_log2FC	p_val_adj
[truncated: 1,264 more rows]
