# Supplementary material for: Microglial heterogeneity: influence of human 2D, 3D, and co-culture models on gene expression and immune function
Source: Front Cell Neurosci. 2026 Feb 11;20:1770518. doi: 10.3389/fncel.2026.1770518 (PMC12932485; doi:10.3389/fncel.2026.1770518)
Supplement: Supplementary Table 5 — Shows DE analysis of all cultures. [file Table_5.xlsx]

## Sheet: DE_monoVS2D
	p_val	avg_log2FC	p_val_adj
C1QA	0	-12.456	0
C1QC	0	-11.5876	0
CCL13	0	-12.999	0
SELENOP	0	-17.9837	0
SIGLEC1	0	-10.769	0
CCL24	0	14.1812	0
C1QB	0	-12.5692	0
F13A1	0	-13.1652	0
FOLR2	0	-15.5626	0
COLEC12	0	-8.11355	0
LILRB5	0	-11.6728	0
LGALS3BP	0	-8.91025	0
MS4A6A	0	-7.05919	0
CXCL5	0	11.2703	0
OAS1	0	-5.23328	0
IFI44	0	-7.35237	0
PLTP	0	-7.44002	0
MX1	0	-5.50333	0
CPVL	0	-5.92863	0
C2	0	-8.24242	0
IFI44L	0	-11.4794	0
MSR1	0	-6.00248	0
OAS2	0	-5.80592	0
AQP9	0	6.02211	0
ALDH1A1	0	-6.46109	0
ACE	0	-7.7122	0
IGFBP4	0	-8.63131	0
SDC3	0	-5.16069	0
CFD	0	-6.42295	0
CD163L1	0	-9.00129	0
CMPK2	0	-8.21041	0
IFITM3	0	-5.62179	0
LGMN	0	-6.61924	0
XAF1	0	-5.17612	0
RNASE1	0	-5.70838	0
CCL18	0	-9.98349	0
GPR34	0	-10.4248	0
PDGFC	0	-5.14158	0
TCN2	0	-7.21087	0
FUCA1	0	-8.55308	0
OAS3	0	-4.68156	0
P2RY6	0	-4.41678	0
RGL1	0	-4.32398	0
KCNMA1	0	-7.64454	0
EPSTI1	0	-4.64523	0
IL1RN	0	7.06621	0
MS4A4A	0	-5.64143	0
TSPAN4	0	-4.54406	0
TMEM86A	0	-5.82861	0
SCARB1	0	-5.82362	0
ECM1	0	-5.01636	0
CR1	0	-6.13871	0
DNASE2	0	-4.32893	0
LY6E	0	-5.17682	0
IFIT1	0	-12.0305	0
QPRT	0	-7.33867	0
ENPP2	0	-8.09813	0
EPHX1	0	-4.89538	0
PHLDA1	0	5.10819	0
APOE	0	-5.81858	0
CD4	0	-4.49394	0
MX2	0	-5.11094	0
TRIM22	0	-3.71076	0
MAF	0	-4.58658	0
TRPM2	0	-4.06757	0
CLEC5A	0	5.34302	0
NUPR1	0	-15.6164	0
AMDHD2	0	-3.90839	0
ISG15	0	-4.15767	0
SLCO2B1	0	-3.97464	0
SAMD9L	0	-3.73478	0
SERPINE1	0	5.0621	0
TMEM37	0	-12.4631	0
FGD2	0	-3.80995	0
TNFSF12	0	-3.45562	0
ARL4C	0	-4.4895	0
TMEM273	0	-3.42216	0
GPNMB	0	-6.02837	0
SLC7A8	0	-3.69318	0
SCD	0	-3.9562	0
MARCKS	0	-3.04959	0
LPAR6	0	-3.67344	0
GAS7	0	-3.11524	0
CYBRD1	0	-4.46978	0
NAAA	0	-3.49033	0
HSD17B14	0	-8.55477	0
RAB3IL1	0	-8.6409	0
VEGFB	0	-3.42145	0
S100A8	0	8.22894	0
MPEG1	0	-3.21301	0
SUCNR1	0	-7.13346	0
SLC46A1	0	-6.07954	0
CD209	0	-3.41983	0
CXCL8	0	5.3235	0
JUP	0	-4.33859	0
FCGR2B	0	-3.82952	0
PPBP	0	9.59309	0
RSAD2	0	-9.3855	0
ITGB5	0	-3.66322	0
DNM1	0	-7.04533	0
IFIT3	0	-5.54743	0
ABCC5	0	-3.71814	0
PARP9	0	-3.03651	0
AOAH	0	-3.44635	0
MMP2	0	-7.85339	0
VAT1	0	-3.62772	0
WLS	0	-2.99425	0
EREG	0	7.02861	0
PDGFB	0	-4.28623	0
RENBP	0	-3.02127	0
PMP22	0	-3.07506	0
EIF2AK2	0	-3.08821	0
IFI16	0	-2.92312	0
RAP2B	0	-3.22796	0
IL2RG	0	4.13372	0
IFI27	0	-12.9437	0
NCF4	0	-3.34648	0
SLC9A9	0	-5.40126	0
WWP1	0	-3.27608	0
GLMP	0	-3.02273	0
NRP2	0	-2.37102	0
TNFRSF14	0	-2.93777	0
METTL7A	0	-3.98597	0
FRMD4B	0	-4.02406	0
OPTN	0	-3.08308	0
2001-03-01	0	-2.73343	0
LACC1	0	-2.87829	0
TNFSF13B	0	-2.97958	0
LY86	0	-2.98387	0
ABHD12	0	-3.11269	0
EEPD1	0	-3.35994	0
GM2A	0	-2.67866	0
HEXA	0	-3.37403	0
SERPING1	0	-6.35625	0
GRAMD4	0	-3.01714	0
FMN1	0	-2.38458	0
IDH1	0	-3.26356	0
GAS6	0	-3.3351	0
IFI6	0	-5.01295	0
DAPK1	0	-2.63347	0
STAB1	0	-4.65074	0
GASK1B	0	-2.78068	0
ANXA6	0	-2.6054	0
UAP1L1	0	-2.8178	0
MGLL	0	-1.86951	0
LILRA2	0	4.88839	0
FES	0	-3.1343	0
EPHB2	0	-3.92586	0
BEX3	0	-4.50246	0
ARPIN	0	-2.59957	0
SLC38A6	0	-2.77121	0
EPAS1	0	-2.62597	0
CPED1	0	-2.80695	0
IFIH1	0	-2.59453	0
KCNQ1	0	-2.79944	0
SLC11A1	0	4.78335	0
SLC2A9	0	-3.86704	0
ME1	0	-2.59566	0
IL3RA	0	3.98869	0
FADS2	0	-4.08789	0
ZBTB4	0	-2.75202	0
CCL8	0	-10.8595	0
CIITA	0	-2.24735	0
TMEM140	0	-4.06224	0
PEBP1	0	-3.65469	0
OLFML3	0	-8.48047	0
ADGRE2	0	3.53514	0
BLNK	0	-5.00667	0
GNPTAB	0	-2.50123	0
IL21R	0	-4.94174	0
TRIM47	0	-3.31656	0
CRTAP	0	-2.55656	0
IFI35	0	-2.57874	0
STON2	0	-6.14007	0
KCTD7	0	-3.03888	0
SCN1B	0	-5.70508	0
ITPR2	0	-2.60898	0
SNX29	0	-2.82245	0
INHBA	0	7.22073	0
SLC36A1	0	-2.31538	0
DPP4	0	-8.5347	0
TPCN1	0	-3.20136	0
SNX24	0	-3.5114	0
UBE2L6	0	-2.33785	0
IFIT2	0	-6.3274	0
CMKLR1	0	-2.3196	0
TCF4	0	-3.66667	0
FXYD6	0	-4.41132	0
SLC11A2	0	-2.33377	0
NPL	0	-2.95608	0
CD163	0	-3.29145	0
SLC46A3	0	-4.27826	0
APOL1	0	-3.3611	0
SELPLG	0	-2.14214	0
CCL2	0	-0.676847	0
MCEMP1	0	6.86181	0
FPR2	0	5.62728	0
TGM2	0	4.05964	0
SLC12A7	0	-2.23732	0
FYB1	0	-1.92183	0
SCPEP1	0	-2.74839	0
CRYL1	0	-2.65618	0
DOT1L	0	3.70094	0
BLVRB	0	-2.69518	0
GIPC1	0	-2.43806	0
FCAR	0	4.53876	0
ASAH1	0	-2.67783	0
SPHK1	0	3.13189	0
SDC2	0	4.04589	0
CD52	0	3.22998	0
MYO5A	0	-2.25929	0
DMXL1	0	-2.29995	0
TSPAN15	0	-7.19113	0
UBA7	0	-2.76955	0
SLC7A11	0	3.68327	0
ADORA3	0	-6.90807	0
RASSF4	0	-2.40104	0
ABCG1	0	-1.79189	0
SLC38A7	0	-2.15694	0
MGAT4A	0	-2.18493	0
AP2A2	0	-2.76216	0
PARP14	0	-2.18512	0
APPL2	0	-2.79164	0
PLA2G15	0	-2.21284	0
TACSTD2	0	8.89918	0
TNFSF13	0	-3.25698	0
LZTS2	0	-2.92453	0
MXD4	0	-2.5934	0
APOL6	0	-1.87877	0
OSBPL1A	0	-4.42358	0
SGSH	0	-2.17564	0
GPR141	0	-4.37678	0
SUSD1	0	-2.24291	0
HEBP1	0	-2.29204	0
TMEM176A	0	-2.60605	0
MARCKSL1	0	4.66106	0
MNDA	0	-1.81983	0
TPST1	0	6.16913	0
TGFBR1	0	-2.45486	0
RNF213	0	-2.31807	0
DDHD1	0	-3.18744	0
TNK2	0	-2.10754	0
MSC	0	5.14444	0
PDLIM7	0	3.36156	0
ARMCX1	0	-4.32188	0
FBP1	0	3.5263	0
MGST2	0	-2.48894	0
SLC45A4	0	-3.29343	0
ADAP2	0	-2.06523	0
HSPA6	0	-2.60526	0
MREG	0	3.66871	0
SP110	0	-2.32554	0
CYB5R1	0	-1.99432	0
RGCC	0	3.78614	0
ODF3B	0	-2.55256	0
BLVRA	0	-1.95965	0
KCNN4	0	2.90871	0
RNASE6	0	-1.96972	0
LPL	0	6.11105	0
STAT2	0	-2.01639	0
STARD13	0	-6.15003	0
PLAU	0	-2.5352	0
C15orf48	0	3.54232	0
ACSS1	0	-4.87631	0
MAN1C1	0	-3.28495	0
DTNA	0	-3.57596	0
IFITM2	0	-2.66777	0
S1PR2	0	-2.07407	0
LDHB	0	-2.13964	0
PPFIBP2	0	-2.87728	0
ARHGAP25	0	-1.50021	0
RNASET2	0	-1.97524	0
PLXNC1	0	-2.26239	0
ALDH2	0	-1.25957	0
GAB2	0	-1.72987	0
ZBED1	0	-2.4564	0
BCL2L1	0	-2.05497	0
RBP1	0	-7.06649	0
PDCD1LG2	0	-5.71205	0
TBC1D15	0	-2.05347	0
LSS	0	-2.69318	0
ETV5	0	-4.55698	0
CYB561A3	0	-2.37584	0
ZFYVE26	0	-2.26413	0
JDP2	0	-2.20479	0
CREB5	0	-3.838	0
CD300A	0	-2.86989	0
ZNF358	0	-2.66036	0
ADA2	0	-3.12063	0
GATM	0	-6.29584	0
SORBS3	0	-2.06431	0
C3AR1	0	-1.60995	0
ESYT1	0	-1.90967	0
CPEB2	0	-2.24254	0
SLC2A8	0	-4.45406	0
GCHFR	0	-3.54908	0
TBC1D14	0	-1.77833	0
FCHSD2	0	-1.86944	0
TRIM25	0	-1.63647	0
OLFML2B	0	-3.17254	0
BHLHE41	0	4.01128	0
RHOBTB1	0	-4.8853	0
RERE	0	-1.79098	0
MVB12B	0	-5.27802	0
SLC22A18	0	-2.32728	0
SOCS3	0	2.43661	0
DGLUCY	0	-3.29781	0
SAMSN1	0	-1.02541	0
ATP8B4	0	-1.56898	0
GNPDA1	0	-2.28646	0
NAPRT	0	-2.99117	0
DISC1	0	-2.73808	0
ENTPD6	0	-1.7688	0
PRNP	0	-2.43497	0
HPS1	0	-1.92063	0
NR1H3	0	-3.64816	0
DNMT3A	0	-2.35095	0
DUSP3	0	-1.83693	0
TMC8	0	-1.985	0
SCN9A	0	-7.28118	0
LRMDA	0	-2.46036	0
ACP2	0	-1.71244	0
AFDN	0	-2.51473	0
MFHAS1	0	-2.08308	0
ARHGAP4	0	-2.00016	0
ARHGAP15	0	-1.65277	0
RCN3	0	-2.50569	0
SNTB1	0	-1.94063	0
DENND3	0	-2.42548	0
TMEM236	0	-2.71374	0
TMEM19	0	-2.03702	0
RAP2A	0	-1.74592	0
CNRIP1	0	-3.43942	0
CD200R1	0	-2.61134	0
ID3	0	-2.27773	0
STX2	0	-2.17517	0
SREBF1	0	-1.77002	0
HELZ2	0	-2.8154	0
CCNG2	0	-3.00686	0
PLA2G4C	0	-1.6968	0
DCSTAMP	0	3.1897	0
SPRY2	0	3.7108	0
PPIC	0	-7.36139	0
HAVCR2	0	-1.56614	0
GIMAP1	0	-4.03074	0
LMO2	0	-1.58713	0
IFFO1	0	-2.29154	0
PEPD	0	-1.82001	0
ADAMTSL4	0	-1.94863	0
CD2AP	0	-2.17356	0
CD36	0	-0.900447	0
ZNF697	0	2.90718	0
BASP1	0	-1.17444	0
DNMT1	0	-1.93076	0
PTGER4	0	-1.75807	0
CD300LF	0	-1.36973	0
RRAGD	0	-2.44277	0
SETDB2	0	-1.9631	0
DCUN1D3	0	-1.73904	0
AGRN	0	-1.58091	0
NEU1	0	-2.24569	0
NADK	0	-1.68704	0
IL1B	0	4.643	0
IRF7	0	-1.72801	0
SLC48A1	0	-2.79866	0
DRAM1	0	-1.83657	0
SWAP70	0	-1.44958	0
A2M	0	-1.17272	0
PML	0	-1.93974	0
ARHGEF11	0	-1.93038	0
MGAT5	0	-1.72432	0
DTX3L	0	-1.57533	0
CTDSPL	0	-4.7012	0
FRMD4A	0	-2.6156	0
BMF	0	-4.00111	0
GCNT1	0	-2.60504	0
LY96	0	-1.60218	0
TPST2	0	-1.65197	0
GAS2L3	0	-2.4827	0
STAT1	0	-1.35545	0
GLB1	0	-1.85631	0
EPS15	0	-1.66587	0
IL18BP	0	-2.13669	0
ARSA	0	-1.52996	0
CNP	0	-1.5364	0
MICAL1	0	-1.60344	0
STOM	0	-1.38395	0
TNFSF14	0	5.19161	0
AXL	0	-1.9101	0
PRSS36	0	-3.46373	0
CCL22	0	8.61912	0
CLIC2	0	-3.33682	0
GIMAP5	0	-4.08528	0
TM7SF3	0	-1.68574	0
DIP2B	0	-1.66269	0
VPS8	0	-1.74723	0
DPP7	0	-1.89838	0
CD302	0	-3.11098	0
RCSD1	0	-1.40604	0
VWA5A	0	-3.93191	0
FLT1	0	5.51294	0
FGD3	0	-1.67875	0
TTC7B	0	-3.18995	0
ITGA4	0	-3.08083	0
AFF1	0	-1.44235	0
SGPP1	0	-1.93998	0
GAL3ST4	0	-5.75746	0
PARP10	0	-1.86398	0
SPATS2L	0	-1.50065	0
CREBRF	0	-2.13921	0
KDSR	0	-1.62177	0
LPCAT3	0	-1.78333	0
FCHO2	0	-1.7595	0
TMEM144	0	-3.32012	0
PARP8	0	-1.9183	0
TENT2	0	-1.81069	0
PARP12	0	-1.78632	0
TMEM268	0	-2.32532	0
ITPRIP	0	3.02292	0
USP18	0	-5.87225	0
SNCA	0	-1.51743	0
HOMER3	0	-1.33688	0
CD80	0	-2.26234	0
EEF2K	0	-1.84654	0
STAU2	0	-1.4869	0
RNF135	0	-1.79498	0
B3GNT2	0	-1.87278	0
MANBA	0	-1.39326	0
NME4	0	-2.72714	0
PKN1	0	-1.4529	0
PAPSS2	0	-1.9045	0
LAMB2	0	-2.61625	0
ANKH	0	-1.72564	0
SLC18B1	0	-6.01324	0
TNFAIP2	0	-1.71878	0
APMAP	0	-1.80673	0
NR1D2	0	-2.88077	0
SERPINA1	0	3.87118	0
CUTA	0	-1.50965	0
SLC23A2	0	-1.43532	0
ANXA4	0	-1.84575	0
PHACTR1	0	-3.0562	0
TWSG1	0	-1.805	0
DUSP6	0	3.42959	0
NUDT14	0	-2.37311	0
CAPN1	0	-1.42553	0
ABCD4	0	-2.27184	0
PRKACB	0	-3.40925	0
TAGAP	0	-1.90529	0
GGA2	0	-1.79759	0
CCDC93	0	-1.55672	0
RAB20	0	-1.10562	0
RAB32	0	-1.64648	0
CCDC50	0	-2.3577	0
GALC	0	-1.61011	0
TMOD2	0	-3.98336	0
NECAP2	0	-1.75102	0
ALOX5	0	-1.18372	0
EGR2	0	3.18766	0
TLR4	0	-1.38837	0
IGF1	0	-11.4655	0
KCNJ15	0	12.2255	0
NISCH	0	-1.5095	0
FAH	0	-1.97508	0
SNX2	0	-1.55305	0
RHBDD2	0	3.97154	0
DDX58	0	-2.8891	0
2008-03-01	0	-2.52076	0
FMNL2	0	-1.51118	0
LIMD1	0	-1.50171	0
SNN	0	-2.73254	0
CHCHD7	0	-1.95929	0
HACD4	0	-3.38625	0
EPN1	0	-1.41477	0
KDM3A	0	-1.77919	0
STAC	0	-3.38976	0
TRIP6	0	-1.54097	0
ALK	0	-13.1304	0
GSTK1	0	-1.44104	0
TLR7	0	-8.39914	0
PTPRO	0	-1.88769	0
DDX60	0	-3.55486	0
QPCT	0	3.34776	0
TTC7A	0	-1.29062	0
SIDT2	0	-2.25304	0
TMEM106A	0	-1.61765	0
JAML	0	-0.775125	0
TK2	0	-1.72359	0
BTBD2	0	-1.73624	0
SOD1	0	-1.52226	0
PSTPIP2	0	-1.56003	0
LILRA1	0	7.54259	0
HRH1	0	-2.59939	0
DPEP2	0	-4.13409	0
DHX58	0	-3.20965	0
PIK3R1	0	-1.47259	0
SLC35F6	0	-1.53451	0
RIPOR1	0	-1.32345	0
HS3ST3B1	0	4.90504	0
CXCL3	0	4.7456	0
PTPN7	0	3.51926	0
AKR1B1	0	-0.752547	0
TSC22D1	0	4.45514	0
CD300LB	0	5.65425	0
PGPEP1	0	-1.46088	0
SLC66A3	0	-1.63885	0
KLHDC8B	0	-7.23515	0
CLEC2B	0	-1.33239	0
CHID1	0	-1.69951	0
NCKAP5L	0	-1.43256	0
PACS2	0	-2.17051	0
IQGAP2	0	-1.21344	0
PPP1R21	0	-1.75999	0
RMDN3	0	-1.90239	0
TMEM251	0	-1.46394	0
MPC2	0	-1.74098	0
MEF2C	0	-2.08741	0
TANC2	0	-3.1358	0
PRUNE2	0	-4.72387	0
CAT	0	-1.31646	0
ZNF516	0	-1.60278	0
BCL2A1	0	2.45981	0
WDR91	0	-2.86478	0
TPD52	0	-5.51701	0
CSF1	0	4.68842	0
HS2ST1	0	-1.36004	0
SAMD4A	0	-6.13996	0
RPP25	0	-2.92763	0
WDR81	0	-1.30528	0
MOV10	0	-1.9262	0
TP53INP1	0	-3.64305	0
DHRSX	0	-1.84258	0
CERT1	0	-1.3833	0
CDK14	0	2.96111	0
ABL1	0	-1.47359	0
ARL2	0	-1.42175	0
LRP3	0	-1.88698	0
BEX4	0	-1.42396	0
GALM	0	-2.56949	0
CSF3R	0	-1.28197	0
SECTM1	0	-2.89287	0
BMP2K	0	-1.29687	0
OLR1	0	3.03689	0
PLOD1	0	-1.41372	0
ADI1	0	-1.29467	0
PID1	0	4.78124	0
TEC	0	-3.49635	0
TACC1	0	-1.31408	0
PER3	0	-6.43311	0
GIMAP7	0	-4.90439	0
PTMS	0	-1.47225	0
SIRPB2	0	-1.4297	0
AHRR	0	-1.57668	0
IRF9	0	-1.23414	0
CD99L2	0	-1.50235	0
FGL2	0	-0.433353	0
MPP1	0	-1.53054	0
CBLB	0	-1.01684	0
CD180	0	-1.80089	0
STAC3	0	-3.07108	0
MAFF	0	1.73648	0
S1PR1	0	-4.63958	0
LAP3	0	-1.47477	0
WDFY2	0	-1.40581	0
TRIB1	0	2.3886	0
ZFHX3	0	-1.5158	0
ABCC3	0	2.77737	0
OSCAR	0	-1.37302	0
PITHD1	0	-1.43313	0
ACAA1	0	-1.27143	0
PARP15	0	-4.65265	0
CD300E	0	5.21712	0
ALDH16A1	0	-1.70023	0
FGR	0	2.27138	0
CACUL1	0	-1.25935	0
ACAP3	0	-1.73684	0
HSPA1A	0	-3.00806	0
TMEM255B	0	-2.57405	0
RAB12	0	-1.21316	0
PLCB2	0	-1.08195	0
INPPL1	0	-1.25499	0
FLI1	0	-1.23454	0
ADCY7	0	-1.26263	0
SEMA6B	0	-0.371621	0
THBD	0	-1.43193	0
DTNB	0	-3.98271	0
XPO6	0	-1.2975	0
FOXRED2	0	-4.37683	0
CST3	0	-3.92086	0
KLHL24	0	-2.48136	0
CORO7	0	-1.25867	0
MYO18A	0	-1.33735	0
CFH	0	-11.647	0
NEU3	0	-2.30657	0
NABP1	0	-1.3118	0
ST14	0	2.45903	0
DENND2D	0	-1.31879	0
FNIP2	0	-1.27735	0
GIMAP6	0	-3.46926	0
SH3PXD2A	0	-2.3139	0
HPS4	0	-2.05986	0
FECH	0	-2.48764	0
SLC22A15	0	-1.87851	0
ATP1B1	0	-0.786556	0
UGP2	0	-1.42916	0
VCAN	0	5.518	0
BAIAP2	0	-1.17951	0
MATK	0	3.7435	0
TCEAL9	0	-2.0624	0
MAP3K1	0	-1.56396	0
TSPAN33	0	-1.24375	0
SLC49A4	0	-1.117	0
PNP	0	2.30442	0
HIVEP3	0	3.55772	0
SCP2	0	-1.61455	0
SCCPDH	0	-2.06284	0
PLEKHA2	0	-1.75718	0
SPIRE1	0	-1.77532	0
ZNF330	0	-1.2773	0
TSPYL1	0	-1.38069	0
AP5Z1	0	-1.37122	0
DDRGK1	0	-1.19946	0
CBR1	0	-1.75088	0
SULF2	0	-1.39016	0
ANTXR2	0	-1.12164	0
TBC1D2B	0	-1.14888	0
PFKFB2	0	-5.59912	0
FCGR2A	0	-1.91715	0
SLC40A1	0	-7.31786	0
CMTR1	0	-1.63075	0
SLC29A1	0	-2.48973	0
ABCA1	0	-1.35252	0
APOL4	0	-5.14931	0
ST6GALNAC6	0	2.97757	0
CCNYL1	0	-1.22871	0
FER	0	-1.15744	0
RAB42	0	-3.9767	0
ANKS1A	0	-1.5102	0
DYSF	0	-2.9092	0
PRR5L	0	-6.26921	0
SLFN11	0	-1.08481	0
C20orf194	0	-1.65351	0
SYNGR1	0	-2.83427	0
SP100	0	-1.14101	0
NREP	0	-3.36306	0
PXDC1	0	-1.48369	0
MAP3K12	0	-4.07678	0
MSANTD3	0	2.50592	0
TMEM175	0	-2.15509	0
HSPA1B	0	-2.8653	0
MTMR10	0	-1.30584	0
TMEM150B	0	-1.00396	0
DDAH2	0	-1.16682	0
NT5E	0	9.69805	0
ZC3HAV1	0	-1.25572	0
CHPT1	0	-2.14456	0
ATG4C	0	-1.54893	0
MGST1	0	2.50431	0
IRF2	0	-1.14678	0
GIMAP4	0	-1.7071	0
SEPHS2	0	-1.38063	0
RASSF5	0	2.81877	0
CLIP4	0	-1.3668	0
ITM2C	0	-4.67397	0
NHLRC3	0	-3.06303	0
KIF16B	0	-1.68514	0
ATM	0	-1.2466	0
TNFRSF18	0	7.27357	0
TCF7L2	0	3.42375	0
ZFYVE21	0	-1.5498	0
NCK1	0	-1.23998	0
C1S	0	-6.73284	0
SNX6	0	-1.52314	0
HSF4	0	-6.18042	0
CTNNBIP1	0	-1.50189	0
ARNT	0	-1.196	0
2009-03-01	0	-1.9913	0
ANKFY1	0	-1.12602	0
EPDR1	0	-6.6338	0
GIMAP8	0	-2.02381	0
PYGL	0	-1.3031	0
ANKRD12	0	-1.20698	0
LILRB1	0	2.49302	0
SOAT1	0	-0.986019	0
SERPINB6	0	-1.08222	0
MYC	0	3.77419	0
CAMK1D	0	-1.99715	0
MROH1	0	-1.16637	0
TMEM185A	0	-1.36043	0
HSD17B4	0	-1.11536	0
KCNJ5	0	-10.4854	0
PIK3IP1	0	-5.67619	0
HBP1	0	-1.35611	0
SP140L	0	-1.30328	0
MSRB2	0	-2.24739	0
CYB5A	0	-2.18254	0
ZMAT3	0	-1.70083	0
MCTP1	0	-1.27488	0
SVIL	0	-1.70244	0
PRXL2A	0	-0.324573	0
GZF1	0	-2.00072	0
CXorf21	0	-2.0319	0
DNAJB4	0	-3.27063	0
FABP5	0	3.45586	0
WSB1	0	-1.56532	0
SAMD1	0	-1.35318	0
MAPRE3	0	-1.26287	0
SLC16A6	0	4.61959	0
ADGRE3	0	5.68224	0
CLCN5	0	-1.31584	0
DCAF6	0	-1.29029	0
MDM2	0	-1.91185	0
BCL6	0	2.43922	0
PRMT2	0	-1.08375	0
GMPR	0	-4.54058	0
DUSP4	0	5.93158	0
VPS13C	0	-1.06229	0
GYPC	0	-1.95466	0
ATP6V0A1	0	-1.31979	0
WWC3	0	-1.61763	0
TPRA1	0	-1.12941	0
TBC1D12	0	-1.53926	0
RNF187	0	-1.21538	0
ANOS1	0	-8.25895	0
AKR1A1	0	-1.52005	0
QDPR	0	-2.30434	0
FAM53C	0	-1.98293	0
PCBD1	0	-1.22624	0
CKLF	0	2.67342	0
VPS53	0	-1.1584	0
CD37	0	-1.62241	0
INPP5D	0	-1.12872	0
PGAP3	0	-2.41062	0
SMPDL3A	0	-1.65816	0
MAPRE2	0	-1.19433	0
CDS2	0	-1.20638	0
RIN2	0	-1.1037	0
DNASE1L1	0	-1.1676	0
CREB3L2	0	-1.39254	0
APOBEC3C	0	-1.95766	0
ZNF362	0	-1.56198	0
RALGDS	0	-1.03396	0
EGFL7	0	-6.0501	0
YIF1B	0	-1.14661	0
TCEAL8	0	-1.77864	0
DNAJB1	0	-2.37545	0
SYK	0	-1.28074	0
SLFN5	0	-1.20634	0
PCSK5	0	-1.61317	0
GNG10	0	-1.35988	0
WIPI1	0	-1.76647	0
ADAP1	0	-1.2805	0
NUB1	0	-1.26741	0
NDUFV1	0	-0.999551	0
RAPH1	0	-1.14294	0
ZNF703	0	-1.73508	0
KDM6B	0	2.28218	0
NAGLU	0	-2.35218	0
FZD2	0	-2.66617	0
TMUB2	0	-1.02069	0
GIMAP2	0	-1.75935	0
DNAJB5	0	3.78781	0
MMP19	0	1.57269	0
MERTK	0	-0.740569	0
TDRKH	0	-3.93949	0
SMS	0	-0.813418	0
MAGED2	0	-1.04228	0
PBXIP1	0	-2.33664	0
ALDH1A2	0	6.30384	0
AKAP9	0	-1.14307	0
FLCN	0	-1.06944	0
DCXR	0	-1.35733	0
RSRP1	0	-1.42037	0
FABP3	0	-1.4747	0
TENT5A	0	-1.83104	0
PDCD4	0	-1.22416	0
SLC27A3	0	2.85052	0
ADRB2	0	-2.01866	0
DMAC1	0	-1.45165	0
CTSC	0	-4.26536	0
CLEC10A	0	-2.23064	0
MPPE1	0	-1.80754	0
RIC1	0	-1.39204	0
NRIP3	0	3.1959	0
RFX5	0	-1.15563	0
HERC5	0	-4.87782	0
SUMF2	0	-0.967324	0
DYNC1LI2	0	-0.988276	0
ABHD3	0	-1.143	0
CLEC11A	0	-3.03861	0
MTCH1	0	-1.07197	0
UBE2J1	0	2.39913	0
ST6GALNAC4	0	3.41116	0
AKIP1	0	-1.81249	0
ITM2B	0	-3.14007	0
MYO15B	0	-2.19741	0
SLC26A11	0	-1.21055	0
RELL1	0	-1.85895	0
TRIM32	0	-3.27977	0
SMPD1	0	-1.96698	0
DDB2	0	-4.29076	0
C1RL	0	-1.6718	0
GHDC	0	-2.27107	0
BAG5	0	-1.20958	0
SETD7	0	-1.28274	0
PRXL2B	0	-3.16948	0
KLF3	0	-1.24673	0
LYL1	0	-1.417	0
PHTF2	0	-1.65688	0
TM2D2	0	-1.12559	0
TRIM34	0	-2.01194	0
IL12RB1	0	-4.31002	0
KDM5D	0	-1.19348	0
CTSK	0	-4.26413	0
DDX21	0	2.41895	0
ACP5	0	-2.05852	0
PTGFRN	0	-2.9082	0
MLKL	0	-0.997486	0
NLN	0	-1.2868	0
SCAMP4	0	-0.96859	0
ATP5IF1	0	-1.28687	0
PHACTR4	0	-1.43777	0
TMEM104	0	-1.72889	0
MT1F	0	3.79287	0
TRIM14	0	-0.886108	0
DBP	0	-4.834	0
MAFG	0	-1.0242	0
DVL2	0	-1.61573	0
SRPK2	0	-1.4053	0
NME3	0	-1.37152	0
IL1R2	0	9.38386	0
AIG1	0	-4.31625	0
CDK4	0	-0.986059	0
MTHFR	0	-1.21223	0
CHST2	0	4.18277	0
ACOT13	0	-1.22823	0
SLC37A4	0	-2.20565	0
AP1B1	0	-1.87635	0
B3GNT7	0	-7.71665	0
TBC1D2	0	-1.04047	0
PCK2	0	-1.13567	0
P2RY11	0	-1.49275	0
BBC3	0	-1.89829	0
RGS18	0	-5.14593	0
ARAP3	0	4.87382	0
SLC17A5	0	-0.989548	0
FYN	0	4.65017	0
LTBP2	0	3.8876	0
ARHGAP27	0	-1.10374	0
WWOX	0	-1.85981	0
MYLIP	0	-1.49484	0
PAG1	0	-0.964962	0
PLAAT4	0	-3.89251	0
ACAT1	0	-1.67142	0
DUSP10	0	-1.33585	0
VPS35L	0	-0.949469	0
CTSA	0	-2.79481	0
CDK6	0	-2.88494	0
IL18	0	-1.28351	0
NIN	0	-0.916391	0
INPP4A	0	-1.01578	0
BATF	0	-2.4727	0
SKI	0	-0.755629	0
CNPPD1	0	-1.08733	0
DST	0	-4.01386	0
FIG4	0	-1.11176	0
TNRC18	0	-0.931417	0
CA2	0	3.17188	0
OSBPL9	0	-1.32951	0
SLC41A2	0	2.46626	0
SPARC	0	-3.5937	0
CLCF1	0	5.48665	0
LRRK1	0	-1.43148	0
ITGB3	0	3.69392	0
ADA	0	-3.06483	0
TANGO2	0	-1.1796	0
CFB	0	-5.09874	0
ENPP4	0	-2.41013	0
LYPLAL1	0	-1.14996	0
AGPAT4	0	-1.22545	0
PLBD2	0	-1.57757	0
CASS4	0	3.8502	0
UNC45A	0	-1.18857	0
CEMIP2	0	-1.74266	0
SPIN1	0	-0.945219	0
RABGAP1L	0	-1.06687	0
PLA2G7	0	-1.35805	0
SOCS6	0	-1.09292	0
MKNK1	0	-1.23634	0
NDRG1	0	-1.15156	0
S100PBP	0	-1.9566	0
GNB4	0	-0.947144	0
BCL2L2	0	-1.49301	0
SHMT1	0	-3.94407	0
PLD1	0	-1.67388	0
NLRP1	0	-1.22836	0
PPARD	0	2.30782	0
KSR1	0	-1.45964	0
SMIM29	0	-1.54343	0
GSDME	0	-0.966903	0
NTAN1	0	-1.51409	0
STARD3	0	-0.854312	0
CGAS	0	-1.08029	0
DHRS3	0	-0.959709	0
FAM111A	0	-1.18941	0
GBP2	0	-1.79286	0
MAN2A1	0	-0.95321	0
HGF	0	-5.65375	0
INF2	0	-0.799804	0
ZSWIM4	0	3.06226	0
HERC6	0	-3.54811	0
DBNDD2	0	-1.02728	0
SPP1	0	2.33528	0
GUSB	0	-0.980313	0
LDB1	0	-0.924643	0
PEAK1	0	-1.51765	0
TM6SF1	0	-0.851238	0
GAA	0	-1.73249	0
IRS2	0	-1.40208	0
SCG5	0	8.32433	0
FAM174B	0	-6.34518	0
CISH	0	-1.04426	0
GSDMD	0	-0.967069	0
LAT	0	3.40201	0
SERINC2	0	-1.84842	0
CD14	0	-0.843744	0
RGL2	0	-1.13087	0
VPS41	0	-0.838088	0
BNC2	0	-8.54747	0
PDCL	0	-1.28417	0
AAMDC	0	-2.91067	0
NOP16	0	2.53666	0
PIK3CG	0	-1.28001	0
TLE5	0	-1.01835	0
SERPINF1	0	-5.49512	0
BSCL2	0	-1.04558	0
ZC2HC1A	0	-2.39549	0
CKAP4	0	2.12588	0
ST3GAL2	0	2.19519	0
P2RY8	0	-5.48741	0
ZNF589	0	-1.48618	0
RASSF1	0	-1.33624	0
WDR7	0	-2.08675	0
SPINT2	0	-0.900746	0
NOP53	0	-1.09266	0
SLC2A4RG	0	-3.23951	0
NUDT16	0	-1.14444	0
KIAA0513	0	-0.98569	0
APPL1	0	-0.943342	0
ABCA7	0	-2.55236	0
HMGN3	0	-1.7693	0
CYTH1	0	-0.933493	0
SYS1	0	-1.06477	0
PDE4D	0	-3.04795	0
PRKAR2B	0	-4.33468	0
NPDC1	0	-6.72013	0
PINK1	0	-0.97879	0
CHCHD10	0	-1.04236	0
GALK2	0	-1.11949	0
NOTCH3	0	4.51202	0
ACSL3	0	-1.01594	0
NCOR2	0	-0.95647	0
EHD1	0	3.05874	0
TMEM63A	0	-1.01089	0
DNAJA4	0	-3.06105	0
VAC14	0	-1.05695	0
CNDP2	0	-1.36203	0
PLEKHM2	0	-1.16748	0
TMEM87B	0	-1.08258	0
BCAT2	0	-1.62833	0
NOTCH2	0	-0.868835	0
FAM241A	0	-1.76788	0
ECI2	0	-1.60177	0
SGMS1	0	-0.806534	0
TRIM5	0	-1.56171	0
SEC22B	0	-1.02823	0
CXCL1	0	5.8644	0
SMIM4	0	-2.13473	0
SMAD3	0	-4.15292	0
SLC47A1	0	-10.0339	0
ASPSCR1	0	-1.29136	0
TRIB3	0	-2.98177	0
CCDC149	0	-1.79982	0
CYP4V2	0	-1.80237	0
CAST	0	-0.963256	0
TDRD3	0	-2.12383	0
KLHL12	0	-1.08103	0
ARSB	0	-1.09026	0
ARRDC1	0	-1.06364	0
RCBTB1	0	-1.85038	0
STX7	0	-0.922568	0
MPP5	0	-1.97018	0
SERPINH1	0	-1.34908	0
INPP5B	0	-1.03118	0
NPC1	0	-1.44848	0
PATZ1	0	-1.6969	0
POLR3GL	0	-1.28365	0
TCEAL4	0	-1.30619	0
PHYKPL	0	-1.09556	0
SNX8	0	-0.920031	0
MAN1B1	0	-1.02455	0
MT2A	0	3.38588	0
FLNB	0	4.28504	0
PDPR	0	-1.20518	0
SMAD7	0	2.40868	0
CD22	0	-2.50923	0
SGSM3	0	-1.08713	0
SYNE3	0	-1.44313	0
VPS18	0	-1.45547	0
NPHP3	0	-1.6768	0
GADD45G	0	-2.44645	0
IFITM10	0	-2.46361	0
UTRN	0	-1.27288	0
CUEDC1	0	-1.32044	0
PON2	0	-2.46451	0
SGPL1	0	-0.801178	0
ZCCHC24	0	-1.86063	0
ZDHHC14	0	-3.2112	0
ORMDL3	0	-1.31667	0
MTR	0	-1.44369	0
ATP8A1	0	-3.42013	0
P4HA2	0	-2.24151	0
KIFC2	0	-2.77663	0
ASRGL1	0	-3.30813	0
MMD	0	-2.90869	0
KLHL36	0	-1.24921	0
IL10	0	-4.15151	0
TRAF1	0	3.7146	0
ALDH4A1	0	-3.10729	0
BTN3A3	0	-2.19581	0
GPAT3	0	3.7919	0
PLOD3	0	-0.830465	0
CHST13	0	-5.00276	0
IVNS1ABP	0	-1.07727	0
ANKRD9	0	-3.10455	0
PLPP3	0	-1.68488	0
DNPEP	0	-1.07017	0
ATOX1	0	-1.09454	0
UGCG	0	-1.04852	0
ADSS	0	2.2457	0
KIAA1109	0	-1.395	0
RAD51B	0	-2.81544	0
TLR8	0	-2.1207	0
TESK1	0	-1.22044	0
TM4SF19	0	4.2677	0
ARHGAP22	0	-1.3132	0
STK17B	0	2.19499	0
FASN	0	-1.17291	0
DPYSL2	0	-1.23076	0
NMRK1	0	-2.79273	0
PTPA	0	-0.80632	0
GADD45B	0	-3.28706	0
TMEM65	0	-1.41876	0
MTSS1	0	-0.953616	0
DDIT3	0	-1.32205	0
TRPM4	0	-4.53386	0
LHFPL2	0	-1.29207	0
EPG5	0	-1.23807	0
PPFIBP1	0	2.97713	0
TFEC	0	-0.77391	0
OAT	0	-1.83665	0
ZNF331	0	-2.09883	0
PCGF5	0	-1.45633	0
SHISA5	0	-0.877	0
NDFIP1	0	-0.86397	0
FNBP1	0	-0.688446	0
TOR3A	0	-1.73939	0
YEATS2	0	-1.31394	0
CLTA	0	-1.07226	0
CORO1B	0	-1.04586	0
WDR44	0	-1.12338	0
AHCYL2	0	-1.39874	0
LRMP	0	-4.00496	0
PIK3R6	0	-1.1269	0
CD47	0	-0.776753	0
TMEM129	0	-1.30712	0
MFSD13A	0	-1.48976	0
LAMP2	0	-1.3163	0
EPB41	0	-2.12582	0
ABCC4	0	-2.55096	0
TFPT	0	-1.07327	0
CCL3	0	1.58922	0
ZYG11B	0	-1.15077	0
LAMC1	0	-1.18863	0
SHB	0	-1.2055	0
FLNA	0	2.52015	0
MARVELD1	0	-1.56607	0
CASP10	0	-1.65371	0
HMBOX1	0	-1.18163	0
CDK5RAP3	0	-0.892695	0
P2RY13	0	-5.76444	0
ERP29	0	-2.18952	0
DEPTOR	0	-8.44708	0
PCYOX1	0	-2.54446	0
SUFU	0	-1.65552	0
SPATA13	0	2.75209	0
2002-03-01	0	-1.63349	0
MAVS	0	-1.23889	0
CDCP1	0	2.81525	0
ATP6V0D2	0	-8.11297	0
CCDC85B	0	-1.42716	0
CCDC106	0	-3.79189	0
OCSTAMP	0	7.19002	0
ALCAM	0	2.56304	0
ATP13A3	0	2.22889	0
TPRG1L	0	-1.44614	0
SERINC5	0	-1.03718	0
DMXL2	0	-0.642342	0
MAP2K3	0	1.99417	0
CPNE3	0	-1.07658	0
ENGASE	0	-1.78614	0
DAB2	0	-2.1424	0
CPNE8	0	-1.54418	0
SLC9A3R1	0	-1.18204	0
SIGLEC10	0	-1.75719	0
NAGA	0	-0.926327	0
BDH2	0	-3.77593	0
SMOX	0	2.16991	0
SLC43A2	0	3.02706	0
PSEN2	0	-1.54127	0
ALPK1	0	-1.67118	0
ADCK2	0	-1.11346	0
ULK1	0	-1.52432	0
AMFR	0	-0.951438	0
IRF8	0	-0.669024	0
ZFP36	0	-1.9092	0
LURAP1	0	-8.90292	0
L3HYPDH	0	-2.22473	0
HBEGF	0	1.48569	0
BCL2L11	0	-1.15411	0
RNPEPL1	0	-1.02483	0
UPP1	0	2.16057	0
PHYH	0	-2.5277	0
PFKM	0	-2.95141	0
GNPTG	0	-0.974027	0
ZFYVE28	0	-3.20125	0
ZNF366	0	5.25851	0
TNFAIP3	0	2.41759	0
GCNT2	0	-1.79582	0
HFE	0	-2.65371	0
TREM1	0	2.79538	0
SLF2	0	-1.23847	0
DUSP1	0	1.5302	0
RAB7B	0	2.13998	0
NOD1	0	-2.50416	0
UCK2	0	3.41427	0
CDCA7L	0	-5.05952	0
SRPX	0	-9.5182	0
UNC93B1	0	-1.42314	0
LYRM1	0	-1.11279	0
PPARG	0	2.40245	0
SESN1	0	-2.14206	0
ZC3H12D	0	-5.04123	0
ADH5	0	-1.54223	0
PCYT2	0	-2.19506	0
SNRPN	0	-2.03979	0
ZMYM3	0	-1.32244	0
NAGK	0	-2.09131	0
PPM1K	0	-2.94731	0
CD81	0	-1.22202	0
CPLANE1	0	-5.16682	0
C12orf57	0	1.41378	0
PDE4A	0	2.03649	0
RNF141	0	-1.74053	0
ZNF428	0	-1.54866	0
TIFAB	0	-3.38836	0
PBLD	0	-5.42044	0
ACOT11	0	-1.82131	0
UHRF1BP1	0	-1.34176	0
TP53I3	0	-1.44821	0
TBC1D17	0	-1.65956	0
STMN1	0	-5.82313	0
GPR155	0	-5.42809	0
GDE1	0	-0.957846	0
DTNBP1	0	-1.24682	0
RORA	0	-5.61904	0
TRPV4	0	-4.20224	0
MPST	0	-1.88199	0
MCOLN1	0	-1.4683	0
NMRAL1	0	-1.31985	0
HDAC6	0	-1.47977	0
HOMER1	0	4.35121	0
CH25H	0	-2.65369	0
CYSLTR1	0	-2.1508	0
TNFSF10	0	-3.28718	0
STK32C	0	-1.41184	0
RAC2	0	2.50915	0
PPP2R5B	0	-1.79548	0
SH3PXD2B	0	-1.1122	0
NUMB	0	2.27833	0
TBCD	0	-1.21675	0
BACE2	0	-9.47358	0
MTF1	0	2.14094	0
GATD1	0	-1.22489	0
TBC1D10A	0	-1.07402	0
TMIGD3	0	-4.23783	0
LIMK1	0	1.73794	0
FAM13A	0	-3.20342	0
ATP13A2	0	-1.3748	0
KCTD3	0	-2.22513	0
HADH	0	-2.72089	0
PWWP2B	0	-1.54349	0
USP9Y	0	-2.85377	0
NAV1	0	2.89872	0
SLC25A25	0	2.35666	0
CLEC4E	0	2.91243	0
DOCK1	0	-1.78587	0
CEP120	0	-1.21664	0
ERG28	0	-1.9157	0
CXCL16	0	2.91388	0
TBC1D4	0	-2.56977	0
TMEM219	0	-0.756813	0
HEXB	0	-1.12477	0
LTC4S	0	-5.94809	0
UNC13B	0	-1.33079	0
ACCS	0	-4.77456	0
RETSAT	0	-1.54335	0
CXCL2	0	2.9008	0
ARHGEF12	0	-2.27689	0
NAB2	0	1.97553	0
CCL23	0	-1.46443	0
CRYBB1	0	-7.55186	0
PEX11B	0	-1.46586	0
HES1	0	-6.8114	0
CHST12	0	-1.41495	0
DOCK5	0	1.82956	0
MGMT	0	-1.9417	0
CCND2	0	3.32188	0
MT1X	0	3.14648	0
FN3K	0	-7.55753	0
ZNF185	0	-1.87253	0
VAMP3	0	-0.817679	0
PAQR5	0	4.30638	0
SEPTIN8	0	-2.98416	0
ADD3	0	-1.62071	0
ACSF2	0	-2.70228	0
SNX1	0	-1.09775	0
C1orf122	0	1.95146	0
TRAF5	0	-2.66915	0
ABTB1	0	-1.51114	0
BACE1	0	-1.76474	0
TP53INP2	0	-1.5663	0
DTWD2	0	-4.05856	0
ARHGAP26	0	-0.739156	0
CTSF	0	-8.75691	0
NQO1	0	-1.33412	0
CLCN4	0	-5.78902	0
CD1C	0	6.74802	0
CCSAP	0	-1.24566	0
PTPN12	0	2.10798	0
NCOA2	0	-1.22681	0
BBS2	0	-2.35939	0
CSRNP1	0	1.2667	0
PARP1	0	-1.46989	0
SUCLG2	0	-1.76546	0
MBOAT1	0	-1.54729	0
SAMD9	0	-1.68303	0
CKS2	0	-2.49668	0
PNPLA7	0	-3.40186	0
TAGLN	0	-2.1527	0
ALDH6A1	0	-2.52179	0
FAM214A	0	-1.64202	0
RGS16	0	5.8548	0
LPIN1	0	-1.34488	0
ACYP2	0	-1.48298	0
MANF	0	1.67494	0
SMIM3	0	-1.52089	0
SOCS2	0	-3.40188	0
MAX	0	-0.738971	0
BID	0	2.00982	0
NCKAP1L	0	-0.752247	0
RIPK3	0	-1.36936	0
SGSM2	0	-1.30988	0
FDXR	0	-3.8282	0
PIAS2	0	-1.66934	0
SLC27A1	0	-1.48446	0
AK4	0	2.60794	0
ADAR	0	-0.994129	0
ARHGAP18	0	-1.2987	0
TTBK2	0	-1.73667	0
KAT2B	0	-1.28792	0
SIGIRR	0	-1.40213	0
SNAI3	0	3.30972	0
RAB11FIP4	0	3.67929	0
YPEL2	0	-2.08803	0
TBC1D16	0	-2.26739	0
SRC	0	2.09312	0
SPSB1	0	2.7189	0
TCEAL3	0	-1.72135	0
ARHGAP31	0	1.77393	0
BTN3A1	0	-2.10221	0
MAP7	0	-2.40545	0
SOD2	0	-0.712433	0
LRSAM1	0	-1.41166	0
TMEM135	0	-3.07474	0
BTG1	0	2.43953	0
MAPK12	0	-6.82825	0
F3	0	5.84837	0
ZNF704	0	-9.22329	0
OASL	0	-3.09701	0
TATDN3	0	-1.43268	0
GLIPR2	0	2.29302	0
KLF9	0	2.08645	0
TRAPPC6A	0	-2.0951	0
CAMK2G	0	-1.8158	0
PLA2G4A	0	-2.03206	0
TMEM9	0	-1.86782	0
ZNF496	0	-1.70798	0
MARCO	0	4.57751	0
CTNNAL1	0	3.95157	0
ACOT7	0	-2.54881	0
BTN2A2	0	-1.51469	0
GFRA2	0	-3.64486	0
VMO1	0	4.18201	0
MXI1	0	-3.06593	0
ARHGEF10L	0	-0.822227	0
TMEM60	0	-1.41137	0
NCS1	0	2.3041	0
LSP1	0	2.11244	0
PCSK6	0	-4.77846	0
TPBGL	0	-6.07493	0
FAS	0	-2.46051	0
SMYD2	0	-1.71886	0
SLC7A1	0	1.79732	0
SEH1L	0	2.13229	0
SASH1	0	-1.88231	0
QKI	0	-0.989397	0
IL27RA	0	1.83022	0
TTC23	0	-3.05033	0
GALT	0	-1.62472	0
FBXO10	0	-2.65478	0
SLC1A3	0	2.01676	0
COPZ2	0	-3.62568	0
DOCK2	0	-0.809388	0
TMEM159	0	-1.73133	0
C4orf33	0	-1.39986	0
NINJ1	0	-0.490851	0
FBXO6	0	-1.30139	0
CENPP	0	-2.94811	0
IFIT5	0	-2.50217	0
L3MBTL4	0	-2.66284	0
RAB13	0	1.73725	0
CCDC112	0	-1.79726	0
FLRT2	0	6.20366	0
SRXN1	0	1.93253	0
SUN2	0	1.92237	0
RDH10	0	-1.66517	0
ATP1A1	0	2.01927	0
PPM1L	0	-2.26871	0
APBA1	0	-6.89349	0
ACSL5	0	1.8065	0
FPR3	0	-0.638432	0
CRLF2	0	9.42104	0
GPC4	0	3.98383	0
CYFIP1	0	-0.910677	0
THRA	0	-1.20346	0
DYRK4	0	-2.16559	0
SDF2L1	0	1.81485	0
GEM	0	3.7082	0
MMP25	0	-4.67389	0
MT1H	0	5.31769	0
ZBED3	0	-4.21033	0
SLC36A4	0	2.45836	0
PLXND1	0	-0.796422	0
KANSL1L	0	-1.4297	0
FBXW4	0	-1.45724	0
GNG2	0	-1.60688	0
SLC1A2	0	7.05165	0
FKBP9	0	-4.01437	0
LRP11	0	-6.11027	0
ZNF618	0	-5.41834	0
LITAF	0	-1.32885	0
GADD45A	0	-1.61142	0
USP3	0	1.63601	0
GNG5	0	2.01287	0
JADE2	0	-3.17449	0
SNX18	0	-1.7592	0
ARMC9	0	-2.49185	0
ZSCAN26	0	-1.64415	0
PAQR8	0	-1.51196	0
CCR2	0	7.62206	0
TESC	0	-2.66426	0
TMEM176B	0	-2.14805	0
DAAM1	0	-2.31845	0
AMPD2	0	2.01937	0
GOLPH3L	0	-2.39523	0
ZNF680	0	-2.42629	0
PHETA1	0	-1.92822	0
MT1G	0	5.20748	0
CEP250	0	-2.20767	0
PLP2	0	1.67542	0
BST2	0	-1.99513	0
HSPB1	0	-0.91804	0
ADAM9	0	-0.724702	0
PGM1	0	-1.845	0
FBN2	0	-1.89954	0
SPOCD1	0	6.00467	0
GRAMD1B	0	-2.67072	0
IDUA	0	-1.60466	0
IMMP2L	0	-1.73062	0
ULK2	0	-2.76658	0
NDP	0	7.55483	0
NT5DC1	0	-1.97386	0
MAP3K6	0	-2.67453	0
BDH1	0	-2.86646	0
PDK4	0	-5.82629	0
PPIF	0	1.80475	0
ABAT	0	-1.74761	0
OSGIN1	0	-1.75387	0
GBA	0	-0.915329	0
RAB38	0	-3.23766	0
GBP5	0	-1.59635	0
DGAT2	0	4.4525	0
NME1	0	2.0483	0
NAPA	0	-0.749748	0
TMEM107	0	-1.6587	0
KCNJ2	0	-2.10148	0
IL1A	0	5.80258	0
MS4A4E	0	-9.54686	0
TLR5	0	-2.44977	0
ATP6V0E2	0	-3.78191	0
SMARCD3	0	-4.30232	0
FAM20C	0	2.21644	0
TRAF3IP3	0	-2.93679	0
NCAM1	0	5.02496	0
TXNDC17	0	1.56683	0
SERF2	0	-0.826927	0
BTD	0	-1.60417	0
IGF2BP3	0	-5.20763	0
MGAT1	0	-1.01339	0
FNTB	0	-1.78781	0
JPH4	0	-9.20979	0
SULT1A1	0	-2.20458	0
FNDC10	0	-2.91133	0
GPD1L	0	-1.7965	0
BIRC7	0	-9.12064	0
LTA4H	0	2.37318	0
SLFN12	0	-1.83319	0
CNPY3	0	-0.844992	0
DHTKD1	0	-1.88641	0
RALGPS2	0	-3.76147	0
DCBLD1	0	-2.13808	0
PLAAT3	0	-5.30282	0
PHC2	0	1.62617	0
ID2	0	1.32365	0
SP140	0	-2.83667	0
SLC35B1	0	1.56026	0
ITSN1	0	-2.87514	0
TNFRSF4	0	5.11743	0
SRGAP3	0	-6.91268	0
ATP10A	0	-2.52435	0
HYOU1	0	1.45334	0
ORMDL2	0	1.47224	0
SLC39A8	0	3.06659	0
IQCG	0	-2.41103	0
SLC31A2	0	1.54744	0
GDF15	0	-2.58369	0
FURIN	0	1.5692	0
TMCO4	0	-1.85269	0
PLB1	0	-1.937	0
GPR27	0	-3.16815	0
ICAM3	0	4.6191	0
DUSP16	0	-1.5117	0
ZNF512B	0	-2.61787	0
PRR5	0	-4.47794	0
APOBR	0	1.34042	0
HCST	0	1.14035	0
VNN1	0	-3.54441	0
ADIPOR1	0	-0.704045	0
TLR3	0	-7.07768	0
ST5	0	-5.09891	0
DYRK1B	0	-2.19291	0
FCGR1B	0	-1.99077	0
PLEKHB2	0	-0.900762	0
ITGA5	0	2.09666	0
VANGL1	0	-3.3061	0
CYP2U1	0	-7.28722	0
NIPAL2	0	-3.20275	0
LANCL1	0	-2.1063	0
CD1B	0	8.79281	0
CNNM2	0	-1.9589	0
CELF6	0	-5.41294	0
HS3ST2	0	-12.5175	0
GGT5	0	-2.24179	0
SCAMP2	0	-1.16443	0
PDK3	0	-2.6847	0
SPINT1	0	1.53077	0
PIM3	0	2.14106	0
FAM107B	0	1.7702	0
ANPEP	0	3.15426	0
TNIP1	0	2.37566	0
MCM6	0	-2.13384	0
SLC22A18AS	0	-1.93048	0
TAGLN2	0	1.58701	0
LAT2	0	1.68155	0
TGFBR2	0	-0.661203	0
SULT1C2	0	-11.6293	0
ORAI3	0	-2.40922	0
BAX	0	-0.722965	0
MCOLN3	0	-4.80277	0
CD58	0	1.53467	0
TNFSF8	0	-1.67309	0
CERS4	0	-1.90805	0
NUCB1	0	-1.5927	0
FAXDC2	0	-4.58876	0
PTGDS	0	-13.7527	0
ALDH1L2	0	-4.65182	0
EIF4G2	0	1.48607	0
SLC37A2	0	-0.966204	0
ECHDC2	0	-3.08816	0
SCAMP5	0	-6.59736	0
WIPF1	0	-0.969473	0
PKIA	0	-5.90028	0
ACTA2	0	-3.05342	0
NIBAN2	0	2.3714	0
FCGR1A	0	-2.07009	0
ABLIM3	0	-6.45197	0
HAGHL	0	-2.47949	0
YWHAQ	0	1.88629	0
PECR	0	-3.76277	0
CXCL12	0	-11.8505	0
TTYH2	0	-3.22781	0
MAGEH1	0	-1.98278	0
ZBTB20	0	-2.43211	0
TMEM26	0	-6.20507	0
DHCR7	0	-1.9399	0
ZMAT1	0	-2.39091	0
B4GAT1	0	-3.71958	0
HIF1A	0	2.32048	0
REPS2	0	-3.51602	0
NCLN	0	1.65261	0
KYNU	0	1.96001	0
KCTD12	0	-1.42628	0
SIGLEC9	0	1.3877	0
GPBAR1	0	-3.65753	0
ABHD14A	0	-2.56452	0
SLC25A23	0	-6.02857	0
GASK1A	0	-8.15085	0
LDHD	0	-3.48307	0
PCNX1	0	1.6031	0
LIPA	0	-0.644842	0
NBPF1	0	-2.61743	0
DTX1	0	-8.15179	0
PDK2	0	-3.1612	0
TEF	0	-3.99584	0
NEK3	0	-3.05332	0
HDHD3	0	-2.12296	0
STK38L	0	1.79735	0
RAB5C	0	-0.638305	0
CMTM8	0	-5.15966	0
CMBL	0	-10.1581	0
FARP1	0	-8.63653	0
CYB561	0	-3.09525	0
VASH1	0	1.4597	0
OXCT1	0	-3.0249	0
CXXC5	0	1.55682	0
PTK2	0	-2.18871	0
DIAPH1	0	1.53447	0
SNX21	0	-2.60987	0
NBL1	0	-6.13607	0
ICA1	0	-3.66573	0
TCAF1	0	-2.79217	0
PCDH12	0	-4.35987	0
STAG3	0	-4.08919	0
ACTN1	0	1.85613	0
IL32	0	-4.07023	0
P2RY14	0	-11.32	0
BBS5	0	-3.84654	0
TXK	0	-4.99527	0
TNFRSF11A	0	-2.98188	0
CA11	0	-2.90888	0
TGFBI	0	-0.577028	0
TBC1D9B	0	-0.738326	0
MYOF	0	1.52491	0
HSPA5	0	1.29058	0
PPT1	0	-0.989224	0
COMT	0	-0.93483	0
TAPBP	0	-0.719528	0
ACTR3	0	1.3276	0
TRIM58	0	-5.75413	0
HES4	0	-4.36167	0
RAB11FIP5	0	-3.9063	0
GPR160	0	-2.7417	0
AKAP7	0	-3.61189	0
GBP3	0	-2.26715	0
PCED1B	0	-6.30558	0
NIPA1	0	-2.63057	0
ADGRE1	0	-5.21124	0
SELL	0	-3.58466	0
PLK2	0	-3.85388	0
H2AFY2	0	-3.83895	0
PLEKHA7	0	-2.90408	0
PTPRE	0	2.15242	0
KATNAL1	0	-2.37399	0
COTL1	0	1.96315	0
PLAUR	0	2.55696	0
TNFSF9	0	-3.04478	0
FCGBP	0	-10.2375	0
MROH7	0	-3.48831	0
TAX1BP3	0	1.24141	0
NID1	0	-3.17523	0
CEP170B	0	-3.07119	0
KIAA0930	0	-0.86391	0
TIMP1	0	4.60429	0
CCDC9B	0	-3.31071	0
TPM4	0	1.47695	0
DCBLD2	0	-3.56934	0
JARID2	0	1.88233	0
GRB10	0	-3.09788	0
HPGDS	0	-7.82914	0
RHPN1	0	-3.69823	0
ARFGAP3	0	1.35898	0
SBNO2	0	1.47885	0
NFIA	0	-5.34958	0
ITGA9	0	-7.04915	0
BCKDHB	0	-2.87852	0
CCDC102B	0	-2.46901	0
ZSCAN18	0	-3.42242	0
EMP2	0	-6.38736	0
FBXO44	0	-2.89426	0
TMEM43	0	1.53155	0
SLC12A6	0	1.36056	0
AIF1	0	-1.42709	0
TFDP2	0	-3.06185	0
MEGF6	0	-5.63595	0
DNM3	0	-3.19377	0
FXYD2	0	-3.21245	0
CHIC1	0	-3.8425	0
GBP4	0	-2.02144	0
RASA3	0	1.46572	0
ADAM28	0	-2.92631	0
FPR1	0	2.6345	0
C20orf96	0	-3.00612	0
MAP4K1	0	-4.13958	0
PDE6B	0	-2.74931	0
STK32B	0	-3.46145	0
AMACR	0	-2.78613	0
ESYT2	0	1.53428	0
VSIG10	0	-3.29576	0
SOX13	0	-4.27834	0
TSKU	0	-6.81428	0
ADHFE1	0	-3.85085	0
CDR2L	0	-4.73223	0
SH3BP1	0	1.2336	0
ALDH7A1	0	-5.1988	0
LGR4	0	-4.51784	0
G6PD	0	1.75327	0
CCR5	0	1.75618	0
LRRC3	0	-3.98632	0
LRPAP1	0	-1.35035	0
IGSF6	0	-0.843381	0
CYTL1	0	-5.73402	0
ESR1	0	-3.8353	0
PRLR	0	-4.78239	0
ACVR2B	0	-3.06205	0
RTP4	0	-3.03065	0
LPAR5	0	-6.72515	0
CTTNBP2	0	-10.9537	0
RNH1	0	-0.9707	0
CTSD	0	-3.17444	0
SLC30A4	0	-7.61692	0
SIGLEC15	0	-3.12872	0
DMD	0	-6.39235	0
EML4	0	1.29273	0
MFSD1	0	-1.23666	0
GSTO1	0	1.23324	0
CD99	0	-0.694912	0
KLHL13	0	-8.9921	0
RTN4R	0	-3.37279	0
RNF130	0	-0.71884	0
SUMO3	0	-0.603759	0
NFKBIE	0	1.23332	0
PLD3	0	-2.40565	0
CYSLTR2	0	-3.95924	0
NUS1	0	1.22932	0
BCAM	0	-6.00329	0
PLCG1	0	-4.73635	0
ACSL4	0	1.39761	0
FBXO32	0	-3.42472	0
PRDX1	0	-0.6406	0
PKD2L1	0	-7.47544	0
LRFN3	0	-5.46808	0
SELENON	0	2.15229	0
AZU1	0	-6.10654	0
P2RY12	0	-9.9146	0
ASAP1	0	1.76872	0
WARS	0	0.91881	0
TAB2	0	1.36135	0
MAMDC2	0	-11.2653	0
PDIA3	0	1.16996	0
SPAG16	0	-3.86262	0
IL6	0	-3.53095	0
GPRC5B	0	-10.8542	0
MAP2K6	0	-6.67215	0
GAMT	0	-6.07049	0
P3H2	0	-3.50215	0
SLC16A3	0	1.7432	0
LRP1	0	-0.991532	0
ARPC2	0	1.12358	0
DOCK10	0	1.38872	0
CCL14	0	-8.51187	0
UBE2D3	0	1.10922	0
CCT6A	0	1.19334	0
CLCN7	0	-0.776207	0
MFSD12	0	2.85579	0
C1orf127	0	-6.11442	0
KCP	0	-7.55084	0
TGFB2	0	-8.49712	0
SQSTM1	0	-1.77592	0
SAT1	0	-1.22974	0
PKD1L3	0	-10.6234	0
S100B	0	-6.33373	0
SH3BGRL	0	-0.643992	0
KIRREL1	0	-8.01439	0
SLC22A23	0	-5.30157	0
EMP1	0	2.04161	0
SLC25A4	0	-8.42848	0
MYH9	0	1.08024	0
STMP1	0	1.13049	0
ACSM5	0	-7.76015	0
POR	0	1.4143	0
MOB3A	0	1.1956	0
TMEM266	0	-8.93787	0
ABHD2	0	1.41796	0
MBD2	0	1.29661	0
CREG1	0	-1.63339	0
CD82	0	1.88235	0
FCGRT	0	-2.12699	0
CD9	0	1.88862	0
SLC43A3	0	1.3988	0
TGFB1	0	1.28908	0
LAMP1	0	-1.99541	0
PEA15	0	1.15284	0
ATP1B3	0	1.02789	0
RAPGEF1	0	1.0985	0
VAPA	0	1.06005	0
EMILIN2	0	-0.708579	0
MRC1	0	-1.01908	0
CD86	0	1.23851	0
VASP	0	1.75986	0
EVI2B	0	0.975034	0
YWHAZ	0	1.19398	0
TCIRG1	0	1.04325	0
SQOR	0	1.03487	0
CTSS	0	-1.6178	0
TSPO	0	-0.785962	0
TTYH3	0	-1.11949	0
METTL9	0	1.11861	0
SH3BGRL3	0	2.32919	0
CHST11	0	1.27178	0
ACTG1	0	1.47298	0
SURF4	0	0.89167	0
CAPG	0	-1.07106	0
CCNI	0	0.791435	0
CDC37	0	1.14714	0
CYBB	0	1.1927	0
ZMIZ1	0	1.03547	0
ATP6V0B	0	1.06661	0
PTPN6	0	1.0753	0
BCL3	0	1.45675	0
TPP1	0	-1.31497	0
TIMP2	0	-1.46524	0
ZYX	0	1.15707	0
ARPC4	0	0.82277	0
CANX	0	0.84045	0
PKM	0	1.38367	0
FMNL1	0	1.10328	0
ENO1	0	0.898101	0
PICALM	0	0.963951	0
LILRB2	0	1.34993	0
LCP1	0	2.17572	0
LST1	0	0.925026	0
HM13	0	1.44744	0
H3F3A	0	0.88336	0
UCP2	0	1.10368	0
BRI3	0	-1.05745	0
CEBPB	0	1.54725	0
CMTM6	0	0.968901	0
MSN	0	0.943788	0
GNA13	0	1.18009	0
S100A10	0	1.57489	0
LGALS1	0	-0.497315	0
NEK6	0	1.00675	0
SAMHD1	0	-0.49504	0
TLN1	0	0.963038	0
PAPSS1	0	0.780687	0
MAN2B1	0	-0.522922	0
MMP9	0	1.28444	0
EIF4A1	0	0.784961	0
PPP1R18	0	0.741848	0
GSN	0	3.14194	0
GRN	0	-2.33793	0
ARHGEF2	0	0.854393	0
CYP1B1	0	1.55524	0
ANXA1	0	1.00757	0
EFHD2	0	1.03029	0
ENG	0	1.23249	0
CD74	0	-2.51976	0
CD53	0	0.80144	0
NFKBIA	0	1.69856	0
S100A9	0	2.24015	0
CCR1	0	0.979097	0
SRGN	0	2.44358	0
ARRB2	0	0.790267	0
CD44	0	2.4392	0
TNFRSF1B	0	0.947278	0
NPC2	0	-0.375439	0
CD276	0	1.14435	0
PLEKHO1	0	0.747778	0
ANXA5	0	1.17276	0
TMSB4X	0	-0.455838	0
S100A11	0	0.692055	0
S100A6	0	1.45347	0
PFN1	0	0.738025	0
FTL	0	-1.39497	0
NCF2	0	1.23423	0
CSF1R	0	0.943354	0
CTSB	0	-2.52163	0
PSAP	0	-2.13973	0
CTSZ	0	-1.61142	0
ITGB2	0	0.980238	0
CD68	0	-1.00313	0
OAZ1	0	1.07176	0
ANXA2	0	0.476315	0
LAPTM5	0	0.527975	0
TMSB10	0	1.05289	0
ACTB	0	1.64216	0
FTH1	0	0.845496	0
B2M	0	-0.872224	0
CYBA	0	0.559087	0
TYROBP	0	0.521862	0
BCAP31	0	0.657308	0
VIM	0	1.2493	0
SPI1	0	0.545821	0
ADM	1.00705e-307	-1.77917	1.82095e-303
SHFL	1.16319e-307	-1.04847	2.10328e-303
GAB3	3.83268e-307	-0.99165	6.93025e-303
SLC2A5	4.13199e-307	-4.72056	7.47147e-303
ATG16L2	7.43605e-307	-0.967895	1.34459e-302
GLCE	7.55807e-307	-1.32906	1.36665e-302
HIPK2	1.08487e-306	1.69552	1.96166e-302
ACSS2	1.24446e-306	-1.04851	2.25023e-302
DSC2	2.99291e-306	-1.34928	5.41179e-302
TPM1	3.89249e-306	-1.48065	7.0384e-302
TRERF1	4.6382e-306	-1.09491	8.3868e-302
TOM1L2	4.7273e-306	-1.34522	8.5479e-302
PCED1A	9.26829e-306	-1.14799	1.67589e-301
HORMAD1	3.56063e-305	-3.31737	6.43834e-301
RASGRP4	4.35914e-305	-1.17732	7.8822e-301
AP2M1	6.82788e-305	-0.71079	1.23462e-300
SLC2A13	1.03885e-304	-1.394	1.87844e-300
CD46	1.83224e-304	-0.778655	3.31306e-300
CYBC1	2.78404e-304	-0.794374	5.03411e-300
TRMT6	2.87568e-304	2.44903	5.19981e-300
STAT5A	4.29262e-304	-0.927397	7.76192e-300
ANKRD10	4.57428e-304	-0.691924	8.27121e-300
ITGAX	7.78771e-304	0.511072	1.40817e-299
IMPAD1	8.49209e-304	1.21159	1.53554e-299
TMEM14C	9.59069e-304	-0.963943	1.73419e-299
ADGRE5	1.02299e-303	1.25672	1.84977e-299
CHCHD2	1.33782e-303	0.870231	2.41905e-299
SLC44A1	1.5601e-303	1.44089	2.82096e-299
DOCK11	1.86802e-303	-0.917264	3.37775e-299
SH3BP5	1.97606e-303	1.25224	3.57311e-299
ZNF552	7.13793e-303	-1.87387	1.29068e-298
APBB2	9.3654e-303	-1.04086	1.69345e-298
HMGCL	1.49245e-302	-1.00392	2.69865e-298
PCCB	1.54196e-302	-1.17515	2.78817e-298
LRRC27	1.59355e-302	-2.82771	2.88146e-298
EIF3J	2.58756e-302	1.31753	4.67882e-298
IKZF2	6.07236e-302	-4.69448	1.098e-297
PREX1	1.01097e-301	-0.754238	1.82804e-297
RILPL1	1.05962e-301	-2.61488	1.916e-297
DENND1A	1.27996e-301	-0.940246	2.31443e-297
MAPK3	2.33313e-301	-1.04347	4.21877e-297
STX17	3.5386e-301	-1.35024	6.3985e-297
CYFIP2	6.9632e-301	-2.57047	1.25909e-296
ACBD6	1.56092e-300	-1.12202	2.82245e-296
TMEM263	2.00503e-300	-1.18197	3.6255e-296
DUSP5	2.52573e-300	1.7815	4.56703e-296
NR1D1	3.75615e-300	-4.20154	6.79187e-296
VSIG10L	8.48227e-300	-3.50645	1.53376e-295
TFCP2L1	9.63973e-300	-4.48889	1.74306e-295
CALHM6	1.84799e-299	-1.87212	3.34153e-295
TECPR1	3.02789e-299	-1.19274	5.47503e-295
ACSL1	7.33191e-299	-0.678377	1.32576e-294
VPS26C	2.0801e-298	-0.840006	3.76123e-294
TFAP2C	7.14739e-298	-10.5276	1.29239e-293
EIF3B	7.67585e-298	0.989555	1.38795e-293
ENOSF1	1.95106e-297	-0.953862	3.5279e-293
SHE	2.6031e-297	-5.03644	4.70693e-293
SHC2	5.48815e-297	-10.5601	9.92367e-293
CNNM4	6.73889e-297	-1.07579	1.21853e-292
IGSF8	1.21348e-296	-1.80962	2.19421e-292
ALKBH7	1.92567e-296	-1.10364	3.482e-292
TATDN2	2.2346e-296	-0.939267	4.04059e-292
CARD6	2.61417e-296	-1.16391	4.72694e-292
CITED2	9.1887e-296	-0.56269	1.6615e-291
GLIS3	1.12365e-295	4.54904	2.03179e-291
CDYL2	1.21757e-295	-1.80004	2.2016e-291
TMEM192	1.59475e-295	-1.11683	2.88363e-291
TCEAL1	2.65891e-295	-1.7204	4.80784e-291
CCNG1	2.89935e-295	-1.48873	5.2426e-291
CIPC	3.49594e-295	-1.38771	6.32136e-291
PIK3R3	5.58894e-295	-3.17162	1.01059e-290
CCR6	8.38823e-295	-5.93023	1.51676e-290
TARBP1	1.09925e-294	-1.29082	1.98766e-290
DAZAP1	2.25124e-294	1.35113	4.07069e-290
PMVK	2.60278e-294	-0.993288	4.70635e-290
PGGHG	6.03693e-294	-4.08775	1.0916e-289
ELOVL1	7.04309e-294	0.892276	1.27353e-289
CALML4	1.3012e-293	-1.35084	2.35283e-289
NEIL1	1.46825e-293	-5.02712	2.65489e-289
DUSP7	2.36532e-293	2.18587	4.27697e-289
C1orf162	2.45105e-293	-0.77938	4.43199e-289
SESN3	3.70383e-293	-2.04606	6.69727e-289
ACBD5	4.94246e-293	-0.95753	8.93696e-289
SOGA1	7.89693e-293	-0.957738	1.42792e-288
FCER2	1.09366e-292	3.38023	1.97756e-288
CNNM3	1.32203e-292	-1.61066	2.39049e-288
MUC20	1.38435e-292	-2.24179	2.50319e-288
PVALB	1.44689e-292	-9.37769	2.61627e-288
ABHD15	1.54714e-292	-1.72386	2.79753e-288
RBM43	1.64625e-292	-2.72311	2.97675e-288
MDGA1	1.93193e-292	-3.25292	3.49332e-288
PFDN2	4.61886e-292	1.2108	8.35181e-288
NINJ2	6.10751e-292	-1.85568	1.10436e-287
BRPF3	6.20666e-292	-1.06271	1.12229e-287
BTG3	6.67307e-292	2.248	1.20662e-287
SEPTIN3	7.32488e-292	-6.36253	1.32449e-287
SLC38A1	1.48863e-291	4.23618	2.69173e-287
AHCYL1	3.57792e-291	1.37398	6.4696e-287
FZD5	4.49293e-291	-1.7251	8.12412e-287
MOSPD3	1.14568e-290	-1.39252	2.07161e-286
MAMLD1	1.31917e-290	5.78932	2.38533e-286
EOGT	1.40683e-290	-1.03472	2.54384e-286
APH1B	1.54282e-290	-0.983441	2.78973e-286
DHRS1	1.96348e-290	-1.35701	3.55037e-286
G0S2	2.46083e-290	4.09955	4.44966e-286
FAM126A	2.8055e-290	-1.02987	5.07291e-286
MAN2B2	3.85286e-290	-0.80571	6.96675e-286
PFDN5	5.31101e-290	1.06141	9.60336e-286
RETREG2	6.31149e-290	-0.88082	1.14124e-285
HIST1H2BG	1.02891e-289	-3.15448	1.86048e-285
PHF1	1.05159e-289	-0.9617	1.90149e-285
SOWAHD	1.23906e-289	-1.97237	2.24047e-285
C3orf18	1.76267e-289	-3.17647	3.18725e-285
RBMS1	2.1044e-289	-0.746631	3.80518e-285
PSPH	2.49442e-289	-1.71341	4.51042e-285
ASIC1	3.94738e-289	-9.26058	7.13765e-285
HMG20B	5.04113e-289	2.48899	9.11536e-285
TNFRSF12A	5.14536e-289	2.19037	9.30384e-285
MAD1L1	1.17755e-288	-1.01529	2.12924e-284
SPTLC3	3.10995e-288	-4.72213	5.62342e-284
DIP2C	3.35463e-288	-4.94901	6.06585e-284
DIS3L	7.00736e-288	-1.33918	1.26707e-283
ABRACL	7.18486e-288	-0.833594	1.29917e-283
BBS9	7.3224e-288	-1.55934	1.32404e-283
DNAJC25	3.80482e-287	-1.24093	6.87987e-283
EIF4E3	4.42298e-287	-0.909591	7.99764e-283
NFE2L2	5.85309e-287	-0.553106	1.05836e-282
TRAF3IP2	8.58727e-287	4.25907	1.55275e-282
CAPRIN2	8.88758e-287	-1.664	1.60705e-282
APOL2	9.61042e-287	-0.887831	1.73776e-282
TBC1D24	2.09185e-286	-1.52965	3.78248e-282
MAP1LC3B	3.12015e-286	-1.00133	5.64186e-282
NFATC2	5.25259e-286	-5.54109	9.49774e-282
FHIT	6.41361e-286	-4.84067	1.15971e-281
FCGR3A	8.5894e-286	-0.871013	1.55313e-281
TIAF1	1.50516e-285	-2.37787	2.72163e-281
KIFC3	1.98083e-285	1.16533	3.58173e-281
DCAF8	5.26704e-285	-0.867308	9.52386e-281
ANKRD22	6.80424e-285	-1.46893	1.23034e-280
HTRA1	7.63673e-285	2.34089	1.38087e-280
NCOA4	3.36647e-284	-0.555759	6.08726e-280
IL16	3.95041e-284	-0.813266	7.14313e-280
SCRN1	1.0962e-283	-1.49706	1.98214e-279
PIK3C2B	2.13437e-283	-4.5173	3.85937e-279
IGFLR1	6.2271e-283	-0.653426	1.12598e-278
OTULINL	7.00158e-283	-0.694807	1.26602e-278
VSIR	1.28693e-282	1.55566	2.32703e-278
LRFN4	2.50426e-282	-1.19063	4.5282e-278
MIA3	4.05056e-282	-0.888413	7.32422e-278
NUDT19	1.18035e-281	-1.5836	2.13432e-277
LMF2	3.30854e-281	-0.944952	5.9825e-277
ZNF821	3.39855e-281	-2.39745	6.14526e-277
FEZ2	3.84687e-281	-0.923896	6.95592e-277
CCPG1	6.00845e-281	-0.864335	1.08645e-276
PHF20	1.03821e-280	-1.14361	1.87729e-276
PGM2L1	1.24516e-280	-2.37048	2.25149e-276
BATF2	3.78528e-280	-3.23004	6.84454e-276
MBNL2	4.40244e-280	-1.14776	7.9605e-276
PATL1	4.84083e-280	-0.874789	8.75319e-276
METTL1	6.05791e-280	2.54789	1.09539e-275
MCL1	6.16192e-280	0.534032	1.1142e-275
B3GALNT1	9.22146e-280	-3.03892	1.66742e-275
COX11	2.97487e-279	-1.31259	5.37915e-275
DDIAS	7.65852e-279	-2.48971	1.38481e-274
ILVBL	1.21471e-278	-1.05353	2.19643e-274
[truncated: 5,677 more rows]

## Sheet: DE_monoVS3D
	p_val	avg_log2FC	p_val_adj
CCL24	0	9.5361	0
C1QA	0	-10.8521	0
PHLDA1	0	9.51565	0
C1QC	0	-9.86152	0
MSR1	0	-5.76635	0
COLEC12	0	-7.58276	0
SELENOP	0	-18.6044	0
C1QB	0	-11.2061	0
ACE	0	-7.5991	0
GPNMB	0	-5.45074	0
FPR2	0	8.10393	0
TGM2	0	4.60795	0
CD4	0	-3.87512	0
EPHX1	0	-3.77782	0
CRTAP	0	-3.89229	0
ME1	0	-3.63325	0
CPVL	0	-5.20712	0
DOT1L	0	3.73182	0
PDGFC	0	-4.7875	0
LILRA2	0	4.7341	0
FCAR	0	5.32003	0
VEGFB	0	-3.45417	0
SERPINE1	0	3.54983	0
FUCA1	0	-4.93025	0
VAT1	0	-3.74483	0
OLR1	0	4.33081	0
PEBP1	0	-4.16176	0
IL1RN	0	4.60822	0
ADGRE2	0	3.43036	0
LDHB	0	-3.19899	0
SCD	0	-3.63281	0
SPHK1	0	3.07718	0
LILRB1	0	3.33873	0
SPRY2	0	4.41642	0
SMOX	0	3.77413	0
DUSP1	0	4.74024	0
PPIC	0	-8.33256	0
EREG	0	4.74358	0
PLTP	0	-5.7245	0
CCNG1	0	-3.95116	0
MAF	0	-3.66005	0
MMP19	0	4.20465	0
CYBRD1	0	-4.55913	0
TSPAN4	0	-3.43323	0
DNASE2	0	-3.50681	0
EPAS1	0	-3.08041	0
S100A8	0	3.7717	0
MS4A6A	0	-6.11866	0
FOS	0	3.18462	0
TDRD3	0	-4.03086	0
ATP6V0D2	0	-9.7238	0
SOCS3	0	3.06249	0
FOSB	0	5.4835	0
MARCKSL1	0	4.38464	0
HIVEP3	0	5.03806	0
LY86	0	-2.89683	0
NRP2	0	-2.29625	0
GM2A	0	-2.49746	0
NUPR1	0	-16.3254	0
PRDX2	0	-3.73275	0
IFI16	0	-2.60929	0
ITGB5	0	-3.41395	0
APOE	0	-4.47535	0
MS4A4A	0	-4.98182	0
MARCKS	0	-1.66689	0
FCHO2	0	-2.59758	0
BEX3	0	-4.6914	0
TNFSF12	0	-2.77071	0
DUSP6	0	3.15889	0
CCL13	0	-10.9114	0
RRAGD	0	-3.21783	0
MXD4	0	-2.83084	0
TRIB1	0	2.67243	0
F13A1	0	-12.1717	0
TRIM47	0	-3.24976	0
SPARC	0	-5.39038	0
RAP2B	0	-2.37464	0
CTDSPL	0	-5.37819	0
KCNQ1	0	-2.64929	0
GCHFR	0	-3.81433	0
MAFF	0	3.49625	0
JUP	0	-3.95883	0
OPTN	0	-3.09843	0
SCARB1	0	-4.89168	0
CPED1	0	-2.73338	0
SNTB1	0	-2.70675	0
VCAN	0	6.12247	0
FMNL2	0	-2.34808	0
ASAH1	0	-2.61645	0
NR1H3	0	-4.82886	0
IL1B	0	4.48842	0
ZBTB4	0	-2.62745	0
ECM1	0	-4.03757	0
MMP2	0	-7.88548	0
ACO1	0	-2.94971	0
ALDH1A1	0	-5.10216	0
FOLR2	0	-13.572	0
S100A9	0	3.78236	0
IDH1	0	-2.35587	0
ARPIN	0	-2.33592	0
PTMS	0	-2.09907	0
LY6E	0	-2.97952	0
RAB32	0	-2.35658	0
TRIM22	0	-2.58772	0
ADA2	0	-3.06243	0
TNFRSF14	0	-2.32117	0
NTAN1	0	-2.69787	0
DPEP2	0	-4.88559	0
SLCO2B1	0	-2.78937	0
P2RX7	0	-2.56393	0
CSRNP1	0	3.18301	0
NME4	0	-3.31465	0
DENND4C	0	-2.22972	0
CD300LB	0	6.95688	0
GAS7	0	-2.19332	0
PPARD	0	2.5903	0
OAS1	0	-3.10587	0
ITPRIP	0	2.64247	0
GNPTAB	0	-2.25005	0
SLC29A1	0	-3.58623	0
RAP2A	0	-2.08282	0
CNRIP1	0	-3.80079	0
HEXA	0	-2.2493	0
SLC46A3	0	-4.30096	0
BTBD2	0	-2.33779	0
NAPRT	0	-3.29685	0
AFDN	0	-2.91594	0
SCN9A	0	-7.88831	0
CD36	0	-1.85252	0
JAML	0	-1.59732	0
KCNMA1	0	-6.60264	0
CUTA	0	-2.02875	0
IL3RA	0	2.24364	0
CFD	0	-4.80863	0
TNNT1	0	-4.64351	0
TPST1	0	3.52392	0
FPR1	0	4.43329	0
SIGLEC1	0	-8.24972	0
NOP53	0	-2.18996	0
ESYT1	0	-2.04762	0
MAP2K3	0	2.28716	0
TACSTD2	0	5.15615	0
LGALS3BP	0	-6.2414	0
LGMN	0	-4.46063	0
PIM3	0	2.82764	0
TGFBR1	0	-2.1604	0
CCL3	0	2.40824	0
TMEM273	0	-2.55424	0
KCNN4	0	1.96081	0
TIMP1	0	4.99832	0
TMEM37	0	-11.8507	0
SEPTIN11	0	-1.90005	0
TBC1D15	0	-2.314	0
SLC11A1	0	2.86826	0
PXDC1	0	-2.1448	0
INHBA	0	3.27039	0
KDM6B	0	2.58305	0
HS3ST3B1	0	4.45327	0
CYB5A	0	-3.06221	0
HACD4	0	-4.01094	0
FRMD4A	0	-2.93056	0
IL2RG	0	2.06953	0
TMEM14C	0	-1.94	0
PNP	0	2.15496	0
SNX2	0	-2.18139	0
CR1	0	-5.27286	0
CXCL8	0	3.39982	0
ALDH2	0	-1.75099	0
LILRA1	0	6.49344	0
CCL22	0	4.73658	0
SNX24	0	-3.25088	0
DOCK5	0	2.03729	0
PRNP	0	-2.2136	0
NR1D2	0	-3.30479	0
CAT	0	-1.84972	0
2001-03-01	0	-2.14389	0
ZNF697	0	1.98695	0
TSPAN33	0	-2.26274	0
TLE5	0	-1.90635	0
FYB1	0	-1.68399	0
TMEM140	0	-3.88951	0
TWSG1	0	-2.1963	0
LILRB5	0	-9.99446	0
SH3PXD2B	0	-2.26699	0
FCHSD2	0	-1.99335	0
SPIRE1	0	-2.50097	0
PDLIM7	0	2.05054	0
STAC	0	-3.84165	0
BLVRA	0	-1.97294	0
PCBD1	0	-1.89647	0
KCNJ15	0	5.24762	0
YPEL3	0	-2.03359	0
MMP9	0	2.89169	0
BCAT1	0	-2.01814	0
TNFSF13	0	-2.26435	0
ID2	0	2.12981	0
NLN	0	-2.0887	0
MPC2	0	-2.21578	0
CLIP4	0	-2.15605	0
SUCNR1	0	-6.2199	0
SGPP1	0	-2.20019	0
HBEGF	0	2.35468	0
FRMD4B	0	-3.40433	0
PDCD4	0	-1.84282	0
DMAC1	0	-2.19655	0
DDHD1	0	-3.16224	0
C15orf48	0	2.34361	0
GPR34	0	-9.77019	0
CLIC2	0	-3.62043	0
SCPEP1	0	-1.86168	0
LY96	0	-1.82187	0
TMEM251	0	-1.87408	0
IL18	0	-2.12377	0
PDCD1LG2	0	-5.70485	0
CYB5R1	0	-1.89603	0
ABCG1	0	-1.52958	0
NAAA	0	-2.46048	0
KDSR	0	-1.85702	0
PLPP3	0	-2.7873	0
BMP2K	0	-1.69924	0
DRAM1	0	-1.76001	0
ALKBH7	0	-2.12494	0
MICAL1	0	-2.02299	0
ANXA6	0	-1.72328	0
ZMAT3	0	-2.30088	0
CDCP1	0	2.89265	0
DMXL1	0	-2.07137	0
COL6A1	0	-3.8582	0
CTSK	0	-6.62571	0
PRXL2A	0	-0.975672	0
PAPSS2	0	-2.10942	0
MFHAS1	0	-2.18911	0
GASK1B	0	-2.12822	0
ABCC3	0	2.14299	0
SDC3	0	-2.88443	0
SLC11A2	0	-1.85787	0
MXI1	0	-4.48186	0
EIF4B	0	-1.77597	0
TNFSF14	0	2.77212	0
NT5E	0	7.18414	0
AKR1B1	0	-1.33065	0
LPL	0	4.30484	0
IFITM3	0	-3.28138	0
SLC16A6	0	4.64476	0
FADS2	0	-3.21196	0
CD209	0	-2.68164	0
LSS	0	-2.60529	0
CHI3L1	0	-4.02985	0
PINK1	0	-1.70847	0
HBP1	0	-1.68185	0
AQP9	0	2.07588	0
JARID2	0	2.54791	0
SIGLEC9	0	1.7649	0
CD163	0	-1.8873	0
SDC2	0	2.06914	0
CRYL1	0	-2.3501	0
LMO4	0	-2.15766	0
MSC	0	1.91539	0
ZNF358	0	-2.639	0
CHCHD10	0	-1.82774	0
C3AR1	0	-1.17757	0
GBP2	0	-2.52112	0
STEAP3	0	-1.73465	0
PRKACB	0	-3.68682	0
CAMP	0	-10.6349	0
HMGN3	0	-2.54331	0
GIPC1	0	-1.99105	0
PPP1R15A	0	1.80598	0
AMFR	0	-1.87806	0
ADGRE3	0	5.2288	0
DUSP4	0	4.6246	0
TMEM236	0	-2.85418	0
CLEC5A	0	1.96302	0
KDM3A	0	-2.08468	0
SORBS3	0	-1.96151	0
C9orf16	0	-1.85867	0
GAB2	0	-1.70139	0
DSC2	0	-2.61134	0
CCNG2	0	-3.27068	0
SLC38A6	0	-2.08345	0
CH25H	0	-3.70054	0
ECI2	0	-2.32264	0
FAM20C	0	2.3966	0
PCMTD1	0	-1.65265	0
FAM210B	0	-2.77815	0
SNCA	0	-1.74023	0
CERCAM	0	-5.43519	0
NECAP2	0	-1.56399	0
TNFRSF21	0	3.86818	0
PDK4	0	-6.6015	0
TCN2	0	-5.23576	0
NLRP3	0	2.48793	0
TK2	0	-1.88581	0
OSGIN2	0	-1.97653	0
WIPI1	0	-2.23108	0
GALM	0	-2.77446	0
AFF1	0	-1.4698	0
CTSF	0	-9.80438	0
DCAF6	0	-1.74968	0
STAT5A	0	-1.63922	0
INF2	0	-1.44651	0
PHLDA3	0	-4.11917	0
CORO1A	0	1.33252	0
PPDPF	0	-1.86177	0
UBA7	0	-2.35304	0
ABHD12	0	-1.68361	0
SCP2	0	-1.69951	0
UBE2L6	0	-1.59138	0
LAT	0	3.54166	0
SMAD7	0	2.17818	0
CACUL1	0	-1.53114	0
CCDC50	0	-2.41258	0
BSCL2	0	-1.6964	0
ACAT1	0	-2.17994	0
SLC7A8	0	-2.80284	0
MNDA	0	-1.7096	0
LAT2	0	1.80699	0
TRIB3	0	-3.96901	0
PID1	0	3.4182	0
HEBP1	0	-1.87823	0
UPP1	0	1.98958	0
CD37	0	-2.05185	0
RIPOR1	0	-1.38229	0
ACOT13	0	-1.83895	0
SCCPDH	0	-2.44507	0
KLHL24	0	-2.77888	0
CCDC85B	0	-2.1885	0
TMEM263	0	-1.96799	0
MAPRE3	0	-1.84005	0
CYB561A3	0	-2.21813	0
DDAH2	0	-1.37658	0
CAST	0	-1.73124	0
TMEM123	0	-1.31833	0
PER3	0	-6.61648	0
AMDHD2	0	-2.40098	0
DRAM2	0	-1.57453	0
DNAJC4	0	-1.6591	0
MCEMP1	0	2.25883	0
IER2	0	1.7666	0
TCEAL8	0	-2.14796	0
POR	0	1.95246	0
CAMK1D	0	-2.3539	0
PCGF5	0	-2.1509	0
TTC7B	0	-3.17153	0
RASSF4	0	-1.49676	0
VWA5A	0	-3.90652	0
MIDN	0	1.81923	0
CASS4	0	3.4328	0
PRXL2B	0	-3.70641	0
FIG4	0	-1.61691	0
ALOX5	0	-1.17133	0
SAMD1	0	-1.72546	0
TRAPPC6A	0	-2.95939	0
ANXA4	0	-1.53338	0
ENPP4	0	-3.04114	0
NPL	0	-1.77977	0
LZTS2	0	-2.425	0
PEPD	0	-1.45906	0
TLR8	0	-2.93161	0
STK17B	0	1.91255	0
SESN1	0	-2.93157	0
RRAS	0	-2.25138	0
HAGHL	0	-3.82814	0
LAMB2	0	-2.58605	0
LTBP3	0	-2.94006	0
DOCK10	0	1.60804	0
IL21R	0	-4.26925	0
WLS	0	-2.0791	0
HIST2H2BE	0	2.28626	0
TTC3	0	-1.65797	0
COL6A2	0	-4.10962	0
CD274	0	-1.69588	0
DUSP5	0	2.02554	0
NME2	0	-1.59801	0
TNFRSF18	0	3.55133	0
UQCRB	0	-1.61106	0
IL1R2	0	6.67281	0
STOM	0	-1.2372	0
BEX4	0	-1.5797	0
IGFBP4	0	-6.80271	0
TMEM86A	0	-4.10149	0
SEPHS2	0	-1.64356	0
PABPC4	0	-1.5338	0
ZNF581	0	-2.12248	0
TRPM2	0	-2.62775	0
TDP2	0	-1.6373	0
CD300A	0	-2.42405	0
TNFAIP2	0	-1.41854	0
SGTB	0	-1.59462	0
SLC25A25	0	2.56445	0
CST3	0	-2.45008	0
SOD1	0	-1.5597	0
NCK1	0	-1.46619	0
PHF1	0	-1.7689	0
CAPN1	0	-1.24832	0
APOBR	0	1.51167	0
BCL2L1	0	-1.32585	0
WDTC1	0	-1.33099	0
DNAJB5	0	2.59752	0
RAB12	0	-1.38589	0
ZSWIM4	0	2.66662	0
STAU2	0	-1.45554	0
MDM2	0	-1.82605	0
RASA3	0	1.82917	0
HADHB	0	-1.40643	0
GNG10	0	-1.65227	0
EIF3L	0	-1.55199	0
DAPK1	0	-1.57375	0
RAB7B	0	2.01241	0
SLC66A3	0	-1.72933	0
MANBA	0	-1.34919	0
SLC31A1	0	-1.46737	0
NLRC5	0	2.98588	0
PIK3IP1	0	-5.8474	0
NCF4	0	-1.7154	0
CLIC4	0	-1.0876	0
RGL1	0	-2.77861	0
ACTA2	0	-4.35639	0
ITPR2	0	-1.712	0
SLC43A2	0	2.52516	0
HSD17B11	0	-1.41955	0
REXO2	0	-1.47604	0
FN1	0	-1.79273	0
CDK4	0	-1.42645	0
TSPAN3	0	-1.79713	0
PARP14	0	-1.31802	0
SH3PXD2A	0	-2.46634	0
MAP1LC3B	0	-1.33389	0
PLXNC1	0	-2.12286	0
VAC14	0	-1.56251	0
CCDC93	0	-1.50646	0
OSBPL9	0	-1.7207	0
HIST1H1C	0	-1.13182	0
WWP1	0	-2.49949	0
RGS10	0	-1.47156	0
TMEM159	0	-2.66776	0
ST3GAL2	0	1.55759	0
FAM49A	0	-1.3455	0
TP53	0	-1.44813	0
SUN2	0	1.75415	0
CERT1	0	-1.53534	0
LPAR6	0	-2.57508	0
CLEC2B	0	-1.36134	0
GSDME	0	-1.42963	0
DPP7	0	-1.3514	0
NOP16	0	1.92069	0
SLC18B1	0	-5.93626	0
SAMD4A	0	-6.12675	0
LFNG	0	1.99058	0
KLF9	0	2.07318	0
SCG5	0	5.03035	0
AP2A2	0	-1.82693	0
DSTN	0	-1.47148	0
FDX1	0	-2.16252	0
PTPN7	0	2.02046	0
SLC48A1	0	-2.60206	0
STK38L	0	1.83175	0
ACAA2	0	-1.36583	0
NUB1	0	-1.69038	0
APPL2	0	-2.43478	0
SNHG32	0	-1.70203	0
TNFAIP3	0	2.01309	0
SELPLG	0	-1.29348	0
THRA	0	-2.1616	0
P4HA2	0	-2.64201	0
PPFIBP1	0	2.5423	0
2009-03-01	0	-2.14681	0
MYO1D	0	-1.50408	0
RALA	0	-1.65373	0
C11orf68	0	-1.39272	0
EIF2AK2	0	-1.90317	0
CLCF1	0	3.82084	0
SNRPN	0	-2.69624	0
CCPG1	0	-1.54446	0
CFP	0	3.46451	0
QARS	0	-1.29073	0
SOAT1	0	-1.06187	0
KLHL6	0	-1.50938	0
MYO1G	0	1.85838	0
ACP2	0	-1.4966	0
ACSS1	0	-4.30748	0
MPST	0	-2.4376	0
HSD17B4	0	-1.28366	0
SYK	0	-1.38131	0
ANPEP	0	2.56865	0
CHST2	0	2.8506	0
FNIP2	0	-1.68432	0
EIF2D	0	-1.95003	0
TLK1	0	-1.50796	0
CPNE3	0	-1.65655	0
APOBEC3C	0	-2.13235	0
KLHDC2	0	-1.84413	0
ADI1	0	-1.35536	0
MT1F	0	2.78051	0
DUSP2	0	3.91751	0
2008-03-01	0	-2.4367	0
METTL7A	0	-2.9449	0
ZFHX3	0	-1.67013	0
CD226	0	6.95443	0
MCTP1	0	-1.56712	0
FGD5	0	-5.41824	0
SLC49A4	0	-1.27666	0
TM7SF3	0	-1.4247	0
BTG2	0	2.05237	0
PARP12	0	-1.19512	0
LILRB2	0	1.89186	0
ADH5	0	-2.05618	0
ST6GALNAC4	0	2.40264	0
PTPRO	0	-1.82652	0
TMEM19	0	-1.68477	0
NCLN	0	1.74409	0
FLNB	0	3.14435	0
CLEC11A	0	-3.12506	0
KIF16B	0	-1.8935	0
ARMCX1	0	-3.58996	0
CD302	0	-3.02078	0
CDCA7L	0	-5.65596	0
GSTK1	0	-1.20062	0
RENBP	0	-1.77064	0
PITHD1	0	-1.52136	0
ALDH1A2	0	4.44988	0
BBC3	0	-2.15491	0
HSD17B14	0	-6.99521	0
SERINC2	0	-2.30772	0
EPS15	0	-1.49106	0
NNT	0	-1.40735	0
SERPINB6	0	-1.20987	0
C2	0	-5.3189	0
FCGBP	0	-14.0978	0
LAMC1	0	-1.7002	0
PRKRA	0	-1.75107	0
EEF1B2	0	-1.4439	0
DDB2	0	-4.38693	0
UQCRC2	0	-1.25737	0
FECH	0	-2.47197	0
TANC2	0	-3.09466	0
NFKBIE	0	1.42137	0
SNAI3	0	3.51519	0
MPP1	0	-1.11688	0
FCGR1A	0	-3.22522	0
MYC	0	2.18202	0
DUSP3	0	-1.31134	0
MAFB	0	1.87069	0
CIR1	0	-3.61707	0
NDUFB5	0	-1.31675	0
CAMLG	0	-1.60372	0
SLFN11	0	-1.19999	0
MOB3A	0	1.5035	0
CLEC12A	0	-2.24952	0
TMEM107	0	-2.65298	0
CCL18	0	-7.09831	0
PRMT2	0	-1.15352	0
HMGCL	0	-1.37947	0
ATP2A3	0	1.81526	0
ZFYVE26	0	-1.84438	0
IMPA2	0	-3.56903	0
HAVCR2	0	-0.958665	0
PPIF	0	2.03346	0
NUCKS1	0	-1.1942	0
ABCA1	0	-0.878285	0
LSP1	0	2.15365	0
XPOT	0	-1.7573	0
SLC25A6	0	-1.34477	0
GOLGB1	0	-1.53005	0
EIF3H	0	-1.36606	0
SETDB2	0	-1.80307	0
CD300E	0	3.1166	0
ARNT	0	-1.24808	0
CD82	0	1.9577	0
VEGFA	0	2.69543	0
TRAF1	0	1.84369	0
ITGA5	0	1.96286	0
HS2ST1	0	-1.32182	0
CDK14	0	1.53299	0
RAB3IL1	0	-7.28826	0
PHYH	0	-3.05156	0
GAS2L3	0	-2.21133	0
CHPT1	0	-2.28476	0
IRS2	0	-1.71129	0
COMMD6	0	-1.35506	0
TBC1D2B	0	-1.19176	0
ACSF2	0	-3.24209	0
DHCR24	0	-1.66616	0
QSOX1	0	1.34893	0
CRIM1	0	-1.59582	0
COX7A2L	0	-1.28194	0
TMEM30A	0	-1.18549	0
CTSC	0	-2.95071	0
SLC39A11	0	-1.38507	0
FADS1	0	-1.31415	0
FLT1	0	1.74049	0
GPAT3	0	2.94056	0
KLHDC3	0	-1.33581	0
SLC2A8	0	-3.93256	0
TNF	0	2.79077	0
ITM2B	0	-1.97971	0
MMD	0	-3.31844	0
GPR35	0	4.09796	0
BDH2	0	-4.10303	0
GATM	0	-5.94109	0
TMEM63A	0	-1.34702	0
FAM126A	0	-1.53387	0
MGST1	0	1.30321	0
MEGF6	0	-7.00687	0
CD80	0	-2.16149	0
SPATA13	0	2.1704	0
GLB1	0	-1.11095	0
PCSK6	0	-5.10715	0
OCSTAMP	0	5.12363	0
SLC2A9	0	-2.72473	0
NRIP3	0	1.91311	0
MMP12	0	-10.7207	0
ETFA	0	-1.15439	0
RHBDF2	0	1.68272	0
SERTAD1	0	2.03501	0
BLVRB	0	-1.50333	0
RERE	0	-1.39357	0
SLC7A11	0	1.73019	0
RHBDD2	0	2.33622	0
MGLL	0	-0.934481	0
DTNBP1	0	-1.95295	0
VNN1	0	-4.75588	0
PLEKHA2	0	-1.6723	0
MPEG1	0	-1.79463	0
EEF2K	0	-1.54987	0
SPATS2L	0	-1.12355	0
PPARG	0	1.77526	0
PPP3CA	0	-1.09833	0
TENT2	0	-1.24166	0
SNX10	0	-1.34386	0
RNASE6	0	-1.60289	0
BTBD1	0	-1.09389	0
CSNK2A2	0	-1.18474	0
MFF	0	-1.16377	0
SLC12A7	0	-1.25803	0
CSGALNACT1	0	2.64906	0
SRXN1	0	1.56008	0
AGRN	0	-1.17735	0
IER5	0	1.38457	0
IKBKE	0	1.79105	0
TNK2	0	-1.43927	0
NIPSNAP2	0	-1.2478	0
LDB1	0	-1.18325	0
IGBP1	0	-1.3126	0
PGM1	0	-2.62754	0
GPR68	0	1.68496	0
ATM	0	-1.33107	0
DSE	0	1.39595	0
DAGLA	0	1.98346	0
SCIMP	0	2.32919	0
DOCK11	0	-1.18311	0
MAGED2	0	-1.23893	0
FEZ2	0	-1.2499	0
KLHDC8B	0	-6.93181	0
ZNF366	0	4.1849	0
CD163L1	0	-7.03109	0
RGCC	0	1.78218	0
EIF2S3	0	-1.24688	0
HK3	0	0.722322	0
GIMAP2	0	-1.81449	0
CTSA	0	-1.50827	0
TRIQK	0	-2.24827	0
EGR2	0	2.42972	0
ACSL3	0	-1.1653	0
CREBRF	0	-1.74056	0
UGCG	0	-1.73504	0
PTPRE	0	1.99964	0
GRAMD4	0	-1.82148	0
ARL2	0	-1.22432	0
LETMD1	0	-1.8506	0
ZFYVE21	0	-1.51333	0
SNX29	0	-1.92678	0
TMEM268	0	-2.01764	0
ESD	0	-1.09486	0
THUMPD1	0	-1.18966	0
GPR141	0	-3.69263	0
PLAU	0	-1.27011	0
AKAP9	0	-1.22633	0
PDPN	0	-1.22443	0
ATPAF1	0	-1.69935	0
ALDH9A1	0	-1.12422	0
TBC1D14	0	-1.09924	0
MGST2	0	-1.77074	0
TMEM126B	0	-1.27775	0
PHC2	0	1.44212	0
AOAH	0	-2.02819	0
H2AFJ	0	-1.21498	0
TBC1D16	0	-2.8157	0
PHF10	0	-1.12553	0
NR4A3	0	3.85638	0
OSBPL1A	0	-3.55567	0
IVNS1ABP	0	-1.32914	0
RBP1	0	-6.06505	0
HPGD	0	-6.6135	0
SLC28A3	0	-2.28134	0
ORMDL2	0	1.25356	0
FURIN	0	1.41477	0
ACSL1	0	-0.97483	0
SPTAN1	0	-1.54457	0
RFNG	0	-1.66207	0
ADAMTSL4	0	-1.53234	0
KDELR1	0	-1.13281	0
IER3	0	2.47664	0
RRP12	0	1.77813	0
MTHFD1	0	-1.53681	0
DBP	0	-4.77744	0
USP9X	0	-1.05895	0
ATP6V1H	0	-1.23618	0
SLC27A3	0	1.58032	0
AP2A1	0	-1.01087	0
IFI6	0	-1.26755	0
IFI44	0	-4.57429	0
AIDA	0	-1.5847	0
SKIL	0	1.35799	0
TOMM7	0	-1.47568	0
BNIP3L	0	-0.982941	0
RUBCNL	0	1.97215	0
FES	0	-1.98643	0
APOC1	0	-3.50267	0
DCSTAMP	0	1.73555	0
TMOD2	0	-3.59891	0
IGSF21	0	-13.1312	0
MGST3	0	-1.23451	0
CD46	0	-0.990567	0
ARAP3	0	2.16174	0
MARVELD1	0	-1.75799	0
EHD1	0	2.21996	0
SLC16A3	0	1.73706	0
DAB2	0	-1.87776	0
SERPING1	0	-5.02441	0
TSKU	0	-8.19473	0
DTNA	0	-2.85901	0
TBC1D17	0	-1.99482	0
ACSS2	0	-1.41024	0
TCEAL9	0	-1.76287	0
LBR	0	1.40667	0
HINT1	0	-1.10531	0
CDIPT	0	-1.164	0
NDRG3	0	-1.35007	0
RGS16	0	5.18837	0
ST5	0	-5.90852	0
FCER2	0	3.98879	0
NAMPT	0	1.84259	0
TAGLN2	0	1.37396	0
SLC37A4	0	-2.19243	0
OSBPL8	0	-0.97152	0
KLF2	0	2.7017	0
CDS2	0	-1.33163	0
SRC	0	1.54667	0
KLF3	0	-1.32161	0
FYN	0	2.04691	0
ACAT2	0	-2.07932	0
FAM107B	0	1.56454	0
RORA	0	-6.00679	0
PEAK1	0	-1.65528	0
CNN2	0	1.27992	0
ACP5	0	-1.85807	0
EIF2AK1	0	-0.984365	0
AKT3	0	-1.60683	0
TRA2B	0	1.21364	0
FNBP1	0	-0.907771	0
ACTN4	0	1.25844	0
CITED2	0	-0.687066	0
EIF3E	0	-1.60431	0
DYM	0	-1.08619	0
INSIG2	0	-1.46995	0
STX2	0	-1.60942	0
RAB11FIP5	0	-4.97455	0
STX7	0	-1.1459	0
METRN	0	-2.45461	0
COTL1	0	1.72782	0
NLRP1	0	-1.50584	0
GOLPH3L	0	-2.99151	0
ATF3	0	2.51357	0
DUSP10	0	-1.43913	0
CAB39	0	-0.979795	0
H2AFZ	0	-1.23179	0
ARL6IP1	0	-1.07622	0
GRK6	0	1.42242	0
HSDL2	0	-1.49816	0
IFIT3	0	-3.79777	0
LIMD2	0	1.48142	0
RNF187	0	-1.31907	0
VMO1	0	3.78437	0
APMAP	0	-1.05773	0
DPYSL2	0	-1.05487	0
RDX	0	-1.51357	0
MTMR1	0	-2.20135	0
ARID5B	0	1.55603	0
HADH	0	-3.05008	0
ACOT7	0	-3.03969	0
CHIT1	0	-10.215	0
RASSF5	0	1.66159	0
RNPEPL1	0	-1.15881	0
EOGT	0	-1.59367	0
IFNGR1	0	-0.978827	0
DOCK1	0	-2.14771	0
MPND	0	-2.17983	0
STARD10	0	-1.51647	0
ADCY3	0	-1.93043	0
KCTD7	0	-2.06802	0
PON2	0	-2.62409	0
UAP1L1	0	-1.57356	0
BBS2	0	-2.78761	0
APIP	0	-1.4114	0
MFSD12	0	3.04962	0
MAPK3	0	-1.39795	0
PRPS2	0	-1.51796	0
GSTP1	0	-1.11139	0
GPR84	0	2.18723	0
CCL4	0	1.90747	0
TM4SF19	0	3.44475	0
AMPD2	0	1.66698	0
MCOLN3	0	-5.68214	0
CD47	0	-0.960402	0
NT5DC1	0	-2.60044	0
RPP25	0	-2.53293	0
GDE1	0	-1.21871	0
NME1	0	1.77921	0
NR4A2	0	4.33173	0
CSDE1	0	-1.2908	0
FARP1	0	-9.59719	0
FAH	0	-1.58178	0
SPINT2	0	-1.07138	0
RRM2B	0	-3.04275	0
TMEM219	0	-1.04669	0
ATP6V0A1	0	-1.01837	0
TBC1D10A	0	-1.38163	0
IL6R	0	1.33297	0
DST	0	-3.94353	0
SARDH	0	-6.04958	0
OAS2	0	-2.93627	0
CYP2S1	0	1.87311	0
LAMP2	0	-1.26598	0
FCGR1B	0	-2.73814	0
SLC2A4RG	0	-3.21949	0
YRDC	0	1.7843	0
FXYD2	0	-4.73088	0
TCF4	0	-2.45921	0
UXS1	0	1.25583	0
SBNO2	0	1.24846	0
DDX21	0	1.31583	0
CREB5	0	-2.97804	0
PBX3	0	-1.51321	0
CTDSP2	0	-0.928522	0
ECH1	0	-0.96988	0
WASHC4	0	-0.973454	0
ZBTB7C	0	-7.09726	0
RBM3	0	1.1857	0
ZFYVE28	0	-3.45525	0
RELL1	0	-1.75819	0
SERPINB9	0	2.25173	0
NIBAN2	0	1.86907	0
CRLF2	0	6.32387	0
CLLU1OS	0	-2.73166	0
TLR7	0	-8.1465	0
MTR	0	-1.59822	0
PPBP	0	1.74006	0
ECHS1	0	-0.985631	0
CD86	0	1.43176	0
PPFIBP2	0	-1.99608	0
SNX6	0	-1.20642	0
DMXL2	0	-0.659143	0
TMEM64	0	-1.83045	0
HADHA	0	-0.945364	0
SLC1A4	0	1.84854	0
BCL6	0	1.07429	0
ENC1	0	3.45599	0
SPINT1	0	1.30503	0
PLAUR	0	2.39695	0
PLIN2	0	-4.02828	0
SELENOM	0	-3.15936	0
TNFRSF1B	0	1.7154	0
PFKFB2	0	-5.18612	0
ULK1	0	-1.75154	0
TPRG1L	0	-1.63561	0
EHMT2	0	-1.60631	0
GLIPR2	0	1.25387	0
ITGB7	0	3.11715	0
CLDN7	0	-2.5553	0
DGAT2	0	5.47542	0
CREBL2	0	-0.887483	0
DAZAP1	0	1.17192	0
TCF7L2	0	1.50108	0
CNIH3	0	-5.89255	0
CAVIN1	0	-4.0229	0
FMNL3	0	1.09022	0
NHLRC3	0	-2.66473	0
SULT1C2	0	-12.1916	0
PLEKHM2	0	-1.04937	0
QDPR	0	-1.95673	0
FUS	0	1.09106	0
CCR2	0	6.27267	0
NRN1	0	-6.85373	0
BLNK	0	-3.67618	0
CD1C	0	3.82307	0
PTGER2	0	2.97078	0
OAT	0	-1.87438	0
ALOX15B	0	-4.06474	0
AKR1A1	0	-0.96091	0
BID	0	1.37595	0
P2RY6	0	-2.08728	0
MT1H	0	4.47084	0
CMPK1	0	-1.20944	0
GDPD5	0	2.55084	0
SAMD9L	0	-1.66975	0
MSANTD3	0	1.02865	0
TNFSF10	0	-3.66164	0
SLC1A2	0	4.75359	0
APOL4	0	-4.78878	0
HEXB	0	-1.43654	0
KIFC3	0	1.20395	0
MYOF	0	1.0685	0
ALDH1L2	0	-5.46174	0
SCN1B	0	-4.25781	0
ATP1B3	0	1.23018	0
LPP	0	1.12493	0
STMN1	0	-6.07492	0
NPDC1	0	-6.6385	0
BMF	0	-3.18229	0
MDM4	0	0.822107	0
TUBA4A	0	2.53787	0
FCGR2B	0	-2.48713	0
NUDT14	0	-1.7653	0
CFAP97	0	-1.91493	0
SOD2	0	-1.66463	0
MGMT	0	-2.08309	0
SH3BP1	0	1.07456	0
SPOCD1	0	4.75899	0
ARHGEF12	0	-2.54663	0
EEPD1	0	-1.83643	0
LITAF	0	-1.71402	0
CXCL5	0	2.43059	0
ST6GALNAC6	0	1.42523	0
PTGFRN	0	-2.65175	0
PGBD5	0	-7.33396	0
VAMP3	0	-0.954911	0
NDUFB10	0	-0.922031	0
ABCC5	0	-2.1747	0
FN3K	0	-7.6009	0
RNF13	0	-1.2035	0
SDF2L1	0	1.18359	0
HDLBP	0	-0.9991	0
FBXO7	0	-0.849344	0
CP	0	-12.885	0
DUT	0	-1.92889	0
CKLF	0	1.21103	0
TMEM43	0	1.25596	0
GDF15	0	-2.76039	0
OLFML2B	0	-2.49647	0
OLFML3	0	-7.47465	0
MT1G	0	3.72813	0
ABHD14B	0	-1.86938	0
GMPR	0	-4.07371	0
MAGEH1	0	-2.834	0
GPR155	0	-5.66359	0
ALDH6A1	0	-2.68391	0
TNIP1	0	1.79429	0
SLC43A3	0	1.46176	0
TXNDC17	0	1.04251	0
CEP170	0	1.12213	0
CAMK1	0	1.54649	0
IL1A	0	4.7072	0
FXYD6	0	-2.81046	0
SLC25A23	0	-6.75407	0
GAA	0	-0.953192	0
G6PD	0	1.54086	0
WDR91	0	-2.32671	0
CLMN	0	-2.22656	0
ASAP1	0	1.5807	0
HIPK3	0	-0.90303	0
EEF1G	0	-1.68923	0
SCARB2	0	-0.775002	0
DNAJB11	0	1.10259	0
SLC25A20	0	-1.94696	0
PDK2	0	-3.81455	0
CCDC106	0	-3.55671	0
APOL1	0	-1.8258	0
GNG12	0	-5.13671	0
MATK	0	2.27798	0
PHGDH	0	-4.83425	0
CLDN1	0	-6.41658	0
TNFSF8	0	-2.30335	0
TTC23	0	-3.15055	0
PLA2G7	0	-1.04743	0
BCL3	0	1.55937	0
ATP6V1C1	0	-0.912372	0
KCTD3	0	-2.33738	0
LGI2	0	-7.93488	0
MCL1	0	1.43034	0
EMP1	0	2.12192	0
PGAP3	0	-1.97149	0
CCDC102B	0	-3.30903	0
ANOS1	0	-7.46959	0
SLC45A4	0	-2.17518	0
FAIM2	0	-2.87721	0
IFIT2	0	-4.54206	0
B4GAT1	0	-4.33173	0
PARVG	0	1.02092	0
SMYD2	0	-1.90472	0
TMEM135	0	-3.13276	0
SLC46A1	0	-4.28374	0
COPZ2	0	-3.70513	0
MAT2A	0	1.08314	0
ATOX1	0	-1.02389	0
PKIA	0	-6.39317	0
GLIS3	0	3.50469	0
NMRK1	0	-2.73075	0
ASRGL1	0	-3.12329	0
DGLUCY	0	-2.18195	0
NDP	0	3.6755	0
BIRC7	0	-9.17615	0
PRKAR2B	0	-4.14693	0
TBC1D4	0	-2.65575	0
QPCT	0	1.1883	0
USF2	0	-1.26976	0
ABCA6	0	-4.24115	0
JUN	0	2.42268	0
TRIM32	0	-2.87733	0
EMP2	0	-7.27072	0
TFRC	0	-2.68096	0
ATP2C1	0	-0.960537	0
RAC2	0	1.35256	0
IFT57	0	-2.30575	0
ALDH5A1	0	-6.2342	0
FAS	0	-2.52373	0
TCIRG1	0	1.19415	0
ENTHD1	0	-6.33697	0
PLA2G12A	0	-2.57201	0
WDFY4	0	0.903511	0
NUMB	0	1.38739	0
USP53	0	-3.19816	0
CYP1B1	0	1.63035	0
ISCU	0	-1.12983	0
TSTD1	0	-2.24541	0
MAF1	0	-0.861386	0
CXXC5	0	1.20221	0
CA11	0	-3.47697	0
FNDC10	0	-3.11432	0
ACSL4	0	1.15227	0
CDK6	0	-2.40761	0
PTGDS	0	-14.7968	0
PCYOX1	0	-2.29562	0
ETV5	0	-3.29817	0
HPGDS	0	-8.52182	0
TP53INP1	0	-2.835	0
PDK3	0	-3.01421	0
TAB2	0	1.07906	0
CPQ	0	1.11322	0
FBXO32	0	-4.45537	0
COX4I1	0	-0.980227	0
FOXRED2	0	-3.65399	0
YWHAQ	0	1.37137	0
DCBLD1	0	-2.4479	0
IGSF8	0	-2.28749	0
PLXND1	0	-0.902365	0
HYOU1	0	0.857548	0
P2RY13	0	-5.3811	0
KLK1	0	-5.07816	0
SNX1	0	-0.792713	0
JUNB	0	1.33367	0
SEPTIN8	0	-2.75164	0
DTWD2	0	-3.8026	0
CFB	0	-4.47969	0
STAT6	0	0.914386	0
ZNF618	0	-5.38771	0
CALU	0	-0.885975	0
ATP13A3	0	1.08965	0
STRADB	0	-3.0467	0
STARD13	0	-4.79239	0
CHST11	0	1.11499	0
QKI	0	-0.818686	0
TM7SF2	0	-2.54417	0
TSPAN15	0	-5.38649	0
CHST13	0	-4.53678	0
CCR1	0	1.2127	0
SERPINA1	0	1.01653	0
ICA1	0	-4.02159	0
TGFB1	0	1.15007	0
SLC9A9	0	-3.41148	0
SHMT1	0	-3.36673	0
TFDP2	0	-3.58279	0
H2AFY2	0	-4.22631	0
ZMIZ1	0	1.01373	0
HERC5	0	-4.20213	0
MAP3K12	0	-3.15574	0
RTN4R	0	-3.90243	0
GUCY1B1	0	-7.23737	0
KYNU	0	1.11926	0
RACK1	0	-1.32995	0
RHOBTB1	0	-3.58216	0
PLEKHO2	0	0.874225	0
EPDR1	0	-5.475	0
ARHGEF2	0	1.05438	0
KLF6	0	1.11524	0
CXCL16	0	1.67173	0
CYFIP2	0	-3.21517	0
TDRKH	0	-3.1845	0
ADIPOR1	0	-0.973273	0
DNAJC5B	0	-4.53686	0
SOCS2	0	-3.45507	0
DDIAS	0	-3.10528	0
SIAE	0	-3.15802	0
TXNRD3	0	-3.49716	0
ABCC1	0	1.04699	0
ITGAX	0	1.27884	0
IFIT1	0	-9.12463	0
HSBP1L1	0	-3.72797	0
DIAPH1	0	0.936018	0
SLC2A5	0	-5.72292	0
ATP1A1	0	1.09035	0
RAPGEF1	0	0.95058	0
ACADVL	0	-0.830218	0
QPRT	0	-4.42297	0
ELOVL1	0	0.878304	0
TPD52	0	-4.0042	0
CD276	0	1.55285	0
RGS18	0	-4.4553	0
CYTL1	0	-6.05697	0
FKBP9	0	-3.8259	0
CADM1	0	-6.5807	0
MVB12B	0	-3.66942	0
PITPNA	0	0.905493	0
SDF4	0	0.81164	0
CPLANE1	0	-4.63869	0
COL9A2	0	-3.68936	0
SNX3	0	-0.846932	0
PPT1	0	-1.3754	0
YWHAZ	0	1.06663	0
ENG	0	2.00429	0
PIK3R5	0	1.2893	0
FDXR	0	-3.34075	0
DPP4	0	-6.52924	0
CCL8	0	-8.47635	0
RBFOX2	0	-4.77766	0
PNRC1	0	-0.629512	0
NBL1	0	-6.2348	0
ABHD2	0	0.925816	0
C3orf18	0	-3.77415	0
SLC47A1	0	-9.0294	0
FMNL1	0	1.08511	0
LRP11	0	-5.79899	0
ITGA3	0	-5.46666	0
TEF	0	-4.01784	0
NAGK	0	-0.908411	0
LURAP1	0	-8.14836	0
NFE2L2	0	-0.790633	0
EHBP1L1	0	0.697533	0
RARRES1	0	-5.94175	0
PEA15	0	0.699393	0
MACC1	0	-5.2215	0
BAX	0	-0.833711	0
PECR	0	-3.84405	0
AFAP1	0	-3.62632	0
CD53	0	1.57536	0
YWHAG	0	0.804353	0
ALK	0	-11.6464	0
UBE2J1	0	0.731816	0
VASP	0	1.33788	0
ARHGAP18	0	-1.03902	0
ENPP2	0	-5.44289	0
TLN1	0	1.18365	0
CDC42SE1	0	0.656969	0
CSF1R	0	1.45612	0
CSTB	0	-1.3635	0
CHDH	0	-7.80316	0
BST2	0	-0.76831	0
CTSD	0	-2.33367	0
KCNJ5	0	-9.03493	0
PLD3	0	-1.68206	0
H3F3A	0	0.991927	0
IGFBP2	0	-7.4857	0
ARL4D	0	-5.41238	0
EFHD2	0	1.31777	0
MYL6	0	0.728	0
EGLN3	0	-6.22529	0
DEPTOR	0	-7.67477	0
ZNF704	0	-8.51696	0
CNBP	0	-0.834153	0
SRGN	0	2.77624	0
PRDX1	0	-1.17712	0
CFH	0	-10.2087	0
PPP1R1A	0	-11.557	0
PKM	0	1.37219	0
NUCB1	0	-0.885383	0
PPP1R18	0	0.773491	0
ACTN1	0	0.702625	0
PTPN6	0	0.777022	0
HNRNPA2B1	0	0.645164	0
MSN	0	1.01432	0
CEBPB	0	1.11435	0
RTN3	0	-1.03036	0
FLNA	0	0.987277	0
DAZAP2	0	0.606	0
CD99	0	-0.749885	0
SH3BGRL	0	-0.980663	0
RNF130	0	-0.847193	0
DPYD	0	0.757151	0
NFKBIA	0	1.54124	0
PTPN12	0	0.710824	0
CALM2	0	0.731994	0
LGALS3	0	-0.992512	0
JUND	0	0.885909	0
HM13	0	1.27526	0
SLC3A2	0	0.903942	0
ATP6V0B	0	0.706998	0
SH3BGRL3	0	1.55822	0
MBD2	0	0.642994	0
ACTG1	0	0.996373	0
CDC37	0	0.682099	0
LAMP1	0	-1.14986	0
SQSTM1	0	-0.93287	0
ZYX	0	0.8261	0
CREG1	0	-1.12012	0
CTSS	0	-2.03802	0
MFSD1	0	-0.856955	0
CALR	0	0.677009	0
IGSF6	0	-0.81462	0
LRP1	0	-0.871585	0
GPX4	0	-1.02403	0
YBX1	0	-0.816449	0
ALCAM	0	1.23004	0
CTSL	0	1.82473	0
HSPA8	0	0.667083	0
AIF1	0	-1.03834	0
PLEKHO1	0	0.569966	0
UBA52	0	-1.11068	0
TSPO	0	-0.84828	0
CYBA	0	1.41921	0
CAPG	0	-1.25325	0
NEK6	0	1.07372	0
LMNA	0	0.859761	0
SDCBP	0	-0.57261	0
MRC1	0	-0.945792	0
TIMP2	0	-0.821758	0
EEF2	0	-1.04751	0
CYBB	0	1.05676	0
LCP1	0	1.1685	0
TYROBP	0	0.967988	0
PFN1	0	0.588917	0
S100A10	0	0.539526	0
CD63	0	0.689256	0
ITGB2	0	0.942894	0
BRI3	0	-1.12815	0
GSN	0	1.85522	0
S100A6	0	0.867612	0
GRN	0	-1.41092	0
CD44	0	1.48527	0
FCER1G	0	0.608912	0
IFI30	0	1.58204	0
TMSB10	0	0.687227	0
MAN2B1	0	-0.628645	0
CD74	0	-1.95144	0
ANXA5	0	0.904199	0
ACTB	0	1.31767	0
NCF2	0	0.472372	0
SPI1	0	0.37537	0
LAPTM5	0	0.775813	0
TMSB4X	0	-1.39941	0
LYZ	0	-1.67412	0
FTL	0	-1.869	0
CTSB	0	-1.72093	0
B2M	0	0.377512	0
PSAP	0	-1.26138	0
FTH1	0	-0.870113	0
PTRHD1	1.16069e-307	-1.59967	2.09876e-303
UBTD2	1.27282e-307	-1.31392	2.30152e-303
CD300LF	1.2927e-307	-0.948335	2.33745e-303
APPL1	1.44254e-307	-1.13988	2.60841e-303
MAP4K2	1.99812e-307	-1.63237	3.613e-303
CAPNS1	2.66419e-307	-0.765832	4.81739e-303
RNF19A	3.15625e-307	1.89037	5.70714e-303
CERS4	4.70674e-307	-2.32703	8.51072e-303
NPC1	9.04878e-307	-1.08769	1.6362e-302
CDK2AP1	9.85127e-307	-1.37696	1.78131e-302
SUSD6	1.70802e-306	0.729572	3.08844e-302
TNIP3	1.81188e-306	5.28654	3.27624e-302
CDC42BPA	1.95834e-306	-2.73901	3.54108e-302
TNFRSF12A	2.19859e-306	1.88794	3.97549e-302
GIMAP7	2.65893e-306	-3.77685	4.80788e-302
NCAM1	3.88567e-306	3.35237	7.02607e-302
OAZ1	9.20069e-306	0.304229	1.66367e-301
NIPAL2	2.29955e-305	-3.13352	4.15805e-301
ZC3H6	2.80118e-305	-2.24708	5.0651e-301
PGPEP1	2.82942e-305	-1.21884	5.11617e-301
RNASE4	1.04336e-304	-2.38125	1.88661e-300
HMGB2	1.5187e-304	-2.28789	2.74611e-300
ADGRE5	1.54794e-304	0.999933	2.79898e-300
EEA1	1.85791e-304	-1.18099	3.35946e-300
PDCL	4.32018e-304	-1.35906	7.81175e-300
PTOV1	4.94503e-304	-1.25195	8.9416e-300
SP140	6.45478e-304	-2.81805	1.16715e-299
PTPRM	7.95888e-304	-2.9055	1.43912e-299
HOMER1	9.59376e-304	2.86181	1.73474e-299
CSTA	2.965e-303	-1.21008	5.36132e-299
PLCD1	1.03481e-302	-3.71404	1.87114e-298
HVCN1	2.72925e-302	-1.03711	4.93503e-298
CMBL	4.87294e-302	-9.97033	8.81126e-298
DCBLD2	8.96894e-302	-3.76444	1.62176e-297
DDX5	9.4705e-302	0.608129	1.71246e-297
CFDP1	1.08727e-301	-1.25531	1.96599e-297
SLC17A5	1.31856e-301	-1.13278	2.38423e-297
PSAT1	2.64803e-301	-3.06546	4.78817e-297
BMPR1A	3.34097e-301	-3.59435	6.04114e-297
GFRA2	5.6699e-301	-3.88737	1.02523e-296
TMTC1	7.04348e-301	-2.02831	1.2736e-296
PHF3	9.51451e-301	-1.29837	1.72041e-296
TMEM185A	1.08927e-300	-1.29189	1.96961e-296
LACC1	1.12832e-300	-1.52242	2.04023e-296
TOR3A	1.5244e-300	-1.67649	2.75643e-296
SIDT2	3.20749e-300	-1.68158	5.79979e-296
SLC38A1	3.48445e-300	3.46433	6.30058e-296
PDLIM4	4.01319e-300	-1.45525	7.25665e-296
NMT2	8.71697e-300	-2.20381	1.5762e-295
IRF2BPL	1.08412e-299	1.22047	1.96031e-295
INPPL1	1.86927e-299	-1.136	3.38001e-295
TRPS1	2.28533e-299	1.11187	4.13233e-295
CFAP36	8.69644e-299	-1.72672	1.57249e-294
EPSTI1	1.0707e-298	-1.95289	1.93604e-294
PCNX1	4.67644e-298	1.03093	8.45594e-294
COX14	1.02528e-297	-1.12729	1.85391e-293
RALBP1	1.73132e-297	-1.04395	3.13057e-293
TNC	1.85905e-297	-3.95507	3.36153e-293
DNMT3A	2.9652e-297	-1.58998	5.36168e-293
COPG1	9.46935e-297	-0.799767	1.71225e-292
CLN8	2.00764e-296	1.33696	3.63022e-292
DCUN1D4	2.02372e-296	-1.82932	3.65929e-292
LTBP2	2.31847e-296	1.72606	4.19227e-292
S1PR1	5.548e-296	-3.61087	1.00319e-291
PHACTR1	7.71594e-296	-1.86792	1.3952e-291
TNFRSF4	9.97603e-296	3.45807	1.80387e-291
LGR4	1.78129e-295	-4.6999	3.22092e-291
BNC2	2.24432e-295	-7.31611	4.05817e-291
AHNAK	9.62947e-295	-0.630546	1.7412e-290
CPEB2	1.01604e-294	-1.50546	1.83721e-290
FCGRT	1.13043e-294	-0.964902	2.04405e-290
CCL20	1.33903e-294	5.89615	2.42124e-290
SETD7	2.183e-294	-1.29684	3.9473e-290
APP	2.73621e-294	-0.646344	4.94761e-290
DBNDD2	1.08246e-293	-1.2273	1.95731e-289
CD109	1.11855e-293	-1.04142	2.02256e-289
PLD1	2.10651e-293	-1.61276	3.80899e-289
SEC31A	2.58112e-293	-0.918507	4.66718e-289
RGS1	4.07677e-293	3.04862	7.37162e-289
MAGED1	4.37849e-293	-1.88064	7.91719e-289
TFCP2L1	5.31106e-293	-4.7881	9.60347e-289
ZNF362	5.37625e-293	-1.45403	9.72134e-289
ACPP	1.14765e-292	3.69332	2.07519e-288
SLC35B1	1.27814e-292	1.00362	2.31113e-288
ICAM3	1.28335e-292	3.23797	2.32055e-288
MEF2D	1.42429e-292	1.31398	2.5754e-288
DENND10	1.78413e-292	-1.34327	3.22607e-288
IARS2	6.84119e-292	-0.955096	1.23702e-287
MAMLD1	7.25376e-292	3.95509	1.31163e-287
MAP4K4	7.61996e-292	-1.31861	1.37784e-287
DENND11	1.49664e-291	-1.01051	2.70622e-287
MACROD1	3.46394e-291	-2.45679	6.26349e-287
SESN3	4.76919e-291	-2.882	8.62364e-287
ZBTB44	8.3166e-291	-1.29754	1.50381e-286
DNPEP	2.56104e-290	-1.27857	4.63087e-286
MSRB2	2.65405e-290	-1.6695	4.79905e-286
PLEKHB2	2.94541e-290	-0.654916	5.32589e-286
BNIP2	3.87066e-290	-0.818725	6.99892e-286
MRAS	3.99079e-290	1.73078	7.21615e-286
DIS3L	5.25753e-290	-1.75015	9.50667e-286
PIM1	2.25501e-289	-0.998377	4.0775e-285
IRAK1	4.35026e-289	0.871493	7.86614e-285
FUBP1	5.25669e-289	1.07841	9.50515e-285
GAL3ST4	5.39323e-289	-4.35357	9.75203e-285
SP100	8.00586e-289	-0.900672	1.44762e-284
MS4A7	9.01195e-289	-0.871828	1.62954e-284
DHRSX	1.04166e-288	-1.4586	1.88353e-284
FAM162A	1.22908e-288	-1.14997	2.22242e-284
ITPR1	1.33905e-288	-1.34801	2.42127e-284
NBN	5.19419e-288	-1.27403	9.39213e-284
SCYL1	7.77902e-288	-1.03443	1.4066e-283
HSPB1	1.70144e-287	-0.640718	3.07655e-283
ZYG11B	2.90982e-287	-1.35291	5.26154e-283
NDFIP1	7.84324e-287	-0.759686	1.41822e-282
PKD2	3.06801e-286	-1.38006	5.54758e-282
CSF1	3.40388e-286	2.30482	6.15489e-282
S1PR3	3.60185e-286	9.51379	6.51287e-282
CD164	4.2955e-286	-0.719412	7.76712e-282
HIGD2A	4.57485e-286	-0.889846	8.27224e-282
A2M	4.98413e-286	-0.518285	9.01231e-282
TMEM106B	5.24726e-286	-1.28803	9.4881e-282
VPS8	5.29108e-286	-1.3399	9.56734e-282
SLC40A1	5.46854e-286	-6.08774	9.88822e-282
SLC35F6	1.16433e-285	-1.01916	2.10535e-281
RCN1	1.72775e-285	-1.15483	3.12412e-281
NDUFB9	4.87201e-285	-0.922334	8.80956e-281
SLC22A23	4.92598e-285	-5.84097	8.90716e-281
BTG1	5.88248e-285	0.838077	1.06367e-280
BACE1	1.10042e-284	-1.75233	1.98978e-280
S100B	1.27788e-284	-7.64296	2.31066e-280
KDELR3	2.00792e-284	-6.77959	3.63072e-280
PARVA	2.06185e-284	-8.8948	3.72824e-280
DLG4	4.2875e-284	-1.08009	7.75265e-280
CYFIP1	4.96089e-284	-0.721775	8.97028e-280
LRMDA	8.37416e-284	-1.62652	1.51422e-279
CCSAP	1.12946e-283	-1.44263	2.04229e-279
P2RY8	1.36331e-283	-4.4065	2.46514e-279
BCAM	1.6744e-283	-6.11615	3.02766e-279
NACC1	3.46909e-283	0.842977	6.2728e-279
KLHL36	5.4742e-283	-1.39086	9.89845e-279
NFKBID	1.11107e-282	2.06417	2.00904e-278
HNRNPDL	1.19832e-282	0.852175	2.16681e-278
SH3BP2	1.22811e-282	1.06431	2.22067e-278
ANO5	1.5183e-282	-2.7686	2.74538e-278
MPO	2.9937e-282	5.89583	5.41321e-278
CHPF	7.53966e-282	-3.82493	1.36332e-277
MTMR10	9.23313e-282	-1.20929	1.66953e-277
TTC8	1.14594e-281	-1.87563	2.0721e-277
AGAP1	3.57004e-281	-6.68534	6.45535e-277
SERF2	5.62193e-281	-0.668427	1.01656e-276
ERG28	7.09232e-281	-1.89863	1.28243e-276
SNX27	1.03818e-280	-1.02796	1.87724e-276
F3	1.10124e-280	3.54579	1.99127e-276
TMED3	8.44862e-280	-1.18985	1.52768e-275
PARP4	1.3109e-279	-0.897913	2.37036e-275
ERP29	1.83075e-279	-1.95908	3.31037e-275
RRAGC	1.86253e-279	-1.12509	3.36783e-275
AGPS	3.99902e-279	-0.96564	7.23103e-275
B3GNT7	5.12666e-279	-5.87099	9.27003e-275
ENHO	5.64124e-279	8.50203	1.02005e-274
MXRA7	7.14954e-279	-2.46222	1.29278e-274
MAPK14	7.6484e-279	-0.930808	1.38298e-274
TM9SF2	1.86881e-278	-0.552938	3.37918e-274
RNF213	2.28707e-278	-1.0796	4.13547e-274
EXOC5	2.32872e-278	-1.01626	4.21079e-274
NCKAP1L	2.393e-278	-0.790783	4.32703e-274
NEU1	2.66569e-278	-0.927598	4.8201e-274
GADD45A	4.82389e-278	-1.83354	8.72255e-274
LRMP	4.90034e-278	-3.32825	8.8608e-274
EML4	6.48056e-278	0.768054	1.17182e-273
RNH1	8.78074e-278	-0.55861	1.58773e-273
ORMDL3	1.05117e-277	-1.4538	1.90073e-273
ARHGAP26	1.38479e-277	1.07043	2.50398e-273
CYB561	1.39584e-277	-3.15392	2.52395e-273
PCK2	1.62285e-277	-1.11795	2.93443e-273
ZNF330	3.78023e-277	-1.0956	6.83541e-273
PDE4A	2.01211e-276	0.942754	3.63829e-272
ATP6V1D	2.50864e-276	-0.967678	4.53613e-272
LSR	2.84527e-276	-4.34446	5.14482e-272
SLC22A18	1.40409e-275	-1.42352	2.53888e-271
APOL2	1.65182e-275	-1.13992	2.98683e-271
GAMT	6.30152e-275	-6.18425	1.13944e-270
C1orf162	1.32011e-274	-1.0633	2.38703e-270
FAM111A	1.38727e-274	-1.31275	2.50846e-270
PLS3	3.25097e-274	-7.36931	5.87841e-270
ESYT2	4.74136e-274	0.933542	8.57333e-270
SDHA	7.05926e-274	-1.27936	1.27645e-269
BEAN1	2.2661e-273	-6.06143	4.09755e-269
MAN1B1	6.18692e-273	-1.20928	1.11872e-268
RNF141	8.10552e-273	-1.74422	1.46564e-268
CLYBL	9.63873e-273	-2.63987	1.74288e-268
CDR2L	1.26894e-272	-4.72652	2.29449e-268
AKIP1	2.2152e-272	-1.50578	4.00552e-268
FLRT2	2.73332e-272	2.80156	4.94238e-268
EDA	4.05807e-272	-6.42834	7.3378e-268
RAB9A	4.55824e-272	-1.33679	8.24222e-268
PDIA3	5.47774e-272	0.668261	9.90485e-268
ACSL5	5.90549e-272	1.02291	1.06783e-267
SPIN1	6.74004e-272	-1.06334	1.21873e-267
USP9Y	7.57735e-272	-2.51911	1.37014e-267
EGFL7	1.32475e-271	-4.62421	2.39542e-267
TYMP	1.5689e-271	0.655323	2.83689e-267
GLIPR1	2.71405e-271	0.928459	4.90754e-267
STAC3	2.97796e-271	-2.09481	5.38475e-267
LGALSL	3.71366e-271	-5.3385	6.71504e-267
MGAT4B	5.59487e-271	-0.76317	1.01166e-266
PCCB	6.10023e-271	-1.33645	1.10304e-266
GIMAP1	6.63139e-271	-2.52487	1.19909e-266
GEM	6.64712e-271	2.61018	1.20193e-266
TMEM158	1.20674e-270	2.158	2.18202e-266
EIF4A2	1.38979e-270	-0.924431	2.51302e-266
DACT1	1.63315e-270	-3.64739	2.95305e-266
AKAP11	2.47176e-270	-1.09067	4.46944e-266
CTNNBIP1	4.91054e-270	-1.27542	8.87924e-266
ETFB	6.10198e-270	-1.09387	1.10336e-265
YPEL2	6.59925e-270	-2.08073	1.19328e-265
SEPTIN10	1.30332e-269	-1.38271	2.35667e-265
MYO6	2.56621e-269	-4.13259	4.64022e-265
HIF1A	3.37495e-269	1.73713	6.10259e-265
SEC22B	3.5104e-269	-0.88799	6.34751e-265
GRAMD1A	1.68395e-268	-1.14226	3.04492e-264
HFE	1.87023e-268	-2.4264	3.38174e-264
GLT1D1	3.8997e-268	4.0858	7.05144e-264
LYPLAL1	5.19064e-268	-1.22533	9.38572e-264
NOP2	6.11909e-268	1.47685	1.10645e-263
OXA1L	1.39693e-267	-0.826053	2.52592e-263
APBA1	1.41895e-267	-6.07046	2.56574e-263
ZER1	2.24092e-267	-1.30103	4.05203e-263
RNF145	5.99684e-267	-1.07128	1.08435e-262
IL17RA	6.19937e-267	0.65679	1.12097e-262
AHNAK2	1.57301e-266	-8.38208	2.84432e-262
CD81	2.11616e-266	-0.65307	3.82644e-262
RBM25	2.55744e-266	0.83018	4.62436e-262
SOS2	3.83755e-266	-1.12737	6.93907e-262
LMO2	5.81463e-266	-1.06573	1.0514e-261
FBXO25	2.73769e-265	-1.47157	4.95029e-261
SASH3	2.92101e-265	0.957441	5.28177e-261
FAM13A	3.13162e-265	-2.77563	5.66259e-261
ZMYM3	3.78173e-265	-1.47295	6.83812e-261
AAMDC	1.34929e-264	-2.18086	2.43978e-260
UCP2	1.77979e-264	0.781135	3.21822e-260
PNPLA6	2.52865e-264	0.642699	4.57231e-260
ANG	3.00355e-264	-2.29531	5.43102e-260
S1PR4	3.79481e-264	3.90939	6.86178e-260
IVD	4.98679e-264	-1.61529	9.01712e-260
LXN	5.3618e-264	-1.42687	9.6952e-260
CHMP2B	4.73116e-263	-1.06721	8.55489e-259
IFT20	4.8795e-263	-1.36839	8.82312e-259
TCF12	1.44527e-262	-1.109	2.61333e-258
ACTR3	1.61822e-262	0.779725	2.92607e-258
TCP11L2	5.43237e-262	-1.55377	9.8228e-258
VSIG10	7.95959e-262	-3.50582	1.43925e-257
TLR5	1.35007e-261	-2.56795	2.4412e-257
ULK2	1.67943e-261	-2.57387	3.03675e-257
EPB41	1.70068e-261	-1.84576	3.07517e-257
DBN1	2.86171e-261	4.56684	5.17455e-257
MPC1	4.37137e-261	-1.12827	7.90431e-257
ISOC2	6.33773e-261	-1.50365	1.14599e-256
CORO1B	1.42015e-260	-0.709512	2.56792e-256
GALNT4	2.47423e-260	2.05661	4.4739e-256
DUSP16	2.58807e-260	-1.74042	4.67975e-256
MCFD2	4.2079e-260	-1.03516	7.60873e-256
CCDC28A	5.81821e-260	-1.29515	1.05205e-255
GLMP	6.11187e-260	-1.38382	1.10515e-255
TMED5	8.20268e-260	0.711321	1.48321e-255
NIBAN1	2.79278e-259	-0.976606	5.0499e-255
ARPC4	3.01949e-259	0.560071	5.45983e-255
MYO5A	5.52759e-259	-1.36719	9.995e-255
MPG	6.20204e-259	-1.24556	1.12145e-254
CCDC71L	7.2612e-259	1.6562	1.31297e-254
PCBP4	9.28995e-259	-5.13265	1.67981e-254
GNB4	9.31765e-259	-0.84082	1.68482e-254
TTC37	3.40868e-258	-1.11701	6.16357e-254
APH1A	3.55229e-258	-0.743415	6.42325e-254
VNN2	1.45393e-257	-4.54391	2.62899e-253
DARS	1.47223e-257	-1.06346	2.66209e-253
PTGR1	1.89469e-257	-1.22007	3.42598e-253
CCDC6	2.50125e-257	-1.02596	4.52276e-253
PTK2	2.86145e-257	-2.33065	5.17408e-253
P2RX1	4.3455e-257	1.91575	7.85754e-253
LTC4S	5.14104e-257	-5.09928	9.29603e-253
PGM2L1	7.1257e-257	-2.72598	1.28847e-252
H2AFY	7.82798e-257	0.681486	1.41546e-252
GLA	2.49361e-256	0.842675	4.50894e-252
MBNL2	2.64274e-256	-1.45422	4.77861e-252
TRPM4	1.19544e-255	-3.46501	2.16159e-251
COPRS	1.267e-255	-1.05402	2.29099e-251
PPP1R15B	1.36269e-255	0.817549	2.46402e-251
CD83	1.46937e-255	1.44287	2.65692e-251
EPRS	1.94543e-255	-0.971032	3.51772e-251
ACVR2B	2.11188e-255	-3.31318	3.8187e-251
GRB10	4.14523e-255	-3.25387	7.4954e-251
ADORA2A	8.12107e-255	3.0945	1.46845e-250
WDR7	1.56184e-254	-1.73735	2.82411e-250
TMEM144	1.78081e-254	-2.30802	3.22007e-250
STIMATE	2.6809e-254	-1.18098	4.84761e-250
CNDP2	2.93321e-254	-0.711709	5.30383e-250
JAG1	3.11379e-254	-1.838	5.63036e-250
ACKR3	3.12683e-254	7.44474	5.65394e-250
TOM1L2	3.21935e-254	-1.62434	5.82123e-250
ZNF680	3.47814e-254	-2.38174	6.28918e-250
MGAT4A	3.5117e-254	-1.13647	6.34986e-250
FOXP1	8.11117e-254	-1.02487	1.46666e-249
HPS1	9.65749e-254	-0.964166	1.74627e-249
CD2AP	9.79696e-254	-1.36781	1.77149e-249
S100A12	1.13271e-253	8.85928	2.04816e-249
LACTB	1.43429e-253	-0.938857	2.59349e-249
CUL4B	2.01823e-253	-1.22902	3.64936e-249
GAS6	3.44968e-253	-2.13509	6.23772e-249
INSIG1	4.16612e-253	2.02945	7.53318e-249
KLF11	7.42334e-253	-1.32145	1.34229e-248
DENND4B	9.23619e-253	0.927724	1.67009e-248
STK24	1.112e-252	-0.786706	2.01071e-248
DDX60	1.28545e-252	-2.34775	2.32436e-248
ATG4C	2.43785e-252	-1.32997	4.40812e-248
ZDHHC2	7.28187e-252	-1.27244	1.31671e-247
COX7C	9.74207e-252	-0.7489	1.76156e-247
PACS2	1.21658e-251	-1.50251	2.19983e-247
ADAM17	1.76524e-251	0.918449	3.1919e-247
SLC36A1	1.95796e-251	-1.1184	3.54037e-247
RNGTT	1.99176e-251	1.34683	3.60149e-247
UTS2	2.11137e-251	-2.34596	3.81777e-247
NPTN	2.12326e-251	0.617847	3.83928e-247
ATP6V1A	2.19423e-251	-0.602105	3.96761e-247
NDUFV1	2.84922e-251	-0.860561	5.15196e-247
IQGAP2	7.21067e-251	-1.02593	1.30383e-246
GREM1	7.29261e-251	4.83712	1.31865e-246
THYN1	7.96824e-251	-1.45346	1.44082e-246
SPN	1.0277e-250	-1.03735	1.85829e-246
RMND1	2.12799e-250	-1.22232	3.84783e-246
EWSR1	2.75975e-250	0.905357	4.99018e-246
TCAF1	3.13916e-250	-2.84403	5.67623e-246
SLC25A37	3.38948e-250	1.87861	6.12885e-246
JDP2	3.61241e-250	-1.36304	6.53196e-246
UCK2	4.75176e-250	1.68453	8.59214e-246
BACE2	7.07617e-250	-8.21106	1.27951e-245
MXD1	1.93389e-249	1.62604	3.49685e-245
GPATCH4	3.56324e-249	1.76231	6.44305e-245
MAP3K6	3.70389e-249	-2.53121	6.69738e-245
PAM	5.60354e-249	-1.66538	1.01323e-244
CRACR2B	2.44697e-248	-3.71256	4.42461e-244
HACD3	4.79011e-248	-1.16372	8.66147e-244
RABAC1	1.19671e-247	-0.797736	2.1639e-243
SWAP70	1.40248e-247	-0.831658	2.53597e-243
RNASE1	1.6649e-247	-3.49285	3.01047e-243
ZNF512B	1.70203e-247	-2.50211	3.07761e-243
PFKM	2.56717e-247	-2.34589	4.64195e-243
ILF3	4.39874e-247	0.840625	7.9538e-243
RIPK2	7.20384e-247	-1.18252	1.3026e-242
SLAMF8	7.59977e-247	0.611176	1.37419e-242
LPCAT4	9.12467e-247	-1.66667	1.64992e-242
NETO2	9.8443e-247	1.75572	1.78005e-242
ITM2C	1.03383e-246	-3.47438	1.86937e-242
TEC	1.1722e-246	-2.35921	2.11957e-242
MIF	1.22052e-246	-1.01696	2.20695e-242
SYT17	1.51852e-246	-3.38894	2.74579e-242
JADE2	1.55309e-246	-2.78361	2.80829e-242
MT1X	1.56155e-246	1.79117	2.8236e-242
FOSL1	1.85099e-246	2.88808	3.34697e-242
KIAA0100	2.17937e-246	-0.692888	3.94073e-242
VSIR	2.42729e-246	1.17979	4.38903e-242
CD1B	3.30443e-246	4.04749	5.97507e-242
TPCN1	3.63878e-246	-1.78243	6.57963e-242
CD22	4.25439e-246	-2.27293	7.69279e-242
DNM1	5.82546e-246	-4.09927	1.05336e-241
WDR26	9.73858e-246	-0.632024	1.76093e-241
FERMT3	1.0992e-245	0.524573	1.98757e-241
ABCA3	2.80259e-245	-3.27522	5.06764e-241
UBR5	3.22995e-245	-1.1468	5.84039e-241
VANGL1	4.92612e-245	-3.03655	8.90742e-241
SEL1L3	6.23219e-245	-0.466673	1.1269e-240
CXCL12	3.52106e-244	-11.522	6.36679e-240
ID3	4.1032e-244	-1.43215	7.41941e-240
XAF1	4.62668e-244	-1.94201	8.36597e-240
ACAP3	5.0474e-244	-1.37856	9.12671e-240
C5AR1	5.10956e-244	0.565682	9.23911e-240
HNRNPA3	8.97263e-244	0.870145	1.62243e-239
PRR11	1.31796e-243	-4.07295	2.38313e-239
HPS4	1.32283e-243	-1.6127	2.39194e-239
MAN2A1	1.53291e-243	-1.05131	2.77182e-239
CDA	1.75632e-243	-1.04236	3.17579e-239
ATRAID	3.34817e-243	-0.849384	6.05416e-239
GCC2	3.82213e-243	-1.2598	6.91117e-239
FAM114A1	5.87808e-243	-1.52949	1.06287e-238
NR1D1	1.54562e-242	-4.44386	2.7948e-238
ZNF706	2.25762e-242	0.948503	4.08223e-238
TACC1	2.41494e-242	-0.900365	4.3667e-238
HNMT	2.55413e-242	-1.02656	4.61837e-238
PVR	2.84815e-242	1.78497	5.15002e-238
STAB1	4.00014e-242	-3.04807	7.23304e-238
HOMER3	5.14649e-242	-0.861232	9.30589e-238
FAM13B	5.68574e-242	1.43079	1.0281e-237
GPR132	7.44164e-242	1.93643	1.3456e-237
UGP2	1.06996e-241	-1.15019	1.93469e-237
TPM4	1.09326e-241	0.732103	1.97683e-237
ALKBH5	1.27824e-241	-0.747263	2.31132e-237
CNP	1.33265e-241	-0.96037	2.4097e-237
SUZ12	1.35645e-241	-1.18009	2.45273e-237
FAM8A1	1.52364e-241	-1.97068	2.75504e-237
PHTF2	1.5292e-241	-1.46866	2.7651e-237
SEC14L1	1.82448e-241	-0.805349	3.29902e-237
HCLS1	2.22897e-241	0.526527	4.03042e-237
ATP6V1B2	2.74722e-241	-0.320107	4.96753e-237
CCDC149	4.29577e-241	-1.66809	7.76761e-237
COA8	1.3071e-240	-1.24136	2.3635e-236
CCDC115	1.72463e-240	-1.31561	3.11848e-236
TRANK1	3.26356e-240	-2.30802	5.90117e-236
FAM174B	8.24683e-240	-5.0249	1.49119e-235
CD52	1.08812e-239	0.706823	1.96755e-235
SLC27A1	2.06242e-239	-1.57988	3.72926e-235
DTX4	3.36481e-239	-2.24141	6.08425e-235
SGSH	6.67442e-239	-1.17118	1.20687e-234
TUBB4B	1.14544e-238	0.877142	2.07118e-234
RFLNB	1.31364e-238	3.14178	2.37532e-234
BTN3A3	1.34589e-238	-1.76047	2.43365e-234
HECTD1	2.50133e-238	-0.999464	4.52291e-234
BBS5	3.7636e-238	-3.59397	6.80534e-234
RAB4A	5.05287e-238	-0.879168	9.1366e-234
DENND6B	6.61304e-238	-2.75824	1.19577e-233
CEP170B	7.36786e-238	-2.99533	1.33226e-233
ZNF407	8.00562e-238	1.39679	1.44758e-233
TIFAB	1.01707e-237	-2.37467	1.83906e-233
STAU1	1.16208e-237	-0.767024	2.10127e-233
TCEAL4	3.33175e-237	-1.32642	6.02447e-233
DNER	5.51125e-237	10.0603	9.96545e-233
EGR3	9.11197e-237	6.40854	1.64763e-232
CDKN2A	1.2115e-236	-2.04673	2.19064e-232
CXorf21	1.31756e-236	-1.51024	2.38241e-232
TBL2	1.63423e-236	1.31199	2.95502e-232
NME3	3.06914e-236	-1.18513	5.54962e-232
ADORA3	8.09557e-236	-4.78823	1.46384e-231
SLC29A3	1.0094e-235	-1.1209	1.82519e-231
LEPR	1.10544e-235	-2.3319	1.99886e-231
STUB1	1.40479e-235	-0.850761	2.54014e-231
TNFSF13B	1.44144e-235	-1.15734	2.60642e-231
COQ8A	1.52598e-235	-1.51366	2.75927e-231
IFITM2	3.97048e-235	-1.53744	7.17942e-231
IQSEC1	4.21613e-235	0.621307	7.6236e-231
MTF1	1.11381e-234	1.08404	2.014e-230
PICALM	1.4461e-234	0.496168	2.61484e-230
GNA11	2.11758e-234	-1.3449	3.82901e-230
DCP2	2.2955e-234	-1.08614	4.15073e-230
MAPK12	2.40989e-234	-5.88912	4.35756e-230
DUSP7	3.1478e-234	1.65336	5.69185e-230
TOM1L1	3.2603e-234	-4.88251	5.89527e-230
SPATA7	4.69765e-234	-3.61039	8.4943e-230
ATP6V0E2	4.89658e-234	-3.1958	8.854e-230
TRMT6	7.44947e-234	1.56057	1.34701e-229
UNC93B1	7.73318e-234	-0.629721	1.39831e-229
ZNF589	7.8978e-234	-1.44492	1.42808e-229
TJP1	9.1532e-234	-4.93866	1.65508e-229
ZNF550	9.66413e-234	-2.30148	1.74747e-229
BAMBI	1.25551e-233	-6.26413	2.27021e-229
CAMK2D	1.37719e-233	-1.81563	2.49024e-229
LRRC8D	1.39825e-233	1.43294	2.52831e-229
KLHL12	1.45485e-233	-1.13829	2.63066e-229
TSC22D1	1.74252e-233	1.65753	3.15083e-229
SUCLG2	2.02076e-233	-1.6476	3.65394e-229
PHLDA2	2.09155e-233	2.01959	3.78195e-229
ARHGAP15	2.43768e-233	-1.10222	4.40782e-229
SMAD4	2.52156e-233	-1.08089	4.55948e-229
VTI1B	5.87341e-233	-0.813813	1.06203e-228
TNS3	1.31672e-232	0.610042	2.38089e-228
GALC	1.57965e-232	-1.1442	2.85632e-228
MEIS3	1.8344e-232	-3.19557	3.31697e-228
ALPK1	2.08392e-232	-1.58974	3.76815e-228
DYRK4	2.20604e-232	-1.98869	3.98896e-228
HAUS4	2.3394e-232	-1.19749	4.2301e-228
SERP1	2.96595e-232	-0.776113	5.36304e-228
CD93	3.25229e-232	1.92614	5.8808e-228
ABCC4	8.14564e-232	-2.11552	1.47289e-227
AHR	9.8434e-232	0.994877	1.77988e-227
HERPUD2	5.00515e-231	-0.944347	9.05032e-227
SPATA18	8.35242e-231	-8.49996	1.51028e-226
PAPSS1	8.93599e-231	0.483313	1.61581e-226
GID4	9.49487e-231	-1.45043	1.71686e-226
RAD51B	1.19013e-230	-2.20756	2.15199e-226
ABCD4	1.32269e-230	-1.47614	2.39169e-226
PAG1	2.14363e-230	-1.05367	3.87611e-226
NEDD4L	3.52919e-230	-1.50889	6.38147e-226
HGS	4.2845e-230	0.77657	7.74724e-226
ZHX3	4.51129e-230	-1.93328	8.15732e-226
IGIP	5.44976e-230	-2.09405	9.85425e-226
MBNL3	5.55031e-230	-1.59918	1.00361e-225
CISD2	8.04536e-230	-0.939404	1.45476e-225
FNTA	1.5091e-229	-0.810214	2.72876e-225
CD99L2	1.74479e-229	-1.11528	3.15494e-225
ERLEC1	3.3871e-229	-0.947243	6.12455e-225
ARL2BP	4.19931e-229	-0.961713	7.59319e-225
ARMC10	6.36496e-229	-1.02562	1.15091e-224
MCRIP1	6.85019e-229	1.13081	1.23865e-224
SMS	1.14028e-228	-0.722825	2.06186e-224
PHOSPHO1	1.55966e-228	9.5529	2.82019e-224
HOOK3	1.77529e-228	-0.802649	3.21008e-224
ARL6IP4	2.23219e-228	-0.747278	4.03625e-224
DTNB	2.29566e-228	-2.55881	4.15102e-224
CASP6	2.51271e-228	-2.28232	4.54348e-224
NENF	3.35126e-228	-0.960016	6.05975e-224
RILPL1	4.0458e-228	-2.63036	7.31561e-224
KAT2B	4.06319e-228	-1.40014	7.34706e-224
ANO10	4.20563e-228	-1.02838	7.60461e-224
STAP2	4.48697e-228	-3.93241	8.11334e-224
PMP22	6.56142e-228	-1.14774	1.18644e-223
FXYD5	6.99195e-228	-0.462012	1.26428e-223
UBXN1	1.28398e-227	-0.924738	2.32169e-223
LST1	1.5768e-227	0.610922	2.85116e-223
CHCHD7	1.67755e-227	-1.35551	3.03335e-223
ETS2	2.51802e-227	1.65314	4.55309e-223
IL27RA	2.57228e-227	1.02238	4.65121e-223
BROX	2.69839e-227	-0.977935	4.87922e-223
SHOX2	3.01206e-227	-1.60019	5.4464e-223
RIN3	1.31797e-226	0.884008	2.38316e-222
CDC42BPB	1.71339e-226	-0.961106	3.09816e-222
WDR13	2.37243e-226	-1.02694	4.28982e-222
UBE2Q2	2.48887e-226	-1.08144	4.50037e-222
PSTPIP1	6.25117e-226	0.918146	1.13034e-221
DCTN2	7.26502e-226	-0.817714	1.31366e-221
MGAT1	1.29266e-225	-0.525373	2.33738e-221
HS3ST2	1.89661e-225	-11.6423	3.42944e-221
SH2B2	2.15376e-225	1.73721	3.89444e-221
BAZ1A	2.40009e-225	1.09198	4.33984e-221
CARD11	3.85619e-225	-5.18591	6.97276e-221
AP1B1	4.80008e-225	-0.933678	8.67951e-221
ABL1	6.01915e-225	-1.1598	1.08838e-220
ARMCX2	7.705e-225	-2.66882	1.39322e-220
NIN	9.0869e-225	-0.966208	1.64309e-220
ITGA7	1.43067e-224	5.73124	2.58694e-220
IAH1	1.59622e-224	-0.949083	2.88629e-220
CBR1	2.92776e-224	-1.25575	5.29398e-220
TTL	3.09726e-224	-0.95849	5.60047e-220
GNAI2	5.84976e-224	-0.576498	1.05775e-219
KIF1C	7.72171e-224	-0.894452	1.39624e-219
PLEK	9.25072e-224	1.2709	1.67272e-219
P3H2	1.25846e-223	-3.90895	2.27554e-219
INPP5A	2.21408e-223	1.95934	4.00349e-219
STK32C	2.58765e-223	-1.38982	4.67899e-219
RFX2	3.52509e-223	2.66391	6.37406e-219
SOX13	5.07621e-223	-3.93036	9.17881e-219
SQOR	5.14719e-223	0.573781	9.30714e-219
AREG	7.85044e-223	6.80488	1.41952e-218
DEXI	8.62638e-223	-1.60264	1.55982e-218
UACA	8.8304e-223	-2.58222	1.59671e-218
FEM1B	1.02828e-222	-0.83473	1.85934e-218
SAP30	4.36588e-222	-1.56124	7.89438e-218
S1PR2	4.65064e-222	-1.1949	8.40928e-218
CPT1A	7.92909e-222	-1.37793	1.43374e-217
WIPI2	8.87729e-222	-0.856677	1.60519e-217
EFCAB13	1.33712e-221	-1.8578	2.41777e-217
TUBA1C	1.574e-221	0.756765	2.84611e-217
BLMH	2.05451e-221	-1.38566	3.71497e-217
FLI1	2.30631e-221	-0.966212	4.17028e-217
FGD2	3.93485e-221	-1.63726	7.11499e-217
NDST1	4.77695e-221	0.792882	8.63768e-217
S100PBP	9.20536e-221	-1.54977	1.66451e-216
CAB39L	1.38001e-220	-1.68703	2.49533e-216
ALDH7A1	1.66551e-220	-4.82223	3.01157e-216
CDK18	6.82792e-220	-1.93682	1.23462e-215
P2RX4	7.38632e-220	0.766059	1.3356e-215
SNAPC3	1.55115e-219	-1.30069	2.80478e-215
ETHE1	2.06915e-219	-1.13018	3.74144e-215
EIF1	3.13827e-219	-0.618379	5.67463e-215
MEF2C	4.25142e-219	-1.66706	7.68741e-215
VPS26B	7.03029e-219	-0.873667	1.27122e-214
TRAF3IP3	8.16541e-219	-2.49281	1.47647e-214
UQCR10	8.21042e-219	-0.708364	1.48461e-214
CXCR4	1.10088e-218	-0.655591	1.99061e-214
PBLD	2.70905e-218	-4.35783	4.8985e-214
MTMR2	3.54112e-218	-1.18533	6.40305e-214
GPRC5B	3.96208e-218	-10.7185	7.16423e-214
PARP15	4.29142e-218	-3.10518	7.75975e-214
ABR	5.74532e-218	-0.558503	1.03887e-213
ZFYVE16	1.19619e-217	-0.805233	2.16295e-213
ARHGAP25	2.41196e-217	-0.705518	4.36131e-213
AP2M1	2.68816e-217	-0.68146	4.86073e-213
PJA2	8.52845e-217	-0.601428	1.54211e-212
C1orf122	1.5909e-216	0.81626	2.87667e-212
PKN1	1.66615e-216	-0.893935	3.01273e-212
MFGE8	2.02075e-216	-2.80771	3.65391e-212
LYRM1	2.27049e-216	-1.26843	4.10549e-212
SIGLEC15	3.939e-216	-3.47703	7.12251e-212
PPARA	4.7578e-216	-1.38664	8.60305e-212
PRRC1	4.96821e-216	-1.00896	8.98353e-212
SMARCA5	5.21122e-216	-0.827133	9.42293e-212
GFPT1	5.80426e-216	-1.35667	1.04953e-211
P2RY12	6.70862e-216	-9.69314	1.21305e-211
IFT27	1.53848e-215	-1.34714	2.78188e-211
SLC25A46	1.78348e-215	-1.10968	3.22488e-211
SMIM30	2.25383e-215	-1.00587	4.07538e-211
UBB	3.99664e-215	-0.767638	7.22673e-211
PCGF2	5.69304e-215	-1.51127	1.02942e-210
NIPAL4	5.96792e-215	-8.11537	1.07912e-210
FBXO10	6.25728e-215	-2.43454	1.13144e-210
HPS3	7.32478e-215	-1.2917	1.32447e-210
EGLN1	1.00645e-214	-1.15126	1.81986e-210
NPR1	1.06041e-214	4.6614	1.91743e-210
SOX12	1.22057e-214	-3.72308	2.20703e-210
ARHGAP6	2.47347e-214	-2.04037	4.47253e-210
PROCR	2.91197e-214	1.68367	5.26543e-210
CES1	3.20058e-214	3.20465	5.78729e-210
HIST1H1D	5.11377e-214	-1.48743	9.24671e-210
VDR	7.13641e-214	0.981377	1.29041e-209
GNS	9.62463e-214	-0.439206	1.74033e-209
MYO1F	1.50331e-213	0.700156	2.71829e-209
HYI	1.69883e-213	-2.59925	3.07183e-209
CTSZ	4.53178e-213	-0.562439	8.19436e-209
CRBN	4.92889e-213	-1.25836	8.91241e-209
NOTCH2	6.49674e-213	-0.856883	1.17474e-208
MOSPD3	7.04028e-213	-1.46114	1.27302e-208
SNN	1.01814e-212	-1.65814	1.841e-208
ATP6AP2	1.20558e-212	-0.443273	2.17993e-208
RGMB	1.21387e-212	-5.48418	2.19492e-208
POLR3GL	2.17989e-212	-1.15797	3.94169e-208
CMTM8	2.82685e-212	-4.75432	5.11151e-208
KTN1	3.3268e-212	-0.79595	6.01552e-208
DVL2	5.14027e-212	-1.34678	9.29463e-208
GMPR2	5.67958e-212	-1.04472	1.02698e-207
XPO6	6.63505e-212	-0.944712	1.19975e-207
VPS26C	7.85107e-212	-0.818687	1.41963e-207
USP13	1.03183e-211	-3.16409	1.86576e-207
NAGLU	1.13242e-211	-1.70819	2.04764e-207
PYGL	1.17862e-211	-1.10922	2.13118e-207
CHEK1	1.3469e-211	-3.09115	2.43547e-207
SPEN	1.52456e-211	0.717404	2.7567e-207
ECHDC2	1.98311e-211	-2.66613	3.58585e-207
ZBED1	2.28336e-211	-1.37295	4.12878e-207
CAVIN3	2.89448e-211	-2.09731	5.23379e-207
KIFC2	3.27565e-211	-2.03595	5.92302e-207
DDX60L	3.39649e-211	1.17054	6.14154e-207
NUP62	3.46476e-211	0.787853	6.26497e-207
RDH14	4.68398e-211	-1.32963	8.46958e-207
LRFN3	1.89933e-210	-5.0933	3.43437e-206
NACC2	2.07152e-210	-1.31605	3.74571e-206
RAB11B	3.34001e-210	-0.743636	6.03941e-206
MIA3	5.52309e-210	-0.995426	9.98685e-206
RBM43	5.98051e-210	-2.82237	1.0814e-205
CKAP4	7.47843e-210	0.775416	1.35225e-205
ENO1	1.89641e-209	0.461221	3.42909e-205
BIVM	2.14114e-209	-2.84451	3.87161e-205
KIFAP3	4.8628e-209	-2.39649	8.79292e-205
SLC41A2	5.72789e-209	0.931879	1.03572e-204
LIMK1	1.11223e-208	0.617868	2.01114e-204
VPS13A	1.48436e-208	-1.92393	2.68402e-204
ALDH3A2	1.71898e-208	-0.822745	3.10826e-204
ARHGAP5	2.27863e-208	-1.18893	4.12022e-204
CBX7	3.83907e-208	-3.11457	6.94181e-204
ZADH2	3.95515e-208	-1.25381	7.15169e-204
CCR5	6.25389e-208	1.13331	1.13083e-203
THBS1	6.26485e-208	9.65092	1.13281e-203
RAB39A	6.31909e-208	1.20956	1.14262e-203
PSMG1	6.38405e-208	-1.31568	1.15436e-203
SIRPB2	7.60828e-208	-1.0368	1.37573e-203
DHX34	8.1184e-208	1.48546	1.46797e-203
HGF	9.12167e-208	-4.48253	1.64938e-203
NOP10	9.64296e-208	-0.641049	1.74364e-203
EIF4E	1.30222e-207	0.986359	2.35467e-203
FAM91A1	1.40352e-207	-0.800694	2.53785e-203
CFL1	1.76393e-207	0.319553	3.18954e-203
CCNL1	3.00383e-207	0.89785	5.43152e-203
RWDD1	3.20833e-207	-1.06664	5.8013e-203
RTRAF	3.66117e-207	-1.03222	6.62012e-203
VPS13C	5.73041e-207	-0.917057	1.03617e-202
FAIM	5.9523e-207	-1.55832	1.0763e-202
TBC1D2	9.656e-207	-0.98577	1.746e-202
TBC1D9	1.68536e-206	-0.918425	3.04747e-202
SMARCD3	2.64529e-206	-3.46939	4.78321e-202
LRRC58	3.31106e-206	-1.16229	5.98706e-202
MAPRE2	4.91809e-206	-0.990232	8.89289e-202
ACAA1	7.27112e-206	-0.937032	1.31476e-201
TRAM1	8.91081e-206	-0.562717	1.61125e-201
USP22	1.29061e-205	-0.966278	2.33367e-201
ABHD5	1.36236e-205	-1.34978	2.46342e-201
RETSAT	1.67609e-205	-1.40038	3.03071e-201
SLC25A1	1.67695e-205	-0.909592	3.03225e-201
NIPAL3	2.10012e-205	-1.76906	3.79743e-201
ARHGDIB	1.61788e-204	0.445055	2.92545e-200
SEZ6L2	1.72801e-204	-6.06433	3.12459e-200
ILVBL	1.80192e-204	-1.13175	3.25822e-200
CXCL3	1.89185e-204	2.13124	3.42085e-200
KIAA0930	1.92149e-204	-0.898265	3.47443e-200
BBX	1.95049e-204	-1.34732	3.52687e-200
UBXN6	2.08322e-204	-0.587272	3.76688e-200
LRFN4	2.42764e-204	-1.3059	4.38965e-200
TTYH2	3.60545e-204	-3.03233	6.51938e-200
ACADSB	7.67278e-204	-2.03154	1.38739e-199
MTHFD1L	7.85219e-204	-1.26372	1.41983e-199
ARMCX3	9.6058e-204	-1.0824	1.73692e-199
LONRF3	1.7647e-203	1.57357	3.19092e-199
PIK3AP1	1.96797e-203	-0.506786	3.55848e-199
BLCAP	2.06108e-203	-0.901786	3.72685e-199
NCKAP5L	3.27247e-203	-0.960727	5.91727e-199
EIF2A	7.55787e-203	-0.863396	1.36661e-198
UNC13B	8.54265e-203	-1.3685	1.54468e-198
ZNF664	1.97015e-202	-1.05455	3.56243e-198
PBXIP1	2.22005e-202	-1.577	4.01429e-198
CASP4	2.30137e-202	-0.774848	4.16133e-198
ZC3H12A	2.39022e-202	1.7446	4.322e-198
PLXNA3	2.46672e-202	-1.98913	4.46032e-198
SRSF2	6.51092e-202	0.939933	1.1773e-197
SMIM20	8.1018e-202	-1.10099	1.46497e-197
IMMT	8.47308e-202	-0.79373	1.5321e-197
POLDIP3	1.59552e-201	0.794723	2.88502e-197
RHOQ	1.67401e-201	-0.606029	3.02695e-197
RAB11A	2.20087e-201	-0.91064	3.97962e-197
DNASE2B	3.745e-201	-5.15912	6.77171e-197
PHPT1	4.99603e-201	-0.705506	9.03382e-197
RNASET2	8.9196e-201	-1.00823	1.61284e-196
DYRK1B	9.77853e-201	-2.05588	1.76815e-196
PDCD6IP	1.08519e-200	-0.657354	1.96224e-196
TMEM245	1.47304e-200	-0.999695	2.66355e-196
IL6	1.80044e-200	-3.54507	3.25556e-196
IL17RC	1.88935e-200	-1.69292	3.41632e-196
CEP120	2.13594e-200	-1.32451	3.86221e-196
PLK3	2.46532e-200	1.18273	4.45779e-196
LHPP	4.16822e-200	-1.12673	7.53698e-196
SURF4	4.27656e-200	0.569335	7.73288e-196
IGF2BP3	6.54164e-200	-4.15715	1.18286e-195
SAP30L	1.05076e-199	-1.0791	1.89998e-195
PACSIN2	2.39781e-199	0.75578	4.33572e-195
TWF2	2.65442e-199	0.51856	4.79972e-195
APOL6	2.67231e-199	-0.796985	4.83207e-195
DCAF8	2.88423e-199	-0.914554	5.21526e-195
SIGLEC7	4.18434e-199	1.3515	7.56613e-195
CAMK2G	4.2592e-199	-1.61844	7.70149e-195
RMDN3	6.73395e-199	-1.25206	1.21763e-194
TRIO	7.16771e-199	-0.92979	1.29607e-194
MTCH1	7.53694e-199	-0.684858	1.36283e-194
LHFPL2	7.75719e-199	-0.562083	1.40265e-194
L3MBTL4	8.14563e-199	-2.11297	1.47289e-194
TXNDC16	8.78365e-199	-3.84766	1.58826e-194
MAP4	1.93002e-198	-0.718341	3.48987e-194
MFNG	2.40778e-198	-0.934441	4.35374e-194
FHIT	4.7266e-198	-4.78994	8.54665e-194
PYCARD	4.89927e-198	-0.890312	8.85886e-194
ATP5MC2	4.99526e-198	-0.624621	9.03243e-194
[truncated: 6,067 more rows]

## Sheet: DE_monoVS3D_CC
	p_val	avg_log2FC	p_val_adj
C1QA	0	-12.0019	0
C1QC	0	-10.563	0
COLEC12	0	-8.14966	0
CR1	0	-7.62161	0
SELENOP	0	-19.2272	0
CPVL	0	-6.69648	0
MS4A6A	0	-6.94157	0
PHLDA1	0	7.23378	0
MS4A4A	0	-5.81442	0
ACE	0	-7.55755	0
ALDH1A1	0	-5.73105	0
CCL24	0	8.52858	0
CD300A	0	-4.26356	0
FUCA1	0	-6.41569	0
MSR1	0	-5.24689	0
CYBRD1	0	-4.96123	0
C1QB	0	-12.0154	0
SERPINE1	0	5.01409	0
CD4	0	-4.6254	0
TNFSF12	0	-3.64293	0
BEX3	0	-5.24505	0
FOLR2	0	-13.5783	0
TSPAN4	0	-4.02535	0
SDC3	0	-4.73002	0
F13A1	0	-11.7004	0
GPNMB	0	-5.20166	0
SDC2	0	4.74652	0
OLFML2B	0	-4.96012	0
GPR34	0	-10.5105	0
SLC2A5	0	-8.61073	0
ITGB5	0	-3.9112	0
IL1RN	0	6.26315	0
VEGFB	0	-3.50783	0
SPHK1	0	4.24207	0
PDGFC	0	-4.31829	0
TMEM273	0	-3.2448	0
SLCO2B1	0	-3.33702	0
CH25H	0	-4.79228	0
AOAH	0	-3.53782	0
MAF	0	-3.82913	0
APOE	0	-4.23669	0
CRTAP	0	-3.19606	0
DNASE2	0	-3.46219	0
METTL7A	0	-4.21781	0
2001-03-01	0	-2.63749	0
EPAS1	0	-2.95983	0
MPEG1	0	-2.40686	0
LGMN	0	-4.83744	0
FCGR3A	0	-3.05162	0
LY86	0	-2.88855	0
PRDX2	0	-3.67145	0
KCNMA1	0	-7.01987	0
FCGR2B	0	-3.85179	0
VAT1	0	-3.23015	0
HEXA	0	-2.8755	0
HACD4	0	-4.4355	0
ZNF358	0	-3.19362	0
IDH1	0	-3.75239	0
TCN2	0	-5.99054	0
DOT1L	0	3.74835	0
SPARC	0	-4.74946	0
ECM1	0	-4.15406	0
PMP22	0	-2.41159	0
CD302	0	-3.84289	0
GIMAP4	0	-2.87428	0
DHRS3	0	-2.26538	0
MMD	0	-4.56053	0
ADAM28	0	-5.47021	0
GASK1B	0	-2.68379	0
IFI16	0	-2.40868	0
SELPLG	0	-2.19224	0
GNG2	0	-3.37327	0
MPC2	0	-2.98217	0
TNNT1	0	-4.71935	0
TMEM86A	0	-4.80589	0
EPHX1	0	-2.9093	0
GM2A	0	-1.76883	0
ADGRE2	0	3.33005	0
RAP2B	0	-2.45945	0
GRAMD4	0	-2.75138	0
DSC2	0	-3.09654	0
CD163	0	-2.96557	0
SCCPDH	0	-2.96957	0
LDHB	0	-2.47662	0
CD209	0	-2.67094	0
ASAH1	0	-3.10002	0
PEBP1	0	-3.49404	0
PDCD1LG2	0	-6.1216	0
NCF4	0	-2.6315	0
RBP1	0	-7.4799	0
SAMSN1	0	-1.84662	0
GALM	0	-3.38972	0
JAML	0	-1.57886	0
GAS7	0	-2.25499	0
NAAA	0	-2.72963	0
LPAR6	0	-3.16742	0
FYB1	0	-1.79761	0
LILRA5	0	-2.82107	0
MARCKS	0	-1.70665	0
ZBTB4	0	-2.4548	0
GALC	0	-2.26667	0
MAFF	0	4.63332	0
MXD4	0	-2.69885	0
OAS1	0	-3.15168	0
CCL13	0	-10.4939	0
EREG	0	4.06468	0
KCNQ1	0	-2.37978	0
SORL1	0	-2.4032	0
SIGLEC1	0	-8.52838	0
IL18	0	-2.52124	0
TACSTD2	0	8.73799	0
TMEM236	0	-3.09433	0
LILRB5	0	-10.0398	0
RCSD1	0	-1.94901	0
FCHO2	0	-2.3067	0
ANXA6	0	-1.97044	0
RNF141	0	-3.21278	0
TNFSF13	0	-3.07132	0
CRYL1	0	-2.55416	0
FES	0	-2.85349	0
CD38	0	-3.83743	0
STAC	0	-4.03137	0
TBC1D15	0	-2.286	0
SLC46A1	0	-5.42234	0
CCL3	0	3.39507	0
INHBA	0	5.03869	0
YPEL3	0	-2.2419	0
ADD3	0	-3.01647	0
EGR2	0	4.39673	0
RRAGD	0	-2.952	0
SCPEP1	0	-2.37565	0
FOSB	0	4.90755	0
PAPSS2	0	-2.37055	0
CD300LF	0	-1.80795	0
HIVEP3	0	4.94344	0
BTBD2	0	-2.2599	0
TMEM37	0	-11.5694	0
CCNG1	0	-3.30269	0
RAB32	0	-2.12644	0
CPED1	0	-2.43683	0
TMEM176A	0	-2.62554	0
CLIP4	0	-2.2974	0
DAPK1	0	-2.14908	0
CAT	0	-1.90129	0
RNASE6	0	-2.31184	0
MARCKSL1	0	4.32273	0
CCNG2	0	-3.35044	0
ITPR2	0	-2.17167	0
KLF3	0	-2.03699	0
DENND11	0	-2.17461	0
RNASE1	0	-5.27983	0
MNDA	0	-1.91848	0
P2RY6	0	-2.85211	0
PLTP	0	-5.25714	0
SNTB1	0	-2.127	0
SLC29A1	0	-3.16492	0
RAB20	0	-1.64809	0
DCAF6	0	-2.07117	0
ENPP4	0	-3.3782	0
TLE5	0	-1.88436	0
FCGBP	0	-14.5281	0
ME1	0	-2.27649	0
SULF2	0	-2.27871	0
SEMA6B	0	-1.60594	0
MSC	0	4.19693	0
RNASET2	0	-1.97544	0
IFITM3	0	-3.42976	0
BCL2L11	0	-2.60904	0
SGPP1	0	-2.30924	0
AFDN	0	-2.68362	0
ARPIN	0	-1.97151	0
CMKLR1	0	-2.16869	0
ZNF697	0	2.94949	0
PGM1	0	-3.32746	0
GBP2	0	-2.64785	0
NRP2	0	-1.4842	0
TK2	0	-2.10501	0
TNFRSF14	0	-2.10577	0
ID3	0	-2.66145	0
GATM	0	-6.76275	0
BEX4	0	-2.03919	0
C3AR1	0	-1.48736	0
NPL	0	-2.39297	0
SMPDL3A	0	-2.46706	0
RAB7B	0	3.25051	0
GNPTAB	0	-1.98914	0
JUP	0	-3.48388	0
STAB1	0	-3.88363	0
FXYD6	0	-4.09049	0
PID1	0	5.12013	0
BMF	0	-4.22596	0
S100B	0	-10.3874	0
RGL1	0	-2.78271	0
DBNDD2	0	-1.77896	0
BMP2K	0	-1.83147	0
CYB5A	0	-2.82088	0
TCEAL8	0	-2.33654	0
MAP3K1	0	-1.99595	0
TGFBR1	0	-1.95523	0
SCARB1	0	-4.33829	0
PDLIM7	0	2.73343	0
ETV5	0	-4.62723	0
DRAM1	0	-2.07026	0
ACP2	0	-1.83915	0
ADA2	0	-2.52774	0
SUCNR1	0	-6.12523	0
B3GALNT1	0	-5.35342	0
RAP2A	0	-1.74031	0
FGD2	0	-2.58881	0
GLMP	0	-2.31443	0
KCNN4	0	2.61799	0
SLC9A9	0	-4.61408	0
TWSG1	0	-1.95976	0
LAMC1	0	-2.06182	0
AKR1B1	0	-1.50925	0
SIRPB2	0	-1.82933	0
SLC46A3	0	-3.79821	0
ABHD12	0	-1.85934	0
TNFSF14	0	5.29863	0
MAPK3	0	-1.93767	0
TMEM14C	0	-1.70432	0
EPS15	0	-1.68598	0
SLC27A3	0	3.60713	0
VSIG4	0	-1.15446	0
HSD17B11	0	-1.68108	0
PRKACB	0	-3.62335	0
CYP27A1	0	-2.20978	0
CCL22	0	9.78602	0
MAPRE2	0	-1.59961	0
SNX2	0	-2.0933	0
PRNP	0	-2.08863	0
CNRIP1	0	-3.41549	0
CD99L2	0	-1.86124	0
MANBA	0	-1.54064	0
C1orf162	0	-1.80894	0
APMAP	0	-2.48547	0
TRIM22	0	-2.21371	0
C1RL	0	-2.14058	0
LACC1	0	-2.10219	0
MSRB2	0	-2.67297	0
NME4	0	-2.87852	0
NR1H3	0	-3.3768	0
HIST1H1C	0	-1.68259	0
WWP1	0	-2.3804	0
RASSF4	0	-1.64062	0
ACO1	0	-2.03643	0
GIMAP1	0	-3.92709	0
CYB561A3	0	-1.96146	0
SLC7A11	0	2.74095	0
GIMAP7	0	-5.34165	0
DCUN1D3	0	-1.97038	0
STOM	0	-1.39896	0
NOP53	0	-1.80002	0
NECAP2	0	-1.82841	0
SLC7A8	0	-2.67527	0
TM7SF3	0	-1.67455	0
DMAC1	0	-1.99405	0
MATK	0	4.0969	0
BLVRA	0	-1.65661	0
PPFIBP2	0	-2.63837	0
WLS	0	-1.87801	0
DUSP1	0	4.26461	0
CD2AP	0	-2.10251	0
FRMD4B	0	-3.21386	0
NUPR1	0	-15.6857	0
CSRNP1	0	3.48579	0
SOAT1	0	-1.37495	0
CPNE3	0	-1.86091	0
RNASE2	0	-5.4264	0
ADAMTSL4	0	-1.91925	0
SERPINB6	0	-1.48629	0
DENND3	0	-2.31028	0
SLC11A2	0	-1.68541	0
GPR183	0	-1.01618	0
CSF1	0	4.81182	0
KDM6B	0	3.06407	0
CCDC50	0	-2.38187	0
ARL4C	0	-3.16967	0
CUTA	0	-1.55342	0
PGPEP1	0	-1.54642	0
CFH	0	-11.8402	0
ALDH2	0	-1.40763	0
SERPING1	0	-5.49867	0
PTMS	0	-1.63809	0
PKN1	0	-1.3845	0
TLR8	0	-2.94697	0
TBC1D14	0	-1.48465	0
SGSH	0	-1.69728	0
ALOX5	0	-1.57746	0
CTSF	0	-9.87525	0
DMXL1	0	-1.69618	0
LY96	0	-1.52721	0
BSCL2	0	-1.60022	0
TPCN1	0	-2.53779	0
CHD3	0	-1.43681	0
PINK1	0	-1.47254	0
SNX24	0	-2.81072	0
APOL4	0	-5.42095	0
PIM1	0	-1.96486	0
VWA5A	0	-3.89567	0
OSBPL9	0	-1.74367	0
EGLN1	0	-1.69625	0
SCD	0	-2.17103	0
RGCC	0	3.44555	0
FOS	0	2.84417	0
MMP2	0	-7.36223	0
CYB5R1	0	-1.47989	0
CHST15	0	-1.34616	0
ADGRE1	0	-7.27914	0
CLEC2B	0	-1.45506	0
WDTC1	0	-1.35886	0
SLC2A9	0	-2.93345	0
GPR141	0	-3.97251	0
SUSD1	0	-1.82772	0
MXI1	0	-4.2099	0
STEAP3	0	-1.65204	0
NR1D2	0	-2.95923	0
SLC49A4	0	-1.34976	0
P4HA1	0	-1.65784	0
LMO2	0	-1.35779	0
MMP19	0	3.37881	0
CIDEB	0	-2.40159	0
HMGN3	0	-2.28676	0
LPL	0	5.27829	0
RHOBTB1	0	-4.56106	0
CD52	0	2.54899	0
PYGL	0	-1.59292	0
UGP2	0	-1.52558	0
GAB2	0	-1.43337	0
GSTK1	0	-1.41	0
CAPN1	0	-1.34867	0
ARHGEF6	0	-1.85699	0
DPEP2	0	-4.28017	0
SOCS3	0	2.22788	0
IL1B	0	4.20409	0
NAPRT	0	-2.72396	0
TCF4	0	-2.82861	0
DUSP5	0	3.46654	0
HS3ST3B1	0	4.2394	0
TMEM140	0	-3.34688	0
LTBP3	0	-2.76277	0
LZTS2	0	-2.36584	0
2009-03-01	0	-2.19262	0
GPR68	0	3.30547	0
ABCG1	0	-0.98427	0
ATF3	0	4.96098	0
SLC12A7	0	-1.4278	0
SPRY2	0	3.17636	0
TPST1	0	3.58763	0
WIPI1	0	-2.14219	0
EPB41L3	0	-1.58291	0
AP2A2	0	-1.77748	0
GYPC	0	-2.31587	0
PCBD1	0	-1.41783	0
LRMDA	0	-2.18504	0
OLR1	0	2.21974	0
PSTPIP2	0	-1.6318	0
TMEM19	0	-1.7172	0
IFITM2	0	-2.19583	0
ACAT1	0	-2.0472	0
CCL23	0	-3.057	0
TCEAL9	0	-2.0225	0
PFKFB2	0	-5.69064	0
C2	0	-5.78006	0
PLAU	0	-1.73037	0
TMEM123	0	-1.1879	0
OSCAR	0	-1.34137	0
SERINC2	0	-2.56957	0
MAPRE3	0	-1.46915	0
GNPDA1	0	-1.9945	0
VNN2	0	-6.9329	0
STAU2	0	-1.44135	0
CFD	0	-3.99358	0
SCP2	0	-1.73508	0
MREG	0	2.17135	0
FIG4	0	-1.4648	0
HBP1	0	-1.37768	0
APOBEC3C	0	-2.18211	0
GIMAP2	0	-1.98608	0
TRPM2	0	-2.46549	0
HMGCL	0	-1.47232	0
TLR5	0	-3.66773	0
HSD17B14	0	-7.20612	0
DNMT3A	0	-2.01736	0
BNIP3L	0	-1.4257	0
CTBS	0	-1.39462	0
AFF1	0	-1.18711	0
HSD17B4	0	-1.33553	0
LMBRD1	0	-1.26949	0
PCGF5	0	-1.98157	0
TFPI	0	-2.39618	0
CXCL8	0	3.19056	0
ANKH	0	-1.77227	0
TSPAN15	0	-6.79598	0
ALOX5AP	0	-1.21919	0
SPINT2	0	-1.57872	0
MPP1	0	-1.53305	0
GLB1	0	-1.34789	0
APPL1	0	-1.25403	0
FLI1	0	-1.19628	0
ARHGAP25	0	-0.977411	0
DARS	0	-1.35188	0
FAM126A	0	-1.63773	0
ATPAF1	0	-1.87486	0
EMP1	0	3.56968	0
ARNT	0	-1.28736	0
MGST1	0	2.63842	0
FCGR2A	0	-2.16058	0
GIPC1	0	-1.68415	0
MCFD2	0	-1.22942	0
KDM3A	0	-1.63302	0
PRMT2	0	-1.2555	0
PTPN22	0	-1.57217	0
SESN1	0	-2.87288	0
RIPOR1	0	-1.19863	0
LY75	0	-2.99999	0
EIF4B	0	-1.42862	0
RERE	0	-1.34476	0
LYRM1	0	-1.78823	0
PCGF2	0	-2.57148	0
AGTPBP1	0	-1.29988	0
ST6GAL1	0	-1.29855	0
PCMTD1	0	-1.21417	0
CCDC85B	0	-1.99093	0
SLC9A3R1	0	-1.68637	0
BLVRB	0	-1.58157	0
DUSP3	0	-1.32439	0
CLIC2	0	-3.15611	0
AKAP9	0	-1.51371	0
CTDSPL	0	-4.37395	0
PRXL2A	0	-0.508283	0
NTAN1	0	-1.91119	0
MAP1LC3B	0	-1.2337	0
NCK1	0	-1.33843	0
TMEM30A	0	-1.28815	0
SRI	0	-1.21679	0
CSTA	0	-1.40586	0
DDAH2	0	-1.18905	0
ATM	0	-1.34381	0
DIP2B	0	-1.35536	0
SAMD1	0	-1.47657	0
NT5E	0	7.15483	0
PKIA	0	-7.25057	0
RAB3IL1	0	-7.31145	0
HNMT	0	-1.24858	0
TNFRSF18	0	6.30606	0
GIMAP6	0	-3.42529	0
CST3	0	-3.2064	0
ARHGEF3	0	-1.72233	0
ZNF467	0	-2.07675	0
WBP1L	0	-1.18802	0
IL2RG	0	1.9507	0
TNK2	0	-1.44336	0
NAA38	0	-1.46134	0
ABI3	0	-3.83083	0
CD37	0	-1.9339	0
PIM3	0	2.94056	0
VNN1	0	-5.72729	0
ESYT1	0	-1.34054	0
TDRD3	0	-2.91716	0
ALKBH7	0	-1.61478	0
TBXAS1	0	-1.17172	0
PTPRO	0	-1.68232	0
SLC38A6	0	-1.75777	0
FMN1	0	-1.14805	0
CIITA	0	-1.24935	0
TNFRSF21	0	4.47892	0
SLC18B1	0	-5.71726	0
CHCHD7	0	-1.80189	0
NDRG1	0	-1.85194	0
PDCD4	0	-1.38114	0
C15orf48	0	2.51566	0
SHMT1	0	-4.1637	0
KSR1	0	-1.88761	0
MAN1C1	0	-2.731	0
ARL2	0	-1.33041	0
PEAK1	0	-1.79558	0
PNP	0	2.3345	0
LAIR1	0	-0.940384	0
GPAT3	0	4.68024	0
BDH2	0	-4.26934	0
CACUL1	0	-1.19634	0
BCAT1	0	-1.17701	0
ANO10	0	-1.42793	0
PLOD1	0	-1.32496	0
ALDH9A1	0	-1.18055	0
C9orf16	0	-1.31006	0
ENPP2	0	-6.6377	0
TMOD2	0	-3.75852	0
CLIC4	0	-1.02255	0
IFI44	0	-4.66824	0
DPP7	0	-1.30478	0
CLEC4A	0	-1.14253	0
SYS1	0	-1.35588	0
CSF3R	0	-1.30034	0
DRAM2	0	-1.31976	0
HMGB2	0	-3.34869	0
TMC8	0	-1.53405	0
KCTD3	0	-2.80838	0
ECI2	0	-1.89066	0
DNAJC4	0	-1.35042	0
SLC7A1	0	2.56356	0
UQCRB	0	-1.29996	0
NENF	0	-1.17009	0
SLC35F6	0	-1.29441	0
MERTK	0	-1.26455	0
CXCR4	0	-1.21816	0
FGD3	0	-1.32722	0
INPP5D	0	-1.29166	0
BASP1	0	-1.13449	0
LGALS3BP	0	-5.54096	0
CD55	0	-1.20188	0
COMMD6	0	-1.24319	0
ADAP2	0	-1.61739	0
HSDL2	0	-1.63123	0
AMFR	0	-1.34485	0
KCNJ15	0	3.78733	0
FEZ2	0	-1.24506	0
APPL2	0	-2.1444	0
TM4SF19	0	6.31259	0
S1PR1	0	-4.6152	0
MAN2B2	0	-1.11023	0
MEF2C	0	-2.05933	0
CAST	0	-1.39468	0
KLF9	0	2.90095	0
UBE2L6	0	-1.17524	0
CHPT1	0	-2.08262	0
LAT	0	3.8919	0
GIMAP8	0	-2.08624	0
CCPG1	0	-1.16699	0
ADORA3	0	-6.57141	0
NOP16	0	2.64298	0
TACC1	0	-1.11171	0
NUCKS1	0	-1.15142	0
SYK	0	-1.40425	0
GNG10	0	-1.53403	0
GCHFR	0	-2.29528	0
ATP8B4	0	-1.16346	0
RRAS	0	-1.95223	0
IRAK3	0	-1.09948	0
PIK3CG	0	-1.4949	0
MGAT4A	0	-1.20473	0
EPB41L2	0	-1.49863	0
PRKAR2B	0	-4.56199	0
SLA	0	-0.978041	0
NRIP1	0	-1.31208	0
FAM49A	0	-1.07756	0
ARHGAP15	0	-1.21331	0
PLPP3	0	-2.34009	0
KLHL24	0	-2.39204	0
SLC48A1	0	-2.33086	0
SEC14L1	0	-1.12122	0
2002-03-01	0	-1.99011	0
CD46	0	-1.09545	0
DNAJB5	0	3.65998	0
FCHSD2	0	-1.32934	0
SNN	0	-2.42646	0
GGA2	0	-1.11155	0
FPR2	0	3.52848	0
SNX5	0	-1.14601	0
HAVCR2	0	-0.899807	0
SLC31A1	0	-1.24764	0
NHLRC3	0	-2.94151	0
ARMT1	0	-1.11129	0
OSBPL1A	0	-3.59383	0
CITED2	0	-0.807932	0
MARVELD1	0	-1.80853	0
LTB4R	0	-1.63405	0
CLEC11A	0	-3.06834	0
EPN1	0	-1.07249	0
MAPK14	0	-1.0421	0
SLC16A6	0	3.8736	0
CCDC6	0	-1.04636	0
INPPL1	0	-1.08744	0
LRMP	0	-4.43072	0
KDSR	0	-1.34367	0
PEPD	0	-1.17257	0
HIST2H2BE	0	2.99117	0
HIST1H1D	0	-2.55519	0
IGFBP4	0	-6.34839	0
NDUFV2	0	-1.35414	0
KLHL5	0	-0.96318	0
ADH5	0	-1.84277	0
TMEM45B	0	-1.09681	0
VMO1	0	-0.91733	0
LNPEP	0	-1.40987	0
GPX3	0	-0.880617	0
TP53	0	-1.19376	0
CDS2	0	-1.12426	0
SP100	0	-0.917928	0
LY6E	0	-1.5996	0
SPIN1	0	-1.06365	0
RNF187	0	-1.20747	0
KLF13	0	-1.00438	0
AMDHD2	0	-2.13804	0
MTMR10	0	-1.19116	0
CDC42SE2	0	-1.0278	0
TBC1D2B	0	-1.02646	0
CCDC28A	0	-1.49823	0
PHTF2	0	-1.64594	0
CTSC	0	-3.60687	0
ITGAX	0	2.67432	0
ZNF581	0	-1.75622	0
ATG4C	0	-1.40179	0
IFI6	0	-1.07212	0
PPIC	0	-6.72136	0
STON2	0	-5.04647	0
SNX29	0	-1.82899	0
DUSP6	0	2.95835	0
SKI	0	-0.893856	0
MOSPD3	0	-2.12498	0
TNFSF13B	0	-1.67735	0
SNX6	0	-1.53224	0
C3	0	-1.68532	0
APH1B	0	-1.38195	0
PIK3IP1	0	-5.65392	0
IL27RA	0	2.20288	0
PBXIP1	0	-2.31803	0
PARP14	0	-0.930691	0
MGST2	0	-1.69905	0
ETFB	0	-1.10221	0
ALDOC	0	-2.9451	0
EIF2AK2	0	-1.61958	0
PPFIBP1	0	3.4069	0
ANPEP	0	3.62606	0
MFNG	0	-1.14315	0
MTCH1	0	-1.05626	0
KLHDC3	0	-1.12525	0
2008-03-01	0	-2.15312	0
PYCARD	0	-0.987344	0
CEBPD	0	-1.17233	0
HEBP1	0	-1.41476	0
H2AFJ	0	-1.18525	0
TMEM106B	0	-1.30495	0
QPCT	0	2.61573	0
GCNT1	0	-2.06562	0
FNBP1	0	-0.917838	0
APIP	0	-1.42303	0
ACSF2	0	-3.16272	0
CDCA7L	0	-5.54031	0
CUX1	0	-0.909622	0
SLC22A18	0	-1.63968	0
DCP2	0	-1.10003	0
EID1	0	-0.965787	0
RGS18	0	-5.25251	0
RNF213	0	-0.934267	0
ATF5	0	-1.34866	0
BLNK	0	-3.79351	0
WDR11	0	-0.992424	0
LILRA2	0	1.92387	0
PER3	0	-6.27054	0
HS2ST1	0	-1.01611	0
TSC22D1	0	3.39501	0
C11orf68	0	-1.06328	0
SH3PXD2B	0	-1.56272	0
CASC4	0	-0.979818	0
RAB12	0	-0.978986	0
KLHL36	0	-1.42307	0
CTSA	0	-2.53381	0
PGAP3	0	-2.32603	0
FOXP1	0	-0.96143	0
KIF16B	0	-1.61934	0
SEPTIN11	0	-1.0439	0
TMEM107	0	-2.50002	0
PLEKHA2	0	-1.57306	0
IL21R	0	-3.7407	0
IL3RA	0	1.88257	0
F11R	0	-0.971756	0
CAB39	0	-0.981771	0
TENT2	0	-0.961493	0
PXDC1	0	-1.3036	0
PIK3R1	0	-1.05794	0
ITM2B	0	-2.34029	0
MAN2A1	0	-1.0041	0
TMEM71	0	-2.78213	0
AKAP11	0	-0.978565	0
AZI2	0	-1.0634	0
CD83	0	2.56677	0
CACNA2D4	0	-1.5557	0
RENBP	0	-1.49728	0
ID2	0	2.22812	0
AP2A1	0	-0.942594	0
IL1R2	0	7.14688	0
LIMD1	0	-1.13923	0
TANC2	0	-2.80198	0
DEGS1	0	-0.980033	0
MICAL2	0	3.03059	0
TMEM87B	0	-1.13496	0
CD9	0	2.57729	0
MYC	0	2.96065	0
STAC3	0	-2.70071	0
CD14	0	-1.5876	0
SRXN1	0	2.27533	0
ITPRIP	0	2.18316	0
PHF21A	0	-1.25048	0
FDX1	0	-1.47478	0
LIMK2	0	-1.32701	0
TMEM9	0	-2.33583	0
ZMAT3	0	-1.59299	0
PTGER4	0	-1.00729	0
MAGED2	0	-0.977435	0
MSANTD3	0	1.96644	0
ZNF330	0	-1.028	0
HINT1	0	-0.960293	0
CASP4	0	-0.939104	0
PLXNC1	0	-1.57079	0
RORA	0	-6.04076	0
TMED3	0	-1.11047	0
CCDC170	0	-2.3007	0
TRIQK	0	-2.08078	0
FRMD4A	0	-2.02052	0
SCG5	0	6.79447	0
THBS1	0	-2.05832	0
ACER3	0	-1.22588	0
WASHC4	0	-1.0937	0
CAMK1D	0	-1.82442	0
FAS	0	-3.08383	0
GAPT	0	-3.08289	0
EIF3L	0	-1.1733	0
ZNF362	0	-1.44151	0
KLHL12	0	-1.13193	0
C9orf72	0	-1.45014	0
DCK	0	-1.34367	0
NUB1	0	-1.13969	0
RELL1	0	-1.74582	0
HELZ	0	-1.15207	0
ENTPD6	0	-1.07025	0
FCGR1A	0	-2.95123	0
RASGEF1B	0	2.53965	0
TRAF1	0	3.43252	0
LPCAT3	0	-1.2634	0
ZFHX3	0	-1.22735	0
GPR65	0	-1.13844	0
LGALS8	0	-0.918183	0
HPGDS	0	-9.28038	0
GSTP1	0	-1.05267	0
FGR	0	1.88326	0
FADS2	0	-2.50896	0
RAB27A	0	-1.33621	0
ABCA6	0	-4.60366	0
PPDPF	0	-1.15692	0
TMEM219	0	-1.0706	0
MIF	0	-1.37274	0
PHYKPL	0	-1.47948	0
ZDHHC2	0	-1.20652	0
TMEM268	0	-1.81798	0
CLEC12A	0	-1.72134	0
ARL6IP1	0	-1.10653	0
DCSTAMP	0	2.94541	0
CREM	0	-1.29408	0
CD48	0	-1.3464	0
AKT3	0	-1.60875	0
SLC36A1	0	-1.03436	0
SOCS2	0	-3.84503	0
SEMA4B	0	-1.15021	0
TLR7	0	-7.80785	0
CISH	0	-1.30827	0
CREBL2	0	-0.985633	0
ABCC3	0	2.22903	0
DUSP2	0	4.63271	0
SGPL1	0	-0.901922	0
FAM210B	0	-2.10754	0
USP9X	0	-0.866023	0
TRPV4	0	-4.44509	0
SECTM1	0	-2.46278	0
IFNGR1	0	-1.3712	0
TMEM251	0	-1.17541	0
ITGB3	0	2.99883	0
IFNAR2	0	-0.880332	0
MPZL1	0	-1.05459	0
PPP1R15A	0	1.88005	0
STMN1	0	-6.3605	0
PRUNE2	0	-4.19649	0
ZYG11B	0	-1.29676	0
SLC8A1	0	-0.854678	0
MCTP1	0	-1.201	0
AQP9	0	2.37433	0
CD300LB	0	3.29465	0
SIPA1	0	-0.915441	0
TMEM106C	0	-2.38009	0
IL4I1	0	-1.14625	0
POLR3GL	0	-1.3216	0
NLN	0	-1.3166	0
JDP2	0	-1.30119	0
UBA7	0	-1.76307	0
CLEC10A	0	-2.08496	0
CPD	0	-0.980719	0
CUL4B	0	-1.19231	0
DDX21	0	2.08142	0
SPIRE1	0	-1.51941	0
GOLGB1	0	-1.20196	0
NEU1	0	-0.868797	0
ARHGAP4	0	-1.13499	0
CERT1	0	-1.14124	0
SERPINB1	0	-0.972143	0
ZFYVE21	0	-1.23652	0
TOMM7	0	-1.35516	0
PEX2	0	-1.06733	0
GUSB	0	-0.959025	0
CERCAM	0	-4.87697	0
APBB1IP	0	-0.862074	0
LAMP2	0	-1.49553	0
FCGR3B	0	-3.19301	0
TSPAN33	0	-0.986103	0
OSGIN2	0	-1.31424	0
PPIF	0	2.51943	0
GLCE	0	-1.73911	0
EEF2K	0	-1.23691	0
PTRHD1	0	-1.57779	0
MARCO	0	-1.25584	0
ZNF366	0	6.92281	0
MGMT	0	-2.18204	0
ICAM2	0	-2.26471	0
INSIG2	0	-1.31958	0
PAM	0	-1.85178	0
RMND1	0	-1.30615	0
GIMAP5	0	-3.2731	0
HADH	0	-2.98533	0
COL23A1	0	-1.80943	0
CEMIP2	0	-1.69855	0
ZBTB44	0	-1.1296	0
MYOF	0	1.91972	0
DMXL2	0	-1.05331	0
SLC25A25	0	2.58843	0
DAGLA	0	2.6747	0
FLT1	0	2.29178	0
CLDN7	0	-2.54107	0
GAA	0	-1.39586	0
SMPD1	0	-1.74728	0
CDK14	0	1.9503	0
SLC37A4	0	-2.07787	0
SIPA1L1	0	-1.25422	0
RBPJ	0	-1.13085	0
ZSWIM4	0	2.68142	0
FYN	0	3.10893	0
PDK1	0	-1.93878	0
PLA2G7	0	-1.44708	0
HAUS4	0	-1.22273	0
TMEM263	0	-1.4128	0
LILRA1	0	2.60813	0
CCDC106	0	-3.79008	0
ASRGL1	0	-3.39837	0
DDHD1	0	-2.23652	0
NME3	0	-1.15555	0
SLC1A4	0	2.78794	0
CSGALNACT1	0	3.33141	0
CLMN	0	-2.41385	0
CCL18	0	-6.20959	0
ARHGAP31	0	1.9534	0
RNASE4	0	-3.05977	0
PDCL	0	-1.14224	0
MPPE1	0	-1.58259	0
FECH	0	-2.08115	0
OCSTAMP	0	8.14448	0
TBC1D10A	0	-1.26824	0
TP53INP1	0	-3.16515	0
WBP1	0	-1.40631	0
TRIB1	0	1.87413	0
ZER1	0	-1.14921	0
MCEMP1	0	1.86887	0
ARHGAP12	0	-1.32465	0
ALDH1A2	0	4.44681	0
EPSTI1	0	-2.2476	0
CFP	0	-1.53922	0
FAH	0	-1.35798	0
C12orf57	0	1.83469	0
HHEX	0	-1.37186	0
SOD2	0	-1.38827	0
JUN	0	3.06036	0
SNRPN	0	-2.12456	0
TRAPPC6A	0	-2.31652	0
SMOX	0	2.15285	0
DCAF7	0	-0.924544	0
UTRN	0	-1.38698	0
NRIP3	0	2.44799	0
MTHFD1	0	-1.2478	0
BNIP2	0	-0.876951	0
CALHM6	0	-2.75748	0
TAGAP	0	-1.36298	0
THYN1	0	-1.53735	0
TSEN34	0	-1.14853	0
MGST3	0	-0.959306	0
PDK4	0	-5.94774	0
GLIPR2	0	2.1842	0
TSPAN3	0	-0.837873	0
MAP2K3	0	1.99312	0
VAMP3	0	-1.05083	0
ST6GALNAC4	0	2.51081	0
TTC7B	0	-2.41162	0
IL2RA	0	-5.56834	0
GOLPH3L	0	-2.85726	0
BBX	0	-1.51368	0
MFSD13A	0	-1.49074	0
STX2	0	-1.37975	0
PACS2	0	-1.59439	0
TTC3	0	-0.939706	0
N4BP2L1	0	-1.26537	0
MPST	0	-1.95652	0
BCL6	0	1.79294	0
ARAP3	0	2.97103	0
MBNL3	0	-1.80238	0
EMP2	0	-7.48523	0
DBP	0	-4.71931	0
ANOS1	0	-7.80257	0
PON2	0	-2.39438	0
SLC25A6	0	-0.949879	0
ADSSL1	0	-6.20895	0
IVNS1ABP	0	-0.894889	0
IFT57	0	-2.44808	0
CARHSP1	0	-1.63761	0
IL10RB	0	-0.825245	0
SEPTIN8	0	-3.10002	0
CA2	0	2.5599	0
CCL4	0	2.60961	0
PLAAT4	0	-3.51931	0
KAT2B	0	-1.44353	0
WDR91	0	-2.32508	0
KLHDC2	0	-1.2953	0
ALDH6A1	0	-2.69195	0
TBC1D16	0	-2.45354	0
SEMA4C	0	-2.45578	0
CCDC115	0	-1.28745	0
STK17B	0	1.93432	0
PARP9	0	-1.15653	0
P4HA2	0	-2.11378	0
PLB1	0	-2.44178	0
AKIP1	0	-1.47554	0
ERG28	0	-1.96934	0
SLC2A8	0	-3.38074	0
HYOU1	0	1.67592	0
OAS2	0	-2.67266	0
PTGFRN	0	-2.61924	0
ADCY3	0	-1.72547	0
NMRK1	0	-2.6903	0
NUDT14	0	-1.68199	0
LRRC25	0	-0.747459	0
TCEAL4	0	-1.20513	0
CREBRF	0	-1.43198	0
NR4A3	0	7.09984	0
PDK2	0	-3.96438	0
DPYSL2	0	-0.913665	0
SEC22B	0	-0.870777	0
TMEM158	0	3.12224	0
RRP12	0	2.21177	0
CD163L1	0	-5.52128	0
GCA	0	-1.02352	0
DUSP16	0	-2.11182	0
ASMTL	0	-1.07702	0
HTRA1	0	2.80522	0
GPR155	0	-5.53757	0
TMEM159	0	-2.08159	0
QDPR	0	-1.78538	0
PRXL2B	0	-2.97677	0
HSPA6	0	-1.59501	0
HOMER1	0	4.08894	0
CNDP2	0	-1.09218	0
CXorf21	0	-1.5531	0
TDRKH	0	-3.49193	0
MFSD12	0	3.66214	0
PDK3	0	-3.18995	0
IGFBP2	0	-8.9065	0
FOXRED2	0	-3.79088	0
RHOBTB3	0	-2.56802	0
BBS2	0	-2.53687	0
ST3GAL2	0	1.84436	0
RGS16	0	7.0722	0
LSS	0	-1.69211	0
ST14	0	1.69272	0
CD80	0	-1.46551	0
ATP2C1	0	-0.756164	0
HEBP2	0	-1.3092	0
AIG1	0	-3.82823	0
PGA5	0	-5.25105	0
ITGA4	0	-2.48984	0
ULK1	0	-1.64112	0
SLC5A3	0	-1.48589	0
SPSB1	0	3.16416	0
CD244	0	-6.29726	0
FABP5	0	2.86249	0
RASA3	0	1.90794	0
C19orf38	0	-1.54024	0
SELENOW	0	-0.927413	0
ABCC5	0	-1.96949	0
SLC45A4	0	-1.97528	0
VSIR	0	-1.06678	0
CLCF1	0	3.08103	0
AP1B1	0	-1.36625	0
FCGR1B	0	-2.44444	0
DST	0	-3.70977	0
MTMR1	0	-1.92705	0
NCKAP1L	0	-0.931236	0
STARD13	0	-4.88706	0
TRAF3IP3	0	-3.42023	0
BACE1	0	-1.83798	0
RNPEPL1	0	-0.839823	0
ANG	0	-2.73042	0
RASGRP4	0	-1.25594	0
RAB11FIP5	0	-4.70673	0
ACTA2	0	-3.66534	0
SH3PXD2A	0	-1.69491	0
APH1A	0	-0.830324	0
SUCLG2	0	-1.84729	0
TMEM60	0	-1.54474	0
BMT2	0	-1.52668	0
ARMCX1	0	-2.88463	0
OPTN	0	-1.8933	0
NINJ2	0	-2.47249	0
GDE1	0	-0.862528	0
SLC2A4RG	0	-2.92308	0
CD1C	0	5.91352	0
HIBADH	0	-1.42531	0
TNF	0	2.81223	0
SESN3	0	-2.99175	0
ATP13A3	0	2.05284	0
HEXB	0	-0.995075	0
YPEL2	0	-2.30144	0
SLC27A1	0	-1.5709	0
LAMB2	0	-1.71494	0
CD200R1	0	-1.6473	0
SNX18	0	-1.93717	0
NINJ1	0	-1.05816	0
SNAI3	0	3.13872	0
TNFRSF11A	0	-3.67379	0
FCER2	0	4.00756	0
FBN2	0	-2.09969	0
CHST12	0	-1.4097	0
MVB12B	0	-4.05803	0
SRC	0	1.99028	0
PPP2R5B	0	-1.6639	0
IFNAR1	0	-0.748538	0
NAMPT	0	2.15449	0
P2RY13	0	-5.60413	0
HFE	0	-2.53274	0
CASP10	0	-1.53545	0
DUT	0	-1.8246	0
NCLN	0	1.92655	0
OAT	0	-1.54774	0
MYL6B	0	-1.4985	0
SIGLEC11	0	-2.84176	0
GHDC	0	-1.7133	0
SMAD7	0	1.92079	0
ACSS1	0	-3.5051	0
DOCK1	0	-1.72292	0
B4GAT1	0	-4.3154	0
DUSP4	0	3.0473	0
SCARB2	0	-0.6734	0
C4orf3	0	-0.945576	0
GPC4	0	5.06567	0
SULT1A1	0	-2.40579	0
THRA	0	-1.36664	0
SMARCD3	0	-4.64284	0
ACP5	0	-0.917545	0
GEM	0	4.3176	0
IRF2BPL	0	1.82752	0
ZBTB18	0	-1.55901	0
YRDC	0	2.14893	0
SLC11A1	0	2.25187	0
SCRN1	0	-1.70721	0
CYSLTR2	0	-5.04119	0
MAGEH1	0	-2.60091	0
DPY19L1	0	-1.52422	0
CYP2S1	0	2.26098	0
MEGF8	0	-2.12411	0
ADM	0	-1.78915	0
KYNU	0	2.06245	0
CCDC112	0	-1.85563	0
HBEGF	0	1.78217	0
EEF1G	0	-1.51735	0
IL10RA	0	-0.740362	0
PHYH	0	-2.23456	0
TOR3A	0	-1.49414	0
BTD	0	-1.85457	0
PRR5L	0	-5.34553	0
DDB2	0	-3.80827	0
CADM1	0	-7.30216	0
CRLF2	0	8.66098	0
CP	0	-12.8929	0
MLXIPL	0	-3.10261	0
AAMDC	0	-2.43058	0
TRIM47	0	-1.72755	0
STN1	0	-1.99517	0
NR4A2	0	4.00464	0
CHST14	0	-2.05329	0
ULK2	0	-3.03665	0
PPARG	0	2.00188	0
ICA1	0	-4.19043	0
BATF	0	-1.92999	0
TCEAL3	0	-1.63163	0
CLEC5A	0	2.62179	0
RASGRP2	0	-3.13167	0
VANGL1	0	-3.67648	0
LITAF	0	-1.34139	0
QKI	0	-1.00331	0
EPB41	0	-1.84498	0
SASH1	0	-1.87406	0
DHRS1	0	-1.46417	0
APOL1	0	-1.5475	0
TRIM32	0	-2.62824	0
SLC1A2	0	5.7256	0
GAL3ST4	0	-4.72343	0
PPARD	0	1.76101	0
ERP29	0	-1.86421	0
DAB2	0	-1.15724	0
SBNO2	0	1.63842	0
CASD1	0	-2.026	0
UACA	0	-3.06883	0
CD81	0	-0.683002	0
ITGA9	0	-7.80617	0
FLRT2	0	4.51223	0
TTC23	0	-3.00711	0
BTN3A3	0	-1.826	0
ZSCAN26	0	-1.71993	0
SPOCD1	0	5.8369	0
SELENOM	0	-2.74858	0
NME1	0	2.01387	0
KLHDC8B	0	-6.26786	0
ORAI3	0	-2.68897	0
USF2	0	-1.0079	0
ARHGEF12	0	-2.07744	0
ADAMDEC1	0	-3.85061	0
COPZ2	0	-3.51203	0
TPD52	0	-4.22062	0
ZC2HC1A	0	-1.87923	0
DGLUCY	0	-1.90087	0
LAMTOR4	0	-0.900674	0
UTS2	0	-2.63239	0
TMEM144	0	-2.16013	0
FGD5	0	-4.39469	0
ALOX15B	0	-3.6512	0
CAMK2G	0	-1.67314	0
PLA2G12A	0	-2.37706	0
TCAF1	0	-3.17976	0
NCAM1	0	5.08039	0
NPDC1	0	-6.13977	0
DGAT2	0	4.4584	0
NDP	0	6.1849	0
GADD45A	0	-1.57912	0
TMEM43	0	1.71431	0
NOP10	0	-0.867182	0
GNGT2	0	-3.80209	0
UNC93B1	0	-0.725777	0
FLNA	0	1.89829	0
ARHGAP6	0	-2.18473	0
TMEM176B	0	-1.76926	0
ASAP1	0	2.06192	0
NT5DC1	0	-1.98963	0
FAM13A	0	-2.91646	0
CYP3A5	0	-9.10204	0
ADIPOR1	0	-0.908757	0
SLC7A7	0	-0.672307	0
CDYL2	0	-2.06253	0
TNFRSF4	0	5.43475	0
TFDP2	0	-3.6398	0
IL10	0	-3.38715	0
ARHGAP18	0	-1.01584	0
TEC	0	-2.44454	0
ZNF680	0	-2.41544	0
ITGA5	0	2.13912	0
SLC38A1	0	7.62779	0
STRADB	0	-2.97788	0
IL6	0	-4.6658	0
TMIGD3	0	-4.02767	0
LYNX1	0	-7.04301	0
SLC44A1	0	-0.885477	0
DTWD2	0	-3.64307	0
LANCL1	0	-2.23532	0
CNPY3	0	-1.00443	0
SNX3	0	-0.802276	0
SDF2L1	0	1.51361	0
SP140	0	-2.98094	0
NRN1	0	-6.15462	0
TXNIP	0	-1.98266	0
PLXND1	0	-0.695474	0
CYFIP1	0	-0.769349	0
GNG12	0	-4.72122	0
CERS4	0	-2.14344	0
TIFAB	0	-2.93676	0
PTPRE	0	2.18225	0
IGSF21	0	-12.3581	0
ZDHHC14	0	-2.50163	0
SLC25A23	0	-6.36251	0
FAM117A	0	-4.29519	0
ATP6V0E2	0	-3.7462	0
FXYD2	0	-3.86024	0
TM7SF2	0	-2.42483	0
ZNF552	0	-2.08244	0
NUMB	0	1.98949	0
TBC1D4	0	-2.14059	0
PLP2	0	1.36671	0
DYRK4	0	-1.96652	0
CHDH	0	-8.29851	0
FN3K	0	-7.04294	0
FKBP9	0	-3.87639	0
MGAT1	0	-0.889074	0
G6PD	0	2.08469	0
METTL9	0	1.52359	0
NOD1	0	-2.0427	0
USP53	0	-2.64605	0
EPS8	0	-1.94915	0
CYB561	0	-3.29734	0
CASP6	0	-2.33675	0
LAT2	0	1.51677	0
UBE2J1	0	1.44894	0
MYCL	0	-2.01734	0
PCYOX1	0	-1.91601	0
RRM2B	0	-2.30311	0
PNRC1	0	-0.791597	0
ZC3H6	0	-1.98655	0
TRA2B	0	1.3131	0
CREB5	0	-2.08966	0
CRYBB1	0	-7.04576	0
HIST1H1B	0	-3.77146	0
ZNF512B	0	-2.49927	0
RAD51B	0	-2.27484	0
TRPM4	0	-3.68762	0
TEF	0	-4.16751	0
AMACR	0	-3.12414	0
DDX60	0	-2.20316	0
EGFL7	0	-4.99314	0
TUBA1C	0	1.21127	0
GPR161	0	-2.13199	0
ZNF704	0	-8.80037	0
ORMDL2	0	1.301	0
B3GNT7	0	-6.48342	0
SPINT1	0	1.52265	0
DPP4	0	-6.30048	0
MAP3K12	0	-2.94448	0
LRG1	0	-2.76329	0
NCOA4	0	-0.88144	0
FCAR	0	1.84844	0
KLF6	0	1.64489	0
SIAE	0	-3.0537	0
SEMA3A	0	-6.28764	0
MPZL2	0	-4.1169	0
CYFIP2	0	-3.05257	0
SCN1B	0	-3.5554	0
TGFBR2	0	-0.698014	0
B4GALT1	0	-1.08951	0
CKLF	0	1.58918	0
USP9Y	0	-2.32733	0
CFB	0	-4.12615	0
ATP1B3	0	1.45352	0
GNAI2	0	-0.656663	0
PDE6B	0	-2.96399	0
CXCL12	0	-12.4281	0
AKAP7	0	-3.65424	0
HAGHL	0	-2.41993	0
APOBR	0	1.20069	0
IER2	0	1.35838	0
SPAG16	0	-4.29328	0
PROS1	0	-3.70616	0
RAB37	0	-5.11155	0
TCIRG1	0	1.55548	0
ECHDC2	0	-2.89484	0
KIFAP3	0	-2.39709	0
TNFSF10	0	-2.69856	0
QPRT	0	-3.79406	0
SCN9A	0	-5.48756	0
TTYH2	0	-3.2316	0
PGBD5	0	-6.56719	0
ITSN1	0	-2.58671	0
NUCB1	0	-1.11912	0
IRAK1	0	1.28545	0
CDKN2C	0	-3.53477	0
HS3ST1	0	-2.25905	0
CASTOR2	0	-2.58834	0
NIPAL2	0	-3.00082	0
ST5	0	-4.78579	0
ITM2C	0	-3.20672	0
DNAJC5B	0	-4.05341	0
MEIS3	0	-3.50641	0
MBOAT2	0	-2.51251	0
CPLANE1	0	-4.44513	0
HAMP	0	-3.54396	0
MAT2A	0	1.24742	0
WIPF1	0	-0.662055	0
LIMK1	0	1.40202	0
DOCK5	0	1.16701	0
RAB42	0	-2.58666	0
CAMK1	0	1.99754	0
FMO5	0	-3.64842	0
PECR	0	-3.59832	0
SPTLC3	0	-5.48509	0
PRR11	0	-4.57323	0
LRFN3	0	-5.73208	0
DIAPH1	0	1.34002	0
PIK3R5	0	1.71026	0
ATP6V0D2	0	-7.1631	0
ZNF549	0	-2.57214	0
P2RY8	0	-4.40216	0
TGFBI	0	-1.44586	0
MS4A7	0	-1.39271	0
PDE4A	0	1.32241	0
DOCK10	0	1.40509	0
FDXR	0	-3.24979	0
SLC22A23	0	-5.91055	0
TMEM26	0	-5.97758	0
PVALB	0	-10.196	0
DTNB	0	-2.43445	0
KCNAB1	0	-12.0034	0
MS4A4E	0	-9.42754	0
PLAAT3	0	-4.99826	0
NIBAN2	0	2.03691	0
CCL8	0	-7.96546	0
GAMT	0	-6.30465	0
AIF1	0	-2.00009	0
CKAP4	0	1.25662	0
HERC5	0	-3.81552	0
GFRA2	0	-3.12343	0
IL12RB1	0	-2.92716	0
PRR5	0	-3.96207	0
TNFAIP3	0	1.71589	0
STK38L	0	1.52907	0
C3orf18	0	-3.48388	0
VSIG10	0	-3.3784	0
MIDN	0	1.24053	0
PEA15	0	1.29471	0
TFCP2L1	0	-4.85733	0
FAXDC2	0	-4.37448	0
KCTD12	0	-0.755145	0
BST2	0	-0.884525	0
KLK1	0	-4.33398	0
ACTR3	0	1.18476	0
RHBDD2	0	2.29181	0
RAC2	0	1.84988	0
NFIA	0	-5.26658	0
PARP15	0	-3.07366	0
MEGF6	0	-5.5703	0
ZBED3	0	-3.49978	0
PCED1B	0	-6.13254	0
SUMO3	0	-0.792146	0
YWHAQ	0	1.64862	0
NFKBIE	0	1.20621	0
UPP1	0	1.43996	0
VASH1	0	1.25966	0
BNC2	0	-7.18388	0
FMNL3	0	1.20919	0
CHPF	0	-3.7089	0
PPP1R15B	0	1.20425	0
RNF130	0	-0.944111	0
ZMIZ1	0	1.26397	0
WDFY4	0	1.125	0
SLC40A1	0	-5.88433	0
BBS5	0	-3.57754	0
C1S	0	-4.92231	0
PPT1	0	-0.686391	0
JARID2	0	1.70137	0
SLC38A2	0	1.12416	0
H2AFY2	0	-3.50644	0
PLEKHH3	0	-6.17585	0
ALCAM	0	1.93757	0
DNAJB11	0	1.17829	0
EPDR1	0	-4.74838	0
LRPAP1	0	-1.30511	0
SUN2	0	1.2762	0
LMNA	0	1.88829	0
YWHAG	0	1.23636	0
CTSD	0	-2.15603	0
LYVE1	0	-12.5026	0
ESYT2	0	1.33594	0
RTN3	0	-0.959223	0
ACTN1	0	1.60279	0
APP	0	-0.692033	0
PLD3	0	-1.58204	0
HM13	0	1.84842	0
ELOVL1	0	1.17243	0
SLC43A3	0	1.47007	0
PARVG	0	1.08165	0
ZG16B	0	-5.34752	0
LRP1	0	-1.22439	0
EDA	0	-6.29354	0
TNS3	0	1.22885	0
SQOR	0	1.18484	0
POR	0	1.31664	0
HSPA8	0	1.26029	0
FAM20C	0	1.37463	0
RAB31	0	-0.906436	0
CD82	0	1.80063	0
ABCC1	0	1.35295	0
STAT6	0	1.10739	0
MFSD1	0	-0.65466	0
GLA	0	1.12739	0
CPQ	0	1.22651	0
CLN8	0	1.65072	0
SERPINA1	0	1.68703	0
SIGLEC9	0	0.970326	0
CREG1	0	-1.42253	0
CAPN2	0	1.08631	0
LILRB1	0	1.11584	0
CD276	0	1.69088	0
PITPNA	0	1.02297	0
SURF4	0	0.834614	0
UBA52	0	-0.921432	0
SQSTM1	0	-0.797591	0
RAPGEF1	0	1.08802	0
RASSF5	0	1.34691	0
MRC1	0	-1.14441	0
LAMP1	0	-1.15829	0
SLC43A2	0	1.86347	0
FURIN	0	1.00856	0
TNIP1	0	1.6289	0
TXNRD1	0	1.24015	0
COTL1	0	1.15122	0
CDC37	0	1.1351	0
FCGRT	0	-1.16858	0
MOB3A	0	0.959384	0
DSE	0	1.01117	0
ADGRE5	0	1.34847	0
IQSEC1	0	0.965417	0
CALR	0	0.908319	0
PAPSS1	0	1.07795	0
PLAUR	0	1.89502	0
SLC3A2	0	1.38466	0
CTSS	0	-1.68584	0
TSPO	0	-0.838468	0
JUNB	0	1.29622	0
TALDO1	0	0.851649	0
HSP90AB1	0	1.00606	0
YWHAZ	0	1.04436	0
CHST11	0	1.03322	0
ACSL4	0	1.05379	0
BTG2	0	1.38167	0
GRINA	0	-0.812174	0
MMP9	0	1.3885	0
S100A6	0	1.70107	0
PTPN12	0	1.02959	0
EHBP1L1	0	0.725381	0
SH3BGRL3	0	1.81798	0
VAMP8	0	-0.874997	0
ATP1A1	0	1.13312	0
ABHD2	0	1.13632	0
MCL1	0	0.928465	0
TTYH3	0	-0.65714	0
TIMP2	0	-0.731763	0
VASP	0	1.00247	0
APLP2	0	-1.13462	0
CDC42SE1	0	0.725988	0
ATP6V0B	0	0.765518	0
CYP1B1	0	1.2577	0
EFHD2	0	0.854875	0
BRI3	0	-1.1812	0
H3F3A	0	0.806989	0
FBP1	0	0.999568	0
GNA13	0	1.1547	0
PKM	0	0.946408	0
MBD2	0	0.753419	0
JUND	0	0.791179	0
SAMHD1	0	-0.680273	0
GRN	0	-1.73726	0
S100A10	0	1.11399	0
FMNL1	0	0.819103	0
CTSH	0	-0.608228	0
FERMT3	0	0.821614	0
MSN	0	0.717031	0
RTN4	0	0.645489	0
CD74	0	-2.26128	0
ARPC1B	0	-0.48716	0
CD63	0	0.801497	0
TIMP1	0	2.17394	0
ENG	0	0.857052	0
LCP1	0	1.45437	0
GSN	0	2.75313	0
CD53	0	0.633214	0
S100A11	0	0.507389	0
LSP1	0	0.901917	0
ANXA2	0	0.661029	0
ANXA5	0	1.24256	0
NFKBIA	0	1.50839	0
CYBA	0	0.95088	0
PFN1	0	0.52359	0
NEK6	0	1.26827	0
CSF1R	0	0.642153	0
CD44	0	1.77954	0
NPC2	0	-0.830628	0
BCAP31	0	0.706525	0
SRGN	0	0.860782	0
TMSB4X	0	-1.40735	0
NCF2	0	1.06797	0
LYZ	0	-1.63175	0
ACTB	0	1.04287	0
FTL	0	-1.5347	0
LAPTM5	0	0.476928	0
CTSB	0	-2.44999	0
ITGB2	0	0.736596	0
VIM	0	0.738892	0
PSAP	0	-1.44877	0
CD68	0	-0.683537	0
PPM1L	7.06178e-308	-2.0297	1.27691e-303
HADHB	7.70412e-308	-0.883171	1.39306e-303
FUZ	8.51333e-308	-2.12686	1.53938e-303
TPP1	9.54579e-308	-0.54297	1.72607e-303
SNAPC3	2.4357e-307	-1.38293	4.40424e-303
WASHC3	2.84719e-307	-1.09876	5.14828e-303
SNX21	3.82463e-307	-2.61577	6.9157e-303
NOP2	1.19529e-306	2.08463	2.16132e-302
RBM25	1.19878e-306	1.07677	2.16763e-302
MANF	1.41692e-306	1.09171	2.56208e-302
MTR	1.5806e-306	-1.2964	2.85804e-302
NAGK	2.01761e-306	-0.760469	3.64824e-302
MFF	2.75524e-306	-0.958854	4.98202e-302
CNP	2.81923e-306	-0.940519	5.09774e-302
ZFYVE26	1.21747e-305	-1.32551	2.20142e-301
ODF3B	2.26738e-305	-1.32356	4.09988e-301
CD33	2.57478e-305	-1.0736	4.65572e-301
FBXO32	5.30784e-305	-3.50292	9.59764e-301
PFKM	5.3427e-305	-2.14979	9.66067e-301
GLUL	6.215e-305	-0.604392	1.1238e-300
ADA	6.5077e-305	-1.9822	1.17672e-300
SLC25A39	6.94177e-305	-0.885289	1.25521e-300
SGTB	1.00731e-304	-1.07417	1.82142e-300
CCDC93	3.24839e-304	-1.04813	5.87373e-300
ZFP36L1	1.11044e-303	-0.531096	2.0079e-299
GBP4	1.42652e-303	-2.0224	2.57944e-299
ABRACL	2.42947e-303	-0.912961	4.39297e-299
ABLIM3	5.63133e-303	-5.6981	1.01826e-298
GPR160	6.31344e-303	-2.70459	1.1416e-298
ANP32E	1.14515e-302	-1.32556	2.07066e-298
DHFR	2.78564e-302	-2.72061	5.037e-298
LPIN2	4.21141e-302	-1.08815	7.61508e-298
FHIT	6.79608e-302	-5.00451	1.22887e-297
MACC1	8.78794e-302	-4.49242	1.58904e-297
SLC1A3	1.37893e-301	1.83748	2.49339e-297
SGK1	2.63487e-301	1.56049	4.76437e-297
TMEM256	1.24618e-300	-1.26879	2.25334e-296
SERTAD2	1.29767e-300	1.71931	2.34645e-296
TRAPPC5	2.16877e-300	-0.760837	3.92158e-296
GDPD5	4.31805e-300	3.11042	7.8079e-296
ATP6V1D	4.64709e-300	-0.900004	8.40288e-296
FNDC10	4.87149e-300	-2.56322	8.80863e-296
HOOK3	5.58299e-300	-0.832641	1.00952e-295
ZBED1	7.51074e-300	-1.31924	1.35809e-295
UBE2Q2	1.16779e-299	-1.03723	2.11159e-295
TUBB4B	1.19675e-299	1.17136	2.16396e-295
COX15	4.29717e-299	-1.0296	7.77014e-295
SRPK2	4.30782e-299	-1.20639	7.78941e-295
ALS2CL	5.08146e-299	-5.18117	9.18829e-295
PREX1	6.71425e-299	-0.785587	1.21407e-294
ZNF550	9.62681e-299	-2.17617	1.74072e-294
TPBGL	2.20009e-298	-4.83461	3.9782e-294
TXNDC16	3.04897e-298	-3.94172	5.51315e-294
DEF6	4.07023e-298	-0.952841	7.3598e-294
PPP3CA	1.06786e-297	-0.876499	1.93091e-293
COX14	1.29146e-297	-0.944034	2.33521e-293
HIST1H2BH	2.91631e-297	-4.17312	5.27328e-293
C1orf122	4.49136e-297	1.21623	8.12128e-293
CAPNS1	6.3904e-297	-0.711406	1.15551e-292
NIPAL3	9.08246e-297	-1.87222	1.64229e-292
RCBTB1	2.82699e-296	-1.41031	5.11176e-292
CMBL	3.29466e-296	-9.48315	5.9574e-292
SIRT2	3.5647e-296	-0.989999	6.44568e-292
DDR1	4.36198e-296	-1.87065	7.88733e-292
DCUN1D4	4.57705e-296	-1.52497	8.27622e-292
CDK1	6.5097e-296	-7.96789	1.17708e-291
HSPA5	7.51158e-296	0.985765	1.35824e-291
ACVR2B	9.93785e-296	-3.05877	1.79696e-291
SYT17	8.93479e-295	-3.42648	1.61559e-290
APBA1	9.30297e-295	-5.68604	1.68216e-290
CYSLTR1	1.1329e-294	-1.76857	2.04851e-290
VPS8	1.28896e-294	-1.16997	2.3307e-290
CAMLG	1.63553e-294	-1.19614	2.95736e-290
SORBS3	1.73916e-294	-1.27242	3.14475e-290
LRP11	2.1215e-294	-5.07441	3.83609e-290
SUSD6	2.62282e-294	0.804132	4.74258e-290
ADI1	2.75213e-294	-0.904769	4.97641e-290
DENND10	2.86176e-294	-1.12066	5.17463e-290
EIF2D	4.88282e-294	-1.30574	8.82912e-290
CDKN1A	5.32199e-294	1.00709	9.62322e-290
INSIG1	6.09409e-294	2.52771	1.10193e-289
WSB1	7.58733e-294	-1.14737	1.37194e-289
ABHD14B	1.29052e-293	-1.55737	2.33352e-289
NARF	1.95597e-293	-1.0962	3.53679e-289
SERTAD1	2.34262e-293	1.88637	4.23593e-289
NAB2	3.27218e-293	1.55393	5.91675e-289
UCK2	4.10308e-293	2.40243	7.41918e-289
CEBPB	7.00802e-293	0.651516	1.26719e-288
GASK1A	8.36099e-293	-7.52741	1.51183e-288
EIF3H	9.77534e-293	-0.91555	1.76758e-288
ARHGEF2	1.47674e-292	0.66554	2.67024e-288
SLC66A3	1.60733e-292	-1.06422	2.90637e-288
PLA2G4A	1.65353e-292	-1.7142	2.98991e-288
RPP25	2.63215e-292	-1.7905	4.75945e-288
MAN1B1	2.80793e-292	-1.05343	5.07729e-288
ST6GALNAC6	3.02156e-292	1.55768	5.46358e-288
CCDC149	3.67163e-292	-1.43847	6.63904e-288
BAD	5.03287e-292	-1.70417	9.10043e-288
TPM1	1.24273e-291	-1.55191	2.2471e-287
PTEN	2.52419e-291	-1.02975	4.56423e-287
IFIT3	4.4029e-291	-2.63387	7.96133e-287
ANKRD50	8.4131e-291	-1.48516	1.52126e-286
NMRAL1	1.36372e-290	-1.25903	2.46588e-286
EGLN3	4.58604e-290	-5.45852	8.29248e-286
CORO1B	5.32745e-290	-0.677667	9.6331e-286
MAP2K6	5.9461e-290	-6.66161	1.07517e-285
NADK	9.2323e-290	-0.894556	1.66938e-285
PHF1	9.90199e-290	-1.13505	1.79048e-285
TGFB1	1.09921e-289	1.25649	1.98758e-285
UNC5B	1.10201e-289	-2.95169	1.99266e-285
REPS2	2.60415e-289	-3.06366	4.70883e-285
SAP30	3.40175e-289	-1.51061	6.15104e-285
SLC30A4	3.76883e-289	-7.10329	6.81481e-285
MYO5A	3.90079e-289	-1.09652	7.0534e-285
NDUFB5	6.61248e-289	-0.817806	1.19567e-284
FHAD1	1.22707e-288	-2.41545	2.21878e-284
KIF3C	1.2532e-288	-2.99758	2.26604e-284
HSBP1L1	1.54934e-288	-3.20317	2.80152e-284
ALAD	4.13959e-288	-1.09639	7.48521e-284
EEF1B2	4.62159e-288	-1.04566	8.35676e-284
PIKFYVE	7.02119e-288	-0.985626	1.26957e-283
PIK3C2A	1.62293e-287	-1.23962	2.93458e-283
ANKRD12	2.29832e-287	-1.0227	4.15583e-283
CTSO	3.13725e-287	-1.33876	5.67278e-283
TMEM63A	3.21135e-287	-0.998385	5.80677e-283
MKNK2	5.31941e-287	-0.896326	9.61856e-283
RASAL3	8.39348e-287	-1.38458	1.51771e-282
SEPTIN10	9.54478e-287	-1.18144	1.72589e-282
SOS2	1.14826e-286	-1.00755	2.07628e-282
NMNAT3	1.22485e-286	-3.89709	2.21478e-282
FUS	3.03285e-286	1.16491	5.48399e-282
GSDME	6.69542e-286	-0.97893	1.21067e-281
GET1	1.49395e-285	-1.07983	2.70136e-281
BANK1	5.60151e-285	-4.92322	1.01287e-280
PDPN	1.02747e-284	-0.78471	1.85788e-280
IPO8	1.67961e-284	-1.00166	3.03708e-280
PLBD1	1.78949e-284	-1.06023	3.23575e-280
SPATS2L	1.92966e-284	-0.889117	3.48921e-280
SMIM3	2.47717e-284	-1.37753	4.47922e-280
BID	3.1011e-283	1.16977	5.60741e-279
HGS	3.40924e-283	1.04456	6.16458e-279
TRANK1	3.98482e-283	-2.12137	7.20535e-279
CMPK1	4.45849e-283	-0.756022	8.06185e-279
SLC39A11	4.82378e-283	-0.999446	8.72237e-279
BAIAP2	5.93504e-283	-0.886722	1.07317e-278
SAMD4A	8.10145e-283	-3.99999	1.4649e-278
FAAP20	1.12247e-282	-1.01832	2.02965e-278
MANEA	1.41048e-282	-1.3582	2.55044e-278
PTBP3	4.16031e-282	-0.682966	7.52267e-278
TCTN1	5.20667e-282	-2.91001	9.41471e-278
CC2D2A	5.96476e-282	-9.26232	1.07855e-277
TNIK	6.16238e-282	-0.724622	1.11428e-277
NPC1	7.27377e-282	-1.11134	1.31524e-277
TMEM175	1.54353e-281	-1.36336	2.79101e-277
HADHA	1.75569e-281	-0.748829	3.17463e-277
SUFU	2.36481e-281	-1.31109	4.27605e-277
REPIN1	3.1492e-281	-1.08802	5.69438e-277
ZCRB1	3.99215e-281	-1.19406	7.21861e-277
ANXA1	4.12272e-281	0.867116	7.45471e-277
PTOV1	4.16642e-281	-1.00986	7.53373e-277
SH3BP5	5.12897e-281	1.17092	9.27419e-277
TXNDC17	5.41906e-281	0.996579	9.79875e-277
STAT5A	5.89222e-281	-0.958953	1.06543e-276
DENND6B	7.55467e-281	-2.61127	1.36604e-276
ANXA4	8.56275e-281	-0.783693	1.54832e-276
BATF2	1.42875e-280	-3.19816	2.58346e-276
FILIP1L	2.59459e-280	-1.83815	4.69155e-276
CTSK	2.67341e-280	-3.35159	4.83405e-276
UBR5	2.71774e-280	-1.00527	4.91422e-276
CD28	3.0713e-280	-5.64417	5.55352e-276
NDRG3	9.72616e-280	-1.06409	1.75868e-275
CXCL5	1.19126e-279	1.92445	2.15403e-275
CTDSP2	1.31552e-279	-0.709844	2.37873e-275
SH3BGRL	1.46242e-279	-0.548343	2.64436e-275
AUP1	8.46181e-279	1.1906	1.53006e-274
BACE2	9.43957e-279	-7.82519	1.70686e-274
TMEM245	1.58164e-278	-0.944502	2.85992e-274
RRAGC	7.10169e-278	-0.953355	1.28413e-273
RGS10	9.26837e-278	-0.949751	1.67591e-273
LASP1	1.03461e-277	0.69272	1.87078e-273
GNS	2.5707e-277	-0.456892	4.64834e-273
UNC119	3.47424e-277	-1.12494	6.28212e-273
EOGT	3.61095e-277	-1.1004	6.52932e-273
PLEKHA7	6.74494e-277	-2.61529	1.21962e-272
SPATA7	9.88662e-277	-3.42876	1.7877e-272
FMNL2	1.04042e-276	-1.00544	1.88129e-272
SNX1	1.17198e-276	-0.639803	2.11917e-272
GPR107	1.45717e-276	-0.811008	2.63485e-272
RNF208	3.24487e-276	-4.54319	5.86737e-272
NIPSNAP2	3.88673e-276	-0.978749	7.02799e-272
CRBN	1.4919e-275	-1.14054	2.69764e-271
TNFRSF12A	1.5541e-275	2.17262	2.81013e-271
HERPUD2	1.68546e-275	-0.856022	3.04765e-271
MGME1	1.70092e-275	-1.44607	3.0756e-271
ZDHHC7	2.4833e-275	-0.987942	4.4903e-271
IGF2BP3	2.57686e-275	-4.1944	4.65948e-271
RFX5	2.89761e-275	-0.960918	5.23945e-271
TMX2	3.20761e-275	1.19323	5.8e-271
CCL14	4.40676e-275	-8.44775	7.96831e-271
FHOD1	4.98859e-275	1.52584	9.02036e-271
PEX11B	5.44421e-275	-1.27783	9.84422e-271
NEDD4L	5.74152e-275	-1.22857	1.03818e-270
ATRAID	8.9354e-275	-0.803901	1.6157e-270
NACC2	1.24611e-274	-1.1916	2.25321e-270
RALGPS2	1.72572e-274	-2.91522	3.12044e-270
STON1	1.77841e-274	-5.90098	3.21573e-270
GPATCH4	2.70876e-274	2.46365	4.89799e-270
RAB9A	2.82987e-274	-1.11066	5.11697e-270
BACH1	6.70007e-274	0.720049	1.21151e-269
GBP3	6.78456e-274	-2.12978	1.22678e-269
TENT5A	1.04608e-273	-1.3361	1.89152e-269
EHMT2	1.05897e-273	-1.25917	1.91483e-269
PDE1B	1.37265e-273	-1.41525	2.48203e-269
CCDC125	1.44877e-273	-1.67157	2.61966e-269
LONRF3	3.15259e-273	2.28424	5.70052e-269
WDR7	3.47524e-273	-1.44027	6.28393e-269
IGBP1	4.44473e-273	-1.05614	8.03697e-269
SMAP2	5.43539e-273	-0.672736	9.82827e-269
DCBLD1	6.41482e-273	-1.9307	1.15993e-268
KMO	1.57583e-272	-1.20126	2.84942e-268
ZMYND11	2.41022e-272	-0.994131	4.35816e-268
TMEM135	2.82401e-272	-2.31847	5.10638e-268
SERF2	3.35684e-272	-0.639669	6.06984e-268
ACSL5	3.52038e-272	1.21225	6.36555e-268
FAM20A	3.74317e-272	-1.1819	6.76841e-268
SHE	1.25851e-271	-4.99597	2.27564e-267
ESD	2.1912e-271	-0.83653	3.96214e-267
NOTCH2	4.01505e-271	-0.832846	7.26001e-267
CD109	5.53274e-271	-0.724685	1.00043e-266
RNF19A	6.54479e-271	2.14293	1.18343e-266
PKD2	7.69188e-271	-1.08905	1.39085e-266
RASSF1	1.20391e-270	-1.17815	2.17691e-266
CA11	1.57664e-270	-2.62538	2.85088e-266
PHLDA2	2.1606e-270	2.92991	3.90679e-266
USP3	2.79346e-270	1.14475	5.05113e-266
RIOX2	7.77849e-270	-1.14509	1.40651e-265
NFE2L3	1.28481e-269	-1.34266	2.32319e-265
CD1B	1.92613e-269	5.99729	3.48282e-265
SEPHS2	2.41957e-269	-0.96944	4.37507e-265
SIGIRR	4.47032e-269	-1.3125	8.08323e-265
HPS3	5.21934e-269	-1.12393	9.43762e-265
SESTD1	5.72573e-269	-1.08959	1.03533e-264
TLR4	7.57729e-269	-0.743106	1.37013e-264
HNRNPDL	1.2588e-268	0.941318	2.27616e-264
KATNAL1	1.61649e-268	-2.35623	2.92294e-264
TFDP1	1.89129e-268	-1.14877	3.41984e-264
ZFYVE28	3.51363e-268	-2.31694	6.35335e-264
CCDC69	6.57893e-268	-0.930018	1.1896e-263
SYTL3	1.15969e-267	-2.19579	2.09695e-263
PXMP2	1.24138e-267	-2.43721	2.24466e-263
IVD	1.85695e-267	-1.33341	3.35773e-263
LTBP2	2.26527e-267	2.1723	4.09607e-263
SIGLEC10	3.99902e-267	-1.3699	7.23104e-263
USP22	4.03586e-267	-0.896968	7.29765e-263
ERCC6	5.34054e-267	-1.59146	9.65677e-263
FAM214A	1.91299e-266	-1.45391	3.45907e-262
SNX10	2.05685e-266	-0.782982	3.71919e-262
DYRK1B	2.44773e-266	-1.94574	4.42599e-262
DHRSX	3.25188e-266	-1.16172	5.88006e-262
DHX58	3.26424e-266	-1.7881	5.90241e-262
STX12	3.3772e-266	-0.805479	6.10665e-262
CDIPT	6.71779e-266	-0.7164	1.21471e-261
COMMD4	9.89379e-266	-1.00624	1.78899e-261
FBXO44	1.19146e-265	-2.75999	2.15441e-261
NYNRIN	1.22828e-265	-6.32982	2.22097e-261
DSTN	1.72561e-265	-0.943834	3.12026e-261
MCM4	2.15689e-265	-2.39875	3.90008e-261
CCR1	3.90037e-265	0.808354	7.05266e-261
TGFA	9.84308e-265	-0.324859	1.77982e-260
UHMK1	1.70062e-264	-0.748062	3.07506e-260
OAZ2	2.15005e-264	-0.745929	3.88772e-260
TBC1D17	6.83722e-264	-1.36031	1.23631e-259
COX7A2L	7.62313e-264	-0.87948	1.37841e-259
CDR2L	8.41329e-264	-4.25438	1.52129e-259
ADAM17	1.75215e-263	1.12342	3.16824e-259
CD69	2.54118e-263	-1.76327	4.59497e-259
ALDH7A1	2.75929e-263	-4.63341	4.98934e-259
VPS13C	4.70771e-263	-0.806252	8.51248e-259
SCAMP5	4.84199e-263	-5.48626	8.75529e-259
WWOX	5.00653e-263	-1.38815	9.05281e-259
MDM2	5.9023e-263	-1.2366	1.06725e-258
RAB11FIP4	8.08779e-263	2.55018	1.46243e-258
ARL2BP	8.46901e-263	-0.904953	1.53137e-258
TAB2	1.06411e-262	0.866156	1.92412e-258
MAGED1	1.09952e-262	-1.4619	1.98816e-258
IL13RA1	2.19158e-262	-0.698714	3.96281e-258
RND3	2.99277e-262	-8.70089	5.41152e-258
GLCCI1	3.22113e-262	-3.17554	5.82445e-258
ZNF449	5.93868e-262	-2.27825	1.07383e-257
ARFGAP3	7.17087e-262	0.99925	1.29664e-257
EIF4G2	9.98716e-262	0.959756	1.80588e-257
CD47	1.8389e-261	-0.682082	3.32509e-257
CUEDC2	2.37517e-261	-0.882953	4.29478e-257
STARD10	5.22706e-261	-1.14105	9.45157e-257
TSHZ3	5.32332e-261	-1.0663	9.62563e-257
TBC1D2	6.91631e-261	-1.06363	1.25061e-256
TNFAIP8L1	7.80141e-261	-1.61351	1.41065e-256
SMIM30	9.76253e-261	-0.932389	1.76526e-256
JAG1	9.95147e-261	-1.44109	1.79942e-256
MTMR6	1.48045e-260	-0.822762	2.67695e-256
TGOLN2	4.24949e-260	-0.443964	7.68392e-256
CDA	5.16834e-260	-1.09086	9.34539e-256
CYP2U1	2.09534e-259	-6.31275	3.7888e-255
RALBP1	2.77848e-259	-0.834098	5.02404e-255
DAZAP1	3.04176e-259	1.24768	5.5001e-255
TCEAL1	3.89452e-259	-1.64507	7.04208e-255
SLC22A18AS	4.98697e-259	-1.72036	9.01744e-255
FZD2	5.35127e-259	-1.65436	9.67617e-255
SPI1	6.20992e-259	0.308119	1.12288e-254
NAGLU	6.41356e-259	-1.51097	1.1597e-254
SAMD9L	6.46541e-259	-1.14374	1.16908e-254
C4orf33	1.1403e-258	-1.35495	2.0619e-254
CARD11	1.43161e-258	-4.85761	2.58864e-254
PBX3	1.61345e-258	-1.0723	2.91745e-254
PLA2G15	3.55452e-258	-0.975111	6.42728e-254
ARHGAP10	3.81077e-258	1.49256	6.89063e-254
ACADSB	7.60231e-258	-1.81451	1.37465e-253
TMEM170B	1.07834e-257	-0.993362	1.94986e-253
ALK	1.10033e-257	-10.539	1.98962e-253
NUDT3	2.63629e-257	-0.805754	4.76694e-253
ADCY6	2.74308e-257	-4.01024	4.96004e-253
RDX	2.74401e-257	-1.04991	4.96173e-253
NRROS	2.83105e-257	1.16766	5.1191e-253
PDE4B	3.76475e-257	-0.798428	6.80741e-253
C5AR1	2.72329e-256	0.619013	4.92426e-252
MAP3K3	3.25708e-256	-0.772357	5.88946e-252
XAF1	5.2119e-256	-1.68805	9.42416e-252
ZMYM3	6.74364e-256	-1.14487	1.21939e-251
SFXN1	8.21037e-256	-0.944229	1.4846e-251
RCHY1	1.24778e-255	-1.10354	2.25624e-251
DUSP10	1.71429e-255	-1.07351	3.09978e-251
BROX	2.22348e-255	-0.87329	4.0205e-251
GMPR2	6.16412e-255	-0.957221	1.1146e-250
NLRC5	1.12529e-254	1.8819	2.03475e-250
RAB29	3.76632e-254	-0.948096	6.81027e-250
LONRF1	4.02673e-254	2.27749	7.28113e-250
BCL2L1	6.14234e-254	-0.799958	1.11066e-249
NR1D1	9.11927e-254	-4.1717	1.64895e-249
ARRDC3	1.31939e-253	-1.06669	2.38571e-249
ENO2	1.93916e-253	-1.17504	3.50639e-249
NDFIP1	2.20141e-253	-0.631371	3.98058e-249
DPY19L3	7.22319e-253	-1.70266	1.3061e-248
RBM43	1.2888e-252	-2.6753	2.33041e-248
NIPSNAP1	3.30267e-252	-2.15837	5.97189e-248
ARHGDIB	5.01348e-252	-0.431233	9.06538e-248
PCDH12	5.48244e-252	-3.76638	9.91335e-248
CTNNAL1	5.77412e-252	2.6631	1.04408e-247
CHMP2B	6.87099e-252	-0.895471	1.24241e-247
DPY19L4	7.02773e-252	-1.47969	1.27075e-247
IFITM10	1.15076e-251	-2.02487	2.08081e-247
SMIM29	1.36038e-251	-1.17106	2.45984e-247
GREM1	2.60354e-251	6.11052	4.70772e-247
F3	2.8256e-251	3.85482	5.10925e-247
PLEK	3.08703e-251	1.5403	5.58196e-247
SEL1L3	4.63251e-251	-0.388583	8.3765e-247
CFAP97	5.73791e-251	-1.33163	1.03753e-246
MX1	6.39217e-251	-1.59729	1.15583e-246
TSPAN31	6.41776e-251	-0.971606	1.16046e-246
TMLHE	1.0733e-250	-1.19589	1.94074e-246
DPYD	1.86437e-250	0.726499	3.37115e-246
DTNBP1	2.47483e-250	-1.09298	4.47499e-246
IQCG	2.94066e-250	-1.97447	5.3173e-246
LURAP1	4.35878e-250	-7.12248	7.88155e-246
ITPR1	4.57331e-250	-0.96153	8.26946e-246
MLLT3	9.78628e-250	-4.60726	1.76955e-245
TMEM59	2.49887e-249	-0.664094	4.51845e-245
SLC35B1	4.98749e-249	1.05723	9.01837e-245
TMEM185A	1.26164e-248	-0.897926	2.2813e-244
RNF135	1.60629e-248	-1.08269	2.90449e-244
CKAP2	1.7233e-248	-1.75199	3.11608e-244
FKBP8	3.36043e-248	-0.875232	6.07633e-244
CXADR	4.60888e-248	-7.17623	8.33377e-244
NNT	8.04603e-248	-0.917197	1.45488e-243
DIS3L	9.58e-248	-1.34584	1.73226e-243
BIRC7	1.46806e-247	-7.86109	2.65455e-243
BTN3A1	1.48875e-247	-1.6796	2.69196e-243
RBFOX2	1.73148e-247	-3.99928	3.13087e-243
BLMH	3.48774e-247	-1.21253	6.30652e-243
SCD5	4.84967e-247	-4.95914	8.76917e-243
CSDE1	2.31642e-246	-0.686831	4.18855e-242
PAAF1	3.01304e-246	-1.57347	5.44818e-242
IFT20	3.43389e-246	-1.09406	6.20916e-242
TSTD1	7.73304e-246	-1.7862	1.39829e-241
NIPA1	8.91555e-246	-2.34871	1.61211e-241
GRAMD1A	9.54335e-246	-0.871254	1.72563e-241
TRPS1	1.10262e-245	1.18016	1.99375e-241
ORMDL3	2.75661e-245	-1.05814	4.98451e-241
SPEN	2.77347e-245	0.968484	5.01498e-241
ZNF625	2.89297e-245	-3.4444	5.23108e-241
S100PBP	3.43294e-245	-1.39481	6.20745e-241
ZCCHC24	5.10825e-245	-1.29759	9.23674e-241
EIF3B	5.52638e-245	0.88508	9.9928e-241
IL6R	6.89293e-245	1.44909	1.24638e-240
ZHX3	9.70647e-245	-1.66622	1.75512e-240
FAM124B	1.03051e-244	-6.3775	1.86337e-240
SETD7	1.16951e-244	-0.966492	2.11471e-240
IRS2	2.20089e-244	-1.09465	3.97965e-240
ETHE1	2.4958e-244	-1.01225	4.51291e-240
PAK1	2.50246e-244	-0.801003	4.52495e-240
LHPP	2.69147e-244	-1.06259	4.86672e-240
NDST2	4.20785e-244	-1.29588	7.60863e-240
IER5	4.78485e-244	0.920142	8.65196e-240
JAZF1	1.46818e-243	-1.19006	2.65477e-239
APOBEC3G	1.58376e-243	-1.30284	2.86376e-239
RASSF3	3.39944e-243	-0.802947	6.14687e-239
MAMLD1	6.37603e-243	4.05955	1.15291e-238
ASF1A	6.49229e-243	-1.23105	1.17394e-238
FBXW4	9.51297e-243	-1.31804	1.72014e-238
CARD6	1.05298e-242	-1.0377	1.904e-238
CAPRIN2	1.26228e-242	-1.64813	2.28245e-238
BTN2A2	2.45442e-242	-1.27961	4.43808e-238
PPP1R21	2.82694e-242	-1.04191	5.11168e-238
GMPR	5.46409e-242	-2.72764	9.88017e-238
SDCBP	8.39947e-242	-0.443817	1.51879e-237
TRIM34	1.32686e-241	-1.31471	2.39923e-237
WASF1	1.35383e-241	-2.70872	2.44799e-237
CLTC	2.63887e-241	-0.844055	4.7716e-237
CASS4	3.22201e-241	2.24737	5.82604e-237
METTL1	5.41309e-241	2.21757	9.78795e-237
SMC2	6.21273e-241	-2.08887	1.12339e-236
EXTL2	7.13829e-241	-2.89115	1.29075e-236
FKBP5	1.02926e-240	1.64287	1.86111e-236
N4BP1	4.98986e-240	-0.714252	9.02267e-236
IGIP	6.27938e-240	-1.79659	1.13544e-235
SOD1	8.76494e-240	-0.878283	1.58488e-235
EEPD1	9.99042e-240	-1.12651	1.80647e-235
BIVM	1.02806e-239	-2.59756	1.85895e-235
NUSAP1	1.31042e-239	-4.17814	2.3695e-235
THBS3	1.5927e-239	-2.26043	2.87993e-235
ZFP90	1.75823e-239	-1.68854	3.17923e-235
THUMPD1	2.14021e-239	-0.883935	3.86993e-235
SOCS6	2.84831e-239	-0.904796	5.15031e-235
SHISA4	3.73967e-239	-2.47036	6.76207e-235
DCAF12	5.0065e-239	-0.809876	9.05276e-235
TMUB2	6.62009e-239	-0.74472	1.19704e-234
CDK18	9.38892e-239	-1.80295	1.6977e-234
NFATC1	1.5486e-238	-0.930348	2.80018e-234
NCAPD2	3.38443e-238	-1.55902	6.11973e-234
TREM2	4.50983e-238	-0.782195	8.15467e-234
JADE2	5.06242e-238	-2.40169	9.15388e-234
CFDP1	5.38096e-238	-0.929433	9.72985e-234
CRACR2B	5.40223e-238	-3.35941	9.76831e-234
G0S2	6.96881e-238	-1.08964	1.2601e-233
SNHG32	8.98898e-238	-1.01067	1.62539e-233
SLC20A1	9.22831e-238	1.19957	1.66866e-233
REXO2	9.9344e-238	-0.894716	1.79634e-233
PCYOX1L	1.58311e-237	-1.52014	2.86257e-233
PCDHGC3	2.0085e-237	4.22509	3.63176e-233
RHOU	3.30625e-237	-0.868853	5.97835e-233
TNIP3	3.44146e-237	4.89879	6.22286e-233
ATP5IF1	3.48634e-237	-0.984045	6.304e-233
LTC4S	3.50841e-237	-4.30996	6.3439e-233
ADGRG6	3.93116e-237	-4.20889	7.10832e-233
CNNM3	4.67794e-237	-1.51452	8.45865e-233
DHRS4	4.85072e-237	-1.84881	8.77107e-233
ADSS	5.89736e-237	1.18171	1.06636e-232
CDKN1B	6.82691e-237	-0.819879	1.23444e-232
ANKRD9	1.03747e-236	-2.05806	1.87596e-232
ZNF618	1.05608e-236	-4.13077	1.9096e-232
ACAA1	1.3091e-236	-0.794564	2.36711e-232
LGR4	1.49778e-236	-4.10018	2.70828e-232
CRYZ	1.92337e-236	-1.00701	3.47783e-232
ABHD14A	2.02861e-236	-2.23074	3.66814e-232
ADAM9	2.67737e-236	-0.608813	4.84122e-232
DENND1C	3.80375e-236	-0.908919	6.87794e-232
TMSB10	4.87979e-236	0.529346	8.82363e-232
CES1	6.07962e-236	5.57503	1.09932e-231
P2RX4	6.10889e-236	0.880306	1.10461e-231
GTF2H5	7.578e-236	-1.0807	1.37025e-231
SMYD2	7.64251e-236	-1.35456	1.38192e-231
TPM4	1.20804e-235	0.819847	2.18438e-231
SWAP70	1.86923e-235	-0.680712	3.37994e-231
ZNF544	2.08317e-235	-1.32288	3.76679e-231
PTPN6	2.09617e-235	0.576815	3.79029e-231
GRAMD1B	2.35495e-235	-2.03113	4.25823e-231
NHSL1	3.41707e-235	-1.5675	6.17875e-231
PBLD	6.70919e-235	-3.81904	1.21316e-230
RIC1	7.75717e-235	-1.06225	1.40265e-230
HLTF	8.54023e-235	-1.73476	1.54424e-230
MEGF9	9.45376e-235	-0.72855	1.70943e-230
TCF7L2	6.21582e-234	1.51832	1.12395e-229
PDZD11	1.27243e-233	-1.17469	2.3008e-229
SLFN12	1.32835e-233	-1.56588	2.40193e-229
CPAMD8	1.62821e-233	-5.44894	2.94412e-229
MBIP	1.94863e-233	-1.41423	3.52351e-229
SH3BP1	4.06152e-233	0.872578	7.34404e-229
BAX	6.65018e-233	-0.675306	1.20249e-228
NFE2	1.31635e-232	-4.54754	2.38022e-228
RAB4A	3.213e-232	-0.76709	5.80974e-228
ANAPC13	6.06838e-232	-0.864627	1.09728e-227
PLCD1	8.36815e-232	-3.10968	1.51313e-227
NPAS2	9.1321e-232	-10.2274	1.65127e-227
EIF3J	1.16912e-231	1.13911	2.114e-227
COX4I1	1.30425e-231	-0.631357	2.35835e-227
RNF13	1.34726e-231	-0.676108	2.43611e-227
IDH3A	1.37208e-231	1.68146	2.48099e-227
GLIS2	1.72766e-231	-2.14721	3.12396e-227
ZNF503	2.1316e-231	-1.55612	3.85437e-227
TMEM254	3.01957e-231	-1.3489	5.45999e-227
POLB	3.08896e-231	-1.5787	5.58546e-227
ABHD5	6.76774e-231	-1.30725	1.22374e-226
SLC22A15	1.38544e-230	-1.27521	2.50515e-226
ASGR1	2.52907e-230	-1.43957	4.57306e-226
APOL3	3.90719e-230	-1.07455	7.06499e-226
ARRDC1	6.47956e-230	-0.905894	1.17163e-225
SERP1	6.54668e-230	-0.679359	1.18377e-225
CEP57	1.57718e-229	-1.20087	2.85185e-225
TMEM65	1.92194e-229	-1.05853	3.47525e-225
UQCR10	2.15913e-229	-0.639424	3.90413e-225
HIGD2A	4.24602e-229	-0.725077	7.67766e-225
S1PR3	5.416e-229	7.46369	9.79322e-225
YEATS2	6.229e-229	-1.04798	1.12633e-224
[truncated: 5,566 more rows]

## Sheet: DE_2D_3D
	p_val	avg_log2FC	p_val_adj
IFI44L	0	5.46654	0
CMPK2	0	4.59023	0
MX1	0	3.72955	0
MX2	0	3.77495	0
OAS3	0	3.44321	0
XAF1	0	3.23411	0
CXCL5	0	-8.83973	0
RSAD2	0	5.99585	0
RNASE1	0	2.21553	0
IFI27	0	8.95185	0
ENPP2	0	2.65524	0
OAS2	0	2.86965	0
EPSTI1	0	2.69235	0
IFIT1	0	2.90591	0
IFI44	0	2.77808	0
QPRT	0	2.91571	0
ARL4C	0	2.83186	0
P2RY6	0	2.32951	0
ISG15	0	2.87722	0
CD163L1	0	1.9702	0
C2	0	2.92353	0
DNM1	0	2.94605	0
PDGFB	0	2.51675	0
FGD2	0	2.17269	0
IRF7	0	2.36309	0
AXL	0	7.2343	0
EPHB2	0	2.79342	0
CCL18	0	2.88517	0
IFI35	0	2.35351	0
IGFBP4	0	1.82861	0
SIGLEC1	0	2.51927	0
SAMD9L	0	2.06502	0
LILRB5	0	1.67832	0
PARP9	0	1.96806	0
STON2	0	2.45096	0
SLC46A1	0	1.7958	0
BHLHE41	0	-4.03263	0
RGL1	0	1.54537	0
AQP9	0	-3.94623	0
SLC9A9	0	1.98978	0
LGALS3BP	0	2.66885	0
CD180	0	3.48649	0
STAB1	0	1.60267	0
S100A9	0	1.54221	0
FGL2	0	1.73555	0
FOLR2	0	1.99063	0
FN1	0	-5.90444	0
FCGR2B	0	1.34239	0
SDC3	0	2.27625	0
PAQR5	0	-4.83934	0
DHRS3	0	2.96625	0
IFITM3	0	2.34041	0
CCL8	0	2.38312	0
TCN2	0	1.97511	0
TMEM86A	0	1.72712	0
ABCC5	0	1.54343	0
VSIG4	0	1.56862	0
TNFSF13B	0	1.82224	0
CCL13	0	2.08756	0
RCN3	0	1.89027	0
IFIH1	0	1.84677	0
CSF3R	0	1.63525	0
F13A1	0	0.993462	0
ADORA3	0	2.11984	0
PPBP	0	-7.85303	0
GAS6	0	1.20001	0
ARHGAP26	0	1.80959	0
HSPA6	0	1.82383	0
DPP4	0	2.00546	0
PMP22	0	1.92731	0
CMKLR1	0	1.59811	0
ATP8B4	0	1.36936	0
SEMA6B	0	1.4402	0
GLMP	0	1.63892	0
DISC1	0	1.98898	0
OAS1	0	2.12741	0
PLA2G15	0	1.66827	0
GPR34	0	0.654634	0
CCL2	0	1.64735	0
IFIT3	0	1.74966	0
TRPM2	0	1.43982	0
PSTPIP2	0	2.01022	0
EEPD1	0	1.52351	0
MPEG1	0	1.41837	0
FMN1	0	1.46205	0
IER3	0	2.60942	0
RAB3IL1	0	1.35263	0
ITGA4	0	2.1483	0
SAMSN1	0	1.01082	0
CFD	0	1.61432	0
ODF3B	0	1.78212	0
ARHGAP27	0	1.75158	0
HSPA1A	0	3.11594	0
CCNL1	0	1.75891	0
PRSS36	0	2.38545	0
AOAH	0	1.41816	0
MREG	0	-3.67568	0
LGMN	0	2.15861	0
AMDHD2	0	1.50741	0
PARP10	0	1.80863	0
HSD17B14	0	1.55956	0
CIITA	0	1.20424	0
SLC38A7	0	1.47205	0
SREBF1	0	1.51417	0
TPCN1	0	1.41892	0
LACC1	0	1.35587	0
FOSB	0	6.44208	0
ADAP2	0	1.40653	0
IGF1	0	4.42703	0
IL4I1	0	1.36003	0
PDPN	0	-3.45711	0
LPAR6	0	1.09836	0
OLFML3	0	1.00582	0
THBD	0	2.14426	0
FBP1	0	-3.9432	0
SP110	0	1.50489	0
AHRR	0	1.94284	0
SLC23A2	0	1.36421	0
SUSD1	0	1.30755	0
DYSF	0	3.93073	0
RCSD1	0	1.1749	0
IL18BP	0	1.68109	0
CLEC5A	0	-3.38001	0
ALDH1A1	0	1.35893	0
HELZ2	0	1.90059	0
USP18	0	3.11125	0
TSPAN15	0	1.80464	0
MERTK	0	1.85315	0
IFIT2	0	1.78534	0
UAP1L1	0	1.24424	0
ANTXR2	0	1.0548	0
TRIM14	0	1.34654	0
NISCH	0	1.24944	0
SERPING1	0	1.33183	0
IRF9	0	1.38915	0
CORO7	0	1.37758	0
MAFB	0	1.80137	0
SRSF7	0	1.58874	0
BLNK	0	1.33049	0
TMEM106A	0	1.03019	0
FXYD6	0	1.60086	0
QSOX1	0	1.47965	0
PTGS1	0	1.08933	0
IFI6	0	3.7454	0
APOL1	0	1.5353	0
ENTPD1	0	1.00114	0
HRH1	0	1.69182	0
SCN1B	0	1.44727	0
WDFY2	0	1.09416	0
SPP1	0	-2.93793	0
GRAMD4	0	1.19565	0
MAN1C1	0	1.62544	0
SLC7A8	0	0.890337	0
RENBP	0	1.25062	0
NADK	0	1.41113	0
CGAS	0	1.52101	0
KCNMA1	0	1.0419	0
TMC8	0	1.26256	0
PDLIM4	0	-4.46821	0
GIMAP5	0	2.07324	0
FES	0	1.14786	0
FOS	0	2.8011	0
DENND4B	0	1.11653	0
CR1	0	0.865849	0
CCNG1	0	-2.46243	0
MMP9	0	1.60726	0
TPST2	0	1.21829	0
EIF2AK2	0	1.18504	0
BCL2A1	0	-2.74525	0
CHI3L1	0	-2.92215	0
IFFO1	0	1.34184	0
CDA	0	-2.39513	0
SLC36A1	0	1.19699	0
BAIAP2	0	1.26844	0
RSRP1	0	1.05885	0
MGLL	0	0.935026	0
TMEM176A	0	1.75738	0
MLKL	0	1.30263	0
MYO18A	0	1.1812	0
KCTD7	0	0.970861	0
ADAP1	0	1.51026	0
MARCO	0	-5.21902	0
STARD13	0	1.35764	0
TNNT1	0	-3.43333	0
COL6A1	0	-3.80689	0
CD200R1	0	1.09618	0
MS4A6A	0	0.940535	0
C1S	0	4.0472	0
METTL7A	0	1.04106	0
TNRC18	0	0.975423	0
CHKA	0	1.36134	0
TCF4	0	1.20747	0
MVB12B	0	1.6086	0
PCSK5	0	1.52831	0
WLS	0	0.915146	0
AP5Z1	0	1.17113	0
DDX60L	0	1.26747	0
SLC2A9	0	1.14231	0
WWP1	0	0.776589	0
GIMAP8	0	1.6252	0
NCF4	0	1.63108	0
PPP1R15A	0	1.66463	0
DNMT1	0	0.9232	0
CAMP	0	-6.49085	0
SHISA5	0	1.17585	0
SLA	0	0.807326	0
RHOBTB1	0	1.30314	0
NEU3	0	1.51377	0
SCO2	0	1.52836	0
CLLU1OS	0	-9.53416	0
SECTM1	0	1.75818	0
GIMAP6	0	2.20268	0
C1RL	0	1.74202	0
PRDX2	0	-2.19879	0
MAFG	0	1.04235	0
HSPA1B	0	2.66686	0
P2RY11	0	1.54322	0
SLC45A4	0	1.11824	0
GCNT1	0	1.19863	0
MYO5A	0	0.8921	0
STAT2	0	1.15117	0
ARHGEF10L	0	1.22984	0
MCOLN1	0	1.80705	0
CD52	0	-2.52316	0
GIMAP1	0	1.50586	0
CLSTN1	0	0.978124	0
GAL3ST4	0	1.40389	0
DNAJA4	0	3.33434	0
IFITM2	0	1.13033	0
ETV5	0	1.25881	0
PRUNE2	0	2.03242	0
LY6E	0	2.19729	0
CD209	0	0.73819	0
ARHGAP4	0	1.15861	0
LYL1	0	1.27462	0
SASH3	0	0.863488	0
TRA2B	0	1.36299	0
APOL6	0	1.08179	0
MGAT4A	0	1.04846	0
NAAA	0	1.02984	0
DDX58	0	1.47931	0
SULF2	0	1.22758	0
COL6A2	0	-4.02852	0
DAPK1	0	1.05972	0
PROCR	0	1.51775	0
SH2B3	0	0.937844	0
SGSH	0	1.00446	0
MYLIP	0	1.42105	0
PIK3R6	0	1.49907	0
TLR4	0	0.764029	0
HSF4	0	2.15116	0
NXF1	0	1.37084	0
CLEC4E	0	-3.15934	0
MYO15B	0	1.59215	0
SIGLEC5	0	1.77053	0
ECM1	0	0.978786	0
PRR5L	0	1.99535	0
MKNK1	0	1.07648	0
ACO1	0	-2.27948	0
CLEC12A	0	-3.38635	0
DUSP1	0	3.21004	0
EIF3L	0	-2.04854	0
SMOX	0	1.60423	0
DTX3L	0	1.02933	0
SLC12A7	0	0.97929	0
SCARB1	0	0.931932	0
PLTP	0	1.71552	0
ADCY7	0	0.847755	0
SLC28A3	0	-3.13667	0
COL23A1	0	2.78847	0
CCL23	0	2.94194	0
PLCB2	0	0.996474	0
TMEM273	0	0.867921	0
RNF213	0	1.23848	0
ARSA	0	0.928593	0
TRIM22	0	1.12304	0
RGS2	0	3.04022	0
ABHD12	0	1.42908	0
RNASET2	0	0.967014	0
ZFP36	0	2.033	0
DNAJB1	0	2.15122	0
CHID1	0	1.16971	0
SIGLEC10	0	2.24405	0
ICAM1	0	0.888647	0
BLVRB	0	1.19185	0
ALK	0	1.48395	0
PARP15	0	1.54747	0
TMEM38B	0	-2.5062	0
ADM	0	3.80372	0
STAT1	0	1.14288	0
HERC6	0	2.39196	0
WSB1	0	1.00576	0
SLCO2B1	0	1.18527	0
EIF3E	0	-2.73045	0
TTC7A	0	0.872099	0
LAP3	0	1.17957	0
SIGLEC14	0	1.96845	0
GPR132	0	1.58544	0
CXCL3	0	-2.61436	0
FPR1	0	1.79878	0
SEL1L3	0	-2.66489	0
GADD45B	0	3.11926	0
FDX1	0	-2.38916	0
IL12RB1	0	1.96519	0
ITPR2	0	0.896978	0
TP53INP2	0	2.25197	0
SLC7A11	0	-1.95308	0
PDE4D	0	1.79321	0
DNAJB4	0	2.2783	0
FABP5	0	-2.30992	0
NAGA	0	0.875723	0
CYTH1	0	0.936495	0
G0S2	0	-4.57934	0
SERPINA1	0	-2.85465	0
SELPLG	0	0.848663	0
NR4A2	0	5.98382	0
OSCAR	0	0.983815	0
AIG1	0	1.7931	0
ST14	0	-2.00438	0
CBX3	0	-1.79657	0
COMMD6	0	-1.94066	0
HES1	0	7.83529	0
HPS1	0	0.956463	0
NLRC5	0	2.16401	0
ATP8A1	0	2.31382	0
CYTH4	0	1.01056	0
NCS1	0	-2.45113	0
EIF2A	0	-1.76892	0
DOCK2	0	0.678686	0
SMAD3	0	1.83879	0
GAS7	0	0.921921	0
EIF3H	0	-1.81928	0
BCAT1	0	-1.90897	0
OASL	0	3.97098	0
SNHG32	0	-1.90954	0
GGA2	0	1.1072	0
MMP12	0	-6.30467	0
LTA4H	0	-3.09438	0
PLAU	0	1.26509	0
NOTCH3	0	-3.7885	0
CLCN4	0	4.38863	0
NPL	0	1.17631	0
APOE	0	1.34323	0
TGFA	0	3.05087	0
PLBD2	0	1.3762	0
EEF1B2	0	-1.75223	0
ANXA6	0	0.882125	0
ZC3H12D	0	2.4356	0
RALA	0	-1.80476	0
NR4A1	0	5.95134	0
EIF4B	0	-1.69802	0
RIN2	0	0.825823	0
MAT2A	0	0.907229	0
FCGR2A	0	1.04959	0
EIF3M	0	-1.70369	0
AP2A2	0	0.935225	0
HPGD	0	-4.04937	0
TNFRSF1B	0	0.768122	0
MCEMP1	0	-4.60298	0
STEAP3	0	-1.60037	0
NEU1	0	1.31809	0
PARP14	0	0.867101	0
ARSB	0	0.814364	0
TDRD3	0	-1.90703	0
CLTA	0	0.852652	0
SRPX	0	2.98743	0
SERPINB2	0	11.5652	0
UQCRB	0	-1.76699	0
QPCT	0	-2.15947	0
ALCAM	0	-1.333	0
FAIM2	0	-4.74912	0
CPVL	0	0.721507	0
TSPAN4	0	1.11083	0
ARMC9	0	2.80839	0
UBE2J1	0	-1.66731	0
FGR	0	-1.74989	0
EMC10	0	0.915213	0
RASSF4	0	0.90428	0
KCTD12	0	1.57609	0
DNASE2	0	0.82212	0
ZBTB7C	0	-4.77034	0
GPR35	0	2.98523	0
MMP25	0	3.28234	0
A2M	0	0.654432	0
SHOX2	0	-5.4759	0
CD163	0	1.40415	0
FNDC3B	0	0.781177	0
CSNK2A2	0	-1.50526	0
C1QB	0	1.36312	0
CP	0	-9.58887	0
NME2	0	-1.58779	0
PECAM1	0	0.608891	0
FUCA1	0	3.62282	0
AP1B1	0	0.942669	0
GBA	0	1.01501	0
FLNA	0	-1.53287	0
BTG1	0	-1.60145	0
HEXA	0	1.12473	0
SPN	0	-1.41813	0
SH3GLB1	0	-1.47951	0
APMAP	0	0.749	0
MARCKS	0	1.3827	0
BCL2L1	0	0.729115	0
DENND4C	0	-1.48961	0
C1QC	0	1.72607	0
CSDE1	0	-1.51886	0
GLB1	0	0.745358	0
TMEM26	0	4.85544	0
AHCYL1	0	-1.40133	0
MAF	0	0.926522	0
SCPEP1	0	0.886715	0
RAB13	0	-1.62555	0
UBE2D3	0	-1.25816	0
IDH1	0	0.907684	0
C1orf43	0	-1.24129	0
RAP2B	0	0.853318	0
DYM	0	-1.32751	0
PABPC4	0	-1.31328	0
PTPN12	0	-1.39715	0
LMO4	0	-1.90777	0
P2RX7	0	-1.53579	0
IFNAR1	0	-1.26025	0
TTC3	0	-1.38223	0
NUS1	0	-1.24251	0
MIF	0	-1.54785	0
PFDN5	0	-1.26916	0
TSPAN3	0	-1.70684	0
DNAJC3	0	-1.52591	0
MTHFD2	0	-1.4441	0
TTYH3	0	1.52567	0
ITGAX	0	0.767772	0
RACK1	0	-1.80998	0
TNFSF13	0	0.992629	0
CD9	0	-1.4371	0
NAGK	0	1.1829	0
NDUFB9	0	-1.23885	0
SLC37A2	0	0.980586	0
EEF1G	0	-1.81207	0
ACADVL	0	-1.33734	0
TYMP	0	0.983036	0
CTSL	0	0.961399	0
MAF1	0	-1.11157	0
COLGALT1	0	0.689784	0
FPR3	0	0.844664	0
LHFPL2	0	0.72999	0
PPDPF	0	-1.35252	0
TMEM176B	0	1.69058	0
SNX10	0	-1.5813	0
SLC25A6	0	-1.19561	0
UNC93B1	0	0.793421	0
GAA	0	0.779301	0
LRPAP1	0	0.844755	0
HIPK3	0	-1.05099	0
ENG	0	0.771799	0
SCAMP2	0	0.594612	0
EIF1	0	-1.35902	0
EPHX1	0	1.11756	0
GSTO1	0	-1.25225	0
CXCL16	0	-1.24215	0
CD53	0	0.773919	0
C1QA	0	1.60393	0
ZFYVE16	0	-1.28679	0
COMT	0	0.624752	0
CLCN7	0	0.679891	0
BST2	0	1.22682	0
CD4	0	0.618822	0
LDHB	0	-1.05935	0
IFNGR1	0	-1.13097	0
STT3B	0	-1.03014	0
TOMM7	0	-1.21184	0
OS9	0	0.754255	0
CCNI	0	-1.17834	0
TFRC	0	-2.37038	0
CD14	0	0.667124	0
OSBPL8	0	-1.18408	0
AMFR	0	-0.926621	0
CMPK1	0	-1.07339	0
FCGRT	0	1.16208	0
NUCB1	0	0.707314	0
CST3	0	1.47079	0
DRAM2	0	-0.924257	0
EMILIN2	0	0.548687	0
CTSC	0	1.31465	0
ITM2B	0	1.16035	0
CTSA	0	1.28654	0
RNF13	0	-1.00812	0
PNRC1	0	-1.14333	0
SNX3	0	-0.937488	0
ACTN1	0	-1.15351	0
CRTAP	0	-1.33573	0
TPP1	0	1.15636	0
TRAM1	0	-0.99006	0
UBA52	0	-1.41742	0
ISCU	0	-0.994959	0
CYBA	0	0.860121	0
TM9SF3	0	-0.797975	0
MGST3	0	-0.78035	0
SQSTM1	0	0.843047	0
ME1	0	-1.03759	0
CD63	0	0.697113	0
TYROBP	0	0.446126	0
CREG1	0	0.513264	0
FCER1G	0	0.547784	0
EEF2	0	-1.4073	0
NPC2	0	0.579839	0
GPNMB	0	0.577624	0
YBX1	0	-0.959429	0
CAST	0	-0.767986	0
ANXA11	0	-0.822223	0
IFI30	0	1.27939	0
CTSD	0	0.840767	0
TIMP2	0	0.643484	0
LAMP1	0	0.845555	0
LCP1	0	-1.00722	0
PLD3	0	0.72359	0
CD68	0	0.699229	0
CD44	0	-0.95393	0
GRN	0	0.927017	0
NCF2	0	-0.761859	0
ATP6AP2	0	-0.64605	0
S100A10	0	-1.03536	0
CD74	0	0.568323	0
OAZ1	0	-0.767527	0
CTSZ	0	1.04898	0
GSN	0	-1.28672	0
PSAP	0	0.878346	0
B2M	0	1.24974	0
FXYD5	0	-0.809297	0
ANXA1	0	-0.843144	0
CTSB	0	0.800697	0
TMSB4X	0	-0.943567	0
VIM	0	-1.01318	0
LYZ	0	-1.80803	0
GPX4	0	-1.03046	0
CSTB	0	-1.35732	0
FTH1	0	-1.71561	0
IGFLR1	5.20091e-308	0.788093	9.40429e-304
OSM	6.80775e-308	1.99624	1.23098e-303
CA2	7.35168e-308	-2.53698	1.32933e-303
ATP13A1	9.35145e-308	0.963202	1.69093e-303
SYNGR1	1.09917e-307	1.41249	1.98751e-303
ARHGEF11	2.34871e-307	1.07587	4.24694e-303
BATF	4.47867e-307	1.63705	8.09833e-303
TMEM150B	7.75462e-307	0.878847	1.40219e-302
CD93	1.00462e-306	1.45735	1.81655e-302
CFH	2.68935e-306	1.43834	4.86289e-302
ZBED1	2.7247e-306	1.08344	4.9268e-302
VDAC1	3.5597e-306	-1.6408	6.43665e-302
M6PR	7.00085e-306	0.528317	1.26589e-301
DENND3	8.23383e-306	1.16926	1.48884e-301
RAB42	7.57144e-305	1.61354	1.36907e-300
LGALS9	1.61679e-304	0.689208	2.92348e-300
JUN	2.5121e-304	2.02613	4.54238e-300
TLR2	8.40512e-304	0.637387	1.51981e-299
CD84	1.89764e-303	0.599839	3.43131e-299
NREP	5.25581e-303	1.32949	9.50356e-299
ADRB2	6.65162e-302	1.29721	1.20275e-297
TNFRSF21	8.19354e-302	1.56745	1.48156e-297
COX7A2L	1.26135e-301	-1.09571	2.28077e-297
CNDP2	1.08907e-300	0.650322	1.96926e-296
CMIP	5.52446e-300	0.686751	9.98933e-296
INSIG1	1.55929e-299	1.4445	2.81951e-295
SLC40A1	1.60613e-299	1.23012	2.9042e-295
IER2	1.90852e-299	2.16434	3.45098e-295
RELT	2.06921e-299	0.946314	3.74155e-295
SLC25A5	2.35741e-299	-1.64556	4.26267e-295
COX7C	2.68843e-299	-1.05324	4.86122e-295
SNX29	5.36259e-299	0.895667	9.69664e-295
SEC11A	7.02024e-299	-0.981921	1.2694e-294
SAMHD1	1.58093e-298	0.45953	2.85864e-294
EIF4A1	3.02748e-298	-0.691978	5.4743e-294
CERCAM	8.02365e-298	-2.38297	1.45084e-293
RGCC	6.08494e-297	-2.00396	1.10028e-292
CDKN2A	7.86759e-297	-5.66854	1.42262e-292
GGT5	3.01742e-296	2.97971	5.4561e-292
ATP10A	1.29371e-295	2.56022	2.33928e-291
CXCL8	3.51077e-295	-1.92367	6.34817e-291
CORO1C	4.87224e-295	-0.792361	8.80998e-291
ATP6V1A	8.96664e-295	-0.784433	1.62135e-290
S100A6	1.6252e-294	-0.58586	2.93868e-290
MOV10	3.54601e-294	1.16625	6.41189e-290
VPS35L	4.7184e-294	0.778986	8.5318e-290
ATP6V0D2	6.41005e-294	-1.61083	1.15907e-289
GLRX	1.18961e-293	-1.18909	2.15104e-289
DTNB	1.19447e-293	1.42389	2.15983e-289
IER5	6.26768e-293	1.32802	1.13332e-288
PMAIP1	2.62363e-292	2.92865	4.74404e-288
S1PR2	3.00551e-291	0.879167	5.43456e-287
CMTR1	3.12968e-291	1.15892	5.65909e-287
PARP12	4.47122e-290	0.591197	8.08486e-286
RHOQ	6.72141e-290	-0.95628	1.21537e-285
TBC1D14	8.68352e-290	0.679095	1.57015e-285
RAB10	1.17264e-289	-0.692438	2.12037e-285
EGR1	1.65405e-289	3.46041	2.99085e-285
DHX58	3.57745e-289	1.37967	6.46875e-285
TSC22D1	4.42925e-289	-2.79761	8.00897e-285
TMIGD3	6.05178e-289	1.90381	1.09428e-284
CEBPD	7.69253e-289	0.961052	1.39096e-284
ANAPC16	8.35027e-287	-1.18273	1.5099e-282
CSF1R	1.76674e-286	0.512767	3.19462e-282
CKAP4	2.10164e-286	-1.35047	3.80018e-282
XPOT	6.80023e-286	-1.82546	1.22962e-281
ARHGAP31	8.36397e-285	-1.28492	1.51237e-280
DSTN	7.19221e-284	-1.49641	1.3005e-279
P2RY14	3.9742e-283	4.57989	7.18614e-279
MGAT1	1.44718e-281	0.488016	2.61679e-277
CHCHD2	1.4301e-279	-0.943268	2.58591e-275
PLAAT4	3.34142e-279	1.77514	6.04195e-275
TREM2	4.24432e-279	1.28985	7.67458e-275
RHBDD2	1.35302e-278	-1.63532	2.44653e-274
GPX3	1.18987e-277	-1.92186	2.15152e-273
EGR3	2.03825e-277	6.6778	3.68555e-273
LDLR	3.10463e-277	1.42499	5.61379e-273
SAT1	1.33752e-276	0.664536	2.4185e-272
PCBP2	1.85587e-276	-1.82765	3.35579e-272
ANKRD10	2.08591e-276	0.672089	3.77174e-272
SH3GL1	4.36529e-276	1.03735	7.89332e-272
CKLF	2.5825e-275	-1.46239	4.66967e-271
HPSE	4.09553e-275	1.15307	7.40553e-271
CXCL1	4.73694e-275	-3.78261	8.56533e-271
NLRP3	5.70149e-275	1.2682	1.03094e-270
CORO1A	8.24317e-275	0.753764	1.49053e-270
TNFSF12	9.36468e-275	0.684912	1.69332e-270
EMB	4.1196e-274	0.754283	7.44907e-270
TSPAN14	5.62981e-274	0.833007	1.01798e-269
EVI2B	8.43175e-274	-1.14818	1.52463e-269
COLEC12	5.54963e-273	0.530783	1.00348e-268
IL2RG	8.58887e-273	-2.06419	1.55304e-268
SH3BP5	2.08101e-272	-1.19925	3.76288e-268
ARPC1B	5.29365e-272	0.469402	9.57198e-268
ARID3A	7.31902e-272	1.19799	1.32342e-267
SUCNR1	1.08958e-271	0.91356	1.97017e-267
GNPDA1	3.52448e-271	0.959509	6.37296e-267
ATP5MD	1.05236e-270	-1.53282	1.90288e-266
CSF1	8.2897e-268	-2.3836	1.49894e-263
RTN3	1.31418e-267	-0.608406	2.3763e-263
TPD52	1.5664e-267	1.51281	2.83237e-263
NRN1	5.43489e-267	-4.36326	9.82736e-263
S1PR1	7.87488e-267	1.02871	1.42394e-262
EIF2S3	2.06646e-266	-1.5437	3.73657e-262
ANXA2	4.81334e-266	-0.498659	8.70347e-262
SH3BGRL3	1.03016e-265	-0.770971	1.86273e-261
PRKRA	2.29878e-265	-1.87449	4.15665e-261
TNF	5.88735e-264	2.35857	1.06455e-259
CDKN2B	9.39219e-264	-2.92877	1.6983e-259
TET3	1.0391e-263	1.27423	1.87889e-259
SLC31A1	1.14655e-263	-0.987707	2.07319e-259
RTRAF	1.41708e-263	-1.73953	2.56236e-259
MICOS10	1.72736e-263	-1.0297	3.12341e-259
CNIH3	1.79305e-263	-3.78201	3.2422e-259
DGLUCY	7.73872e-263	1.11587	1.39931e-258
TBC1D12	1.04591e-262	1.02743	1.89122e-258
ITM2C	1.49248e-262	1.19958	2.6987e-258
FCGR3A	1.54905e-262	0.917241	2.80099e-258
MS4A4A	1.55637e-262	0.659602	2.81424e-258
DNASE1L1	3.8952e-262	0.952921	7.0433e-258
ST13	4.12652e-262	-1.886	7.46157e-258
CD81	4.61787e-262	0.568945	8.35003e-258
SERPINF1	2.44485e-261	1.93858	4.42078e-257
B3GNT7	5.25945e-261	1.84565	9.51013e-257
ENTPD6	6.28387e-261	0.902742	1.13625e-256
KCNJ5	1.13707e-260	1.4505	2.05604e-256
CLIC4	1.37942e-260	-0.761374	2.49427e-256
APBB3	1.5149e-260	2.02661	2.73925e-256
EGFL7	4.0232e-260	1.4259	7.27475e-256
PTGER2	1.04153e-259	2.1684	1.8833e-255
FBXO7	1.75774e-259	-0.931619	3.17834e-255
ADA	1.94835e-259	1.39132	3.52301e-255
SIN3B	3.96068e-259	0.934061	7.16169e-255
ENTHD1	1.27304e-258	-5.17021	2.30191e-254
DDX60	4.89361e-258	1.20711	8.84863e-254
TPD52L2	9.12201e-258	0.615146	1.64944e-253
SEPTIN11	1.32552e-257	-1.0341	2.3968e-253
TMEM255B	1.99573e-257	1.19776	3.60868e-253
OXA1L	3.50979e-257	-1.01434	6.3464e-253
BASP1	6.8833e-257	0.721644	1.24464e-252
TMEM144	6.88482e-257	1.0121	1.24491e-252
UBE2L6	8.78447e-257	0.746471	1.58841e-252
CHMP1B	3.82306e-256	1.23086	6.91285e-252
CXCL2	4.46589e-256	-1.63818	8.07522e-252
ABCD1	1.07608e-255	0.977583	1.94576e-251
MYO1D	1.21326e-255	-1.51415	2.19382e-251
NDUFB5	2.53577e-255	-0.96178	4.58518e-251
GIMAP7	1.1424e-254	1.12754	2.06569e-250
CMAS	3.35523e-254	-1.30902	6.06693e-250
HAVCR2	4.08113e-254	0.607471	7.37951e-250
WIPF1	4.10074e-254	0.457036	7.41496e-250
TNFRSF14	4.96145e-254	0.616602	8.97129e-250
MPHOSPH6	2.21675e-253	1.42741	4.00832e-249
IGSF21	2.65244e-253	-2.80771	4.79614e-249
ABLIM3	3.85819e-253	3.04634	6.97637e-249
BIN1	3.9263e-253	0.996421	7.09954e-249
ANKS1A	5.21657e-253	0.899707	9.4326e-249
LILRA5	1.08354e-252	2.27465	1.95926e-248
HGF	2.3473e-252	1.17122	4.24438e-248
GBP5	3.2945e-252	2.17667	5.95711e-248
RAC2	5.16248e-252	-1.15659	9.33479e-248
PML	2.22845e-251	0.949513	4.02949e-247
CBLB	5.28049e-251	0.849691	9.54818e-247
RNASEK	5.71719e-251	-0.604304	1.03378e-246
EIF2AK1	1.01199e-250	-1.17326	1.82987e-246
TAP1	5.42044e-249	0.751474	9.80123e-245
ADAR	8.7183e-249	0.53343	1.57644e-244
SELL	1.54313e-248	2.83271	2.79029e-244
PHF10	8.29014e-248	-1.38286	1.49902e-243
ALKBH5	1.06245e-247	-0.873334	1.92112e-243
SDC2	1.09541e-247	-1.97674	1.98072e-243
GPR27	1.25633e-247	2.38377	2.2717e-243
SMIM4	1.6412e-247	1.36421	2.96761e-243
MGAT5	1.14992e-246	0.805087	2.07929e-242
TMEM183A	1.8553e-246	-1.1287	3.35476e-242
ADAM9	5.32525e-246	0.62871	9.62912e-242
TRIM25	1.436e-245	0.788593	2.59658e-241
C9orf16	2.08047e-245	-1.34486	3.76191e-241
IFITM10	2.29552e-245	1.64526	4.15076e-241
CTDSP2	1.81291e-243	-0.900604	3.2781e-239
PLA2G4C	3.26503e-243	0.785158	5.90383e-239
DHCR24	2.60414e-242	-1.6614	4.70881e-238
ARHGDIB	3.51196e-242	0.480745	6.35032e-238
LIMK1	3.6084e-242	-1.12007	6.52471e-238
CELF6	3.75438e-242	2.431	6.78867e-238
KCMF1	5.04741e-242	-1.18137	9.12672e-238
CREB3L2	7.79418e-242	1.01373	1.40934e-237
EPN1	1.18966e-241	0.759792	2.15115e-237
CRYBB1	1.64155e-241	1.81412	2.96825e-237
MILR1	1.66254e-240	0.865961	3.00621e-236
SNN	2.51748e-240	1.0744	4.55211e-236
SPARC	7.90457e-240	-1.79668	1.4293e-235
CUEDC1	8.25673e-240	1.12028	1.49298e-235
ATF5	1.26209e-239	0.6829	2.28212e-235
POLG2	3.57457e-239	2.5546	6.46353e-235
ATP5MC2	8.86392e-239	-0.843434	1.60277e-234
ZNF516	3.29885e-238	0.894748	5.96497e-234
RAB34	5.41854e-238	-1.33949	9.7978e-234
ENGASE	5.71501e-238	1.13564	1.03339e-233
PNN	1.38529e-237	1.06425	2.50487e-233
TESC	1.6675e-237	1.67823	3.01517e-233
FAM174B	4.75821e-237	1.32028	8.6038e-233
CAB39	5.77322e-237	-1.00578	1.04391e-232
PJA2	1.35054e-236	-0.746515	2.44205e-232
SLC11A1	1.39196e-236	-1.91509	2.51694e-232
PTTG1IP	2.23432e-236	0.555637	4.04009e-232
SORL1	3.80415e-236	1.25917	6.87867e-232
ARHGAP10	5.55491e-236	0.867105	1.00444e-231
PLK2	8.82273e-236	3.77872	1.59533e-231
ENTR1	9.45757e-236	1.0159	1.71012e-231
CANX	1.15989e-235	-0.774041	2.09732e-231
RAB20	2.34144e-235	0.727165	4.23379e-231
SH3TC1	5.46289e-235	1.0967	9.87799e-231
MCL1	5.64955e-235	0.896308	1.02155e-230
DEF6	6.00015e-235	0.844691	1.08495e-230
ACCS	8.782e-235	1.77484	1.58796e-230
MROH1	2.35286e-234	0.837755	4.25445e-230
CSF2RB	1.43345e-233	0.702967	2.59196e-229
PCGF2	1.7062e-233	-3.31542	3.08516e-229
HES4	2.81597e-233	3.34366	5.09184e-229
LPAR2	6.9409e-233	1.44272	1.25505e-228
WWC3	7.76612e-233	0.946564	1.40427e-228
CD83	1.56354e-232	1.00245	2.82719e-228
MFF	2.35071e-232	-1.30863	4.25055e-228
TLR3	3.71523e-232	2.53527	6.71788e-228
SWAP70	5.39779e-232	0.617926	9.76029e-228
TEC	6.00908e-232	1.13714	1.08656e-227
RNF7	8.56073e-232	-1.02117	1.54795e-227
ARGLU1	1.50584e-231	0.6382	2.72286e-227
BCAP31	1.57795e-231	-0.605323	2.85325e-227
S100A11	1.81152e-231	-0.466118	3.27559e-227
GUSB	2.43843e-231	0.825401	4.40917e-227
USF2	2.80637e-231	-0.691087	5.07447e-227
GPC4	3.19747e-231	-2.18687	5.78167e-227
SNX2	3.20903e-231	-0.628334	5.80256e-227
CPNE1	8.32363e-231	-1.01382	1.50508e-226
JDP2	8.70603e-231	0.841743	1.57422e-226
FGD3	1.52825e-230	0.853121	2.76339e-226
CSF2RA	1.90294e-230	0.465246	3.4409e-226
VPS53	9.69956e-230	0.742035	1.75387e-225
NDUFB10	1.09424e-229	-0.942974	1.97861e-225
SCAMP4	1.47268e-229	0.774878	2.6629e-225
ARRB2	1.76337e-229	-0.47161	3.18852e-225
ARHGAP25	3.65748e-229	0.794691	6.61345e-225
FLCN	3.96147e-229	0.853383	7.16313e-225
ID3	7.71417e-229	0.845578	1.39488e-224
LIPA	1.25841e-228	0.357164	2.27547e-224
AKR1A1	7.1048e-228	0.559143	1.28469e-223
COPA	7.7997e-227	-0.731263	1.41034e-222
UQCRH	9.26303e-227	-1.55696	1.67494e-222
OSGIN2	1.56337e-226	-1.50611	2.82688e-222
IQCN	2.96623e-226	4.99023	5.36354e-222
ABCA1	6.21793e-226	0.474237	1.12433e-221
OSGIN1	1.55389e-225	1.69154	2.80974e-221
NR4A3	4.29849e-225	2.27697	7.77252e-221
DPP7	4.34625e-225	0.546983	7.85889e-221
ZNF267	6.9765e-225	0.970227	1.26149e-220
MITF	1.76878e-224	-1.02351	3.19831e-220
RIPK2	2.26172e-224	-1.73331	4.08965e-220
SERPINB9	7.68055e-224	1.1417	1.3888e-219
BTG2	2.28247e-223	1.641	4.12716e-219
B3GNT8	2.60402e-223	2.96506	4.70859e-219
PTGER4	9.65727e-223	0.935297	1.74623e-218
HINT1	1.16654e-222	-1.05148	2.10933e-218
PPP1R21	1.27934e-222	0.834132	2.3133e-218
CD38	3.21692e-222	5.09326	5.81683e-218
SLC41A2	3.73193e-222	-1.53438	6.74808e-218
ZNF185	5.51529e-222	1.26711	9.97274e-218
INHBA	8.40261e-222	-3.95034	1.51936e-217
FER	1.55121e-221	0.720258	2.8049e-217
SMIM14	1.98473e-221	-1.72131	3.5888e-217
BAZ2B	1.83093e-220	0.717128	3.31069e-216
MAPK1	2.05128e-220	-0.743978	3.70912e-216
BTBD1	4.48891e-220	-1.02789	8.11684e-216
MFSD1	1.03408e-219	0.379708	1.86982e-215
ITGB7	1.08172e-219	1.88108	1.95597e-215
SLC22A18	3.2266e-219	0.90376	5.83435e-215
IKBKB	4.56967e-219	0.565119	8.26288e-215
TMEM173	4.616e-219	0.643634	8.34664e-215
ENOSF1	4.63019e-219	0.906396	8.3723e-215
TXNL4A	8.5225e-219	-0.822712	1.54104e-214
GBP1	1.14898e-218	1.45925	2.07758e-214
COPG1	1.57865e-218	-0.772635	2.85451e-214
TRAF5	2.23522e-218	1.54203	4.04172e-214
FLT1	3.30998e-218	-3.77245	5.9851e-214
GNPTG	3.33942e-218	0.577973	6.03834e-214
TOMM5	3.9942e-218	-1.31358	7.22232e-214
FADS2	1.22281e-217	0.875924	2.21109e-213
HIST1H1C	1.3076e-217	-1.17871	2.3644e-213
NBN	1.98691e-217	-1.59478	3.59273e-213
TMEM14C	3.66477e-217	-0.976061	6.62664e-213
PARP8	6.19765e-217	0.733712	1.12066e-212
FTL	1.69443e-216	-0.474035	3.06387e-212
MT2A	1.82965e-216	-2.04324	3.30838e-212
TMEM37	1.80923e-215	0.612426	3.27145e-211
ARCN1	1.88278e-215	-0.850439	3.40444e-211
ANP32B	1.71673e-214	-1.53726	3.10419e-210
ARHGAP9	2.20313e-214	0.726962	3.98371e-210
RNH1	2.7739e-214	0.412091	5.01577e-210
ITGB1BP1	4.18597e-214	-1.45439	7.56907e-210
EPB41L3	6.71325e-214	0.616071	1.21389e-209
DCUN1D3	1.67366e-213	0.620632	3.02631e-209
TRIM58	8.48539e-213	2.65512	1.53433e-208
ATP6V0C	1.1294e-212	0.523005	2.04218e-208
PPFIBP2	1.35035e-212	0.881195	2.4417e-208
TOR1B	5.69246e-212	0.869746	1.02931e-207
MMP19	6.22835e-212	2.63196	1.12621e-207
CDK5RAP3	9.77648e-212	0.50032	1.76778e-207
CLN6	1.06711e-211	0.753701	1.92954e-207
CD226	1.141e-211	4.27531	2.06315e-207
PRLR	3.62615e-211	3.18701	6.55681e-207
CAVIN1	4.85519e-211	-2.62268	8.77915e-207
TRIM34	1.1146e-210	1.07279	2.01542e-206
PRDX1	1.74974e-210	-0.536516	3.16387e-206
NFKBID	1.80988e-210	1.69821	3.27262e-206
ARMC10	2.13019e-210	-1.55224	3.85182e-206
PLOD1	2.59206e-210	0.767137	4.68696e-206
DCSTAMP	3.48801e-210	-1.45415	6.30702e-206
ABL2	3.57545e-210	1.25184	6.46513e-206
B3GNT2	4.53639e-210	0.850542	8.20271e-206
TMED2	6.41063e-210	-1.14975	1.15917e-205
OSBPL1A	6.81695e-210	0.867912	1.23264e-205
SEMA4A	8.31368e-210	1.33583	1.50328e-205
NSA2	9.29496e-210	-1.59353	1.68072e-205
RBM47	1.2638e-209	0.607309	2.28521e-205
KLF6	1.90318e-209	0.620464	3.44132e-205
UXT	3.0032e-209	-1.12996	5.43039e-205
FNTA	1.10803e-208	-1.03221	2.00353e-204
SDHB	2.20834e-208	-0.812607	3.99312e-204
SOCS6	2.32627e-208	0.861895	4.20636e-204
STK24	2.4681e-208	-0.951861	4.46283e-204
FCHO2	4.27447e-208	-0.838076	7.72909e-204
CAPN3	1.10643e-207	1.47007	2.00064e-203
CLDN1	1.3935e-207	-3.69697	2.51973e-203
ADSS	1.76732e-207	-1.48107	3.19567e-203
SLC38A6	4.38869e-207	0.68776	7.93563e-203
YBX3	4.88275e-207	-0.942161	8.82899e-203
CYBC1	1.09162e-206	0.681168	1.97387e-202
MSC	1.68984e-206	-3.22905	3.05556e-202
SLC2A13	2.6366e-206	1.19169	4.7675e-202
NOP53	5.92844e-206	-1.09731	1.07198e-201
SET	9.69348e-206	-1.0312	1.75278e-201
OLFML2B	1.67567e-205	0.676071	3.02995e-201
SEL1L	1.76869e-205	-1.01174	3.19815e-201
ARHGAP45	2.93262e-205	0.709273	5.30276e-201
ARRDC4	5.55217e-205	-2.02307	1.00394e-200
TREM1	6.40781e-205	-2.04846	1.15866e-200
USP12	9.40079e-205	-1.4858	1.69985e-200
MXD1	1.08717e-204	0.974755	1.96583e-200
RBM39	1.53446e-204	0.847724	2.77461e-200
YPEL3	1.9102e-204	-1.23059	3.45402e-200
TLK1	1.98847e-204	-1.31586	3.59556e-200
CLEC10A	3.56343e-204	0.956794	6.44339e-200
IL10	5.34902e-204	1.43491	9.6721e-200
PHLDA3	5.78133e-204	-1.83988	1.04538e-199
PHACTR1	6.25223e-204	1.18829	1.13053e-199
LENG8	9.31337e-204	0.522062	1.68404e-199
TAGLN	1.24744e-203	1.51133	2.25561e-199
CDIPT	1.62418e-203	-0.765794	2.93685e-199
CCDC88A	1.88798e-203	-0.672415	3.41384e-199
ALDH16A1	3.59355e-203	0.836839	6.49785e-199
SARDH	3.71178e-203	-2.44909	6.71164e-199
GRB2	2.99438e-202	0.490821	5.41444e-198
PGBD5	3.12982e-202	-3.0135	5.65935e-198
NKTR	3.18538e-202	0.842227	5.7598e-198
CREB5	4.73086e-202	0.859959	8.55434e-198
TAGAP	4.97533e-202	0.778339	8.99639e-198
GASK1B	6.72687e-202	0.652455	1.21635e-197
JUNB	7.85528e-202	1.37754	1.42039e-197
LRMDA	1.36495e-201	0.833836	2.4681e-197
BNC2	1.55145e-201	1.23137	2.80533e-197
PIK3R5	3.74787e-201	0.533274	6.7769e-197
ABI3	7.58353e-201	2.31354	1.37125e-196
PPM1K	8.4892e-201	1.21713	1.53502e-196
TBL1XR1	9.04049e-201	-1.11753	1.6347e-196
AKT3	9.84273e-201	-1.82153	1.77976e-196
UTY	1.3525e-200	0.872044	2.44559e-196
DDRGK1	1.52881e-200	0.705821	2.7644e-196
FAM20A	1.85659e-200	2.40425	3.35709e-196
MAP7	2.40314e-200	1.34304	4.34535e-196
SPTAN1	3.12951e-200	-1.02184	5.65878e-196
AZU1	8.98866e-200	3.63213	1.62533e-195
MTSS1	1.33771e-199	0.832352	2.41885e-195
SORT1	1.35183e-199	-1.03895	2.44438e-195
GGA1	1.43293e-199	0.833816	2.59103e-195
INPP4A	1.54483e-199	0.800881	2.79335e-195
CSRNP1	1.61385e-199	1.91632	2.91816e-195
RAB5C	3.97048e-199	0.501048	7.17942e-195
FGD5	7.81023e-199	-2.30091	1.41225e-194
USO1	9.99383e-199	-1.01627	1.80709e-194
IRF8	1.18623e-198	0.526078	2.14494e-194
CRLS1	1.49484e-198	-1.26657	2.70298e-194
GZF1	2.12359e-198	1.14373	3.83988e-194
ERLEC1	2.29524e-198	-1.21792	4.15024e-194
RAP1A	5.57698e-198	-0.724208	1.00843e-193
LRRC25	6.38812e-198	0.523151	1.1551e-193
TNS3	7.22718e-198	0.478259	1.30682e-193
SAMD9	8.41865e-198	1.21646	1.52226e-193
ECHS1	8.47873e-198	-0.849061	1.53312e-193
ENO2	1.50092e-197	-2.26612	2.71396e-193
TSTD1	6.67708e-197	-2.74282	1.20735e-192
AIF1	7.58081e-197	0.388749	1.37076e-192
RAI14	1.2127e-196	-4.10317	2.1928e-192
SLC12A9	1.62459e-196	0.815906	2.93759e-192
FUT4	2.87215e-196	1.16308	5.19341e-192
RBP1	7.06128e-196	1.00144	1.27682e-191
C3AR1	1.52607e-195	0.43238	2.75943e-191
2001-03-01	2.23902e-195	0.589537	4.0486e-191
FAM53C	2.82882e-195	1.36795	5.11507e-191
SP140L	4.00682e-195	0.77553	7.24513e-191
PKN1	4.61981e-195	0.55897	8.35354e-191
MIDN	9.72528e-195	0.889706	1.75853e-190
ACAA2	2.70926e-194	-1.02374	4.89888e-190
GAPT	3.93496e-194	2.45283	7.1152e-190
FGD4	5.50126e-194	0.683824	9.94737e-190
SMIM29	9.14289e-194	1.00226	1.65322e-189
IL1RN	1.4593e-193	-2.45799	2.6387e-189
PARVG	4.42552e-193	0.573023	8.00223e-189
FZD2	1.25707e-192	0.857851	2.27304e-188
LRRK1	1.2591e-192	0.836183	2.2767e-188
RGL2	1.56286e-192	0.836257	2.82596e-188
NTAN1	3.82877e-192	-1.18378	6.92317e-188
CCT6A	3.99713e-192	-0.973696	7.22761e-188
DGCR2	4.15919e-192	0.983195	7.52065e-188
ABCA6	5.3648e-192	-3.21289	9.70064e-188
CDC42EP3	8.96113e-192	-1.83617	1.62035e-187
H2AFZ	1.40277e-191	-1.235	2.53649e-187
NDRG2	1.45183e-191	-3.64317	2.6252e-187
CPEB2	1.89644e-191	0.737086	3.42914e-187
GADD45G	8.71306e-191	1.20308	1.5755e-186
TP53I3	9.36239e-191	1.10243	1.69291e-186
EPRS	9.95131e-191	-1.08378	1.7994e-186
GPR141	1.10512e-190	0.684156	1.99828e-186
ATP1A1	2.13249e-190	-0.928925	3.85598e-186
NT5C2	2.96706e-190	0.726539	5.36505e-186
ANKRD9	5.38381e-190	1.24055	9.73501e-186
LUC7L3	6.06336e-190	0.541026	1.09638e-185
TIAF1	1.2111e-189	2.11511	2.18991e-185
TNK2	2.21174e-189	0.668274	3.99927e-185
ADAMTSL4	5.23459e-189	0.416285	9.46518e-185
MEFV	5.73441e-189	1.63251	1.0369e-184
IL1R1	6.72982e-189	-2.36574	1.21689e-184
ITGB3	9.23664e-189	-2.33644	1.67017e-184
RSL24D1	9.43178e-189	-2.19158	1.70545e-184
KLK1	1.21195e-188	-3.6711	2.19144e-184
DTX1	1.5307e-188	2.17051	2.76782e-184
TPBGL	1.74646e-188	1.64817	3.15795e-184
TMEM175	1.9437e-188	0.921713	3.5146e-184
TENT2	3.17433e-188	0.569031	5.73982e-184
SGPL1	5.84743e-188	0.633087	1.05733e-183
MGST2	6.09747e-188	0.718198	1.10255e-183
ETFA	7.2197e-188	-0.998003	1.30547e-183
ATF3	3.25018e-187	2.78451	5.87698e-183
STAC3	3.35299e-187	0.976267	6.06288e-183
SRGN	3.70907e-187	0.332665	6.70675e-183
PHACTR4	4.79447e-187	0.990278	8.66936e-183
UBE2D2	6.66211e-187	-1.36162	1.20464e-182
SMPD1	7.3358e-187	1.00373	1.32646e-182
PCMTD1	8.61823e-187	-0.953406	1.55835e-182
SRPRA	1.45254e-186	-0.882702	2.62648e-182
CYCS	1.86132e-186	-1.43009	3.36563e-182
IARS2	2.10177e-186	-0.99682	3.80042e-182
CFP	2.77992e-186	2.00164	5.02665e-182
TLNRD1	4.85809e-186	0.7864	8.7844e-182
ATP13A3	5.35519e-186	-1.13924	9.68325e-182
P2RY8	8.47374e-186	1.08091	1.53222e-181
TMEM45B	1.84725e-185	-1.78701	3.3402e-181
PIK3R3	2.06137e-185	3.0426	3.72737e-181
LPCAT3	2.55573e-185	0.808415	4.62128e-181
RABGAP1L	2.72926e-185	0.762107	4.93505e-181
ANKFY1	4.91598e-185	0.574057	8.88908e-181
SNX8	1.64891e-184	0.501264	2.98157e-180
CD2AP	2.58965e-184	0.805745	4.68261e-180
TXK	3.67987e-184	2.05399	6.65395e-180
DNMT3A	4.98592e-184	0.760963	9.01555e-180
CHIC1	6.18782e-184	2.48484	1.11888e-179
CLCN5	6.20841e-184	0.740886	1.1226e-179
RRBP1	1.17108e-183	0.639208	2.11755e-179
EPDR1	1.50433e-183	1.15879	2.72013e-179
ZDHHC14	1.87806e-183	1.24238	3.39591e-179
REC8	4.10912e-183	2.36327	7.43011e-179
TOMM20	8.12904e-183	-0.986158	1.46989e-178
GTF3A	1.68017e-182	-1.71668	3.03808e-178
CYTIP	6.7329e-182	-1.39943	1.21744e-177
DDX5	8.06897e-182	0.490882	1.45903e-177
ZMIZ2	9.11841e-182	0.716782	1.64879e-177
ZC2HC1A	2.05393e-181	1.02997	3.71391e-177
DUSP3	2.38956e-181	0.525599	4.32081e-177
TMEM258	3.96164e-181	-1.12728	7.16343e-177
TGFBR2	7.50178e-181	0.447907	1.35647e-176
PIK3CD	8.85656e-181	0.683425	1.60144e-176
KSR1	1.25189e-180	0.943147	2.26367e-176
UBXN6	1.52873e-180	-0.67192	2.76425e-176
ATP6V1E1	2.52549e-180	-0.671672	4.56659e-176
GNG5	3.95331e-180	-1.61321	7.14838e-176
SLC25A19	4.51656e-180	1.10438	8.16685e-176
ADAT2	1.09987e-179	1.49035	1.98879e-175
TLE5	1.14579e-179	-0.887994	2.07182e-175
ATP13A2	1.49403e-179	1.0875	2.7015e-175
DENND1A	1.648e-179	0.732578	2.97992e-175
IL21R	5.78295e-179	0.672498	1.04567e-174
SLC1A3	6.8854e-179	-1.67352	1.24502e-174
RCN1	3.14918e-178	-1.32362	5.69435e-174
OPN3	9.07586e-178	-1.63512	1.6411e-173
CARD9	1.13976e-177	1.02354	2.06091e-173
NID1	1.25652e-177	1.79016	2.27205e-173
POLR2A	1.3617e-177	0.73623	2.46223e-173
MYCBP	2.55943e-177	-2.50413	4.62796e-173
SLC25A11	2.74929e-177	-0.861275	4.97127e-173
CSTA	3.87413e-177	-1.25419	7.00521e-173
AMPD3	5.97395e-177	0.516952	1.08021e-172
ARID3B	8.32375e-177	1.24651	1.5051e-172
ARFGAP3	8.95278e-177	-1.02921	1.61884e-172
LMO2	1.89125e-176	0.521398	3.41975e-172
TIMP1	2.59078e-176	0.394023	4.68466e-172
KDM5D	3.78346e-176	0.609037	6.84125e-172
CNPY3	5.41311e-176	0.435938	9.78799e-172
TNFAIP2	6.69926e-176	0.300238	1.21136e-171
LUC7L	7.70443e-176	0.68613	1.39311e-171
TMPPE	1.00476e-175	1.07191	1.8168e-171
P4HB	1.07828e-175	0.586766	1.94974e-171
RWDD1	1.42905e-175	-1.43853	2.584e-171
UBA2	1.5696e-175	-1.30484	2.83814e-171
SERTAD1	2.4238e-175	1.25937	4.38271e-171
EFCAB14	4.38097e-175	-0.835999	7.92168e-171
AVPI1	4.45501e-175	-1.52567	8.05555e-171
PACC1	4.86001e-175	0.765436	8.78787e-171
AKIRIN1	7.53066e-175	-0.936785	1.36169e-170
COX4I1	7.75028e-175	-0.716404	1.40141e-170
EVI2A	8.52464e-175	-0.987511	1.54143e-170
BCL6	1.01683e-174	-1.36493	1.83862e-170
ZNFX1	1.31195e-174	0.674319	2.37227e-170
CHORDC1	4.00324e-174	1.13599	7.23865e-170
CAMK1	6.44861e-174	0.43621	1.16604e-169
PLEKHO2	6.53547e-174	0.54277	1.18174e-169
LILRB2	8.88251e-174	0.541926	1.60614e-169
MOB1A	1.44807e-173	-1.04491	2.61841e-169
S100A8	3.33913e-173	-4.45724	6.03781e-169
OLR1	4.76634e-173	1.29392	8.6185e-169
DTNA	5.22016e-173	0.716952	9.4391e-169
CIB1	8.093e-173	-0.915471	1.46338e-168
BMF	1.15509e-172	0.818812	2.08864e-168
PTDSS1	1.35659e-172	-1.04144	2.45298e-168
BCAT2	1.36289e-172	1.02649	2.46437e-168
MBD2	2.55332e-172	-0.653619	4.61691e-168
SLC31A2	3.19319e-172	-1.17517	5.77393e-168
CDV3	1.22773e-171	-0.858629	2.21999e-167
RUNX1	3.82107e-171	0.581821	6.90926e-167
GHDC	4.13519e-171	0.94455	7.47726e-167
MATK	4.61027e-171	-1.46552	8.33629e-167
MPP1	9.04333e-171	0.413669	1.63521e-166
FAM210B	1.03841e-170	-1.55121	1.87765e-166
JTB	1.1395e-170	-0.968753	2.06045e-166
CLEC4D	1.47541e-170	-4.04732	2.66784e-166
TRERF1	2.27357e-170	0.93363	4.11107e-166
C20orf194	3.0407e-170	0.711563	5.4982e-166
FRMD4B	8.66315e-170	0.61973	1.56647e-165
TAF10	1.04496e-169	-0.792837	1.8895e-165
CPSF2	1.59643e-169	-0.933719	2.88667e-165
PBLD	1.66134e-169	1.06262	3.00403e-165
RAB39A	1.89516e-169	0.806888	3.42683e-165
SRGAP3	3.34038e-169	1.39705	6.04007e-165
SIPA1	1.87427e-168	0.618587	3.38905e-164
GNG2	2.33365e-168	0.752285	4.2197e-164
ASAP2	2.49866e-168	-2.89624	4.51808e-164
DMTF1	4.37079e-168	0.747826	7.90326e-164
MAP3K12	5.3223e-168	0.921035	9.62378e-164
METRN	9.58998e-168	-1.97676	1.73406e-163
ABCD4	1.22288e-167	0.795697	2.21122e-163
SUGP2	1.25312e-167	0.623259	2.26589e-163
BACE2	1.71524e-167	1.26253	3.1015e-163
ATP1B1	2.21046e-167	0.738404	3.99696e-163
ATP5PB	4.78913e-167	-1.06213	8.6597e-163
CREM	5.68842e-167	0.921682	1.02858e-162
ZSWIM8	6.51147e-167	0.617481	1.1774e-162
KLHDC7B	8.36192e-167	3.07543	1.512e-162
IRAK1	1.12408e-166	0.594374	2.03257e-162
DDX39B	1.22975e-166	0.802842	2.22363e-162
HEXIM1	1.86311e-166	1.13908	3.36888e-162
FABP3	2.42643e-166	0.514745	4.38747e-162
FASN	3.14908e-166	0.900354	5.69417e-162
BST1	8.08379e-166	1.11796	1.46171e-161
NUMB	9.43903e-166	-0.89094	1.70676e-161
CAND1	9.99788e-166	-1.18771	1.80782e-161
DIXDC1	1.01922e-165	-3.82142	1.84296e-161
NDUFAB1	1.28186e-165	-0.960531	2.31786e-161
H2AFY	1.32198e-165	0.510517	2.3904e-161
CTNS	1.34939e-165	0.731491	2.43997e-161
SRSF2	1.97665e-165	0.801779	3.57418e-161
SLC35F6	3.27639e-165	0.515343	5.92436e-161
UQCR10	1.01655e-164	-0.746907	1.83812e-160
TNFSF9	1.03091e-164	2.58802	1.86408e-160
YIPF4	1.60026e-164	-1.13201	2.8936e-160
SDF4	1.73763e-164	0.51768	3.14199e-160
MS4A4E	2.88683e-164	1.15671	5.21996e-160
TRPV4	3.03103e-164	1.39946	5.48071e-160
USP4	3.52872e-164	0.629077	6.38063e-160
NDUFB4	4.87307e-164	-1.28621	8.81149e-160
SGMS1	5.65199e-164	0.524674	1.02199e-159
PLOD3	5.75653e-164	0.565243	1.0409e-159
COPS2	9.81695e-164	-1.14291	1.7751e-159
ALDH4A1	1.07004e-163	1.11869	1.93485e-159
ZDHHC20	1.4873e-163	-1.49413	2.68933e-159
HECTD1	1.95811e-163	-1.06473	3.54065e-159
ZEB2	2.18158e-163	0.349874	3.94473e-159
RBFOX2	5.30345e-163	-3.76031	9.5897e-159
MSANTD3	6.16806e-163	-1.47728	1.11531e-158
SLC66A2	1.6864e-162	0.768016	3.04934e-158
ABHD3	1.83758e-162	0.596886	3.32272e-158
LSM4	2.83425e-162	-0.965019	5.12489e-158
UQCRC2	4.15504e-162	-0.819451	7.51314e-158
ACOT11	4.52584e-162	0.97398	8.18362e-158
CAMLG	5.69794e-162	-1.34583	1.0303e-157
KCNAB2	6.06559e-162	0.430745	1.09678e-157
CPM	1.07648e-161	-1.15494	1.94648e-157
TBC1D9B	1.14506e-161	0.368993	2.07051e-157
HCLS1	1.59222e-161	0.442017	2.87905e-157
AGFG1	2.32708e-161	-0.967785	4.20782e-157
RNF149	2.6042e-161	-0.816038	4.70891e-157
TMEM167A	1.04288e-160	-0.9881	1.88573e-156
RIPK3	1.26385e-160	0.984079	2.2853e-156
SDS	2.02013e-160	3.55518	3.65281e-156
DIP2B	2.21458e-160	0.507711	4.00441e-156
UBE2R2	2.2249e-160	-0.936663	4.02306e-156
TP53INP1	2.25055e-160	0.808048	4.06945e-156
SLC15A3	2.26502e-160	0.370023	4.09561e-156
TNC	2.39666e-160	-3.99521	4.33364e-156
NLRC4	3.01613e-160	-1.5587	5.45376e-156
CIRBP	3.37641e-160	0.505759	6.10522e-156
ZNF703	6.79462e-160	0.769462	1.2286e-155
VPS13B	1.09021e-159	0.601211	1.97131e-155
ST6GALNAC6	1.85072e-159	-1.55234	3.34648e-155
USP9X	3.63718e-159	-0.783426	6.57674e-155
RABGGTB	6.89769e-159	-0.984666	1.24724e-154
KLF2	9.0666e-159	1.84471	1.63942e-154
VPS18	1.13355e-158	0.861416	2.04968e-154
SEC63	1.39134e-158	-1.15348	2.51583e-154
COPB2	1.69765e-158	-0.678449	3.0697e-154
RABAC1	1.80302e-158	-0.786163	3.26023e-154
NR3C1	1.82827e-158	-0.847379	3.30589e-154
STARD7	2.65684e-158	-1.11994	4.80409e-154
BCL2L2	3.99606e-158	0.76066	7.22567e-154
RGS10	4.24408e-158	-0.86641	7.67415e-154
TACSTD2	4.719e-158	-3.74303	8.5329e-154
ZNF503	7.97105e-158	1.75399	1.44133e-153
SLC11A2	1.9108e-157	0.475906	3.45512e-153
ARHGAP15	2.65581e-157	0.550544	4.80223e-153
PLEC	2.79e-157	0.450907	5.04488e-153
WDR81	3.50971e-157	0.570008	6.34626e-153
PHLDA1	3.58198e-157	4.40746	6.47693e-153
CHIT1	8.18007e-157	-1.60707	1.47912e-152
LOXL3	1.08747e-156	1.03624	1.96636e-152
MTHFS	2.87729e-156	-2.0004	5.20272e-152
CNP	3.26725e-156	0.576026	5.90784e-152
SENP3	4.64854e-156	0.882775	8.40549e-152
DOK2	5.52397e-156	0.493327	9.98845e-152
RHBDF2	5.59091e-156	0.798996	1.01095e-151
WDR83OS	1.26511e-155	-0.837099	2.28758e-151
LILRB1	3.07728e-155	0.845701	5.56435e-151
EIF4G2	4.65496e-155	-0.950479	8.4171e-151
COPB1	5.92914e-155	-0.802347	1.07211e-150
IL3RA	6.20238e-155	-1.74505	1.12151e-150
RNF135	7.8834e-155	0.698529	1.42548e-150
PDGFC	9.7611e-155	0.354078	1.765e-150
ZNF581	1.38582e-154	-1.44411	2.50584e-150
SELENOH	1.40929e-154	-0.812046	2.54828e-150
TMED7	1.68764e-154	-0.715999	3.05159e-150
PTMS	2.31745e-154	-0.626819	4.19042e-150
RNASE6	2.34341e-154	0.366831	4.23736e-150
GORASP2	6.22645e-154	-1.05359	1.12587e-149
AK4	1.10692e-153	-2.49497	2.00153e-149
MDGA1	1.91488e-153	1.96101	3.46249e-149
SYNE3	2.52897e-153	0.81745	4.57289e-149
SKAP2	7.72198e-153	0.586469	1.39629e-148
ST8SIA4	8.69801e-153	0.547569	1.57277e-148
SPSB1	8.9906e-153	-2.30961	1.62568e-148
CYP4V2	2.83022e-152	0.86148	5.11759e-148
HDLBP	3.27358e-152	-0.656163	5.91929e-148
CHD2	7.38218e-152	0.573259	1.33485e-147
MLLT10	7.9004e-152	0.874507	1.42855e-147
PDE4A	3.14101e-151	-1.09374	5.67957e-147
HSD17B11	3.53266e-151	-0.982773	6.38776e-147
SEC61B	3.79101e-151	-1.27495	6.8549e-147
FOXRED2	6.95631e-151	0.722842	1.25784e-146
LACTB	1.27777e-150	-0.999048	2.31047e-146
CRIP1	1.45027e-150	-1.43291	2.62238e-146
CCND2	3.37979e-150	-2.02248	6.11133e-146
TSPYL1	6.45625e-150	0.67573	1.16742e-145
ARNTL2	2.09134e-149	-1.88266	3.78156e-145
NOD1	2.09399e-149	1.00797	3.78635e-145
XYLT1	2.33305e-149	1.29604	4.21863e-145
PPP1R12B	3.76626e-149	1.01199	6.81015e-145
ACTN4	3.8069e-149	0.658562	6.88363e-145
NSMAF	4.96479e-149	-1.19029	8.97734e-145
ANKRD13D	5.80035e-149	0.609797	1.04882e-144
TRPM4	8.43493e-149	1.06885	1.5252e-144
PEAK3	8.50801e-149	1.99853	1.53842e-144
MAD1L1	8.68511e-149	0.747875	1.57044e-144
ACIN1	1.57219e-148	0.751651	2.84283e-144
FZD5	2.90021e-148	1.27712	5.24417e-144
SMPDL3A	2.97182e-148	0.827185	5.37365e-144
ARMCX1	3.87357e-148	0.731923	7.00419e-144
MTHFR	4.21538e-148	0.645146	7.62226e-144
SNX11	4.61255e-148	0.744138	8.34041e-144
TRIM5	5.06546e-148	0.777187	9.15937e-144
DSE	5.08784e-148	0.569073	9.19983e-144
NUDT21	7.22594e-148	-1.1125	1.3066e-143
SH3PXD2B	1.28776e-147	-1.15479	2.32852e-143
MAT2B	1.37693e-147	-0.871547	2.48977e-143
BATF2	1.68891e-147	2.57148	3.05389e-143
MLLT1	2.49357e-147	0.706358	4.50888e-143
DNM3	5.72892e-147	1.67407	1.0359e-142
HADHB	8.28736e-147	-0.75768	1.49852e-142
VAV1	1.05205e-146	0.533447	1.90232e-142
EGLN3	1.19141e-146	-4.38723	2.15431e-142
CEP295NL	1.92837e-146	1.4629	3.48687e-142
LPAR5	2.0433e-146	2.36362	3.69469e-142
ELFN1	4.15836e-146	5.70626	7.51916e-142
CPT1B	4.16076e-146	2.015	7.52349e-142
TAP2	5.31988e-146	0.480056	9.61941e-142
LRPPRC	9.1082e-146	-1.01754	1.64695e-141
DIS3L2	1.00818e-145	0.880565	1.823e-141
MLF2	1.97424e-145	-0.776334	3.56981e-141
ANKRD12	2.28333e-145	0.459136	4.12872e-141
METTL7B	2.82666e-145	5.45297	5.11117e-141
RHOB	7.54009e-145	1.1125	1.3634e-140
RBCK1	1.4371e-144	0.990844	2.59856e-140
SMIM3	1.70518e-144	0.995221	3.0833e-140
PIM3	1.93322e-144	0.686584	3.49565e-140
NSMCE1	3.76144e-144	-1.10616	6.80143e-140
TIPARP	5.19225e-144	1.18505	9.38862e-140
CLEC6A	5.37438e-144	-4.14993	9.71795e-140
CC2D1B	5.86748e-144	0.79238	1.06096e-139
FOSL2	6.76879e-144	-0.779209	1.22393e-139
ANKH	1.0117e-143	0.563745	1.82936e-139
PCF11	1.25175e-143	0.664724	2.26341e-139
PLAAT3	1.54421e-143	1.1478	2.79224e-139
NFATC3	1.79819e-143	-1.0627	3.25149e-139
ZNF385A	1.94017e-143	-0.607792	3.50821e-139
CCNYL1	2.52585e-143	0.60568	4.56723e-139
GPATCH2L	4.44598e-143	0.50081	8.03923e-139
PPIC	4.55716e-143	-0.97117	8.24026e-139
ABCA7	7.68826e-143	0.811957	1.39019e-138
TRAPPC9	8.26162e-143	0.645054	1.49387e-138
GLIPR2	8.78481e-143	-1.03915	1.58847e-138
RTN1	9.8384e-143	-1.52808	1.77898e-138
RIT1	9.92164e-143	0.576641	1.79403e-138
PPP1R12C	1.2124e-142	0.678756	2.19226e-138
IKBKE	1.37385e-142	1.00192	2.48419e-138
PTPRM	2.03137e-142	-2.8955	3.67312e-138
SLC9A7	2.11318e-142	-1.39511	3.82104e-138
MANF	2.20396e-142	-1.04685	3.98519e-138
SPRED1	2.27629e-142	0.417735	4.11599e-138
UFM1	2.37678e-142	-0.871566	4.2977e-138
FAXDC2	2.41307e-142	1.4167	4.36331e-138
RAB27A	2.41497e-142	-1.38816	4.36674e-138
EHD4	2.71029e-142	0.497739	4.90075e-138
CNIH4	4.0134e-142	-1.44682	7.25702e-138
SPG21	4.44087e-142	-0.519939	8.02997e-138
CNPPD1	4.85152e-142	0.454538	8.77252e-138
MYO9B	5.44512e-142	0.379732	9.84587e-138
MT-ND3	5.84311e-142	-1.82108	1.05655e-137
NHP2	7.14106e-142	-1.30862	1.29125e-137
RILPL2	7.81178e-142	-1.37112	1.41253e-137
RHPN1	1.01514e-141	1.45086	1.83557e-137
GUCY1B1	1.05593e-141	-3.19434	1.90933e-137
ESD	1.69667e-141	-0.845792	3.06791e-137
FAM71A	4.38533e-141	6.2345	7.92955e-137
COMMD5	5.40448e-141	0.564596	9.77238e-137
RMND1	5.63029e-141	-1.43643	1.01807e-136
IFIT5	1.09994e-140	1.16022	1.98892e-136
STAT6	1.557e-140	0.486122	2.81537e-136
ZFP36L1	2.82043e-140	0.361553	5.09989e-136
RUBCN	3.06245e-140	0.706629	5.53751e-136
SEC31A	3.50562e-140	-0.754153	6.33887e-136
PAK2	7.34712e-140	-0.817603	1.32851e-135
PLP2	2.21348e-139	-1.09149	4.00242e-135
STARD4	2.80918e-139	1.02325	5.07956e-135
TNFRSF1A	2.87361e-139	0.356054	5.19606e-135
IGBP1	3.63364e-139	-1.12834	6.57035e-135
UBQLN1	4.67652e-139	-1.28504	8.45609e-135
SHC2	5.40122e-139	2.80763	9.76648e-135
UBE2I	5.79623e-139	-0.656711	1.04807e-134
CAPNS1	8.2877e-139	-0.595095	1.49858e-134
PRKD3	9.23672e-139	-1.09427	1.67018e-134
TDP2	1.01432e-138	-0.829529	1.83409e-134
KDM1A	1.36983e-138	-1.39587	2.47693e-134
CLEC4G	1.51228e-138	2.39874	2.73451e-134
DDX3Y	3.07717e-138	0.856893	5.56414e-134
FAM118A	3.1927e-138	0.916852	5.77304e-134
ARMH3	5.27691e-138	0.547488	9.5417e-134
DYRK2	8.32646e-138	-1.18331	1.50559e-133
HIVEP3	1.03539e-137	1.48034	1.87219e-133
ARHGEF40	1.09801e-137	0.503777	1.98541e-133
METAP2	1.94874e-137	-1.18373	3.5237e-133
STAG3	3.47478e-137	1.75901	6.28309e-133
ALOX15B	3.78739e-137	-3.02542	6.84836e-133
MAST3	5.48753e-137	0.696825	9.92256e-133
SGTB	5.66407e-137	-1.00041	1.02418e-132
SDSL	1.0378e-136	0.861677	1.87654e-132
DGUOK	1.06972e-136	-1.20981	1.93427e-132
TDRKH	1.37121e-136	0.754988	2.47943e-132
PLA2G7	1.56876e-136	0.310623	2.83663e-132
SNX18	2.10577e-136	0.915764	3.80766e-132
JAML	3.24111e-136	-0.822197	5.86057e-132
VDAC2	5.31896e-136	-1.12377	9.61774e-132
SFPQ	6.79942e-136	0.885502	1.22947e-131
CTTN	8.5024e-136	-2.69823	1.5374e-131
SAV1	9.0662e-136	-1.3942	1.63935e-131
MEF2C	1.00686e-135	0.420345	1.82061e-131
CYP2U1	1.21564e-135	1.22858	2.19812e-131
SLC35E1	1.56125e-135	-1.09301	2.82305e-131
PIK3R1	1.83862e-135	0.563989	3.32459e-131
SGSM2	1.8731e-135	0.819884	3.38693e-131
FMNL2	2.26186e-135	-0.836902	4.08989e-131
LTBP3	2.80246e-135	-1.38992	5.06741e-131
WAS	3.111e-135	0.52031	5.62531e-131
CLINT1	3.2943e-135	-0.96313	5.95676e-131
CLCN6	4.19012e-135	0.734832	7.57658e-131
TCF7L2	5.19137e-135	-1.92267	9.38703e-131
TECPR1	6.90247e-135	0.842755	1.24811e-130
GPBAR1	7.42766e-135	1.39087	1.34307e-130
SCAMP5	8.74405e-135	1.40728	1.5811e-130
MAPK12	1.21227e-134	0.939127	2.19202e-130
FPR2	1.24568e-134	2.47665	2.25244e-130
CCDC97	2.209e-134	0.6834	3.99432e-130
POR	2.75938e-134	0.538159	4.9895e-130
LIMD1	4.2208e-134	0.557949	7.63205e-130
C19orf53	4.30401e-134	-0.935789	7.78252e-130
PHETA1	5.40385e-134	1.06297	9.77124e-130
IMPA2	8.40225e-134	-1.81287	1.51929e-129
LRP3	1.01399e-133	0.648571	1.8335e-129
FUBP1	1.09305e-133	0.563783	1.97645e-129
RTL5	1.51097e-133	0.960861	2.73214e-129
MROH7	1.79038e-133	1.4217	3.23737e-129
OSTC	2.04888e-133	-1.10219	3.70478e-129
RAB11A	4.08284e-133	-1.02587	7.38259e-129
METTL5	5.57219e-133	-1.38755	1.00756e-128
CPEB3	5.72067e-133	1.22394	1.03441e-128
HMG20B	6.56348e-133	-0.968236	1.18681e-128
ADGRE1	7.23495e-133	1.58008	1.30822e-128
LPL	7.82633e-133	-1.80621	1.41516e-128
NFATC2	1.09175e-132	2.42112	1.9741e-128
PCSK7	1.60908e-132	0.696244	2.90954e-128
ZNF394	1.62069e-132	0.706627	2.93053e-128
DEPTOR	2.3295e-132	0.772305	4.21221e-128
DPH3	2.56236e-132	-1.05637	4.63326e-128
ALKBH7	3.2919e-132	-1.0213	5.95241e-128
BTBD19	3.4062e-132	1.02912	6.15909e-128
SLC39A12	3.77612e-132	3.02918	6.82799e-128
SERINC1	8.83272e-132	-0.572935	1.59713e-127
SNRNP70	9.73107e-132	0.550855	1.75957e-127
ITCH	1.30614e-131	-0.8519	2.36176e-127
FBXW5	2.02449e-131	-0.816115	3.66069e-127
RMDN3	2.3774e-131	0.650335	4.29882e-127
YKT6	3.11727e-131	-0.816901	5.63665e-127
JPH4	3.76052e-131	1.32358	6.79977e-127
PCNX4	4.12359e-131	0.967957	7.45628e-127
ASPSCR1	4.98016e-131	0.710477	9.00513e-127
FBXL12	5.87781e-131	0.785423	1.06283e-126
SLC39A8	6.18711e-131	-1.58754	1.11875e-126
RALGPS2	1.17524e-130	1.15888	2.12507e-126
PBXIP1	1.48538e-130	0.759638	2.68587e-126
TMEM109	1.77794e-130	0.46939	3.21487e-126
SLC47A1	1.79198e-130	1.00453	3.24027e-126
TNKS1BP1	2.89487e-130	-1.69961	5.23451e-126
SPNS1	3.21284e-130	0.461816	5.80946e-126
ITGAL	4.21824e-130	-1.00001	7.62741e-126
FBXL5	4.57748e-130	-0.84212	8.277e-126
GYPC	5.52554e-130	0.778472	9.99128e-126
CHCHD7	6.16721e-130	0.603781	1.11516e-125
FAM162A	7.36269e-130	-1.12909	1.33132e-125
FUS	1.01639e-129	0.619015	1.83785e-125
PICALM	1.52574e-129	-0.467783	2.75884e-125
MAPK8IP3	2.47484e-129	0.975505	4.475e-125
PILRB	4.51422e-129	0.477614	8.16261e-125
CEMIP2	5.00552e-129	0.56776	9.05099e-125
EIF4EBP2	5.54364e-129	-0.680054	1.0024e-124
HIST1H2BG	7.6045e-129	2.16014	1.37505e-124
MAP2K1	1.10549e-128	-0.731245	1.99895e-124
NDUFA6	1.39352e-128	-1.12549	2.51977e-124
CRK	1.44825e-128	0.461038	2.61873e-124
TACC1	1.79102e-128	0.41372	3.23853e-124
HADHA	2.17554e-128	-0.603714	3.93381e-124
ARL6IP4	2.85323e-128	-0.675401	5.15921e-124
ENC1	2.92822e-128	0.898328	5.2948e-124
IL4R	3.18406e-128	1.14101	5.75742e-124
LTC4S	3.81769e-128	0.848811	6.90315e-124
NAPA	4.98795e-128	0.394057	9.0192e-124
CISH	5.43188e-128	0.367686	9.82192e-124
IMMT	1.01494e-127	-0.855667	1.83521e-123
PACS2	1.21509e-127	0.668002	2.19713e-123
IGFBP2	1.39737e-127	-3.76459	2.52673e-123
CCDC154	1.4073e-127	2.11177	2.54468e-123
KLHDC2	1.55269e-127	-1.24018	2.80758e-123
SLC22A15	1.56245e-127	0.629047	2.82522e-123
PLEKHM1	1.57286e-127	0.925513	2.84405e-123
GBP4	2.0792e-127	1.52742	3.75961e-123
DAAM1	2.64927e-127	0.980102	4.79041e-123
FBXO25	3.46729e-127	-1.61543	6.26955e-123
RGS18	5.36036e-127	0.690622	9.6926e-123
RTP4	7.17571e-127	1.69297	1.29751e-122
CHP1	9.20698e-127	-0.878098	1.66481e-122
UGDH	1.23132e-126	-1.34105	2.22647e-122
C3orf62	1.52074e-126	1.38671	2.7498e-122
SMG1	1.52302e-126	0.67853	2.75392e-122
LRRC3	1.56389e-126	1.71649	2.82783e-122
SNX6	2.52732e-126	0.316726	4.5699e-122
HERC5	2.71078e-126	0.67569	4.90163e-122
ID2	5.50826e-126	0.806158	9.96003e-122
TMEM104	5.60899e-126	0.718037	1.01422e-121
JARID2	8.38024e-126	0.665573	1.51531e-121
AMDHD1	1.04999e-125	2.35413	1.89859e-121
ZMAT1	2.37964e-125	1.08988	4.30286e-121
CDKN1A	2.48039e-125	0.496827	4.48503e-121
NAB2	2.53422e-125	-1.25763	4.58238e-121
ARPC2	2.68497e-125	-0.657007	4.85495e-121
P4HA1	4.05309e-125	-0.922562	7.3288e-121
IRF4	4.80182e-125	0.415437	8.68266e-121
ADAM10	7.51166e-125	-0.713586	1.35826e-120
GID8	8.31245e-125	-0.884505	1.50306e-120
LITAF	8.86589e-125	-0.385178	1.60313e-120
TAPBP	9.30218e-125	0.333953	1.68202e-120
NUDT14	1.02586e-124	0.60781	1.85495e-120
SLC22A18AS	1.45963e-124	1.20276	2.6393e-120
DLG4	5.3088e-124	-1.01406	9.59937e-120
WDR70	1.02192e-123	0.721536	1.84783e-119
EMC7	1.05557e-123	-0.715979	1.90868e-119
EPC2	1.11428e-123	0.620963	2.01485e-119
PLS3	1.45165e-123	-4.44074	2.62488e-119
DCUN1D5	1.78697e-123	-1.71584	3.2312e-119
KDELR1	1.83185e-123	-0.922182	3.31234e-119
BTN2A2	1.85283e-123	0.840305	3.35029e-119
RASSF5	1.98638e-123	-1.15718	3.59177e-119
GDI2	2.35675e-123	-0.655019	4.26148e-119
PNPLA6	2.50976e-123	0.420209	4.53815e-119
TOR4A	5.98623e-123	0.74561	1.08243e-118
VTI1B	1.02083e-122	-0.730167	1.84587e-118
DSC2	1.07557e-122	-1.26207	1.94485e-118
HOMER3	1.99221e-122	0.475647	3.60232e-118
CLN8	2.85333e-122	0.453885	5.15939e-118
PATZ1	3.16354e-122	0.643782	5.72032e-118
ZFR	4.04797e-122	-0.946921	7.31954e-118
APPL2	5.03923e-122	0.356859	9.11193e-118
LILRB4	5.5774e-122	0.645112	1.00851e-117
TLR1	5.76459e-122	-1.11633	1.04235e-117
MBNL1	6.46145e-122	-0.607092	1.16836e-117
LY6G5B	6.71014e-122	0.901498	1.21333e-117
CD109	6.88476e-122	-1.09647	1.2449e-117
GNGT2	7.38827e-122	3.88788	1.33595e-117
INF2	9.12735e-122	-0.646701	1.65041e-117
PSTPIP1	9.70043e-122	0.542709	1.75403e-117
STX2	9.73497e-122	0.565745	1.76028e-117
ETS2	2.00338e-121	0.685133	3.62251e-117
PHF11	2.18787e-121	0.70781	3.9561e-117
MIGA2	2.43546e-121	1.03099	4.4038e-117
MPP5	2.55803e-121	0.71014	4.62542e-117
SLC4A2	2.76806e-121	0.575702	5.0052e-117
CALHM6	2.89832e-121	1.26737	5.24074e-117
WARS	3.29113e-121	-0.939733	5.95103e-117
JUND	3.73579e-121	0.433095	6.75505e-117
TRIP6	4.61625e-121	0.570427	8.34711e-117
NCOR2	6.98026e-121	0.362881	1.26217e-116
TM2D2	9.63971e-121	0.573408	1.74305e-116
DNAJC4	1.02636e-120	-0.934667	1.85587e-116
NRDC	1.0894e-120	-0.68505	1.96986e-116
PRDX5	1.20121e-120	-1.18434	2.17202e-116
NDUFAF8	1.5364e-120	-1.04676	2.77813e-116
TMSB10	1.6088e-120	-0.365661	2.90904e-116
IAH1	1.77399e-120	-1.01428	3.20773e-116
AQP3	1.77823e-120	-2.73534	3.2154e-116
FAM200B	2.0949e-120	-1.26913	3.788e-116
NPHP3	2.69747e-120	0.619774	4.87757e-116
TMEM243	3.18294e-120	-1.15912	5.7554e-116
EXOSC6	3.49041e-120	0.783917	6.31136e-116
SERPINH1	4.81726e-120	0.71947	8.71057e-116
TLE4	6.38011e-120	0.586517	1.15365e-115
SSH1	8.27629e-120	0.599575	1.49652e-115
SSR3	9.3811e-120	-0.699137	1.69629e-115
RCVRN	2.23533e-119	3.32949	4.04192e-115
IL6R	2.23842e-119	0.531182	4.04752e-115
STMP1	3.41078e-119	-0.795255	6.16737e-115
STARD10	4.54422e-119	-1.47622	8.21687e-115
CUL3	4.55455e-119	-0.966533	8.23553e-115
TTC9	5.45718e-119	2.47422	9.86767e-115
SLC35F2	5.99864e-119	-3.27821	1.08467e-114
ELL	8.63357e-119	0.643114	1.56112e-114
YJU2	1.26813e-118	0.71825	2.29302e-114
DEK	1.46058e-118	-1.20393	2.64103e-114
ROCK1	1.54367e-118	-0.704495	2.79126e-114
SEMA3C	1.80232e-118	-1.89604	3.25895e-114
APAF1	2.54599e-118	0.495284	4.60366e-114
BCAR3	3.37442e-118	0.975862	6.10162e-114
SPTBN5	3.41707e-118	3.62263	6.17875e-114
ATF7	3.6927e-118	0.611136	6.67714e-114
STARD3	3.82296e-118	0.448059	6.91267e-114
PHACTR2	4.60817e-118	0.529682	8.3325e-114
MT-ND6	7.75754e-118	0.728386	1.40272e-113
GPR160	8.30966e-118	1.07216	1.50255e-113
ARHGEF18	1.55793e-117	0.665467	2.81706e-113
LEPR	1.76547e-117	-2.52348	3.19231e-113
HMOX1	2.0534e-117	0.394087	3.71296e-113
AHSA1	2.12537e-117	0.538063	3.8431e-113
WDR91	2.17164e-117	0.53807	3.92675e-113
ARHGDIA	3.03934e-117	0.37498	5.49573e-113
HIST1H1D	3.19064e-117	-1.86115	5.76932e-113
ATXN1L	3.71705e-117	0.580468	6.72117e-113
OXCT1	4.39672e-117	1.13163	7.95014e-113
TATDN2	6.709e-117	0.543375	1.21312e-112
MZT1	8.27021e-117	-1.34978	1.49542e-112
FIS1	8.33061e-117	-0.703266	1.50634e-112
IRF5	1.57279e-116	0.565963	2.84391e-112
TPM4	1.79953e-116	-0.744852	3.25392e-112
KRTCAP2	1.99117e-116	-0.811059	3.60043e-112
MXI1	2.15932e-116	-1.41593	3.90449e-112
VAPA	2.2952e-116	-0.736959	4.15018e-112
GMPS	2.45074e-116	-1.48886	4.43143e-112
NAGLU	2.50241e-116	0.643988	4.52487e-112
INPP5D	3.3308e-116	0.477363	6.02275e-112
HDAC2	4.6162e-116	-1.20783	8.34702e-112
FGF13	4.88934e-116	2.58251	8.84091e-112
RAB35	8.70885e-116	0.472908	1.57473e-111
GATD1	1.01764e-115	0.734057	1.8401e-111
RBM6	1.88829e-115	0.466493	3.41441e-111
ALDH5A1	2.10786e-115	-2.30892	3.81143e-111
CLSTN3	2.12585e-115	3.10203	3.84396e-111
HEXD	2.40951e-115	0.972695	4.35687e-111
TRPS1	2.51279e-115	0.405096	4.54364e-111
KDM2B	2.95098e-115	0.431153	5.33596e-111
TNFAIP6	3.20871e-115	-3.72432	5.80198e-111
SLC2A8	3.26455e-115	0.521498	5.90296e-111
RERE	3.99338e-115	0.397414	7.22082e-111
C2CD2L	3.99702e-115	0.554014	7.22741e-111
TMEM119	4.39008e-115	2.86243	7.93813e-111
CLASRP	6.37067e-115	0.731477	1.15194e-110
RREB1	7.073e-115	0.472079	1.27894e-110
SH3BP2	8.97795e-115	0.541876	1.62339e-110
SRP68	1.05741e-114	-0.966237	1.91201e-110
SATB1	1.43488e-114	0.774175	2.59455e-110
KIAA0895L	1.72934e-114	1.32337	3.12698e-110
ZRANB2	2.17907e-114	0.517892	3.94019e-110
NUDT16L1	2.38692e-114	0.918909	4.31603e-110
SP3	3.72763e-114	-0.689158	6.74031e-110
EID3	3.86716e-114	0.909503	6.9926e-110
SPCS3	9.55824e-114	-0.729472	1.72832e-109
COMMD10	1.22783e-113	0.655078	2.22017e-109
CYSLTR1	1.36004e-113	0.740041	2.45923e-109
KCTD5	1.38025e-113	0.552195	2.49576e-109
ATF6B	1.40048e-113	0.43026	2.53235e-109
SPR	1.71194e-113	-1.05009	3.09553e-109
FAM13B	1.74602e-113	0.5942	3.15716e-109
METRNL	2.29617e-113	0.416048	4.15194e-109
POLR2I	2.5249e-113	-1.23098	4.56552e-109
PTGIR	2.70088e-113	0.768814	4.88373e-109
IPCEF1	3.24858e-113	1.79964	5.87408e-109
ZNF496	3.73324e-113	0.790773	6.75044e-109
XXYLT1	4.39259e-113	1.2361	7.94267e-109
RFX5	4.98416e-113	0.516465	9.01236e-109
DENND5A	5.92488e-113	-1.04479	1.07134e-108
PTGS2	8.98599e-113	1.99755	1.62485e-108
MFSD6L	9.57605e-113	2.23679	1.73154e-108
NDUFAF3	1.01594e-112	-0.660517	1.83703e-108
SOWAHD	1.10761e-112	1.31745	2.00278e-108
ABHD16A	1.82397e-112	0.571593	3.29811e-108
LGI2	1.94945e-112	-2.44689	3.525e-108
ATP5PD	2.93356e-112	-0.836125	5.30447e-108
PKD2L1	3.49034e-112	1.94376	6.31123e-108
TMEM33	3.70581e-112	-0.57313	6.70085e-108
TRAF3IP2	4.42536e-112	-3.01797	8.00194e-108
LRMP	4.46217e-112	0.676719	8.06849e-108
EIF3D	4.46236e-112	-0.955272	8.06885e-108
EHBP1L1	6.61623e-112	0.375971	1.19635e-107
ZNF331	7.01873e-112	1.02998	1.26913e-107
CRIM1	7.54426e-112	-1.43128	1.36415e-107
C1orf122	1.40906e-111	-1.1352	2.54786e-107
SCLT1	1.43328e-111	1.07836	2.59166e-107
C1orf127	1.65467e-111	1.75785	2.99198e-107
ZNF407	1.72426e-111	0.645037	3.11781e-107
TPRA1	1.9803e-111	0.486601	3.58078e-107
SNX1	1.99722e-111	0.305036	3.61138e-107
POLR2L	2.37684e-111	0.41788	4.2978e-107
ERO1A	2.56363e-111	-0.752345	4.63556e-107
ADCK5	2.60902e-111	1.34135	4.71762e-107
TLE1	3.45046e-111	-2.52776	6.23912e-107
PRELID3B	3.54888e-111	-1.39271	6.41709e-107
CCDC194	5.47039e-111	2.34848	9.89156e-107
CD28	6.17373e-111	2.72281	1.11633e-106
PGS1	6.91316e-111	0.568898	1.25004e-106
ZNF219	1.09785e-110	-1.24182	1.98514e-106
MMP8	1.14791e-110	-6.62322	2.07565e-106
TFPI	1.31224e-110	-1.96188	2.37278e-106
TIFAB	1.41176e-110	1.01369	2.55275e-106
THOC7	1.43646e-110	-0.98414	2.59741e-106
SVIL	1.69983e-110	0.351913	3.07363e-106
DCTN4	2.08229e-110	0.498287	3.76519e-106
HAGHL	2.11586e-110	-1.34865	3.82591e-106
PKD1L3	2.48839e-110	1.68218	4.49951e-106
ACSS1	3.49321e-110	0.568834	6.31642e-106
CREBL2	3.7844e-110	-0.614792	6.84295e-106
PRPF3	4.76749e-110	0.535907	8.62058e-106
TMEM35B	8.15103e-110	0.556918	1.47387e-105
RHOA	9.71095e-110	-0.35491	1.75593e-105
NOL3	1.03633e-109	1.09561	1.87389e-105
IFI16	1.11909e-109	0.313825	2.02354e-105
NEK3	1.20268e-109	1.06287	2.17468e-105
CORO1B	1.46175e-109	0.336347	2.64313e-105
ECH1	1.54789e-109	-0.706476	2.79889e-105
REV1	2.11233e-109	0.556649	3.81952e-105
ANKRD44	2.63353e-109	0.474717	4.76195e-105
PLSCR1	2.7061e-109	0.553462	4.89318e-105
PIK3CB	3.10482e-109	-1.14678	5.61413e-105
GATM	3.9374e-109	0.354747	7.11961e-105
PCED1B	4.14951e-109	1.27334	7.50314e-105
SIDT2	4.61783e-109	0.571463	8.34995e-105
ETNK1	6.07767e-109	0.465219	1.09896e-104
CCS	1.25851e-108	0.698854	2.27563e-104
EXOC5	1.46202e-108	-0.838203	2.64362e-104
YTHDC2	1.53856e-108	0.584655	2.78203e-104
RAB2A	2.28311e-108	-0.789064	4.12832e-104
SNRPB2	3.02527e-108	-1.00245	5.4703e-104
SH3BGRL	3.18739e-108	-0.336671	5.76345e-104
PNPLA7	3.63026e-108	0.840521	6.56423e-104
CHKB	3.91475e-108	0.84038	7.07865e-104
COMMD4	4.10643e-108	0.627646	7.42525e-104
ATP7A	4.12839e-108	0.862111	7.46496e-104
SHFL	4.4012e-108	0.634001	7.95825e-104
HCK	4.49746e-108	-0.489814	8.13231e-104
BCKDHA	4.66456e-108	-0.902888	8.43447e-104
PRDX3	6.42157e-108	-1.16545	1.16115e-103
COA8	6.60004e-108	-1.22554	1.19342e-103
PNPO	7.1406e-108	0.597902	1.29116e-103
TMEM51	9.9205e-108	0.586853	1.79382e-103
ATXN7L1	1.16565e-107	0.647185	2.10774e-103
SLC26A6	1.5471e-107	0.93955	2.79746e-103
PASK	1.70843e-107	1.68704	3.08919e-103
ATP5MG	1.83727e-107	-0.642946	3.32215e-103
WASHC4	4.22522e-107	-0.595992	7.64005e-103
TMEM30A	4.29328e-107	-0.759359	7.76311e-103
LEO1	5.25558e-107	0.837791	9.50314e-103
SLAIN2	6.33577e-107	-0.955358	1.14563e-102
PRR5	6.67161e-107	1.14808	1.20636e-102
DNAH1	7.01935e-107	1.3029	1.26924e-102
CALML4	7.98931e-107	0.790918	1.44463e-102
CD300LF	1.56351e-106	0.42139	2.82713e-102
HSPA5	1.98752e-106	-0.839523	3.59384e-102
JUP	2.23651e-106	0.379759	4.04406e-102
CSAD	2.31235e-106	1.24705	4.1812e-102
USP3	2.71733e-106	-0.965851	4.91347e-102
HIPK2	3.11615e-106	-1.11389	5.63462e-102
SECISBP2	3.71345e-106	0.809725	6.71466e-102
AIDA	4.28499e-106	-1.21007	7.74813e-102
PREX1	5.0784e-106	0.40774	9.18276e-102
SLC8B1	5.38252e-106	0.625294	9.73268e-102
MYADM	5.54277e-106	0.645225	1.00224e-101
ARMT1	6.07616e-106	-1.20458	1.09869e-101
SMARCA5	6.45154e-106	-0.737704	1.16657e-101
CAPZB	8.92868e-106	0.315408	1.61448e-101
TYK2	1.03759e-105	0.476718	1.87617e-101
RBM14	1.06927e-105	0.49464	1.93345e-101
DDX39A	1.28529e-105	0.650609	2.32407e-101
SIGLEC7	1.34894e-105	0.713239	2.43915e-101
NOL12	1.47648e-105	0.866335	2.66977e-101
RASGEF1B	1.67661e-105	1.12793	3.03165e-101
ATG3	2.04051e-105	-0.639735	3.68966e-101
SETD3	2.16689e-105	-0.750071	3.91817e-101
HDAC6	3.64154e-105	0.655381	6.58463e-101
CCL14	4.10452e-105	1.52691	7.42179e-101
FKRP	4.20767e-105	1.33169	7.60832e-101
PAFAH1B1	4.86837e-105	-0.585929	8.80299e-101
VPS52	5.16827e-105	0.513119	9.34527e-101
RAB32	6.6416e-105	-0.71009	1.20093e-100
ATRAID	9.98646e-105	-0.718712	1.80575e-100
EIF4EBP1	1.24838e-104	-0.806863	2.25732e-100
ZFYVE26	1.29307e-104	0.419753	2.33812e-100
PEPD	1.42083e-104	0.360944	2.56914e-100
EXOC4	1.46013e-104	0.464144	2.6402e-100
APEX2	1.65919e-104	0.559181	3.00014e-100
PTCRA	1.72748e-104	2.9227	3.12364e-100
PLA2G4A	1.80035e-104	0.732849	3.25539e-100
ITFG2	1.83218e-104	0.632867	3.31294e-100
C9orf72	2.04988e-104	0.340115	3.70659e-100
ZBED3	2.41085e-104	0.942475	4.3593e-100
TENT5A	3.04435e-104	0.557573	5.5048e-100
ARL6IP1	3.55106e-104	-0.65507	6.42103e-100
DERL1	3.63477e-104	-0.687847	6.57239e-100
BEAN1	4.15153e-104	-3.5419	7.50679e-100
PTBP3	4.29745e-104	-0.602846	7.77065e-100
PROK2	5.45566e-104	1.97	9.86492e-100
COX6A1	6.66176e-104	-0.779561	1.20458e-99
YIF1B	7.38008e-104	0.45623	1.33447e-99
LZTS2	7.8168e-104	0.499532	1.41343e-99
AAMDC	8.89619e-104	0.729816	1.60861e-99
SCRN1	9.93408e-104	0.765699	1.79628e-99
KRBA1	1.06441e-103	1.42521	1.92467e-99
QARS	1.31838e-103	-0.725909	2.38389e-99
RAPH1	1.32932e-103	0.40047	2.40368e-99
FLOT2	1.4382e-103	-0.819944	2.60055e-99
GIMAP4	1.95452e-103	0.514972	3.53417e-99
BRI3BP	2.28737e-103	0.646415	4.13602e-99
SFXN5	2.88826e-103	0.850786	5.22255e-99
VTN	3.03054e-103	2.43323	5.47983e-99
SLC39A6	3.09752e-103	-1.27341	5.60094e-99
MOB3C	5.39461e-103	0.806271	9.75454e-99
SHE	5.56764e-103	1.72319	1.00674e-98
KIFC2	8.02325e-103	0.740683	1.45076e-98
MAP4K1	8.20714e-103	1.22111	1.48401e-98
RASAL3	9.97131e-103	0.91638	1.80301e-98
SLC1A5	1.21323e-102	-0.744348	2.19376e-98
CEBPA	1.23225e-102	0.482899	2.22815e-98
MDFIC	1.41675e-102	-0.740887	2.56178e-98
TMA7	1.60008e-102	-1.04944	2.89327e-98
RSL1D1	1.6369e-102	-1.26197	2.95985e-98
GALC	1.72869e-102	0.465912	3.12581e-98
GASK1A	2.04564e-102	0.869454	3.69892e-98
TMEM126A	2.33028e-102	-1.17164	4.21361e-98
ANOS1	2.75122e-102	0.789355	4.97476e-98
CCNB1IP1	4.37013e-102	-1.97089	7.90207e-98
VAMP7	5.91732e-102	-1.03713	1.06997e-97
SAE1	5.95561e-102	0.615036	1.07689e-97
VKORC1L1	7.46884e-102	-1.43146	1.35052e-97
PLIN2	7.78294e-102	-2.0447	1.40731e-97
PMVK	7.96864e-102	0.50808	1.44089e-97
FAM234B	9.22394e-102	1.12267	1.66787e-97
TGFB2	1.21411e-101	1.59526	2.19535e-97
ALDH9A1	1.68161e-101	-0.760565	3.04069e-97
TMEM185B	1.96645e-101	0.605149	3.55573e-97
NLN	2.1928e-101	-0.801897	3.96501e-97
EGR2	2.40564e-101	-0.757946	4.34987e-97
PSMG2	2.72761e-101	-0.893877	4.93206e-97
ZFAND2A	2.78834e-101	1.10411	5.04188e-97
RBPJ	2.97519e-101	0.443787	5.37973e-97
RALGDS	3.40453e-101	0.508461	6.15607e-97
NOA1	3.7591e-101	-1.5781	6.79721e-97
HORMAD1	4.04727e-101	1.4236	7.31828e-97
FCGBP	4.11988e-101	-3.86025	7.44957e-97
PFKP	4.37559e-101	-1.47654	7.91194e-97
WWOX	4.52395e-101	0.565004	8.1802e-97
TMEM88	4.63538e-101	3.07294	8.38169e-97
FAM124A	5.47142e-101	-3.00977	9.89342e-97
RHOU	6.94539e-101	0.542767	1.25586e-96
CASC4	9.57712e-101	-0.928399	1.73174e-96
PRDM1	1.05453e-100	0.856125	1.90681e-96
SRSF5	1.07902e-100	0.496451	1.95109e-96
HIST2H2BE	1.5603e-100	0.806706	2.82134e-96
CD37	1.97779e-100	-0.429437	3.57624e-96
ZNF33A	1.98881e-100	0.58073	3.59616e-96
USP15	2.01217e-100	0.419845	3.63841e-96
KDM7A	2.15151e-100	0.31267	3.89036e-96
FAM167B	2.56854e-100	2.96985	4.64444e-96
PGRMC1	2.70633e-100	0.544465	4.89359e-96
C15orf48	2.77975e-100	-1.19871	5.02635e-96
GLA	3.08453e-100	0.7797	5.57744e-96
VASH1	4.28428e-100	-0.83863	7.74683e-96
TPST1	4.50264e-100	-2.64521	8.14168e-96
NAMPT	5.00508e-100	0.970821	9.05018e-96
GIPC1	5.25464e-100	0.447007	9.50144e-96
FAM241A	5.32383e-100	0.539399	9.62656e-96
RASGRP1	5.36375e-100	-3.85505	9.69873e-96
FAIM	5.43341e-100	-1.74205	9.82469e-96
TMBIM4	5.73436e-100	-0.621989	1.03689e-95
IRAK3	9.64847e-100	-0.966085	1.74464e-95
BLOC1S2	1.064e-99	-0.976828	1.92393e-95
RNASE4	1.10592e-99	-1.98684	1.99973e-95
IGF2BP3	1.26343e-99	1.05047	2.28454e-95
VTI1A	1.44854e-99	0.619993	2.61925e-95
KCNJ2	1.70022e-99	0.9399	3.07434e-95
REEP4	1.89098e-99	0.68293	3.41927e-95
KIF13B	2.04051e-99	0.469757	3.68964e-95
CCL4	3.10246e-99	0.768777	5.60987e-95
TSC22D2	3.70412e-99	0.749695	6.69779e-95
RAB14	3.89362e-99	-0.508517	7.04045e-95
LURAP1	4.45845e-99	0.754563	8.06177e-95
PYURF	4.55055e-99	-0.97413	8.22831e-95
UBE2V1	5.93173e-99	-0.704974	1.07258e-94
MACC1	6.42431e-99	-2.72518	1.16164e-94
RBMS1	6.92185e-99	0.42865	1.25161e-94
SCYL1	7.54967e-99	-0.76685	1.36513e-94
LRP12	8.32496e-99	-1.18187	1.50532e-94
CHSY1	1.21224e-98	0.453469	2.19196e-94
HTRA1	1.58741e-98	-1.22973	2.87036e-94
ATP5F1D	1.58942e-98	-0.660887	2.87399e-94
UBE2E1	1.72107e-98	-0.939937	3.11204e-94
CNOT6L	1.79899e-98	-0.906841	3.25294e-94
GTF2A2	2.24603e-98	-0.946161	4.06127e-94
IKBKG	2.68112e-98	0.555945	4.848e-94
IL16	3.4256e-98	0.432518	6.19417e-94
UBTF	3.50542e-98	0.621393	6.3385e-94
GTPBP1	3.87985e-98	0.662467	7.01554e-94
MTCH1	6.85435e-98	0.387111	1.2394e-93
RIN3	1.44504e-97	0.449941	2.61292e-93
TRIQK	1.61862e-97	-1.38128	2.92679e-93
ITGA9	1.66444e-97	0.858207	3.00964e-93
SRP72	1.74851e-97	-1.08964	3.16165e-93
BRK1	2.29331e-97	-1.19733	4.14676e-93
IRF2	2.30903e-97	0.424154	4.17519e-93
NQO1	2.69617e-97	0.745563	4.87521e-93
CFB	2.90974e-97	0.61905	5.2614e-93
KPNB1	3.63707e-97	-0.938195	6.57655e-93
VPS8	3.84778e-97	0.407332	6.95755e-93
GHITM	4.22651e-97	-0.60281	7.64237e-93
ACER3	6.1097e-97	0.517417	1.10476e-92
HPS4	6.14932e-97	0.447161	1.11192e-92
BRF1	6.56557e-97	0.548434	1.18719e-92
TIMM9	8.51843e-97	-1.37945	1.5403e-92
KCTD20	1.20713e-96	-0.734908	2.18272e-92
FAM193B	1.31695e-96	0.450303	2.38132e-92
HDGFL3	1.55926e-96	-2.55592	2.81945e-92
THSD8	1.88778e-96	6.21692	3.41348e-92
CCNDBP1	2.02786e-96	-0.808299	3.66677e-92
PPT1	2.48068e-96	-0.38618	4.48556e-92
LXN	2.58747e-96	-1.49787	4.67867e-92
HIGD2A	2.75489e-96	-0.637878	4.9814e-92
TRIM26	3.24145e-96	0.53434	5.8612e-92
RAD23B	3.69864e-96	-0.906439	6.68788e-92
NUP85	4.36308e-96	0.565235	7.88933e-92
GAK	4.89191e-96	0.492038	8.84556e-92
DOC2A	1.03252e-95	2.43951	1.867e-91
ARVCF	1.18758e-95	1.43253	2.14737e-91
AKR1C3	1.19335e-95	-2.9229	2.15781e-91
ATP6V0A1	1.51911e-95	0.30142	2.74686e-91
TNIK	1.67829e-95	0.444179	3.03469e-91
ASL	1.84635e-95	0.600451	3.33857e-91
DPH6	1.87016e-95	0.822512	3.38162e-91
SLC35B4	2.3771e-95	0.647015	4.29828e-91
GRIN3A	2.92398e-95	3.28584	5.28714e-91
APBA1	3.02771e-95	0.823024	5.47471e-91
CHCHD10	3.63327e-95	-0.785383	6.56967e-91
TMEM266	3.99968e-95	2.03937	7.23223e-91
RCBTB1	4.31322e-95	0.604977	7.79916e-91
CKS1B	1.07299e-94	-1.58722	1.94019e-90
TMEM9	1.09006e-94	0.704533	1.97104e-90
NCKAP5L	1.297e-94	0.471836	2.34523e-90
EIF4A3	1.39115e-94	0.875335	2.51549e-90
GRAMD1B	1.53836e-94	0.805197	2.78166e-90
PLXNA2	1.95415e-94	0.930302	3.5335e-90
UBA7	1.96968e-94	0.416515	3.56157e-90
CENPP	2.54911e-94	0.809961	4.6093e-90
TMEM14A	2.74999e-94	1.12813	4.97253e-90
LTBP2	2.75551e-94	-2.16153	4.98252e-90
RASGRP4	4.43855e-94	0.528299	8.02578e-90
DNMBP	4.77183e-94	0.948918	8.62843e-90
TMUB2	4.8232e-94	0.358601	8.7213e-90
KAT2A	5.08709e-94	1.06063	9.19848e-90
NCOA2	5.24808e-94	0.548154	9.48957e-90
PLXDC2	5.37215e-94	0.322471	9.71392e-90
PINK1	5.82278e-94	-0.72968	1.05287e-89
MAP3K1	5.85608e-94	0.367374	1.0589e-89
GOLGA5	5.88329e-94	-1.04895	1.06382e-89
DENND2D	6.0655e-94	0.443684	1.09676e-89
FLII	6.1896e-94	-0.429973	1.1192e-89
C4orf33	7.21867e-94	0.710746	1.30528e-89
ACTA2	8.0224e-94	-1.30297	1.45061e-89
CD300E	8.14081e-94	-2.10053	1.47202e-89
CD276	8.43873e-94	0.408501	1.52589e-89
SLC2A1	9.23102e-94	-2.4398	1.66915e-89
ZNF276	1.08915e-93	0.725496	1.96941e-89
SERPINB8	1.11112e-93	0.529694	2.00913e-89
SEC13	1.30877e-93	-0.72503	2.36652e-89
MPPE1	1.40436e-93	0.521523	2.53937e-89
OAF	1.53862e-93	0.638557	2.78214e-89
AMBRA1	1.75673e-93	0.452361	3.17652e-89
RSRC2	2.31069e-93	0.516592	4.1782e-89
CENPT	2.46195e-93	0.593268	4.4517e-89
GALNS	2.66953e-93	0.482859	4.82704e-89
PRMT7	3.15197e-93	0.856209	5.69939e-89
SHMT1	3.30477e-93	0.577338	5.97568e-89
BORCS8	3.81193e-93	0.621112	6.89274e-89
MACF1	3.96242e-93	0.300994	7.16485e-89
RHBDD3	4.63043e-93	1.23672	8.37274e-89
TMEM62	5.00441e-93	0.722603	9.04897e-89
FYN	6.0188e-93	-2.60326	1.08832e-88
RALBP1	8.18767e-93	-0.769408	1.48049e-88
GPATCH3	8.28402e-93	0.678123	1.49792e-88
ALS2	8.79686e-93	0.625062	1.59065e-88
POGZ	9.5487e-93	0.408357	1.7266e-88
F2RL3	1.07124e-92	2.97864	1.93701e-88
NBPF1	1.12059e-92	0.89829	2.02626e-88
GBGT1	1.12558e-92	0.449063	2.03527e-88
POLR2G	1.12638e-92	-0.930493	2.03672e-88
POLR1D	1.29886e-92	-0.806776	2.34859e-88
SYNJ1	1.30884e-92	0.594124	2.36664e-88
CDK14	1.32374e-92	-1.42812	2.39358e-88
CD274	1.42745e-92	-1.14257	2.58111e-88
SLC9A8	1.46105e-92	0.736747	2.64186e-88
GPATCH2	1.49761e-92	0.734783	2.70799e-88
MPG	1.51471e-92	-1.10687	2.73891e-88
OST4	1.53047e-92	-0.998402	2.7674e-88
DDX21	1.6852e-92	-1.10311	3.04719e-88
ACPP	1.78203e-92	1.52573	3.22227e-88
GMIP	2.00304e-92	0.412651	3.62189e-88
PDCD6IP	2.31017e-92	-0.553808	4.17725e-88
NUDT9	2.35616e-92	0.526291	4.26041e-88
VPS4B	2.36795e-92	0.454002	4.28172e-88
HRH2	2.40124e-92	0.937278	4.34192e-88
RNF5	2.54338e-92	-0.899878	4.59894e-88
CEBPG	2.93199e-92	-0.990282	5.30162e-88
ARHGAP30	3.13777e-92	0.359362	5.67372e-88
HEBP1	3.19392e-92	0.413812	5.77524e-88
WDR26	3.38811e-92	-0.458841	6.12637e-88
IDI1	3.52712e-92	0.657139	6.37773e-88
MRC2	3.98971e-92	-2.41502	7.2142e-88
TBC1D30	4.94213e-92	-2.93214	8.93637e-88
MARS	5.78331e-92	0.786374	1.04574e-87
TRIP4	7.26025e-92	0.57818	1.3128e-87
CD36	8.39417e-92	-0.952071	1.51783e-87
ZCCHC2	9.62544e-92	-1.15303	1.74047e-87
TMEM126B	9.88516e-92	-0.947135	1.78743e-87
NUP160	1.05726e-91	0.449708	1.91174e-87
PDE4B	1.09759e-91	1.09063	1.98466e-87
VARS	1.10113e-91	-0.987911	1.99106e-87
DBF4B	1.694e-91	1.16378	3.06309e-87
SLC16A7	1.77672e-91	0.946499	3.21266e-87
PCYT2	1.80556e-91	0.653518	3.26482e-87
SNX27	1.98306e-91	-0.774576	3.58578e-87
DCTN1	2.07345e-91	0.382389	3.74921e-87
ULK4	2.59639e-91	0.580622	4.69479e-87
CCDC88C	2.65227e-91	1.36755	4.79583e-87
INTS6	2.74139e-91	0.96517	4.95698e-87
LPIN1	3.01678e-91	0.540853	5.45495e-87
CCNY	3.62196e-91	-0.760533	6.54922e-87
RNF31	3.76208e-91	0.485092	6.8026e-87
TUSC2	3.96747e-91	-1.00569	7.17397e-87
RASAL2	6.33188e-91	-1.39945	1.14493e-86
LZIC	7.19206e-91	-0.938665	1.30047e-86
AKT1S1	9.78894e-91	0.643471	1.77004e-86
ACBD3	1.00714e-90	-0.747174	1.8211e-86
VEGFA	1.13232e-90	0.517514	2.04746e-86
EGLN2	1.17442e-90	0.540888	2.12359e-86
UBE2B	1.18669e-90	-0.773959	2.14576e-86
RECQL5	1.28085e-90	0.693557	2.31602e-86
TPM1	1.30002e-90	0.600177	2.3507e-86
TOMM22	1.56104e-90	-0.90107	2.82267e-86
SMIM20	3.06951e-90	-1.18386	5.55028e-86
PPP1R10	3.16837e-90	0.924122	5.72905e-86
RTEL1	4.84557e-90	0.816506	8.76176e-86
ITPR1	5.60462e-90	-1.16792	1.01343e-85
CELF2	7.38113e-90	0.345264	1.33466e-85
MBD1	8.14233e-90	0.631454	1.4723e-85
MSRB2	8.92691e-90	0.577894	1.61416e-85
BTG3	1.17265e-89	-1.65738	2.12038e-85
CYB5RL	1.24662e-89	1.20918	2.25414e-85
FAM133B	1.27252e-89	0.799898	2.30097e-85
CFDP1	1.91886e-89	-0.982932	3.46969e-85
DARS	2.32373e-89	-0.907025	4.20178e-85
DHCR7	2.45536e-89	0.952237	4.43979e-85
ARFGAP2	2.78335e-89	0.499806	5.03286e-85
PDLIM7	3.17661e-89	-1.31102	5.74395e-85
NIPSNAP2	4.05303e-89	-0.837666	7.32869e-85
RAD51B	4.22082e-89	0.607884	7.63209e-85
ANKRD22	4.35414e-89	0.870709	7.87316e-85
TOMM70	4.71664e-89	-1.03351	8.52862e-85
PPM1D	5.63155e-89	0.71109	1.0183e-84
HSD11B1	6.03261e-89	-2.5679	1.09082e-84
STRN	7.72923e-89	-0.97019	1.3976e-84
MRTFA	8.04727e-89	0.442676	1.45511e-84
GNB1	1.45468e-88	-0.425775	2.63035e-84
NDUFS5	1.5318e-88	-1.0162	2.7698e-84
TRIM38	1.84618e-88	0.383014	3.33826e-84
HERC3	2.03633e-88	0.469856	3.68209e-84
MCTS1	2.31915e-88	-1.15209	4.19349e-84
AIFM3	2.54694e-88	1.37167	4.60538e-84
SOCS1	2.9068e-88	0.965687	5.25608e-84
YIF1A	3.45085e-88	-0.925303	6.23983e-84
[truncated: 3,790 more rows]

## Sheet: DE_2DVS3D_CC
	p_val	avg_log2FC	p_val_adj
CXCL5	0	-9.34586	0
IFI44L	0	6.54885	0
CMPK2	0	5.12598	0
PPBP	0	-9.17309	0
IFIT1	0	4.42332	0
MX1	0	3.90603	0
OAS3	0	3.62429	0
XAF1	0	3.48808	0
RSAD2	0	7.11688	0
MX2	0	3.64023	0
IFI27	0	10.2047	0
DNM1	0	4.47733	0
ISG15	0	3.28041	0
QPRT	0	3.54461	0
OAS2	0	3.13326	0
IRF7	0	2.96094	0
PDGFB	0	3.62423	0
CD163L1	0	3.48001	0
VMO1	0	-5.09934	0
SLC2A5	0	-3.89017	0
AQP9	0	-3.64778	0
LGALS3BP	0	3.36929	0
S100A8	0	-7.48325	0
MARCO	0	-5.83335	0
CCL18	0	3.77389	0
OLFML3	0	3.87279	0
IFIT3	0	2.91356	0
CLEC5A	0	-2.72123	0
SAMD9L	0	2.59103	0
EPSTI1	0	2.39763	0
IFI44	0	2.68412	0
CHST15	0	-2.78366	0
IGFBP4	0	2.28292	0
AXL	0	4.19388	0
IFIT2	0	3.35422	0
PALLD	0	-4.09825	0
SPP1	0	-2.56703	0
GAS6	0	2.44261	0
TNNT1	0	-3.50917	0
FBP1	0	-2.52674	0
CXCL3	0	-3.16893	0
LILRA5	0	-3.22407	0
C2	0	2.46236	0
CXCL2	0	-2.46338	0
BHLHE41	0	-3.37342	0
VCAN	0	-4.65192	0
HIF1A	0	-2.47413	0
RCN3	0	2.32604	0
EPHB2	0	2.20741	0
CFD	0	2.42937	0
CCL8	0	2.89401	0
TGM2	0	-3.48912	0
EEPD1	0	2.23342	0
TMEM45B	0	-2.50291	0
G0S2	0	-5.1892	0
VSIR	0	-2.62244	0
LY6E	0	3.57721	0
PDPN	0	-3.01739	0
CD38	0	-2.75972	0
GPX3	0	-2.63697	0
SELENOW	0	-2.40457	0
SLC39A8	0	-2.68833	0
CFP	0	-3.00209	0
TREM1	0	-2.79722	0
CCL13	0	2.50504	0
ADAM28	0	-2.5439	0
SIGLEC1	0	2.24062	0
HELZ2	0	2.60983	0
PRDX2	0	-2.13749	0
PRSS36	0	3.13203	0
DTNA	0	2.38825	0
SCN1B	0	2.14968	0
UAP1L1	0	1.81813	0
ABCC5	0	1.74865	0
IFI35	0	1.99413	0
CD83	0	2.12634	0
PCGF2	0	-4.37562	0
KCTD7	0	1.84333	0
DPP4	0	2.23423	0
HSPA1A	0	3.56612	0
AMDHD2	0	1.77035	0
ENPP2	0	1.46043	0
CDA	0	-2.44362	0
DISC1	0	2.11467	0
RNASE2	0	-4.59629	0
PARP9	0	1.87998	0
THBS1	0	-4.12754	0
IFIH1	0	1.95931	0
OPTN	0	1.18978	0
CH25H	0	-2.13859	0
FABP3	0	2.87102	0
MT-CO2	0	0.906832	0
FCAR	0	-2.69032	0
LILRB5	0	1.63293	0
ADGRE3	0	-5.56805	0
FN1	0	-4.27513	0
HIPK2	0	-1.95702	0
FOSB	0	5.86613	0
TFPI	0	-3.05604	0
RSRP1	0	1.40841	0
ARRDC4	0	-2.3281	0
SLC11A1	0	-2.53148	0
PLTP	0	2.18288	0
USP18	0	3.19851	0
SORL1	0	-2.18851	0
MGLL	0	1.43915	0
SCIMP	0	-2.07155	0
IGF1	0	3.51698	0
TRIM47	0	1.589	0
MFHAS1	0	1.77161	0
DNAJA4	0	4.09054	0
S100B	0	-4.05367	0
TRPM2	0	1.60208	0
VNN2	0	-4.36467	0
CYP27A1	0	-2.5023	0
CHID1	0	1.8442	0
IFITM3	0	2.19203	0
APOL1	0	1.8136	0
CXCL1	0	-4.30926	0
EMB	0	2.1666	0
GNG2	0	-1.76639	0
OAS1	0	2.0816	0
COMMD6	0	-1.82879	0
ATF3	0	5.23192	0
PARP10	0	1.72537	0
LDLR	0	2.41226	0
CCND2	0	-2.6811	0
B3GALNT1	0	-2.3145	0
RENBP	0	1.52399	0
PFKFB3	0	-2.02319	0
DSC2	0	-1.74727	0
SERPINA1	0	-2.18415	0
DYSF	0	2.63544	0
STAT2	0	1.64985	0
ITGAX	0	2.16324	0
RASGEF1B	0	2.69485	0
NEU3	0	2.0051	0
PARP12	0	1.75488	0
FCGBP	0	-4.2906	0
RGL1	0	1.54127	0
CHKA	0	1.55045	0
IRAK3	0	-1.69566	0
CLEC12A	0	-2.85817	0
TMEM71	0	-3.6904	0
SLC41A2	0	-1.81223	0
SCO2	0	1.65924	0
EIF2AK2	0	1.46863	0
CBLB	0	1.43597	0
ADRB2	0	2.28843	0
ALK	0	2.59139	0
RAB3IL1	0	1.32944	0
ATP1B1	0	1.80575	0
HRH1	0	1.96755	0
TRIM25	0	1.42808	0
MYO18A	0	1.54067	0
FCGR3A	0	-2.18061	0
HIST1H1D	0	-2.9289	0
B3GNT2	0	1.65228	0
SHISA5	0	1.56301	0
SLC16A10	0	-2.84389	0
RAB27A	0	-2.12483	0
SP110	0	1.47417	0
PDE4D	0	3.57999	0
KCNJ5	0	3.396	0
CPD	0	-1.70163	0
CEBPA	0	1.47695	0
SCARB1	0	1.48532	0
SRSF7	0	1.64265	0
ENO2	0	-2.4466	0
ARHGAP10	0	1.34744	0
HSF4	0	2.7127	0
CREB5	0	1.74834	0
SCN9A	0	1.79362	0
INSIG1	0	1.94276	0
P2RY6	0	1.56467	0
CHD3	0	-1.4635	0
NXF1	0	1.82913	0
HSD17B14	0	1.34865	0
SERPINF1	0	4.6669	0
ARMT1	0	-1.6331	0
HSPH1	0	1.94027	0
RMDN3	0	1.70387	0
CCNL1	0	1.59976	0
TRIM22	0	1.49705	0
LUC7L3	0	1.04113	0
PTPN7	0	-2.37396	0
CPEB2	0	1.38459	0
CXCL8	0	-2.13293	0
CDKN1A	0	1.56519	0
SEL1L3	0	-2.5868	0
ARL4C	0	1.31983	0
RAB34	0	-1.44138	0
LTA4H	0	-3.04984	0
TNFSF13B	0	1.30224	0
YPEL3	0	-1.4389	0
APOL6	0	1.57958	0
FASN	0	1.73517	0
EIF3L	0	-1.66985	0
SLC38A7	0	1.31215	0
SLC23A2	0	1.36242	0
CCNG1	0	-1.81396	0
CACNA2D4	0	-1.88176	0
DNMT1	0	1.35623	0
SCD	0	1.78517	0
DDX58	0	1.75957	0
CD300E	0	-3.22684	0
FADS2	0	1.57893	0
NREP	0	2.19898	0
TPST2	0	1.35959	0
LILRA2	0	-2.96452	0
SGMS1	0	1.41133	0
CD55	0	-1.65231	0
FDX1	0	-1.70143	0
RASSF5	0	-1.47186	0
ETS2	0	-1.47583	0
IFI6	0	3.94083	0
HSPA1B	0	2.96354	0
TNFRSF21	0	2.17819	0
SAMD4A	0	2.13997	0
SMAD3	0	3.73532	0
STAT1	0	1.65849	0
CIDEB	0	-1.82633	0
HIST1H1C	0	-1.72948	0
MIF	0	-1.90363	0
TBL2	0	-1.69513	0
ALDOC	0	-2.63185	0
IL3RA	0	-2.10612	0
ABCA6	0	-3.5754	0
MCEMP1	0	-4.99294	0
STEAP3	0	-1.51776	0
P4HA1	0	-1.79213	0
IL2RG	0	-2.18302	0
RHBDD2	0	-1.67973	0
CD300A	0	-1.39367	0
LILRB1	0	-1.37718	0
ANKRD10	0	1.07563	0
SLC7A8	0	1.01791	0
PPP1R15A	0	1.73869	0
EGR1	0	4.02983	0
MMD	0	-1.65184	0
HERC6	0	2.72588	0
SLC44A1	0	-2.32637	0
CD22	0	2.2987	0
SLC36A1	0	1.28102	0
IFNAR1	0	-1.48992	0
IL2RA	0	-6.55763	0
SEMA4C	0	-3.22291	0
ARSB	0	1.44592	0
FGD2	0	1.22114	0
JUN	0	2.66381	0
FAM124A	0	-4.58236	0
EMP1	0	1.52807	0
ATP13A1	0	1.23307	0
HGF	0	2.74656	0
UQCRB	0	-1.45588	0
ADCY7	0	1.24653	0
TLR1	0	-1.37663	0
PLA2G15	0	1.23773	0
TBL1XR1	0	-1.28299	0
FMN1	0	1.23652	0
MYO5A	0	1.16277	0
S1PR2	0	1.17836	0
DENND4B	0	1.06459	0
SREBF1	0	1.29917	0
PLA2G4C	0	1.13905	0
NR4A2	0	5.65673	0
KLHL5	0	-1.26337	0
SRPX	0	5.09154	0
MLXIPL	0	-7.90283	0
ARGLU1	0	0.898601	0
DHRS3	0	-1.30568	0
EIF3H	0	-1.36877	0
HPS1	0	1.40576	0
VPS53	0	1.12606	0
TRA2B	0	1.46245	0
LSP1	0	-1.21053	0
HES1	0	6.85692	0
PHC2	0	-1.51731	0
CXCL16	0	-2.69448	0
IGFBP2	0	-5.18539	0
PGA5	0	-4.58453	0
EIF4B	0	-1.35068	0
OASL	0	3.74916	0
ADSSL1	0	-3.86324	0
DNAJB1	0	2.4398	0
TMEM150B	0	1.08075	0
BTG1	0	-1.80147	0
CDK5RAP3	0	0.838292	0
CIITA	0	0.997994	0
ALOX5AP	0	-2.01932	0
MCOLN1	0	1.60941	0
CSTA	0	-1.44997	0
TAP1	0	1.10419	0
WLS	0	1.11624	0
PFDN5	0	-1.31043	0
AHSA1	0	1.15526	0
TCN2	0	1.22033	0
FOS	0	2.46065	0
HSD17B11	0	-1.2443	0
CP	0	-9.59678	0
DTX3L	0	1.09718	0
F13A1	0	1.46479	0
ATP10A	0	5.19014	0
UBE2D3	0	-1.10544	0
BCL2L1	0	1.25501	0
UBE2L6	0	1.16261	0
LBR	0	-1.19683	0
MT1H	0	-5.2667	0
OLFML2B	0	-1.78758	0
BCAT1	0	-1.06784	0
LGMN	0	1.7818	0
TMEM86A	0	1.02272	0
SLC8A1	0	-1.41933	0
FBXL5	0	-1.21028	0
AGFG1	0	-1.17057	0
FOLR2	0	1.98432	0
MAT2A	0	1.07151	0
LGALS9	0	0.989289	0
PARP14	0	1.25443	0
PLEC	0	1.13797	0
CYTH4	0	1.17211	0
CYP3A5	0	-10.2545	0
RAB13	0	-1.33648	0
CAPN2	0	1.02001	0
RNF213	0	1.38381	0
SELENOH	0	-1.12866	0
A2M	0	1.11511	0
EPHX1	0	1.98608	0
KLF6	0	1.15011	0
MGAT4A	0	0.980197	0
TNS3	0	1.09707	0
EML4	0	-1.11642	0
PTPN12	0	-1.07839	0
EFCAB14	0	-1.04121	0
LAP3	0	1.08547	0
DEGS1	0	-1.0722	0
ARHGAP26	0	1.0107	0
BLVRB	0	1.11361	0
TNFAIP2	0	1.23219	0
ABHD12	0	1.25336	0
DENND11	0	-1.57542	0
GSTO1	0	-1.16619	0
EVI2B	0	-1.29591	0
PIM1	0	-1.7405	0
ADAM10	0	-1.05971	0
ARHGAP4	0	0.865168	0
EEF1G	0	-1.64019	0
ERO1A	0	-1.20787	0
PIK3R5	0	0.954241	0
IL10RB	0	-1.05686	0
MKNK1	0	0.898077	0
MARCKS	0	1.34294	0
CSDE1	0	-0.914895	0
GAS7	0	0.860249	0
TNFRSF14	0	0.832008	0
NRP2	0	0.886815	0
NEU1	0	1.37689	0
GCA	0	-1.18251	0
STT3B	0	-1.03429	0
IFNGR1	0	-1.52335	0
ARHGEF10L	0	0.801052	0
LMNA	0	1.4278	0
LHFPL2	0	1.1423	0
PLBD2	0	1.29465	0
AP2A2	0	0.984678	0
ARPC2	0	-0.865187	0
ABCG1	0	0.807621	0
ANXA4	0	1.06206	0
STAB1	0	0.767115	0
C4orf3	0	-1.04364	0
PDGFC	0	0.823293	0
EIF4EBP2	0	-0.958962	0
AKR1A1	0	0.888936	0
HSP90AB1	0	1.18163	0
ATP6V0A1	0	0.872216	0
DNASE2	0	0.866748	0
CD209	0	0.748889	0
RACK1	0	-1.20173	0
BNIP3L	0	-0.914009	0
FLOT1	0	-0.927152	0
TOMM7	0	-1.09132	0
TIMP1	0	-2.43036	0
CCNI	0	-1.17808	0
LST1	0	-1.09978	0
CMTM6	0	-1.04369	0
SNX3	0	-0.892833	0
ABCA1	0	0.653311	0
GNPTG	0	0.780198	0
SLC16A3	0	-1.51185	0
PNRC1	0	-1.30541	0
APOE	0	1.58189	0
FPR3	0	1.32544	0
PLAU	0	0.804834	0
TBC1D9B	0	0.785921	0
TXNIP	0	-2.11281	0
RASSF4	0	0.760414	0
GPSM3	0	-0.894029	0
CR1	0	-1.48289	0
ACP5	0	1.14098	0
RNH1	0	1.0627	0
MAF	0	0.757444	0
SEMA6B	0	-1.23431	0
NCF4	0	0.71498	0
RAP2B	0	0.768507	0
SLC3A2	0	0.742866	0
NAGK	0	1.33085	0
IL10RA	0	-0.884545	0
COMT	0	0.861065	0
LGALS3	0	0.788599	0
UBA52	0	-1.22818	0
UCP2	0	-1.12512	0
LILRB2	0	-0.956469	0
PICALM	0	-1.1951	0
GGA2	0	0.686042	0
SLC37A2	0	1.12297	0
CLCN7	0	0.925582	0
KIAA0930	0	0.736162	0
SLCO2B1	0	0.637616	0
PMP22	0	0.663464	0
TYMP	0	0.635079	0
BST2	0	1.11061	0
EPB41L3	0	-1.29528	0
MPEG1	0	0.806148	0
UNC93B1	0	0.697366	0
GM2A	0	0.909832	0
SCAMP2	0	0.646337	0
ACTG1	0	-0.987212	0
DAB2	0	0.98516	0
CEBPB	0	-0.895733	0
EMILIN2	0	0.77605	0
C1QC	0	1.02457	0
CAPG	0	0.652448	0
FUCA1	0	2.13739	0
VASP	0	-0.757396	0
LIPA	0	1.04509	0
TLN1	0	-0.675341	0
S100A9	0	-1.61593	0
MFSD1	0	0.582002	0
EEF2	0	-0.895235	0
KCTD12	0	0.671134	0
ADA2	0	0.592886	0
SQSTM1	0	0.978326	0
CD63	0	0.809355	0
LCP1	0	-0.721347	0
SAT1	0	1.0032	0
TPP1	0	0.772002	0
FCGRT	0	0.958409	0
ITM2B	0	0.799774	0
CST3	0	0.714461	0
GRINA	0	-0.848547	0
ARRB2	0	-0.698346	0
LAMP1	0	0.837122	0
TIMP2	0	0.733478	0
CTSD	0	1.01841	0
PLD3	0	0.823609	0
CTSC	0	0.65849	0
SRGN	0	-1.58279	0
APLP2	0	-0.885228	0
GPNMB	0	0.826701	0
CTSZ	0	1.1333	0
B2M	0	0.912034	0
GRN	0	0.600674	0
TYROBP	0	-0.44857	0
PSAP	0	0.690958	0
NPC2	0	-0.455189	0
OAZ1	0	-0.987824	0
CD14	0	-0.743861	0
TMSB4X	0	-0.951507	0
VAMP8	0	-0.538617	0
LYZ	0	-1.76566	0
IRAK1	2.59749e-307	1.00833	4.69677e-303
EIF1	7.94472e-307	-0.914568	1.43656e-302
FAM174B	2.1783e-306	2.59892	3.9388e-302
MT-ATP6	8.36843e-306	0.554712	1.51318e-301
AGRN	1.47461e-305	1.22186	2.66638e-301
CCR5	6.60066e-305	-1.30529	1.19353e-300
SLC5A3	3.35218e-304	-1.44438	6.06141e-300
IFNAR2	4.25514e-304	-0.943354	7.69414e-300
SLC38A6	2.56271e-303	1.01344	4.6339e-299
MS4A7	8.76807e-303	-0.96748	1.58544e-298
CYBB	3.01015e-302	-0.70439	5.44295e-298
DNAJB4	7.42692e-302	2.73284	1.34294e-297
MMP25	5.8137e-301	4.15493	1.05123e-296
ATP6AP1	7.80397e-301	0.501736	1.41111e-296
HSPB1	3.69637e-300	0.92957	6.68377e-296
PLEKHM2	8.12914e-300	0.70661	1.46991e-295
SPARC	6.45097e-299	-1.15576	1.16646e-294
NR4A1	1.36925e-298	5.28753	2.47588e-294
HCK	3.12766e-298	-0.739383	5.65544e-294
SLC47A1	6.41167e-297	2.78582	1.15936e-292
NCOR2	8.18313e-296	0.720578	1.47967e-291
RNF141	8.32063e-296	-1.47225	1.50454e-291
TMEM106A	3.46824e-295	0.721819	6.27127e-291
EIF4A1	1.42887e-294	-0.657495	2.58368e-290
IL18BP	2.14108e-294	1.43815	3.8715e-290
ZYX	2.35916e-294	-0.688097	4.26583e-290
TMSB10	7.47687e-294	-0.523543	1.35197e-289
AKR1B1	7.62272e-294	-0.756699	1.37834e-289
PHACTR1	1.88291e-293	1.94479	3.40467e-289
RNASE1	2.29605e-293	0.428549	4.15172e-289
ATP8A1	9.44616e-293	2.63609	1.70805e-288
MT1X	1.25782e-292	-3.0754	2.27439e-288
MT1F	1.4672e-292	-2.6545	2.653e-288
AK4	1.55476e-292	-2.35086	2.81131e-288
ENTR1	6.30602e-292	1.76112	1.14026e-287
DDX60L	9.71814e-292	1.31627	1.75723e-287
EEF1B2	1.91689e-291	-1.354	3.46613e-287
PCNX1	5.08186e-291	-1.19301	9.18903e-287
ECM1	5.94925e-291	0.862295	1.07574e-286
THEMIS2	1.18874e-290	-0.835194	2.14948e-286
AHRR	6.4981e-290	1.47404	1.17499e-285
ARHGEF11	8.28988e-290	1.32096	1.49898e-285
IFNGR2	1.12933e-289	-0.834409	2.04205e-285
SPINT2	5.97213e-289	-0.677978	1.07988e-284
TBC1D12	2.72065e-288	1.38547	4.91947e-284
CAB39	4.89454e-287	-1.00776	8.85031e-283
BCL2A1	4.90889e-287	-1.57193	8.87626e-283
PMAIP1	7.82613e-287	4.35107	1.41512e-282
GPR65	1.21698e-286	-1.48518	2.20055e-282
CBX3	1.77182e-286	-1.44786	3.20381e-282
SETDB2	2.68223e-286	1.09948	4.85e-282
LENG8	3.02725e-286	0.77239	5.47388e-282
ACO1	5.72182e-286	-1.36619	1.03462e-281
GIMAP4	3.1614e-285	-1.16717	5.71644e-281
MYO15B	4.52815e-285	1.67746	8.1878e-281
TTYH3	2.33192e-284	0.462347	4.21658e-280
MOB1A	4.45568e-284	-1.09196	8.05677e-280
NPL	3.09662e-283	0.563111	5.59932e-279
TENT2	4.80694e-283	0.849201	8.69191e-279
MYO1E	8.49464e-283	1.04032	1.536e-278
RNASE4	2.20401e-282	-2.66537	3.98529e-278
NAPA	2.74059e-282	0.714109	4.95554e-278
RAB31	7.37416e-281	-0.756308	1.3334e-276
C1QB	1.30186e-280	0.553818	2.35402e-276
ATP1A1	4.19919e-280	-0.886157	7.59297e-276
CAMK1	9.02474e-280	0.887269	1.63185e-275
IL18	2.19226e-279	-1.23773	3.96404e-275
CYTIP	4.13429e-279	-1.46959	7.47562e-275
UBE2R2	5.31455e-279	-1.03834	9.60977e-275
CLEC4A	6.26365e-279	-0.998129	1.13259e-274
SPG21	8.91837e-279	-0.686359	1.61262e-274
SYNGR1	9.82733e-279	1.75831	1.77698e-274
ZDHHC20	5.45508e-278	-1.58001	9.86387e-274
CHST2	1.70032e-277	-3.01605	3.07453e-273
EHD1	7.10165e-277	-1.7573	1.28412e-272
MT2A	1.64412e-276	-2.92202	2.9729e-272
NABP1	5.19968e-276	1.01956	9.40206e-272
CORO7	8.60038e-275	0.854098	1.55512e-270
ARPC3	1.60711e-274	-0.911168	2.90598e-270
IFFO1	6.67891e-274	1.29953	1.20768e-269
IGSF6	1.0467e-273	0.62356	1.89264e-269
SLC26A11	3.19053e-273	1.20406	5.76911e-269
SAMSN1	5.72505e-273	-0.82121	1.0352e-268
MPC2	1.74295e-272	-1.24119	3.15161e-268
CNPPD1	3.36934e-272	0.806579	6.09244e-268
ADAR	5.48402e-272	0.639604	9.9162e-268
PDK1	6.26736e-272	-2.08846	1.13326e-267
PGM1	1.02783e-271	-1.48245	1.85852e-267
AHR	1.24355e-271	-0.8751	2.24858e-267
ADD3	1.3639e-271	-1.39576	2.46621e-267
MAFG	3.46754e-271	1.2025	6.27e-267
TTLL4	4.20394e-271	-1.60733	7.60157e-267
DDIT3	6.99405e-271	1.41418	1.26466e-266
MAF1	1.92683e-270	-0.854427	3.4841e-266
FCGR3B	2.1696e-270	-2.33274	3.92307e-266
DARS	1.10572e-269	-1.19544	1.99935e-265
HSPA8	7.9987e-269	0.792362	1.44632e-264
ANAPC16	3.75398e-268	-1.01241	6.78796e-264
NUCB1	7.12352e-268	0.473577	1.28808e-263
APBB1IP	1.60837e-267	-0.89765	2.90826e-263
MYLIP	3.24729e-267	1.62017	5.87174e-263
RNASEK	1.94247e-266	-0.572686	3.51238e-262
SWAP70	2.9323e-266	0.768873	5.30218e-262
WDR82	4.71408e-266	-0.743606	8.524e-262
HAVCR2	1.01649e-265	0.666329	1.83801e-261
MOV10	2.12693e-265	1.3651	3.84592e-261
SREBF2	2.6154e-265	0.872032	4.72916e-261
CLIC4	1.92651e-264	-0.696323	3.48352e-260
GABARAP	2.1757e-264	-0.667193	3.9341e-260
AGTRAP	3.93917e-264	-0.932708	7.12281e-260
SLC43A2	4.89894e-264	-1.16359	8.85826e-260
ANXA11	7.4674e-264	-0.477545	1.35026e-259
MT1G	9.46171e-264	-4.81119	1.71087e-259
AIF1	1.71821e-263	-0.573007	3.10687e-259
SLC7A7	1.05238e-262	-0.741773	1.90291e-258
AKT3	4.36209e-262	-1.82345	7.88753e-258
ENO1	7.12566e-262	-0.739083	1.28846e-257
SIPA1L1	9.75512e-262	-1.89471	1.76392e-257
WWP1	1.61976e-261	0.895683	2.92885e-257
BLNK	2.93359e-261	1.21316	5.30452e-257
CHCHD2	2.3833e-259	-0.809069	4.30948e-255
ODF3B	9.4843e-259	1.22901	1.71495e-254
TMBIM6	1.03951e-258	-1.1292	1.87964e-254
ARMCX1	1.06609e-258	1.43725	1.9277e-254
LY75	1.66296e-257	-1.96411	3.00696e-253
MT-ND4	1.11817e-256	0.390183	2.02188e-252
LACC1	2.4031e-255	0.776103	4.34529e-251
AGO1	8.90772e-255	-1.30648	1.61069e-250
PROCR	8.92366e-255	1.50625	1.61358e-250
OS9	1.7107e-254	0.440304	3.09329e-250
CYBA	3.08407e-254	0.391793	5.57661e-250
PRAM1	3.52985e-254	-2.06648	6.38268e-250
SNX29	4.15363e-254	0.993456	7.5106e-250
ADGRE1	4.12277e-253	-2.06791	7.4548e-249
SLC45A4	7.05241e-253	1.31815	1.27522e-248
FPR1	1.26094e-252	-1.52592	2.28002e-248
DGLUCY	6.53115e-252	1.39695	1.18096e-247
C1QA	7.08336e-252	0.454133	1.28081e-247
CCL24	8.21407e-252	-5.65257	1.48527e-247
ANXA6	9.9683e-252	0.634966	1.80247e-247
SLC31A2	1.19987e-251	-1.20867	2.16961e-247
ADAP1	6.0083e-251	1.39698	1.08642e-246
IL21R	2.28817e-250	1.20104	4.13747e-246
IRF9	6.22219e-250	1.08342	1.1251e-245
GPR68	2.96501e-249	1.76817	5.36133e-245
DEPTOR	2.77182e-248	2.42735	5.01201e-244
ACTR2	3.26338e-248	-0.757437	5.90085e-244
SIGLEC11	3.97794e-248	-2.50258	7.19292e-244
RTN3	9.13472e-248	-0.537269	1.65174e-243
ACAP3	1.26912e-246	1.2465	2.29482e-242
NAAA	6.46307e-246	0.760691	1.16865e-241
ACSS1	5.40313e-245	1.37121	9.76994e-241
RASGRP2	1.6626e-244	-2.95984	3.00631e-240
RNF7	1.08762e-242	-0.925741	1.96663e-238
NSA2	4.32426e-241	-1.47243	7.81913e-237
WDR81	8.71335e-241	0.975688	1.57555e-236
CLLU1OS	1.00864e-239	-7.7274	1.82383e-235
ZBED1	1.26572e-239	1.13716	2.28868e-235
CD1D	2.87465e-239	-3.98683	5.19795e-235
PTGDS	9.02963e-239	4.59147	1.63274e-234
NINJ1	1.32743e-238	-0.567309	2.40027e-234
EPDR1	2.1371e-238	1.88542	3.86431e-234
TAF10	2.71293e-238	-0.831067	4.90551e-234
HES4	3.66772e-238	5.61426	6.63197e-234
MGAT5	1.31487e-237	1.03443	2.37754e-233
COTL1	8.52709e-237	-0.811931	1.54187e-232
DUSP1	9.17807e-237	2.7344	1.65958e-232
HEXA	1.21897e-236	0.498526	2.20413e-232
TP53INP2	1.33291e-236	2.07012	2.41017e-232
CD68	2.70987e-236	0.319592	4.89998e-232
SUGP2	4.72786e-236	1.0126	8.54892e-232
HSPA6	9.61511e-236	1.01025	1.7386e-231
ARSA	7.75423e-235	0.799797	1.40212e-230
GMPR	8.70759e-235	1.81294	1.57451e-230
CD244	1.4651e-234	-2.74397	2.64919e-230
SUCNR1	5.30685e-234	1.00824	9.59584e-230
WDR83OS	2.12305e-233	-0.854943	3.83889e-229
RFLNB	2.82228e-233	-2.67796	5.10325e-229
EIF3M	3.81249e-233	-1.30115	6.89374e-229
PARP15	6.99562e-233	1.579	1.26495e-228
PCSK5	7.50767e-233	1.34295	1.35754e-228
MSR1	1.0416e-232	0.755592	1.88342e-228
GAS2L3	1.19478e-232	1.22686	2.1604e-228
NR4A3	2.22194e-232	5.52043	4.01772e-228
DDRGK1	5.03685e-232	0.910904	9.10763e-228
NADK	1.11595e-231	0.79248	2.01786e-227
CPVL	1.70444e-231	-0.767853	3.08198e-227
FLNB	1.97024e-231	-3.10543	3.56258e-227
C1orf162	4.26439e-231	-1.02956	7.71087e-227
TLE5	1.73028e-230	-0.866004	3.12869e-226
DPP7	1.82728e-230	0.593601	3.30408e-226
NSMCE1	3.87469e-230	-1.14083	7.00621e-226
MEF2A	9.5578e-230	1.07866	1.72824e-225
SLC12A7	2.05649e-229	0.809515	3.71854e-225
PEPD	6.07631e-229	0.647436	1.09872e-224
PILRB	7.54147e-229	1.10862	1.36365e-224
SLC25A40	1.01185e-228	-1.31908	1.82963e-224
CD180	6.46842e-228	1.30175	1.16962e-223
UBA7	1.37385e-227	1.00649	2.4842e-223
CD36	7.88725e-227	0.870966	1.42617e-222
GNB2	1.0882e-226	-0.768606	1.96768e-222
SH3GLB1	1.20406e-226	-0.849226	2.17719e-222
SLA	2.73119e-226	-0.786516	4.93855e-222
HINT1	1.19051e-225	-0.906466	2.15268e-221
KCNAB1	3.26192e-225	-6.91769	5.8982e-221
JUP	5.62894e-225	0.854714	1.01782e-220
C1S	3.55263e-224	1.81053	6.42387e-220
ABCD4	7.52756e-224	1.27536	1.36113e-219
ZNF219	1.2651e-223	-1.29701	2.28756e-219
AP5Z1	3.31448e-223	1.10065	5.99323e-219
EIF1B	7.41378e-223	-0.972808	1.34056e-218
MFF	1.27504e-222	-1.10371	2.30552e-218
SLC40A1	1.35769e-222	1.43353	2.45498e-218
KLF10	2.2479e-222	-1.40039	4.06465e-218
GADD45B	3.81311e-222	2.92852	6.89486e-218
STON2	8.58697e-222	1.0936	1.5527e-217
C3	1.22924e-221	-1.26429	2.22271e-217
KDM5D	1.70747e-221	1.00897	3.08745e-217
NAV1	2.52448e-221	-2.00537	4.56477e-217
RAP1A	3.98665e-221	-0.677583	7.20866e-217
PARP8	5.32052e-221	1.11216	9.62057e-217
DNASE1L1	1.18517e-220	1.03973	2.14302e-216
NRN1	1.9813e-220	-3.66415	3.58259e-216
FPR2	2.86463e-220	-2.09881	5.17982e-216
CCL2	4.35797e-220	0.413427	7.88008e-216
AKIRIN2	5.57205e-220	0.71006	1.00754e-215
CHMP1B	1.48585e-219	1.24293	2.68671e-215
AP1B1	3.24907e-219	0.510101	5.87497e-215
STARD13	3.36767e-219	1.26297	6.08942e-215
RHOB	5.22954e-219	1.7603	9.45606e-215
HOMER3	5.43162e-219	0.804657	9.82145e-215
LYN	9.70327e-219	-0.868463	1.75455e-214
SNCA	1.26196e-218	0.979182	2.28188e-214
WASHC4	1.88519e-218	-0.716234	3.4088e-214
RILPL2	3.10496e-218	-1.30066	5.61439e-214
NDUFB4	4.12832e-218	-1.18086	7.46483e-214
BCAR3	9.81503e-218	2.5618	1.77475e-213
CD81	2.55634e-217	0.539014	4.62238e-213
ANKFY1	5.80659e-217	0.816404	1.04995e-212
CLTA	1.43754e-216	0.669679	2.59935e-212
KIFC2	3.15657e-216	1.72974	5.70771e-212
TMEM37	2.95849e-215	0.893712	5.34954e-211
NDUFV2	3.69431e-215	-0.726848	6.68004e-211
ATP6AP2	4.76082e-215	-0.455924	8.60852e-211
HPSE	5.29214e-215	1.3933	9.56925e-211
ST6GALNAC6	2.28375e-214	-1.41989	4.12948e-210
RMND1	4.14833e-214	-1.52026	7.50101e-210
FGL2	5.54823e-214	0.630573	1.00323e-209
CHORDC1	9.03097e-214	1.75707	1.63298e-209
RTN1	1.04946e-213	-1.31204	1.89764e-209
MLKL	1.05435e-213	1.06365	1.90648e-209
PLK2	1.6029e-213	4.33855	2.89836e-209
ARHGEF6	1.87736e-213	-1.24849	3.39464e-209
CASC4	3.12903e-213	-1.0389	5.65792e-209
REEP3	4.03754e-213	-1.0215	7.30067e-209
TMEM167A	6.48145e-213	-0.958766	1.17198e-208
BCL2L11	4.17597e-212	-1.45493	7.55098e-208
RTRAF	7.35213e-212	-1.3326	1.32941e-207
DTNB	8.30559e-212	1.54826	1.50182e-207
F11R	9.9806e-212	-0.903645	1.80469e-207
DHX58	1.20746e-211	1.42155	2.18334e-207
DCXR	3.38226e-211	1.2238	6.1158e-207
ITPRIPL2	3.88735e-211	0.965082	7.02911e-207
MCFD2	9.56867e-211	-0.900591	1.73021e-206
ABL2	1.65661e-210	1.50154	2.99548e-206
BCL2L2	1.82188e-209	1.30013	3.29433e-205
SNX2	2.02736e-209	-0.540253	3.66588e-205
PML	3.55516e-209	1.03881	6.42843e-205
ENGASE	4.45471e-209	1.46956	8.055e-205
LRRK1	9.91554e-209	1.27968	1.79293e-204
HEBP1	2.30236e-208	0.877276	4.16313e-204
HDGFL3	1.25865e-207	-2.98424	2.27589e-203
EGR3	2.5534e-207	4.53624	4.61706e-203
MROH1	6.91153e-207	0.916636	1.24974e-202
CTSH	1.22691e-206	-0.534482	2.2185e-202
TRIM5	1.23236e-206	1.4555	2.22836e-202
TRIM58	2.48576e-206	3.97998	4.49475e-202
CMAS	2.52542e-206	-1.03109	4.56647e-202
ARHGAP22	5.17963e-206	1.39624	9.36581e-202
MT-ND4L	6.37247e-206	0.776028	1.15227e-201
POLG2	1.32723e-205	2.79379	2.3999e-201
SPNS1	2.91046e-205	0.718749	5.26269e-201
NLRC4	3.2936e-205	-1.44057	5.95549e-201
ZFYVE26	1.10309e-204	0.938628	1.9946e-200
PCSK6	1.98334e-204	2.54824	3.58628e-200
CAPN3	2.39764e-204	1.79191	4.33542e-200
RIN2	4.8661e-204	0.634436	8.79888e-200
PCOLCE2	5.66898e-204	-6.95031	1.02506e-199
ALDH1A1	1.33871e-203	0.730035	2.42066e-199
CRIP1	1.49975e-203	-1.41188	2.71184e-199
CCL3	1.62278e-203	1.80586	2.9343e-199
SEMA3A	3.82e-203	-3.50622	6.90733e-199
COX7C	1.17739e-202	-0.775986	2.12895e-198
CMTR1	1.17772e-202	1.15397	2.12956e-198
TMEM59	2.73813e-202	-0.715416	4.95109e-198
JAML	6.298e-202	-0.803736	1.1388e-197
CTBS	2.56267e-201	-1.05579	4.63382e-197
KBTBD8	4.05002e-201	2.0021	7.32325e-197
MYL12A	4.31419e-201	-1.3013	7.80092e-197
TAPBP	5.66446e-201	0.497405	1.02425e-196
GBA	7.11983e-201	0.526248	1.28741e-196
TMA7	1.03405e-200	-1.12544	1.86977e-196
CKLF	1.20935e-200	-1.08424	2.18675e-196
BDH1	1.22126e-200	2.45009	2.20828e-196
C2CD2L	1.70318e-200	1.08175	3.07969e-196
MPZL2	1.83508e-200	-3.32335	3.31819e-196
GLMP	2.46553e-200	0.708299	4.45817e-196
SERPINB1	1.0392e-199	-0.725597	1.87908e-195
WDFY2	1.51772e-199	0.820302	2.74434e-195
WSB1	3.32767e-199	0.41795	6.0171e-195
FNIP2	3.88015e-199	0.923272	7.0161e-195
EIF3E	4.50013e-199	-1.89214	8.13714e-195
ABI3	1.47405e-198	-1.85348	2.66538e-194
LSM6	1.69067e-198	-1.1608	3.05707e-194
ARHGEF3	2.37209e-198	-1.28385	4.28922e-194
TMEM109	2.6482e-198	0.752613	4.78848e-194
OSGIN1	3.56254e-198	2.05077	6.44178e-194
CLN6	5.15061e-198	0.874762	9.31333e-194
LMBRD1	8.07528e-198	-0.829687	1.46017e-193
MVB12B	8.6517e-198	1.21998	1.5644e-193
VSIG4	1.01503e-197	-0.739315	1.83537e-193
TNFAIP8	1.22982e-197	-0.834959	2.22377e-193
NUS1	2.07649e-197	-0.793775	3.75471e-193
SNX10	1.13738e-196	-1.02042	2.05662e-192
TMEM176B	3.44434e-196	0.378789	6.22806e-192
LYVE1	9.93221e-196	-11.5828	1.79594e-191
NAA38	1.05617e-195	-1.14603	1.90976e-191
FER	1.20674e-195	0.889867	2.18203e-191
COLGALT1	1.7228e-195	0.466128	3.11517e-191
CREBL2	1.78709e-195	-0.712942	3.23141e-191
LAMTOR1	1.38105e-194	-0.552585	2.49722e-190
SVIL	2.2381e-194	1.16509	4.04693e-190
TNFRSF9	4.50743e-194	-3.12991	8.15034e-190
NID1	5.36815e-194	3.45512	9.70669e-190
TXNRD1	7.06035e-194	0.566693	1.27665e-189
CLN8	1.11528e-193	0.767643	2.01666e-189
SMIM14	1.36585e-193	-1.37569	2.46974e-189
SERPINB2	3.49071e-193	1.62919	6.3119e-189
CRK	6.75823e-193	0.73502	1.22202e-188
DDX60	8.87219e-193	1.3517	1.60427e-188
DUSP5	1.17376e-191	1.68504	2.12239e-187
CD48	1.53708e-191	-1.4608	2.77934e-187
ATP6V0C	5.68323e-191	0.515727	1.02764e-186
UXT	1.9174e-190	-0.971163	3.46704e-186
SSR2	9.76933e-190	-0.665607	1.76649e-185
CHST13	4.27749e-189	1.8291	7.73456e-185
SLC11A2	5.11083e-189	0.648357	9.2414e-185
LSS	5.69889e-189	1.00107	1.03047e-184
SLC2A9	1.78947e-188	0.933594	3.23573e-184
TMED7	2.77552e-188	-0.646004	5.01869e-184
NQO1	5.28017e-188	1.46277	9.5476e-184
TSPAN3	5.63683e-188	-0.747591	1.01925e-183
UQCR10	7.86031e-188	-0.677967	1.4213e-183
MT-ND5	8.63653e-188	0.94627	1.56166e-183
FNDC3B	1.22967e-187	0.568553	2.22349e-183
PTBP3	3.11456e-187	-0.638993	5.63174e-183
ACTB	1.24135e-186	-0.599288	2.24461e-182
CHD2	1.45721e-186	0.737898	2.63493e-182
TNF	2.05009e-186	2.38004	3.70698e-182
DEK	2.32308e-186	-1.20449	4.2006e-182
TLR4	3.87834e-186	0.645263	7.01282e-182
EVL	6.95893e-186	-1.1153	1.25831e-181
ANG	7.20823e-186	-2.14334	1.30339e-181
LTBP3	9.84197e-186	-1.21263	1.77963e-181
IQGAP2	1.49164e-185	0.608487	2.69718e-181
P2RY14	1.57378e-185	3.33224	2.84571e-181
SMIM4	2.08717e-185	1.51373	3.77401e-181
OPN3	4.00936e-185	-1.54524	7.24973e-181
ATF4	5.79902e-185	0.767332	1.04858e-180
ZMYND15	6.63505e-185	-2.17934	1.19975e-180
RTN4	7.25788e-185	0.471355	1.31237e-180
ZNF589	1.73629e-184	1.12812	3.13956e-180
TCF7L2	1.92763e-184	-1.90543	3.48553e-180
ALDH16A1	2.81368e-184	1.04298	5.08769e-180
ATG3	3.62734e-184	-0.700576	6.55895e-180
VAT1	3.67008e-184	0.397576	6.63624e-180
LGALS1	3.8371e-184	0.356893	6.93824e-180
KLHL13	3.96793e-184	4.77123	7.17482e-180
MAPK12	5.24622e-184	2.02391	9.48621e-180
DDHD1	5.62384e-184	0.95092	1.0169e-179
ALDH4A1	7.75134e-184	1.75825	1.4016e-179
LUC7L	8.73317e-184	0.998269	1.57913e-179
MDGA1	9.70526e-184	4.7598	1.7549e-179
ALDH9A1	1.01721e-183	-0.816904	1.83932e-179
ICAM3	2.39726e-183	-3.93945	4.33473e-179
SSR1	2.83344e-183	-1.00103	5.12342e-179
TMEM30A	7.40423e-183	-0.862025	1.33883e-178
GPATCH2L	8.74597e-183	0.690614	1.58145e-178
SNHG32	1.5834e-182	-1.21818	2.86311e-178
GLIS2	2.15142e-182	-4.02403	3.8902e-178
CCNC	3.89494e-182	-1.19555	7.04282e-178
CELF6	7.04986e-182	2.39802	1.27476e-177
CERCAM	7.52825e-182	-1.82475	1.36126e-177
ASAP2	8.35027e-182	-2.67206	1.5099e-177
CNN2	8.5938e-182	-0.927028	1.55393e-177
NOP10	8.63204e-182	-0.616569	1.56085e-177
SHB	1.08298e-181	1.29113	1.95825e-177
FLT1	2.22329e-181	-3.22116	4.02015e-177
C20orf194	2.69408e-181	1.02451	4.87143e-177
PARVG	5.2203e-181	0.633761	9.43934e-177
DDIT4	5.79772e-181	-1.44412	1.04834e-176
RXRA	9.4118e-181	-0.576946	1.70184e-176
CYTH1	9.99478e-181	0.595404	1.80726e-176
SENP3	1.72274e-180	1.16059	3.11505e-176
DRAM2	2.3333e-180	-0.669479	4.21908e-176
ARPIN	2.39201e-180	0.628063	4.32524e-176
ATP5PB	2.6572e-180	-0.905066	4.80475e-176
LRP3	2.69847e-180	1.11724	4.87938e-176
FBXO7	3.05141e-180	-0.694953	5.51755e-176
SORBS3	3.95436e-180	0.791895	7.15027e-176
CDK6	1.38863e-179	1.49826	2.51092e-175
SLC25A6	6.35866e-179	-0.800714	1.14977e-174
RTN2	7.08144e-179	-1.45059	1.28047e-174
RAB42	2.81447e-178	1.39004	5.08913e-174
STAT6	4.47503e-178	0.679129	8.09175e-174
RHOA	5.63676e-178	-0.409124	1.01924e-173
TNIP1	6.7975e-178	-0.746767	1.22912e-173
CHP1	7.72236e-178	-0.894117	1.39636e-173
MICAL1	1.03649e-177	0.72778	1.87418e-173
DTX1	1.09419e-177	3.06436	1.97851e-173
FRMD4B	1.4072e-177	0.810201	2.54449e-173
ZFP36	2.47288e-177	1.63739	4.47146e-173
TAP2	3.39925e-177	0.715709	6.14652e-173
YBX1	4.54268e-177	-0.632858	8.21407e-173
LPIN1	4.60982e-177	1.45735	8.33548e-173
LTB4R	4.62166e-177	-1.23001	8.35689e-173
POLR2G	5.57693e-177	-0.965802	1.00842e-172
TMEM144	6.59511e-177	1.15999	1.19253e-172
MAFK	7.01897e-177	1.02121	1.26917e-172
BCKDK	1.822e-176	-0.884685	3.29453e-172
HSP90AA1	2.05766e-176	0.766752	3.72065e-172
TALDO1	2.93846e-176	0.510837	5.31332e-172
LILRA1	4.22435e-176	-4.93447	7.63846e-172
ARPC4	4.2549e-176	-0.554661	7.6937e-172
ARMC9	4.48342e-176	2.10073	8.10691e-172
IL32	1.33535e-175	2.52657	2.41458e-171
KDM1A	2.4799e-175	-1.28233	4.48415e-171
EIF2A	3.79771e-175	-1.16374	6.86703e-171
HACD4	3.94982e-175	-1.04924	7.14207e-171
IL1RAP	4.34067e-175	-1.47947	7.84879e-171
DPP9	4.63329e-175	0.659115	8.37792e-171
LURAP1	9.05947e-175	1.78044	1.63813e-170
ANP32B	1.182e-174	-1.28841	2.13729e-170
PPM1K	1.87429e-174	1.67574	3.38909e-170
TMEM258	2.0201e-174	-0.943206	3.65274e-170
KCNMA1	2.37396e-174	0.624674	4.29259e-170
FERMT3	2.90165e-174	0.442752	5.24677e-170
APMAP	3.29242e-174	-0.678736	5.95336e-170
CD163	3.57674e-174	0.325883	6.46746e-170
SIDT2	3.7109e-174	1.07632	6.71004e-170
MT-ND2	9.71917e-174	0.952007	1.75742e-169
TMEM255B	1.06562e-173	1.23423	1.92685e-169
DGUOK	1.47106e-173	-1.14194	2.65998e-169
LYNX1	1.7324e-173	-2.50062	3.13252e-169
HMGB2	3.71017e-173	-1.76605	6.70872e-169
PHACTR4	4.66391e-173	1.18458	8.43329e-169
TP53I3	6.42327e-173	1.38057	1.16145e-168
UBC	6.69331e-173	0.530368	1.21028e-168
ITM2C	7.35479e-173	1.46725	1.32989e-168
TSPAN4	1.10643e-172	0.518708	2.00064e-168
BTF3L4	1.63592e-172	-0.720596	2.95808e-168
WNT5A	5.85069e-172	-7.37332	1.05792e-167
LPCAT2	6.56994e-172	-0.861781	1.18798e-167
PRDX3	1.43598e-171	-1.15132	2.59653e-167
CTDSP2	1.81557e-171	-0.681926	3.28291e-167
CD99	1.91381e-171	0.421137	3.46055e-167
TOB1	3.23192e-171	1.08566	5.84396e-167
CIB1	3.54246e-171	-0.775364	6.40547e-167
ABHD3	6.73635e-171	0.942406	1.21807e-166
RAB37	6.76272e-171	-3.08223	1.22284e-166
CTNNB1	7.77512e-171	-0.76494	1.4059e-166
SFXN1	1.79627e-170	-1.2816	3.24802e-166
SNX1	2.44412e-170	0.457945	4.41945e-166
PCBP2	2.74528e-170	-1.26055	4.96402e-166
ARHGDIB	9.03337e-170	-0.395543	1.63341e-165
MAPKAPK3	2.04534e-169	-0.605227	3.69838e-165
CLCN4	2.00938e-168	1.87426	3.63337e-164
VDR	2.56196e-168	-0.911121	4.63253e-164
GTF3A	3.13148e-168	-1.40173	5.66234e-164
GLB1	8.31855e-168	0.508418	1.50416e-163
SLC2A8	1.14298e-167	1.07332	2.06673e-163
ALKBH5	1.54699e-167	-0.659584	2.79726e-163
PRLR	2.11247e-167	3.82298	3.81977e-163
TIPARP	2.5301e-167	1.6028	4.57493e-163
IRF4	4.37488e-167	2.25425	7.91066e-163
IFI16	5.29117e-167	0.514444	9.56749e-163
NRROS	8.24535e-167	0.688401	1.49093e-162
CCDC170	8.62591e-167	-1.48391	1.55974e-162
NIBAN1	1.51024e-166	0.947535	2.73082e-162
NDUFB1	3.7534e-166	-0.990111	6.7869e-162
TM9SF3	4.86129e-166	-0.528642	8.79018e-162
SERPING1	7.91656e-166	0.857579	1.43147e-161
TESC	1.51289e-165	1.83354	2.73562e-161
ACOT7	2.09216e-165	1.86432	3.78304e-161
SEC11A	2.62849e-165	-0.663545	4.75284e-161
IFRD1	7.30601e-165	1.17676	1.32107e-160
FAM49B	4.50499e-164	-0.635888	8.14593e-160
JDP2	6.45191e-164	0.9036	1.16663e-159
SH3BGRL3	8.8377e-164	-0.511215	1.59803e-159
TMEM256	2.5973e-163	-1.3578	4.69644e-159
TIAF1	1.48215e-162	2.50484	2.68003e-158
CGAS	2.05252e-162	0.98578	3.71137e-158
QSOX1	2.70732e-162	0.600341	4.89538e-158
MAP2K1	4.07844e-162	-0.706697	7.37464e-158
TNRC18	4.93707e-162	0.734453	8.92721e-158
SCCPDH	5.88873e-162	-0.906731	1.0648e-157
BCAT2	6.05984e-162	1.26268	1.09574e-157
MAP7	6.38187e-162	1.73663	1.15397e-157
TET3	1.4235e-161	1.21496	2.57397e-157
SNX8	1.47947e-161	0.566034	2.67517e-157
TGFBR1	1.72229e-161	0.499627	3.11424e-157
CNIH4	3.13689e-161	-1.26566	5.67213e-157
UBE2D1	3.31476e-161	-0.894888	5.99374e-157
ARID3A	3.83073e-161	1.13267	6.92672e-157
FAM107B	4.56237e-161	-0.863794	8.24969e-157
RAI14	1.39069e-160	-3.4412	2.51464e-156
UBXN2B	9.94465e-160	-1.00887	1.79819e-155
RUNX1	1.04466e-159	0.690482	1.88895e-155
MAD1L1	1.22729e-159	1.06311	2.21918e-155
NDUFB9	1.51941e-159	-0.680788	2.7474e-155
UTY	1.69502e-159	0.950804	3.06494e-155
PKM	2.26766e-159	-0.437267	4.10038e-155
PLCB2	2.61915e-159	0.447467	4.73594e-155
GLTP	2.74828e-159	-1.41406	4.96944e-155
RIPK2	3.8139e-159	-1.40859	6.89629e-155
GIPC1	4.92701e-159	0.75391	8.90901e-155
ST8SIA4	7.66113e-159	-0.920545	1.38529e-154
BEX3	1.24654e-158	-0.742582	2.25399e-154
CD200R1	1.39349e-158	0.964038	2.51971e-154
UBE2J1	1.63642e-158	-0.95019	2.95897e-154
SLC1A5	3.5625e-158	0.819284	6.44171e-154
RSL24D1	6.09609e-158	-1.73194	1.1023e-153
CBR1	2.14696e-157	1.0216	3.88214e-153
ITPR2	3.57138e-157	0.437311	6.45777e-153
SRGAP3	3.57528e-157	2.24	6.46481e-153
ARNTL2	3.61431e-157	-1.70405	6.5354e-153
LRG1	3.83456e-157	-2.75923	6.93365e-153
IQCN	4.34571e-157	4.07068	7.85791e-153
PHETA1	4.3847e-157	1.76439	7.92841e-153
TMEM106C	5.01061e-157	-1.5854	9.06019e-153
TMTC2	1.24958e-156	-2.45216	2.25949e-152
GAL3ST4	1.4322e-156	1.03404	2.58971e-152
CLIP4	3.21416e-156	-0.9306	5.81185e-152
TMEM14C	6.61269e-156	-0.740373	1.19571e-151
S100A4	6.63728e-156	0.416382	1.20015e-151
CCR2	9.97424e-156	-5.79381	1.80354e-151
AZU1	1.0042e-155	3.8332	1.8158e-151
RPP25	2.57998e-155	1.13713	4.66512e-151
GAPT	3.70234e-155	-1.5446	6.69458e-151
TSTD1	5.25218e-155	-2.2836	9.49699e-151
CCL4	5.77754e-155	1.47092	1.04469e-150
RAB38	6.06165e-155	1.83219	1.09607e-150
PAQR5	6.43048e-155	-2.31828	1.16276e-150
RDH10	8.34253e-155	1.65508	1.5085e-150
DSTN	1.07231e-154	-0.96876	1.93895e-150
ZC3H12D	1.17397e-154	1.69848	2.12278e-150
SLAMF1	1.34239e-154	-4.68294	2.42731e-150
MICOS10	1.76983e-154	-0.716719	3.2002e-150
FHAD1	2.16227e-154	-2.6375	3.90981e-150
TRERF1	3.5489e-154	1.2057	6.41712e-150
TMEM38B	9.98462e-154	-1.45262	1.80542e-149
PPP1R18	1.31893e-153	-0.471046	2.38488e-149
KCTD20	1.62589e-153	-0.756637	2.93993e-149
TTC7A	1.65044e-153	0.599604	2.98432e-149
TLR3	2.40493e-153	2.37865	4.34859e-149
EIF2AK1	2.68759e-153	-0.820712	4.8597e-149
NUDT3	2.7445e-153	-0.768507	4.96261e-149
KLC1	3.75475e-153	0.800987	6.78934e-149
TMEM140	6.55054e-153	0.715355	1.18447e-148
BTG3	7.24426e-153	-1.6154	1.30991e-148
NISCH	1.12692e-152	0.799476	2.03769e-148
SCPEP1	1.52456e-152	0.372742	2.75671e-148
RPA2	1.88012e-152	-1.41062	3.39962e-148
EREG	1.94898e-152	-2.96393	3.52415e-148
LRFN4	3.33966e-152	1.31106	6.03878e-148
PHF21A	4.09337e-152	-1.12951	7.40164e-148
AGTPBP1	1.78832e-151	-0.837305	3.23365e-147
GLA	2.34915e-151	1.06441	4.24774e-147
TAGLN	2.43407e-151	1.4622	4.40128e-147
RGS2	2.97172e-151	2.0941	5.37347e-147
ABCD1	3.00217e-151	0.861735	5.42852e-147
CSRNP1	6.12508e-151	2.21909	1.10754e-146
SDC3	6.67788e-151	0.430668	1.20749e-146
SLC31A1	7.58276e-151	-0.767983	1.37111e-146
CD9	7.71245e-151	0.688664	1.39457e-146
MARS	9.06453e-151	1.776	1.63905e-146
TGFB2	1.26475e-150	4.17739	2.28692e-146
NKTR	1.26798e-150	0.94801	2.29277e-146
ZNF703	2.14683e-150	1.12424	3.8819e-146
RAC2	2.47313e-150	-0.659269	4.47191e-146
SRI	2.71673e-150	-0.745183	4.91239e-146
CMPK1	2.76011e-150	-0.619974	4.99084e-146
IGSF21	3.48204e-150	-2.0346	6.29623e-146
UQCR11	3.48675e-150	-0.627984	6.30474e-146
PLAUR	3.76931e-150	-0.661942	6.81566e-146
MAPK3	3.84752e-150	-0.894196	6.95708e-146
PURB	3.96497e-150	0.9924	7.16946e-146
CADM1	7.44037e-150	-2.20627	1.34537e-145
IL12RB1	8.57337e-150	1.38286	1.55024e-145
TGFBI	1.00502e-149	-0.868831	1.81727e-145
NBR1	1.06041e-149	-0.698259	1.91743e-145
EVI2A	1.30291e-149	-0.851613	2.35593e-145
IL7R	1.4576e-149	-1.4637	2.63563e-145
ICAM2	1.65356e-149	-1.44655	2.98997e-145
ZMIZ2	1.82379e-149	0.783947	3.29778e-145
SLC49A3	4.59867e-149	1.21486	8.31532e-145
DAPK1	1.93187e-148	0.484396	3.49321e-144
MEGF9	2.19781e-148	-1.05776	3.97408e-144
TRIP6	2.39736e-148	0.810696	4.33491e-144
DMXL1	2.64267e-148	0.603763	4.77847e-144
ARHGAP27	2.65182e-148	0.916564	4.79501e-144
RBM6	2.77281e-148	0.802737	5.0138e-144
DUSP4	3.1025e-148	-2.88428	5.60994e-144
MGST3	4.62488e-148	-0.505145	8.36271e-144
C1orf43	6.0948e-148	-0.750025	1.10206e-143
RAB7B	7.61024e-148	1.11053	1.37608e-143
ABCA7	1.11264e-147	1.24143	2.01187e-143
DDX3Y	1.18969e-147	1.1257	2.15119e-143
FYTTD1	1.69522e-147	-0.888919	3.06529e-143
SH3TC1	2.10539e-147	1.06874	3.80696e-143
TMPPE	2.46844e-147	1.42577	4.46343e-143
PLEKHB2	3.60378e-147	0.390844	6.51635e-143
RTL5	6.93241e-147	1.4544	1.25352e-142
PBLD	1.0833e-146	1.60141	1.95882e-142
TMEM158	1.27613e-146	1.61199	2.30751e-142
SLC9A9	1.36762e-146	0.787173	2.47292e-142
ATP5MD	1.53855e-146	-1.03067	2.78201e-142
SEMA4B	1.60603e-146	-1.14204	2.90402e-142
ZNF467	3.20672e-146	-1.17975	5.79838e-142
TRPV2	4.07033e-146	0.775705	7.35996e-142
CDC42SE2	4.3371e-146	-0.666426	7.84235e-142
GPX4	6.13119e-146	-0.579571	1.10864e-141
MEIS3	7.37311e-146	-2.53306	1.33321e-141
MAP3K5	1.0764e-145	0.728575	1.94634e-141
CUL3	2.62759e-145	-0.829282	4.75121e-141
ACCS	2.69913e-145	1.57336	4.88057e-141
TPST1	6.4138e-145	-2.5815	1.15974e-140
AEN	6.90554e-145	1.46147	1.24866e-140
PTPN22	7.23624e-145	-0.990537	1.30846e-140
ZNF267	1.10965e-144	0.901115	2.00647e-140
OXA1L	1.17687e-144	-0.696494	2.12802e-140
CCNL2	1.18394e-144	0.498608	2.14081e-140
DGKH	2.47912e-144	1.59255	4.48275e-140
TPD52	2.91885e-144	1.29639	5.27786e-140
LPAR2	3.93662e-144	1.33085	7.1182e-140
MAMDC2	5.91034e-144	3.76102	1.06871e-139
HIVEP2	1.76121e-143	-2.75652	3.18462e-139
MAP3K12	2.33933e-143	1.1323	4.22998e-139
PAK2	2.71339e-143	-0.683576	4.90635e-139
DNM3	3.37494e-143	2.41849	6.10256e-139
FAM118A	3.40092e-143	1.41753	6.14954e-139
RNF149	4.7091e-143	-0.727744	8.515e-139
PKIA	4.80609e-143	-1.35029	8.69038e-139
MGST2	1.17874e-142	0.789886	2.1314e-138
KLF3	2.33313e-142	-0.790264	4.21876e-138
HIPK3	3.33957e-142	-0.611132	6.03861e-138
MROH7	3.94158e-142	2.07951	7.12717e-138
UPP1	7.21312e-142	-0.720619	1.30428e-137
GPRIN3	9.56401e-142	-1.10999	1.72936e-137
KLK1	9.72553e-142	-2.92692	1.75857e-137
MBD2	1.32833e-141	-0.543194	2.40188e-137
STX2	1.91668e-141	0.795416	3.46573e-137
CD44	3.20359e-141	-0.659659	5.79273e-137
C12orf45	3.59427e-141	-1.47363	6.49915e-137
HERC5	6.90301e-141	1.0623	1.2482e-136
CAND1	8.1469e-141	-0.911004	1.47312e-136
CD86	8.91107e-141	-0.579261	1.6113e-136
PNN	1.08508e-140	0.931062	1.96204e-136
HIST1H1B	1.69383e-140	-2.95068	3.06278e-136
EGLN1	1.94895e-140	-0.930009	3.5241e-136
CAPNS1	2.03829e-140	-0.540669	3.68563e-136
L3HYPDH	3.08372e-140	1.26042	5.57598e-136
FAM200B	3.52861e-140	-1.14229	6.38043e-136
PLD1	3.88912e-140	1.08154	7.03231e-136
PHF10	3.95894e-140	-0.928839	7.15856e-136
PSEN2	5.01826e-140	1.221	9.07401e-136
HIST1H2BG	5.31812e-140	3.06214	9.61623e-136
BNC2	5.75178e-140	1.3636	1.04004e-135
LAMC1	5.91937e-140	-0.873197	1.07034e-135
ZNRF2	8.77205e-140	0.668993	1.58616e-135
RAB5C	9.13034e-140	0.435612	1.65095e-135
PAM	1.30363e-139	-1.28213	2.35722e-135
LTC4S	1.54663e-139	1.63813	2.79662e-135
PPP1R12C	1.99054e-139	0.901616	3.59929e-135
VNN1	3.00596e-139	-2.18288	5.43537e-135
RBPJ	4.86459e-139	-0.748737	8.79615e-135
EMC10	4.8772e-139	0.451578	8.81896e-135
CTDSP1	1.99675e-138	-0.639967	3.61053e-134
EID3	2.41067e-138	1.86189	4.35897e-134
STAG3	2.43584e-138	2.20054	4.40448e-134
TNFRSF1B	2.90423e-138	-0.583909	5.25144e-134
TCF4	3.41942e-138	0.838059	6.18299e-134
STK40	3.90212e-138	0.552965	7.05581e-134
ACSL3	4.73048e-138	0.651173	8.55365e-134
BID	9.65863e-138	-0.84005	1.74647e-133
CRTAP	2.06125e-137	-0.639494	3.72716e-133
TRAK1	2.48967e-137	0.804451	4.50182e-133
BACE2	2.50562e-137	1.64839	4.53066e-133
MT-CYB	3.06933e-137	0.316818	5.54996e-133
LIMK2	3.48179e-137	-1.11874	6.29577e-133
MMP2	6.44676e-137	0.491167	1.1657e-132
HS3ST2	7.00742e-137	2.13767	1.26708e-132
NME2	4.35156e-136	-0.762481	7.8685e-132
SELENON	5.35883e-136	-0.74905	9.68983e-132
RAB11FIP1	7.94553e-136	0.605271	1.43671e-131
FLCN	8.39573e-136	0.769481	1.51812e-131
FAM20C	8.84239e-136	-0.841807	1.59888e-131
PPARGC1B	9.8592e-136	1.08038	1.78274e-131
CXADR	9.86168e-136	-8.06217	1.78319e-131
JUNB	3.68901e-135	1.34009	6.67047e-131
ERGIC3	6.76216e-135	-0.597401	1.22273e-130
DUSP3	1.20393e-134	0.512541	2.17695e-130
THBD	1.40623e-134	1.11527	2.54275e-130
DCAF6	1.41225e-134	-0.780881	2.55363e-130
LPAR6	1.5237e-134	0.506017	2.75516e-130
RBM47	2.77818e-134	0.517037	5.02351e-130
FILIP1L	5.27846e-134	-1.77549	9.5445e-130
ATRAID	1.33311e-133	-0.673229	2.41053e-129
LPAR5	1.82269e-133	3.17867	3.29579e-129
MT-ND1	4.88866e-133	0.939512	8.83968e-129
STMP1	5.47785e-133	-0.704111	9.90506e-129
CCNY	6.69045e-133	-0.715381	1.20977e-128
PIK3CB	7.91888e-133	-0.973546	1.43189e-128
STX3	9.21933e-133	0.646366	1.66704e-128
DBNDD2	2.23515e-132	-0.751681	4.0416e-128
FXYD5	2.2653e-132	-0.442819	4.09611e-128
TEC	2.32021e-132	1.05181	4.1954e-128
EGLN3	2.54981e-132	-3.62046	4.61057e-128
RAB7A	2.59425e-132	0.478902	4.69092e-128
GGT5	2.59826e-132	1.95	4.69817e-128
MBOAT7	3.41351e-132	-0.772085	6.1723e-128
ENTPD6	4.41654e-132	0.69855	7.98599e-128
CDV3	5.39949e-132	-0.625998	9.76336e-128
CDKN2A	6.08095e-132	-3.92044	1.09956e-127
GPR27	1.30997e-131	1.77635	2.3687e-127
DDX39B	1.35594e-131	0.971396	2.45181e-127
SIK3	1.91161e-131	-0.985548	3.45657e-127
XPO6	2.31762e-131	0.646746	4.19072e-127
NCR3LG1	2.40098e-131	2.12783	4.34146e-127
PLOD3	2.64853e-131	0.581592	4.78907e-127
TNK2	2.87085e-131	0.664182	5.19107e-127
BCL10	7.99068e-131	-0.839882	1.44488e-126
NOTCH3	9.79677e-131	-2.53147	1.77145e-126
GSN	1.27451e-130	-0.388804	2.30456e-126
COMMD5	2.44368e-130	0.68411	4.41866e-126
HIST2H2BE	2.62176e-130	1.51162	4.74066e-126
CEP295NL	3.18863e-130	1.80264	5.76568e-126
CLEC4D	3.65985e-130	-3.74683	6.61774e-126
CHI3L1	4.12239e-130	-0.821417	7.45411e-126
TRIQK	4.52307e-130	-1.21379	8.17862e-126
NMD3	4.66691e-130	-1.00958	8.4387e-126
VPS13B	8.37207e-130	0.660891	1.51384e-125
TTC3	1.06007e-129	-0.663965	1.91681e-125
CMTM8	1.52567e-129	2.16934	2.75871e-125
SULT1C2	3.69952e-129	2.15698	6.68948e-125
RAB10	5.35945e-129	-0.428237	9.69095e-125
USP9X	8.87011e-129	-0.590497	1.60389e-124
ADSS	1.15581e-128	-1.06399	2.08994e-124
LAMB2	1.62743e-128	0.901312	2.94273e-124
C9orf16	2.58008e-128	-0.796258	4.6653e-124
GCHFR	2.96366e-128	1.2538	5.3589e-124
SLC46A1	3.72268e-128	0.6572	6.73135e-124
GALC	5.78713e-128	-0.656555	1.04643e-123
KLHDC8B	6.54206e-128	0.967292	1.18294e-123
ATP5MC2	6.7889e-128	-0.565844	1.22757e-123
CLCN6	8.38415e-128	1.06821	1.51602e-123
ATOX1	8.73084e-128	0.472601	1.57871e-123
ABCC4	8.74118e-128	1.28563	1.58058e-123
ARHGEF40	8.89395e-128	0.714153	1.6082e-123
SHOX2	1.12971e-127	-3.85223	2.04274e-123
TXK	1.16939e-127	2.09668	2.11449e-123
CXCR4	1.19562e-127	-0.955805	2.16192e-123
CLEC7A	2.16319e-127	-0.526895	3.91148e-123
NBN	2.50093e-127	-1.1418	4.52219e-123
GLO1	2.78033e-127	-1.12606	5.0274e-123
PRNP	5.62982e-127	0.346344	1.01798e-122
WBP1	6.42661e-127	-1.1359	1.16206e-122
L3MBTL4	1.65151e-126	1.51926	2.98626e-122
ENPP4	2.62547e-126	-0.968068	4.74737e-122
MIS18BP1	2.7548e-126	-1.18148	4.98124e-122
DPYSL2	4.97813e-126	0.317094	9.00146e-122
TLR5	1.62202e-125	-1.21797	2.93294e-121
OSBPL1A	1.89348e-125	0.829749	3.42379e-121
CDKN2C	1.95348e-125	-2.4224	3.53228e-121
CKAP4	2.03713e-125	-0.869264	3.68354e-121
ZSWIM8	2.08904e-125	0.666138	3.77741e-121
CNP	2.50427e-125	0.595878	4.52821e-121
RAB20	2.71136e-125	-0.542466	4.90268e-121
MAFF	3.18096e-125	2.89684	5.75182e-121
ZNF516	3.45771e-125	0.76424	6.25223e-121
AKAP17A	4.04899e-125	0.625111	7.32138e-121
TPM4	4.08267e-125	-0.657107	7.38228e-121
PSMG2	5.04483e-125	-0.807289	9.12206e-121
DDX5	6.53428e-125	0.433452	1.18153e-120
RHOBTB3	6.87809e-125	-1.47595	1.2437e-120
TRAPPC5	7.51611e-125	-0.557899	1.35906e-120
TRAF3IP2	9.32601e-125	-2.87626	1.68633e-120
EIF4E3	1.5201e-124	0.736386	2.74864e-120
ARL6IP4	3.00024e-124	-0.57628	5.42504e-120
CXorf38	7.78081e-124	-1.01061	1.40693e-119
SLC2A13	1.14304e-123	1.25378	2.06684e-119
OSBPL3	1.29394e-123	1.35973	2.33971e-119
TNFAIP6	1.64485e-123	-3.49879	2.97422e-119
MYCBP	2.47278e-123	-1.93144	4.47128e-119
KIRREL1	2.56225e-123	3.07321	4.63306e-119
SNX5	2.94721e-123	-0.658707	5.32915e-119
CRLS1	3.62751e-123	-0.890419	6.55927e-119
TSC22D2	5.88302e-123	1.13831	1.06377e-118
ATPAF1	6.21546e-123	-0.944017	1.12388e-118
ANTXR2	6.23091e-123	0.577035	1.12667e-118
FNDC3A	6.64808e-123	-0.829098	1.20211e-118
EXOSC6	8.99555e-123	1.26861	1.62658e-118
REEP5	9.19829e-123	0.469745	1.66323e-118
PDIA3	9.21635e-123	-0.592903	1.6665e-118
CMTM3	1.07435e-122	-0.42651	1.94263e-118
PIK3R6	1.6548e-122	0.954214	2.99222e-118
GAA	1.78685e-122	0.336631	3.23098e-118
FAM241A	3.78652e-122	1.10461	6.84679e-118
RAB1B	3.91079e-122	-0.537481	7.07149e-118
FAM32A	4.34907e-122	-0.747797	7.86399e-118
CASP4	4.39709e-122	-0.626536	7.95081e-118
ADAP2	4.87637e-122	0.447842	8.81746e-118
CUEDC1	5.07694e-122	0.968507	9.18013e-118
DHRS9	5.41604e-122	1.1807	9.79328e-118
ARMC10	5.5402e-122	-1.05742	1.00178e-117
GNGT2	5.72708e-122	-1.80883	1.03557e-117
PPP1R12B	5.80403e-122	1.16677	1.04948e-117
PGBD5	6.13103e-122	-2.24672	1.10861e-117
PTPN6	6.22472e-122	-0.498482	1.12555e-117
APPL2	8.33111e-122	0.647234	1.50643e-117
TSPYL1	9.55439e-122	0.769952	1.72763e-117
ELFN1	9.77542e-122	6.28611	1.76759e-117
EIF4A3	1.0177e-121	1.08554	1.8402e-117
MAN1A1	1.25512e-121	-0.645995	2.26951e-117
JPH4	1.56321e-121	1.75577	2.8266e-117
UBXN6	1.95796e-121	-0.480428	3.54038e-117
ZNFX1	2.1773e-121	0.668342	3.93699e-117
PLXNC1	3.30678e-121	0.691601	5.97931e-117
PCF11	3.6416e-121	0.767856	6.58475e-117
CSNK2A2	1.18355e-120	-0.829523	2.14009e-116
GNAI2	1.2944e-120	-0.420604	2.34053e-116
TUSC2	1.45138e-120	-0.898713	2.62438e-116
CASS4	1.45286e-120	-1.60284	2.62707e-116
HEXIM1	1.49898e-120	1.21299	2.71046e-116
ZNF581	1.58378e-120	-1.07786	2.86378e-116
YWHAG	2.66813e-120	0.547526	4.82451e-116
NHP2	3.23514e-120	-1.02695	5.84978e-116
UBE2Q2	4.64938e-120	-0.926049	8.40701e-116
ACOT11	5.49e-120	1.1012	9.92702e-116
SMIM19	5.61375e-120	-1.12648	1.01508e-115
GNL1	9.6981e-120	-1.05613	1.75361e-115
RCHY1	1.09178e-119	-1.13128	1.97416e-115
RBM39	1.20558e-119	0.777022	2.17993e-115
KIAA1143	1.22569e-119	-1.41122	2.21629e-115
ALOX15B	1.45197e-119	-2.61187	2.62546e-115
ASPSCR1	1.85352e-119	0.926787	3.35153e-115
CAT	2.05911e-119	-0.584831	3.72329e-115
SPATS2L	3.8194e-119	0.611536	6.90624e-115
PNPLA7	4.69536e-119	1.26084	8.49016e-115
KPNB1	6.76723e-119	-0.806571	1.22365e-114
TMBIM4	7.45662e-119	-0.561984	1.34831e-114
ZRANB2	7.91033e-119	0.756014	1.43035e-114
EIF3D	1.05419e-118	-0.791285	1.90619e-114
DMTF1	1.53628e-118	0.725657	2.7779e-114
CDCP1	2.06253e-118	-1.12744	3.72946e-114
GGA1	2.24256e-118	0.710788	4.05499e-114
PRKCB	3.03659e-118	-0.763162	5.49077e-114
FUOM	6.10977e-118	0.688755	1.10477e-113
MTF1	9.87049e-118	-1.08655	1.78478e-113
GNPTAB	1.01159e-117	0.512097	1.82915e-113
FNTA	1.37475e-117	-0.715741	2.48582e-113
PCYT2	1.98235e-117	1.13999	3.58449e-113
POLR2B	2.93803e-117	-0.834959	5.31254e-113
CLECL1	3.26187e-117	-2.47812	5.89811e-113
NLK	4.86683e-117	0.702984	8.80021e-113
DNAJC3	7.48728e-117	-0.718793	1.35385e-112
SNX24	1.03254e-116	0.70068	1.86704e-112
APBB1	1.08503e-116	-3.26171	1.96195e-112
CD276	1.48263e-116	0.54653	2.6809e-112
FAM71A	2.05244e-116	6.03986	3.71123e-112
TPCN1	2.37618e-116	0.663563	4.2966e-112
COX7A2L	2.65741e-116	-0.693254	4.80514e-112
GPAA1	3.44415e-116	-0.8217	6.22772e-112
RAD21	3.61349e-116	-1.0947	6.53391e-112
CYB5R1	4.8075e-116	0.514426	8.69292e-112
PRPF3	6.75936e-116	0.81633	1.22223e-111
RNF135	7.25677e-116	0.712283	1.31217e-111
ALDH18A1	7.61821e-116	-1.46048	1.37752e-111
NAMPT	9.84299e-116	1.28272	1.77981e-111
PHLDA2	1.09838e-115	1.96968	1.98609e-111
SLC4A2	1.10114e-115	0.770396	1.99108e-111
ALCAM	1.16105e-115	-0.625472	2.0994e-111
ZFAND3	1.30259e-115	-0.566233	2.35535e-111
CYP4V2	1.42887e-115	1.01419	2.58369e-111
SLC12A9	1.59543e-115	0.716979	2.88485e-111
BBC3	1.67132e-115	0.852337	3.02207e-111
EGFL7	2.05357e-115	1.05696	3.71327e-111
YES1	2.18986e-115	-1.67303	3.95971e-111
NBPF1	3.18481e-115	1.76039	5.75878e-111
PF4	3.85824e-115	-6.74529	6.97646e-111
MXI1	4.58689e-115	-1.14397	8.29402e-111
COL14A1	6.18934e-115	4.44041	1.11916e-110
PIM3	6.47039e-115	0.799504	1.16998e-110
H2AFZ	6.66538e-115	-0.978218	1.20523e-110
ADAT2	7.10247e-115	1.38936	1.28427e-110
IL4I1	7.63153e-115	-0.903253	1.37993e-110
ZNF185	9.14357e-115	1.19117	1.65334e-110
THOC7	1.10175e-114	-0.797652	1.99218e-110
SFMBT2	1.14769e-114	0.83369	2.07526e-110
SH3D21	1.39586e-114	1.68817	2.524e-110
PPP1R9B	1.56787e-114	0.378251	2.83502e-110
IDI1	2.19282e-114	1.12906	3.96506e-110
CCNYL1	2.26985e-114	0.647527	4.10434e-110
ZFAND2A	2.92904e-114	1.50706	5.29629e-110
TBC1D24	2.97851e-114	1.29115	5.38575e-110
CALU	7.28015e-114	0.458023	1.3164e-109
SELENOT	1.11023e-113	-0.850386	2.00752e-109
STN1	1.58698e-113	-1.43644	2.86958e-109
SLC2A1	1.60417e-113	-2.18039	2.90065e-109
VIM	2.36704e-113	-0.510407	4.28009e-109
HPS4	2.45992e-113	0.850998	4.44803e-109
TNS1	4.18953e-113	0.558946	7.5755e-109
SEL1L	5.00568e-113	-0.593369	9.05127e-109
HM13	5.37767e-113	0.400982	9.7239e-109
MUC20	6.70428e-113	1.58723	1.21227e-108
CAST	7.42562e-113	-0.431424	1.3427e-108
MAT2B	1.05383e-112	-0.660839	1.90554e-108
GALM	1.06021e-112	-0.82023	1.91707e-108
UBE2V1	1.09107e-112	-0.61258	1.97288e-108
FZD2	1.10969e-112	1.01182	2.00654e-108
B4GALT1	1.24638e-112	-0.509522	2.2537e-108
STON1	2.80636e-112	-3.48377	5.07446e-108
DCTN6	2.97355e-112	-0.821951	5.37677e-108
TRA2A	3.03973e-112	0.653784	5.49644e-108
WIPF1	5.32252e-112	0.307417	9.62419e-108
PPP6C	8.10404e-112	-0.592529	1.46537e-107
NPAS2	8.31247e-112	-5.12488	1.50306e-107
ABCB6	1.08933e-111	1.57641	1.96972e-107
GLUL	1.57455e-111	-0.491099	2.8471e-107
IPCEF1	2.16598e-111	2.86578	3.91653e-107
RMDN1	2.88231e-111	-1.30858	5.2118e-107
PITPNA	2.91833e-111	0.509723	5.27693e-107
CD109	3.34669e-111	-0.779736	6.05148e-107
MYH9	3.41286e-111	-0.590866	6.17113e-107
TRMT1	3.70872e-111	0.985655	6.7061e-107
VDAC1	7.36007e-111	-0.930384	1.33085e-106
NR3C1	7.7581e-111	-0.638842	1.40282e-106
CASTOR2	8.53356e-111	-1.86818	1.54304e-106
CLEC4E	1.06289e-110	-1.66327	1.92192e-106
GBP2	1.08546e-110	-0.854982	1.96272e-106
AP1S2	1.4308e-110	-0.53392	2.58717e-106
TOMM5	1.99457e-110	-0.854132	3.60657e-106
TMED2	3.2279e-110	-0.739136	5.83668e-106
MAFB	4.50635e-110	0.378763	8.14839e-106
BRK1	4.62944e-110	-0.983761	8.37095e-106
SELENOF	5.22131e-110	0.37222	9.44117e-106
KLHL21	5.5368e-110	0.693544	1.00116e-105
CES2	5.60779e-110	-0.988572	1.014e-105
FARP1	5.88535e-110	1.85109	1.06419e-105
BMP2K	5.92792e-110	-0.5346	1.07189e-105
POLR2I	1.18415e-109	-0.959396	2.14118e-105
SNX19	1.27663e-109	0.699571	2.30841e-105
DYM	1.96348e-109	-0.750062	3.55036e-105
IRF2	2.25424e-109	0.577848	4.07612e-105
EIF4H	3.02853e-109	-0.484749	5.47618e-105
DAAM1	4.60406e-109	1.45754	8.32505e-105
GMFG	7.0771e-109	-0.731362	1.27968e-104
ADCK2	1.07855e-108	0.926218	1.95024e-104
RAB14	1.64455e-108	-0.461406	2.97368e-104
TRIM14	1.7918e-108	0.562685	3.23994e-104
CXCL6	1.84925e-108	-5.90361	3.34381e-104
ABAT	3.45268e-108	1.21531	6.24314e-104
HPGDS	4.05567e-108	-1.45124	7.33347e-104
CTSF	4.10475e-108	-1.11835	7.42221e-104
LCP2	5.96029e-108	0.432958	1.07774e-103
PLOD2	6.54076e-108	-5.36091	1.1827e-103
TRIB3	7.0915e-108	0.762932	1.28229e-103
CXXC5	8.31685e-108	-0.764161	1.50385e-103
GZF1	8.73102e-108	0.998139	1.57874e-103
RAB11A	9.35468e-108	-0.72778	1.69151e-103
ANKS1A	9.53916e-108	0.715421	1.72487e-103
CREBRF	1.0299e-107	0.707225	1.86226e-103
SMG1	1.17766e-107	0.978853	2.12945e-103
CPNE3	1.39803e-107	-0.784331	2.52791e-103
PDLIM4	1.44065e-107	-2.10069	2.60498e-103
SIRPB1	1.45275e-107	-1.48197	2.62685e-103
SIN3B	1.89153e-107	0.72918	3.42027e-103
ALS2CL	1.90229e-107	-2.9315	3.43972e-103
PPP1R37	2.41659e-107	1.02256	4.36968e-103
CCL23	2.61623e-107	-1.59258	4.73067e-103
NDUFB3	4.30727e-107	-0.803341	7.7884e-103
PPP2R5A	5.0594e-107	-1.0196	9.14841e-103
LY6G5B	5.28106e-107	1.14599	9.54921e-103
OGDH	5.54896e-107	0.529486	1.00336e-102
PNMA1	1.02782e-106	0.991058	1.85851e-102
RBM14	1.11891e-106	0.810524	2.02321e-102
ESYT1	1.33063e-106	0.569128	2.40604e-102
AASS	1.9292e-106	2.83859	3.48838e-102
PYCARD	2.03993e-106	-0.650116	3.6886e-102
WWC3	2.53061e-106	0.807337	4.57584e-102
CD302	2.70152e-106	-0.731909	4.88488e-102
ADGRG5	3.07967e-106	-5.12549	5.56865e-102
WDR86	3.18875e-106	-9.34888	5.76589e-102
CD80	3.25736e-106	0.796828	5.88996e-102
CCDC154	3.33634e-106	2.63285	6.03277e-102
OSTC	3.65496e-106	-0.775696	6.60889e-102
XYLT1	4.12007e-106	1.44227	7.4499e-102
DVL2	5.30746e-106	0.878504	9.59695e-102
TATDN2	5.53368e-106	0.739044	1.0006e-101
KLHL6	5.64698e-106	0.699191	1.02109e-101
MOB3B	5.75352e-106	-0.832118	1.04035e-101
WDFY4	6.89332e-106	0.624138	1.24645e-101
CARHSP1	7.24994e-106	-1.181	1.31093e-101
FAM167B	8.88432e-106	6.09146	1.60646e-101
C19orf38	1.5976e-105	-1.22104	2.88878e-101
UBE2I	3.31124e-105	-0.501676	5.98738e-101
PGK1	3.52241e-105	-0.898848	6.36923e-101
SGMS2	4.01769e-105	-1.47433	7.26479e-101
RHPN1	4.80579e-105	1.67462	8.68983e-101
NLRC5	5.7791e-105	1.06002	1.04498e-100
TOMM20	6.32013e-105	-0.672398	1.14281e-100
ARFIP2	7.10125e-105	-0.903486	1.28405e-100
SUN2	1.51042e-104	-0.646173	2.73115e-100
BAG5	1.51687e-104	0.756106	2.74281e-100
ST3GAL6	1.53014e-104	0.721086	2.76681e-100
CTSK	1.59153e-104	0.912531	2.87781e-100
GTF2A2	1.8867e-104	-0.782884	3.41153e-100
B3GNT7	2.41741e-104	1.23323	4.37116e-100
PSMA2	3.69888e-104	-0.748823	6.68832e-100
ARL6IP1	4.56451e-104	-0.685382	8.25355e-100
ARRDC3	5.53308e-104	-1.00482	1.00049e-99
IER2	5.53489e-104	1.75611	1.00082e-99
CARD9	8.19468e-104	0.958981	1.48176e-99
EHBP1L1	8.3421e-104	0.403818	1.50842e-99
REL	1.27641e-103	-0.804776	2.308e-99
TMEM104	2.72556e-103	0.887261	4.92836e-99
C18orf32	3.09526e-103	-0.689915	5.59685e-99
P2RY8	3.1412e-103	1.08525	5.67992e-99
NRIP1	3.40781e-103	-0.797611	6.16199e-99
2007-03-01	5.48464e-103	-0.568727	9.91733e-99
RAB5A	1.21449e-102	-0.664792	2.19604e-98
ATOH8	1.84714e-102	-4.07683	3.34e-98
SNRPG	2.02334e-102	-0.952359	3.6586e-98
PIR	2.02493e-102	0.963012	3.66148e-98
FAM193B	2.2051e-102	0.836962	3.98726e-98
ARMH3	2.42385e-102	0.576584	4.3828e-98
LEPR	2.80413e-102	-2.20481	5.07043e-98
SLC22A18	2.8106e-102	0.687599	5.08212e-98
WHRN	3.09757e-102	1.95611	5.60102e-98
CD69	4.54228e-102	-1.33232	8.21335e-98
C3orf62	5.47444e-102	1.61264	9.89888e-98
SOX13	5.59181e-102	2.00405	1.01111e-97
ACSM5	6.85287e-102	2.85048	1.23914e-97
TCIRG1	8.0912e-102	0.51223	1.46305e-97
SPATA13	1.06573e-101	-1.28655	1.92705e-97
SRSF5	1.45732e-101	0.652287	2.63513e-97
TSPAN13	1.46219e-101	-4.40869	2.64393e-97
KCNJ2	1.50993e-101	1.34473	2.73026e-97
PTGER4	1.60896e-101	0.750781	2.90933e-97
BMT2	2.03108e-101	-1.15845	3.67259e-97
VPS8	2.1657e-101	0.577265	3.91603e-97
OST4	2.23079e-101	-0.80237	4.03372e-97
SLFN11	2.82798e-101	0.524667	5.11355e-97
NOP53	2.97507e-101	-0.707356	5.37952e-97
ADA	3.20008e-101	1.08264	5.78638e-97
IL31RA	3.20037e-101	-4.86694	5.7869e-97
HIST1H4C	3.2984e-101	-1.98594	5.96417e-97
BRD2	3.41567e-101	0.658846	6.17622e-97
PJA2	3.6658e-101	-0.451213	6.6285e-97
C1orf127	4.30559e-101	2.33998	7.78537e-97
UQCRH	4.72603e-101	-0.923341	8.5456e-97
GPI	4.75714e-101	-0.671912	8.60186e-97
CLDN7	5.54294e-101	-1.14376	1.00227e-96
SULF2	6.25488e-101	-0.888555	1.13101e-96
MICAL2	7.30702e-101	1.09578	1.32125e-96
NAGA	7.39874e-101	0.41211	1.33784e-96
FUS	7.42803e-101	0.692868	1.34314e-96
ARVCF	8.28424e-101	2.13919	1.49796e-96
ECE1	1.32434e-100	-2.47141	2.39467e-96
SCAMP4	2.2674e-100	0.544892	4.09992e-96
IGBP1	2.44177e-100	-0.871887	4.4152e-96
HOOK3	2.82756e-100	-0.559033	5.11279e-96
LTBP2	3.41251e-100	-1.7153	6.17051e-96
KDM7A	4.17193e-100	0.54972	7.54368e-96
LSM4	5.11817e-100	-0.70617	9.25467e-96
KCNJ15	5.66809e-100	-8.4382	1.0249e-95
IRF2BPL	5.82881e-100	0.819326	1.05396e-95
RIMKLB	8.83017e-100	1.20649	1.59667e-95
ABCB7	9.21179e-100	-0.956561	1.66568e-95
TXNDC12	9.89978e-100	-0.583396	1.79008e-95
CD93	1.49867e-99	-1.03253	2.7099e-95
RBFOX2	1.6364e-99	-2.98193	2.95893e-95
CPT1B	2.04177e-99	1.95618	3.69192e-95
SAV1	2.12937e-99	-1.06171	3.85033e-95
CD300LB	2.33599e-99	-2.3596	4.22394e-95
HNRNPL	2.565e-99	-0.561231	4.63803e-95
METTL5	3.02379e-99	-1.00308	5.46762e-95
POLD4	3.48377e-99	-0.58286	6.29936e-95
NAA20	4.05513e-99	0.576975	7.33249e-95
CORO1B	5.25194e-99	0.368192	9.49656e-95
TSC22D3	5.39964e-99	0.966806	9.76363e-95
PTPA	5.58824e-99	0.472739	1.01047e-94
TMEM183A	7.17219e-99	-0.658055	1.29688e-94
SOD1	8.7476e-99	0.64398	1.58174e-94
MT-ND6	1.18922e-98	0.493701	2.15035e-94
GCLC	1.3739e-98	0.715621	2.48429e-94
COPZ1	1.69876e-98	-0.770803	3.07169e-94
PTPN13	2.12359e-98	-4.92956	3.83988e-94
STX12	2.47117e-98	-0.589409	4.46837e-94
CD52	4.8468e-98	-0.680995	8.76398e-94
RBMS1	5.03165e-98	0.548012	9.09823e-94
ANKRD9	6.11678e-98	1.04649	1.10604e-93
PPP1R21	7.56058e-98	0.718086	1.3671e-93
PRKCA	1.01168e-97	-0.993675	1.82932e-93
SNRPE	1.01299e-97	-1.24623	1.83169e-93
MTMR6	1.1687e-97	-0.644731	2.11325e-93
USF1	1.19575e-97	-0.625874	2.16215e-93
CHURC1	1.30579e-97	-0.537598	2.36114e-93
HSPE1	1.54269e-97	1.01648	2.7895e-93
SERTAD1	1.85392e-97	1.11073	3.35226e-93
PITHD1	2.05666e-97	0.542406	3.71886e-93
SERINC1	4.5743e-97	-0.440607	8.27124e-93
REC8	4.768e-97	1.48292	8.62151e-93
NCKAP5L	5.24989e-97	0.625712	9.49285e-93
SYMPK	5.37213e-97	0.628237	9.71389e-93
MREG	6.0281e-97	-1.49736	1.09e-92
DIS3L2	6.97176e-97	0.910875	1.26063e-92
ARCN1	7.22217e-97	-0.516726	1.30591e-92
UBR4	7.52312e-97	0.492747	1.36033e-92
MTSS1	8.02997e-97	0.807645	1.45198e-92
TOR1B	1.64544e-96	0.649386	2.97528e-92
MBOAT1	1.86144e-96	0.993274	3.36585e-92
PALM2-AKAP2	2.01832e-96	1.77288	3.64953e-92
C19orf53	2.26755e-96	-0.656602	4.10019e-92
LDHD	2.2685e-96	1.65395	4.10191e-92
CCDC194	2.87598e-96	2.77873	5.20034e-92
TUBB4B	2.89325e-96	0.804083	5.23157e-92
CAMKK1	2.9905e-96	-1.52039	5.40742e-92
LPAR1	5.80389e-96	-0.624602	1.04946e-91
DYNC1LI2	5.91879e-96	0.540754	1.07024e-91
ARHGAP9	6.13292e-96	0.544614	1.10896e-91
C9orf72	8.01098e-96	-0.827929	1.44854e-91
PTEN	8.29414e-96	-0.790278	1.49975e-91
ARHGAP12	8.30727e-96	-0.929166	1.50212e-91
PPM1H	9.81269e-96	1.41195	1.77433e-91
MCOLN3	1.13198e-95	1.63464	2.04685e-91
ITGB1	1.65111e-95	-0.490782	2.98554e-91
CAMLG	1.88937e-95	-0.938246	3.41636e-91
EIF2S3	2.32008e-95	-0.892858	4.19517e-91
KCP	2.46386e-95	2.5957	4.45516e-91
DGKZ	2.81454e-95	0.87934	5.08925e-91
CKS2	2.82086e-95	1.23194	5.10068e-91
VPS35L	2.88587e-95	0.462638	5.21824e-91
IFT57	3.09932e-95	-1.11198	5.6042e-91
TTC7B	3.29109e-95	0.778327	5.95095e-91
SLC22A15	4.51e-95	0.603301	8.15498e-91
UBE2D2	4.68258e-95	-0.806346	8.46704e-91
SERPINH1	7.8803e-95	0.915185	1.42492e-90
KXD1	8.11796e-95	-0.531677	1.46789e-90
ABCC1	8.699e-95	0.586477	1.57295e-90
MYL6B	8.90414e-95	-1.11	1.61005e-90
UNC119B	1.04991e-94	-1.29122	1.89845e-90
DIP2C	1.08684e-94	2.15372	1.96522e-90
RNF13	1.08957e-94	-0.480725	1.97015e-90
YME1L1	2.05285e-94	0.619824	3.71195e-90
NLRP1	2.27769e-94	0.648897	4.11852e-90
NUDT21	2.67338e-94	-0.774495	4.83401e-90
ZNF550	2.72865e-94	-1.58132	4.93395e-90
RESF1	2.77682e-94	-0.876591	5.02105e-90
VAMP5	2.91769e-94	-1.55222	5.27577e-90
LRRC32	3.22455e-94	-5.67854	5.83064e-90
PDE4B	4.21901e-94	-1.26561	7.62881e-90
CFB	4.48343e-94	0.972596	8.10693e-90
USF2	5.08328e-94	-0.429231	9.19159e-90
USP4	5.8972e-94	0.50331	1.06633e-89
FLOT2	6.16586e-94	-0.659751	1.11491e-89
SLC39A12	6.5126e-94	3.04998	1.17761e-89
ADGRG1	8.58639e-94	-5.22664	1.55259e-89
KAT2A	1.03486e-93	1.58888	1.87124e-89
SNRNP70	1.05668e-93	0.650178	1.91069e-89
APP	1.59985e-93	-0.369846	2.89285e-89
STARD4	1.6025e-93	1.06446	2.89763e-89
CTBP2	1.97543e-93	-0.585388	3.57196e-89
GOLIM4	2.16559e-93	0.65619	3.91582e-89
LYL1	2.33101e-93	0.761431	4.21493e-89
CENPT	4.25738e-93	1.02344	7.69819e-89
SEC63	4.33606e-93	-0.738016	7.84047e-89
GRB10	4.5804e-93	1.59375	8.28228e-89
PTCRA	6.28376e-93	3.64282	1.13623e-88
ITGA4	7.43467e-93	0.590985	1.34434e-88
SOGA1	8.1968e-93	0.656947	1.48214e-88
FAM20A	8.29305e-93	-1.20544	1.49955e-88
CNIH1	8.79412e-93	-0.687281	1.59015e-88
CYP2S1	1.01306e-92	1.04487	1.83182e-88
FBXO25	1.04354e-92	-1.18167	1.88693e-88
ANPEP	1.23565e-92	0.471798	2.23431e-88
HIVEP3	1.46224e-92	1.38571	2.64402e-88
MINPP1	2.09807e-92	-1.11178	3.79374e-88
PDGFA	2.65588e-92	2.07685	4.80237e-88
MAP3K6	2.6835e-92	1.27778	4.8523e-88
TMEM156	4.4079e-92	-3.98276	7.97037e-88
MTHFS	4.92272e-92	-1.38701	8.90126e-88
NFE2	5.45678e-92	-3.40475	9.86694e-88
FCHSD2	8.30689e-92	0.540104	1.50205e-87
DLG4	8.94544e-92	-0.764449	1.61751e-87
CREB3L1	1.18459e-91	4.62189	2.14198e-87
ARL2BP	1.35753e-91	-0.69207	2.45468e-87
ZMYM2	1.58687e-91	-0.750578	2.86939e-87
PSTPIP1	1.60756e-91	0.628534	2.9068e-87
FLNA	1.6097e-91	-0.621858	2.91066e-87
ACVR1B	1.94731e-91	-0.83895	3.52112e-87
NFE2L3	2.24685e-91	-1.22172	4.06275e-87
SHC2	2.74197e-91	2.74723	4.95802e-87
APIP	3.18233e-91	-0.786359	5.75429e-87
ARHGAP17	3.19708e-91	0.4692	5.78097e-87
TOMM6	3.89005e-91	-0.947769	7.03399e-87
SMPDL3A	4.47841e-91	-0.808901	8.09785e-87
EMILIN1	5.67562e-91	-1.53823	1.02626e-86
RLF	6.42598e-91	-0.961688	1.16195e-86
TRABD	6.52401e-91	-0.650929	1.17967e-86
AP2A1	6.69169e-91	-0.567374	1.20999e-86
CSGALNACT2	7.74749e-91	0.431727	1.4009e-86
LYAR	1.27451e-90	-0.979655	2.30457e-86
BCL7B	1.33495e-90	-0.607813	2.41385e-86
RAF1	1.8453e-90	-0.725356	3.33667e-86
NAGLU	1.93226e-90	0.841206	3.49391e-86
LRP8	2.35101e-90	1.75164	4.2511e-86
RCSD1	2.64793e-90	-0.542971	4.78798e-86
DNAJC5B	3.7061e-90	-2.23167	6.70137e-86
NUCKS1	4.15999e-90	-0.571511	7.52209e-86
JUND	4.51137e-90	0.338366	8.15747e-86
VTI1B	4.64931e-90	-0.543943	8.40688e-86
DHRSX	6.73902e-90	0.680861	1.21855e-85
NSUN7	7.04095e-90	-2.94544	1.27314e-85
FAM53C	7.87235e-90	1.17528	1.42348e-85
APOL2	7.96784e-90	0.573915	1.44074e-85
HECTD3	8.20377e-90	0.737218	1.48341e-85
NUDT14	8.6572e-90	0.691115	1.56539e-85
SART3	1.04672e-89	0.738761	1.89268e-85
RNF41	1.07679e-89	-0.825352	1.94705e-85
FOSL2	1.09423e-89	-0.398452	1.97859e-85
ATP8B4	1.28484e-89	0.405516	2.32324e-85
MLLT10	1.74314e-89	0.820454	3.15194e-85
FURIN	1.79342e-89	-0.560639	3.24287e-85
SLC36A4	2.40948e-89	-1.38627	4.35683e-85
CTNNBIP1	3.68656e-89	0.710504	6.66603e-85
RUNX2	4.22343e-89	-1.99838	7.6368e-85
ZNF496	4.23166e-89	0.989954	7.65168e-85
ZDHHC4	4.38854e-89	-0.866074	7.93535e-85
KMO	4.90702e-89	-1.04127	8.87288e-85
NFKBID	5.6059e-89	1.24827	1.01366e-84
NUP160	9.73667e-89	0.777564	1.76059e-84
IKBKB	1.34666e-88	0.358525	2.43503e-84
ZNF618	1.77537e-88	1.28758	3.21022e-84
CDKN2D	1.87556e-88	-2.27577	3.39139e-84
MIIP	2.36796e-88	0.909769	4.28175e-84
FUBP1	2.36958e-88	0.595944	4.28467e-84
AMDHD1	2.64396e-88	2.36378	4.78081e-84
MTPN	2.95993e-88	-0.536687	5.35214e-84
ESD	2.97855e-88	-0.587465	5.38581e-84
UHMK1	3.90447e-88	-0.520612	7.06007e-84
ZCRB1	5.86592e-88	-0.914779	1.06067e-83
S100A10	7.14542e-88	-0.460898	1.29203e-83
TMEM88	8.49439e-88	3.80883	1.53596e-83
GRK2	1.15589e-87	-0.469583	2.09009e-83
FIS1	1.17252e-87	-0.521623	2.12014e-83
FUT4	1.18096e-87	0.881517	2.13541e-83
NOA1	1.29591e-87	-1.26487	2.34327e-83
SLC39A6	1.42991e-87	-0.875063	2.58556e-83
COX6A1	1.46303e-87	-0.566805	2.64544e-83
STK24	1.69042e-87	-0.512004	3.05662e-83
SNRPB2	2.0358e-87	-0.724274	3.68113e-83
HIC1	2.42714e-87	-3.66342	4.38876e-83
CLMN	2.5304e-87	-1.06953	4.57547e-83
STARD10	3.29523e-87	-1.10079	5.95844e-83
PPDPF	3.71623e-87	-0.647668	6.71968e-83
DENND2A	3.72972e-87	6.30842	6.74409e-83
MAPK1IP1L	4.247e-87	-0.523309	7.67943e-83
TRPS1	4.53899e-87	0.473384	8.2074e-83
FCHO2	4.89477e-87	-0.5472	8.85072e-83
SRP68	5.50603e-87	-0.659876	9.956e-83
UBE2K	5.68859e-87	-0.969061	1.02861e-82
ARHGAP25	6.91746e-87	0.522797	1.25082e-82
GIMAP5	6.97034e-87	0.812173	1.26038e-82
ATP5MC3	8.54402e-87	0.538567	1.54493e-82
RWDD1	1.66149e-86	-0.904484	3.0043e-82
TRAF5	1.74205e-86	1.09518	3.14997e-82
ZCCHC14	2.0628e-86	0.994781	3.72995e-82
MDM2	2.23001e-86	0.675246	4.0323e-82
SLC27A4	2.52029e-86	0.92252	4.55718e-82
P2RY11	2.90267e-86	0.70868	5.2486e-82
RAB32	3.3065e-86	-0.479951	5.97881e-82
ATG16L2	3.34134e-86	0.387186	6.04182e-82
SDC2	4.02439e-86	0.700635	7.27689e-82
UCHL1	4.2028e-86	1.83543	7.59951e-82
ACADVL	4.28375e-86	-0.531403	7.74587e-82
TSEN34	5.2978e-86	-0.870214	9.57949e-82
ABL1	5.40799e-86	0.585962	9.77873e-82
OSTF1	6.8111e-86	-0.356307	1.23158e-81
DUSP2	6.9527e-86	2.52485	1.25719e-81
MYO1G	8.48184e-86	-1.17288	1.53369e-81
COPB1	9.66214e-86	-0.508035	1.74711e-81
ATP5PD	1.15665e-85	-0.588453	2.09146e-81
RABGAP1L	1.96422e-85	0.592176	3.55171e-81
HDAC2	2.22215e-85	-0.857308	4.0181e-81
CPNE1	3.01181e-85	-0.558669	5.44596e-81
TNNI2	3.35299e-85	-1.69855	6.06288e-81
RHOQ	3.41652e-85	-0.423179	6.17775e-81
APBB2	3.5268e-85	0.78495	6.37715e-81
BCKDHA	3.80867e-85	-0.671749	6.88685e-81
TIMM44	3.82879e-85	0.795159	6.92322e-81
CYTL1	3.85311e-85	2.24581	6.96719e-81
WDR44	4.37489e-85	0.779388	7.91068e-81
GPR183	4.3883e-85	-0.386957	7.93493e-81
IMMT	5.31588e-85	-0.578241	9.61217e-81
LSM5	6.90941e-85	-1.32097	1.24936e-80
NAALADL1	1.02321e-84	-3.00453	1.85018e-80
PLEKHO1	1.35861e-84	-0.327561	2.45663e-80
RASSF2	1.44546e-84	-0.488724	2.61368e-80
SLAMF9	1.4497e-84	-4.50972	2.62135e-80
FAM50A	1.47464e-84	0.458304	2.66645e-80
PRKACA	1.58636e-84	-0.352665	2.86845e-80
TMEM175	1.7044e-84	0.791732	3.0819e-80
ERLEC1	2.6158e-84	-0.70014	4.7299e-80
TTC14	2.88283e-84	0.673278	5.21274e-80
ZNF217	3.03168e-84	-0.591254	5.48189e-80
CPAMD8	3.1086e-84	-3.05082	5.62097e-80
FAM117A	3.44221e-84	-1.55822	6.22421e-80
SLC46A2	4.48355e-84	-3.06893	8.10715e-80
SMIM30	5.45969e-84	-0.695264	9.87221e-80
SPTBN5	5.73001e-84	3.32531	1.0361e-79
ATP9B	7.04476e-84	0.387822	1.27383e-79
SRP9	7.46582e-84	-0.698524	1.34997e-79
TSPAN32	8.28885e-84	1.38437	1.49879e-79
CC2D1B	1.00872e-83	0.830606	1.82396e-79
CANX	1.04461e-83	-0.416857	1.88886e-79
SMIM20	1.22397e-83	-0.928026	2.21319e-79
ZFR	1.27825e-83	-0.660873	2.31134e-79
ITGB7	1.40915e-83	-1.19016	2.54803e-79
SMARCE1	1.42402e-83	-0.788025	2.57492e-79
PEX2	1.5346e-83	-0.748478	2.77487e-79
TNFRSF10B	1.56063e-83	0.613972	2.82194e-79
UFM1	1.69604e-83	-0.551053	3.06678e-79
CLCF1	2.19513e-83	-2.40562	3.96923e-79
ITGB8	2.49532e-83	-3.27703	4.51204e-79
TMCC3	2.85493e-83	-1.75336	5.16229e-79
ARPC1A	3.11854e-83	-0.773739	5.63894e-79
EEF2K	3.68921e-83	0.609627	6.67083e-79
COPS2	5.21457e-83	-0.717766	9.42899e-79
PRR5L	5.73315e-83	0.923681	1.03667e-78
HNRNPLL	7.39063e-83	-0.774482	1.33637e-78
STARD3NL	7.64729e-83	-0.633685	1.38278e-78
NUDT9	9.82885e-83	0.722923	1.77725e-78
PNISR	9.92168e-83	0.433282	1.79404e-78
GNA15	1.13756e-82	-0.487258	2.05694e-78
SUSD3	1.39344e-82	-1.83853	2.51962e-78
SGSH	1.67789e-82	0.478354	3.03397e-78
SLC30A9	1.75149e-82	-0.820241	3.16704e-78
CBFA2T2	1.8753e-82	0.729887	3.39091e-78
AIFM2	1.98533e-82	1.01534	3.58987e-78
KRBA1	2.35892e-82	1.90486	4.2654e-78
SYNE3	2.39318e-82	0.784503	4.32735e-78
ATP5F1C	3.24483e-82	-0.991214	5.86731e-78
ENY2	3.91953e-82	-0.51672	7.0873e-78
ST6GAL1	4.39754e-82	-1.12434	7.95164e-78
ASNSD1	4.61395e-82	-0.916052	8.34294e-78
AGPAT4	4.75221e-82	0.624418	8.59295e-78
BCAM	5.9869e-82	1.85334	1.08255e-77
IL1A	7.41807e-82	-2.9445	1.34134e-77
IRGQ	8.28125e-82	0.822949	1.49742e-77
ADHFE1	9.35146e-82	1.41979	1.69093e-77
TASOR	9.88172e-82	-0.649785	1.78681e-77
REV1	9.97378e-82	0.703292	1.80346e-77
LPL	1.25991e-81	-0.832767	2.27817e-77
CALR	4.53077e-81	0.324743	8.19254e-77
CCL7	5.13787e-81	-1.32224	9.29029e-77
PCMTD1	6.24852e-81	-0.514932	1.12986e-76
SOAT1	6.51246e-81	-0.388932	1.17758e-76
DENND2D	1.03191e-80	0.531049	1.8659e-76
GTPBP1	1.65738e-80	0.891852	2.99687e-76
NABP2	1.73932e-80	-1.04203	3.14504e-76
CYBRD1	2.1171e-80	-0.491451	3.82814e-76
UNC119	2.34671e-80	-0.88787	4.24331e-76
MIGA2	2.63375e-80	1.24803	4.76235e-76
C15orf48	3.13554e-80	-1.02665	5.66968e-76
SEC61B	3.23191e-80	-0.756969	5.84393e-76
SBF2	3.44907e-80	-0.819039	6.23661e-76
TPBGL	4.99139e-80	1.24032	9.02543e-76
COPG2	5.65942e-80	-1.01878	1.02334e-75
ITCH	5.71428e-80	-0.568806	1.03326e-75
YIPF4	6.71748e-80	-0.64646	1.21465e-75
ACVRL1	7.58228e-80	-1.04488	1.37103e-75
ATP5MG	9.31478e-80	-0.459867	1.6843e-75
METAP2	9.59145e-80	-0.782129	1.73433e-75
TBCD	9.77249e-80	0.801602	1.76706e-75
SPCS3	1.04116e-79	-0.49529	1.88263e-75
RAB4A	1.35123e-79	-0.545197	2.44329e-75
PI4KA	1.57587e-79	0.509154	2.84948e-75
CCDC9	3.07123e-79	0.68325	5.5534e-75
TMEM128	3.43084e-79	-0.765832	6.20364e-75
PPT1	3.80275e-79	0.302833	6.87614e-75
UTS2	3.87443e-79	-1.24786	7.00574e-75
STAG1	4.71621e-79	0.560812	8.52785e-75
ZNF654	4.8925e-79	-1.03939	8.84662e-75
NUP210	5.64637e-79	-1.38334	1.02098e-74
SH3RF3	5.98822e-79	-1.97353	1.08279e-74
ATF7IP	6.12713e-79	-0.86839	1.10791e-74
PAFAH1B3	6.70774e-79	-1.57628	1.21289e-74
METTL7B	7.7547e-79	2.9918	1.40221e-74
PPP2R2A	8.15238e-79	-0.77414	1.47411e-74
LILRB4	8.36085e-79	0.710484	1.51181e-74
ZFC3H1	9.667e-79	0.504421	1.74799e-74
ADORA3	1.17243e-78	0.336661	2.11998e-74
TBC1D9	1.29883e-78	-0.644736	2.34854e-74
APBA1	2.19404e-78	1.20745	3.96727e-74
CAPZA1	2.33543e-78	-0.683136	4.22293e-74
MFSD12	2.42537e-78	0.806353	4.38555e-74
GSTP1	2.47485e-78	-0.413913	4.47503e-74
LRRC3	2.66477e-78	1.66609	4.81843e-74
RCVRN	2.8687e-78	2.88696	5.18719e-74
SENP6	3.71458e-78	-0.738998	6.7167e-74
UBXN10	3.82786e-78	-6.70874	6.92154e-74
LNPEP	3.92472e-78	-0.751525	7.09668e-74
KDELR1	3.9993e-78	-0.64203	7.23153e-74
CENPP	4.06116e-78	1.03905	7.34339e-74
MRC2	4.11412e-78	-2.18807	7.43916e-74
ZNF407	4.65753e-78	0.883712	8.42174e-74
IMPACT	4.80517e-78	-0.830171	8.68871e-74
C1orf122	6.66017e-78	-0.735227	1.20429e-73
SLC12A6	8.69397e-78	-0.691216	1.57204e-73
RINL	1.17292e-77	-2.10349	2.12087e-73
ARID3B	1.17458e-77	0.959786	2.12387e-73
ASAH1	1.29028e-77	-0.422189	2.33308e-73
SCFD2	1.59993e-77	1.21446	2.89299e-73
PFDN1	1.83644e-77	-0.753289	3.32065e-73
BIRC7	2.09083e-77	1.25955	3.78063e-73
FMNL2	2.18477e-77	0.50574	3.9505e-73
ATF5	2.37487e-77	-0.901037	4.29423e-73
BIN1	2.7374e-77	0.592898	4.94976e-73
TAB2	2.98247e-77	-0.495198	5.3929e-73
BROX	3.01367e-77	-0.628326	5.44932e-73
HSDL2	3.09522e-77	-0.741554	5.59677e-73
INTS4	3.36552e-77	0.660966	6.08553e-73
F2RL3	3.39567e-77	4.3976	6.14005e-73
PYURF	5.11655e-77	-0.679413	9.25174e-73
FHL3	5.34193e-77	-1.044	9.65927e-73
HDHD5	5.78778e-77	-0.799461	1.04655e-72
IARS2	6.01357e-77	-0.552016	1.08737e-72
MAST3	7.14889e-77	0.65299	1.29266e-72
SYPL1	1.23542e-76	-0.712324	2.23389e-72
TMED3	1.57829e-76	-0.667001	2.85386e-72
MTHFR	1.73633e-76	0.575776	3.13962e-72
CSRP2	2.06716e-76	2.01417	3.73784e-72
RCOR1	2.31587e-76	-0.779225	4.18755e-72
CNOT8	2.5486e-76	-0.538425	4.60838e-72
ACAD11	2.98164e-76	0.773117	5.3914e-72
CPSF2	3.18888e-76	-0.531844	5.76613e-72
RIT1	3.66003e-76	0.49544	6.61807e-72
TM2D2	3.66803e-76	0.578252	6.63252e-72
ARHGAP15	3.68533e-76	0.439459	6.66381e-72
MACC1	3.70423e-76	-1.9961	6.69798e-72
SAP25	3.78893e-76	0.913197	6.85115e-72
CCR6	4.48974e-76	2.07699	8.11835e-72
ELL3	5.7973e-76	2.71204	1.04827e-71
RSRC2	6.28119e-76	0.595446	1.13577e-71
ARHGDIA	7.15359e-76	0.306552	1.29351e-71
THSD8	1.03681e-75	6.21314	1.87476e-71
PRKRA	1.1344e-75	-0.96044	2.05122e-71
RNF181	1.13827e-75	-0.643487	2.05822e-71
FBXL12	1.31477e-75	0.810748	2.37737e-71
TLE3	1.3347e-75	-1.1129	2.4134e-71
PWWP2B	1.7696e-75	0.872218	3.1998e-71
HCST	2.10554e-75	-0.570094	3.80724e-71
PLPBP	2.24506e-75	-0.646574	4.05951e-71
RALBP1	2.32201e-75	-0.559553	4.19866e-71
NCOA4	2.57338e-75	-0.325682	4.65318e-71
RBM15	3.73026e-75	0.740575	6.74506e-71
BEX4	4.16965e-75	-0.615235	7.53956e-71
ARAP1	4.25639e-75	-0.304899	7.6964e-71
KIAA0895L	4.48852e-75	1.38321	8.11614e-71
OSGIN2	4.81625e-75	-0.843817	8.70874e-71
CLPX	5.37283e-75	-0.754335	9.71515e-71
GANC	5.67184e-75	0.748255	1.02558e-70
HOXB6	6.40869e-75	-3.25565	1.15882e-70
TNFAIP3	8.21479e-75	-0.701699	1.4854e-70
NXT2	1.13629e-74	-1.24589	2.05465e-70
LZIC	1.24387e-74	-0.691844	2.24917e-70
KIFC3	1.33579e-74	-0.575426	2.41537e-70
PHYHD1	1.4624e-74	3.03755	2.64431e-70
SPHK1	1.87472e-74	1.11017	3.38987e-70
LZTS2	2.15249e-74	0.558685	3.89213e-70
LAMTOR4	2.67923e-74	-0.308188	4.84458e-70
PRKD3	3.35457e-74	-0.689921	6.06574e-70
ATP6V1F	3.40357e-74	-0.376897	6.15433e-70
CYTH2	4.13282e-74	0.599433	7.47297e-70
COX15	5.56281e-74	-0.680107	1.00587e-69
AMFR	5.71999e-74	-0.393413	1.03429e-69
PPP3CB	6.62717e-74	-0.679091	1.19833e-69
NPHP3	7.77619e-74	0.641178	1.40609e-69
DUS1L	7.94061e-74	0.531612	1.43582e-69
TCF25	8.73357e-74	0.3769	1.5792e-69
TRAPPC1	8.98948e-74	-0.532275	1.62548e-69
USP36	9.94308e-74	1.01347	1.79791e-69
ERN1	1.0311e-73	0.904303	1.86444e-69
SEPHS2	1.09651e-73	0.411192	1.98272e-69
AKR1C3	1.1671e-73	-2.39224	2.11036e-69
PLD6	1.21132e-73	1.46928	2.19031e-69
TSPAN14	1.31446e-73	0.403375	2.37681e-69
WDR74	1.33045e-73	2.19725	2.40573e-69
ATP6V0B	1.45856e-73	-0.301089	2.63737e-69
PPP1CC	1.63815e-73	-0.819938	2.9621e-69
RAB5B	1.7418e-73	-0.608167	3.14952e-69
TMEM8A	1.80414e-73	0.512009	3.26224e-69
VAMP7	2.03553e-73	-0.700032	3.68065e-69
PWWP2A	2.11387e-73	0.918236	3.82229e-69
CHDH	2.14041e-73	-1.5644	3.87028e-69
OSBPL11	2.37899e-73	-0.608665	4.30168e-69
TOP2B	2.41147e-73	-0.781709	4.36043e-69
SLC17A9	2.45778e-73	1.06948	4.44415e-69
AHNAK2	2.64937e-73	2.94733	4.79059e-69
DOCK2	3.11059e-73	0.304487	5.62457e-69
TAGAP	3.94079e-73	0.54231	7.12574e-69
RRBP1	5.17979e-73	0.454348	9.3661e-69
SSRP1	5.78882e-73	-0.757916	1.04674e-68
FAH	5.82416e-73	0.617092	1.05313e-68
SESTD1	5.99798e-73	-0.851997	1.08456e-68
DAD1	6.37615e-73	0.740909	1.15294e-68
CHCHD5	7.6019e-73	-0.817714	1.37458e-68
ARMC6	8.9628e-73	0.828108	1.62065e-68
[truncated: 4,321 more rows]

## Sheet: DE_3DVS3D_CC
	p_val	avg_log2FC	p_val_adj
DHRS3	0	-4.27193	0
LILRA5	0	-5.49871	0
FCGR3A	0	-3.09785	0
SORL1	0	-3.44768	0
CFP	0	-5.00373	0
VMO1	0	-4.7017	0
CHST15	0	-2.70479	0
CD38	0	-7.85298	0
VCAN	0	-5.2564	0
TGM2	0	-4.03743	0
VSIG4	0	-2.30793	0
GNG2	0	-2.51867	0
SLC2A5	0	-2.88781	0
SEMA6B	0	-2.67451	0
S100A9	0	-3.15814	0
ADAM28	0	-3.31568	0
OLFML2B	0	-2.46365	0
LILRB1	0	-2.22288	0
FPR1	0	-3.3247	0
ETS2	0	-2.16096	0
IL4I1	0	-2.26328	0
SAMSN1	0	-1.83203	0
RCSD1	0	-1.71788	0
CR1	0	-2.34874	0
FCAR	0	-3.47159	0
SCIMP	0	-2.35495	0
CD300A	0	-1.83951	0
VSIR	0	-2.24657	0
HIF1A	0	-1.89078	0
IER3	0	-1.77325	0
RNASE2	0	-5.95285	0
CCL23	0	-4.53452	0
C1RL	0	-2.2108	0
THBS1	0	-11.7092	0
SULF2	0	-2.11613	0
B3GALNT1	0	-3.59729	0
CD93	0	-2.48988	0
ALOX5AP	0	-2.13774	0
PALLD	0	-1.34562	0
GIMAP4	0	-1.68215	0
CSF3R	0	-1.65362	0
PSTPIP2	0	-2.08199	0
SLA	0	-1.59384	0
ADD3	0	-1.68085	0
S100A8	0	-3.02601	0
AOAH	0	-1.50963	0
TIMP1	0	-2.82438	0
LBR	0	-1.52762	0
FCGR2B	0	-1.36466	0
ST8SIA4	0	-1.46811	0
MERTK	0	-2.37712	0
ATP6V0D2	0	2.5607	0
C3	0	-1.66239	0
CIDEB	0	-2.19852	0
ADGRE3	0	-5.11461	0
CORO1A	0	-1.3783	0
COL23A1	0	-3.42898	0
BCL2L11	0	-1.81294	0
SELENOW	0	-1.64642	0
CD55	0	-1.60419	0
S100B	0	-2.74444	0
ABI3	0	-4.16702	0
ADGRE1	0	-3.64799	0
PMP22	0	-1.26385	0
CEBPD	0	-1.56346	0
TGFA	0	-3.80318	0
CD9	0	2.12577	0
LTB4R	0	-1.922	0
CMKLR1	0	-1.4472	0
SDC3	0	-1.84559	0
MPEG1	0	-0.612223	0
SMPDL3A	0	-1.63609	0
FGL2	0	-1.10497	0
CAMP	0	6.80715	0
SDC2	0	2.67738	0
CACNA2D4	0	-1.94656	0
RNF141	0	-1.46856	0
COL6A1	0	3.91233	0
CYP27A1	0	-1.39184	0
PTGS1	0	-0.946113	0
METTL7A	0	-1.2729	0
MMP9	0	-1.5032	0
SLC46A1	0	-1.1386	0
RNASE1	0	-1.78698	0
TMEM176A	0	-1.77688	0
PAQR5	0	2.52106	0
LILRB2	0	-1.49839	0
UBE2D1	0	-1.27976	0
GAPT	0	-3.99744	0
ITGB7	0	-3.07124	0
FPR2	0	-4.57546	0
MAFB	0	-1.42261	0
TREM2	0	-1.34512	0
GALC	0	-1.12247	0
GIMAP8	0	-1.68763	0
SLC8A1	0	-1.21275	0
RAB20	0	-1.26963	0
GPR65	0	-1.27446	0
GIMAP6	0	-2.15872	0
SEMA4B	0	-1.49756	0
ATF5	0	-1.58394	0
BST1	0	-1.86139	0
CFH	0	-1.6315	0
LILRA2	0	-2.81023	0
SERPINB9	0	-1.7692	0
MMD	0	-1.24209	0
PHC2	0	-1.33326	0
DDIT4	0	-1.69617	0
GIMAP7	0	-1.5648	0
SLC39A8	0	-1.10079	0
SMOX	0	-1.62128	0
COL6A2	0	4.41904	0
PPBP	0	-1.32005	0
MS4A6A	0	-0.82291	0
ADM	0	-3.8137	0
LSP1	0	-1.25173	0
NLRP3	0	-1.56488	0
VNN2	0	-2.38899	0
SLC44A1	0	-1.79208	0
RBPJ	0	-1.19252	0
EPB41L3	0	-1.91135	0
FAM20A	0	-3.60969	0
RNASET2	0	-0.967208	0
CCL2	0	-1.23393	0
MREG	0	2.17832	0
MS4A4A	0	-0.832599	0
CMIP	0	-0.970175	0
SLC5A3	0	-1.40968	0
CDC42EP3	0	2.2367	0
FCGR3B	0	-2.87214	0
P2RX7	0	1.75911	0
PHLDA3	0	2.68996	0
IFNAR2	0	-1.01409	0
SELPLG	0	-0.898759	0
SCN9A	0	2.40076	0
IL2RA	0	-3.27736	0
TNFRSF1B	0	-1.35203	0
APBB1IP	0	-0.920458	0
SEMA4C	0	-2.60204	0
SIGLEC11	0	-5.54719	0
MFHAS1	0	1.87765	0
OSCAR	0	-0.952159	0
TRIM47	0	1.52221	0
MLXIPL	0	-7.65456	0
DOK2	0	-0.900231	0
HPGD	0	7.73236	0
PDE4B	0	-2.35625	0
DENND11	0	-1.1641	0
ADSSL1	0	-3.53242	0
SLC1A5	0	1.56363	0
AHR	0	-1.15143	0
C9orf72	0	-1.16804	0
CALHM6	0	-2.15273	0
CD244	0	-4.46455	0
PPIC	0	1.6112	0
SLC16A3	0	-1.50572	0
IL10RB	0	-0.906961	0
RFLNB	0	-3.2891	0
FCGR2A	0	-1.29303	0
LRRC25	0	-0.763298	0
NCF4	0	-0.916103	0
PGA5	0	-2.78335	0
P4HA1	0	-0.86957	0
TNFSF12	0	-0.872221	0
CD36	0	1.82304	0
GNGT2	0	-5.69671	0
CPVL	0	-1.48936	0
IL10RA	0	-0.934777	0
MT1H	0	-4.41985	0
CYP3A5	0	-7.24059	0
ARHGAP31	0	1.46439	0
APMAP	0	-1.42774	0
LRG1	0	-5.50269	0
LYNX1	0	-4.33035	0
FMNL2	0	1.34264	0
EMP1	0	1.44776	0
PARP12	0	1.16368	0
CD163	0	-1.07827	0
ITGAX	0	1.39547	0
SCD	0	1.46179	0
KCTD12	0	-0.904952	0
DENND4C	0	1.42523	0
ME1	0	1.35676	0
TGFBI	0	-1.0454	0
FUCA1	0	-1.48544	0
ZFP36L1	0	-0.759707	0
CXCL16	0	-1.45233	0
TXNIP	0	-1.40824	0
TFRC	0	2.1608	0
TLN1	0	-0.895955	0
TNFSF13	0	-0.806978	0
IDH1	0	-1.39652	0
TMEM176B	0	-1.31179	0
TTYH3	0	-1.06332	0
ENG	0	-1.14723	0
FLNA	0	0.911012	0
CD53	0	-0.942145	0
CSF1R	0	-0.813968	0
ARHGDIB	0	-0.876288	0
SRGN	0	-1.91546	0
LRPAP1	0	-0.799508	0
ZFYVE16	0	1.14052	0
C1QA	0	-1.14979	0
AIF1	0	-0.961756	0
CD14	0	-1.41099	0
CD4	0	-0.750278	0
NINJ1	0	-0.737768	0
LMNA	0	1.02852	0
PICALM	0	-0.72732	0
LGALS3	0	1.52883	0
CTSA	0	-1.02554	0
CTSC	0	-0.656155	0
ARPC1B	0	-0.63018	0
SAMHD1	0	-0.644763	0
CST3	0	-0.756327	0
GRINA	0	-0.607586	0
CSTB	0	1.35833	0
APLP2	0	-1.0005	0
S100A6	0	0.833455	0
CTSH	0	-0.665285	0
TYROBP	0	-0.894696	0
TSPAN3	0	0.959252	0
FCER1G	0	-0.646004	0
CAPG	0	0.834637	0
NPC2	0	-1.03503	0
PRDX1	0	0.712523	0
IFI30	0	-1.46028	0
ANXA2	0	0.683372	0
FTH1	0	1.11647	0
CTSB	0	-0.729055	0
STAB1	3.36632e-307	-0.835559	6.08699e-303
DEF6	4.48927e-306	-1.1323	8.11751e-302
NCF2	4.97794e-306	0.595595	9.00112e-302
CD300LF	6.43418e-305	-0.859618	1.16343e-300
SIK3	1.59349e-304	-1.35256	2.88136e-300
PDLIM4	2.7742e-303	2.36752	5.01631e-299
SIPA1L1	6.22711e-303	-1.50961	1.12599e-298
DAB2	7.86927e-303	0.720517	1.42292e-298
CD180	1.60004e-302	-2.18474	2.89319e-298
IL1RAP	2.07163e-300	-1.6017	3.74592e-296
LY75	3.91429e-300	-0.692256	7.07782e-296
ICAM1	3.89187e-299	-0.933998	7.03729e-295
MT-CO2	8.84121e-298	1.70606	1.59867e-293
GIMAP1	6.63921e-297	-1.40222	1.2005e-292
ADORA3	5.72093e-296	-1.78318	1.03446e-291
ARL4C	1.81421e-294	-1.51203	3.28046e-290
LST1	1.97611e-294	-0.785671	3.57321e-290
RIN3	5.73901e-293	-0.895441	1.03773e-288
TMEM71	8.88937e-293	-1.942	1.60738e-288
CH25H	1.23935e-291	-1.09175	2.241e-287
VAMP8	1.01123e-290	-0.514387	1.82851e-286
DHCR24	4.31774e-290	1.85831	7.80733e-286
CSF1	7.39671e-289	2.507	1.33747e-284
PPT1	4.29576e-287	0.689013	7.7676e-283
RBP1	3.27399e-286	-1.41485	5.92004e-282
SLC9A9	3.63625e-286	-1.20261	6.57506e-282
ID3	1.33993e-285	-1.2293	2.42286e-281
CLEC4A	1.52373e-285	-0.86467	2.75522e-281
CREM	1.27177e-284	-1.28124	2.29962e-280
ETV5	2.04315e-284	-1.32906	3.69443e-280
ALDH1A1	3.26172e-284	-0.628893	5.89785e-280
PRAM1	4.4858e-284	-1.88541	8.11123e-280
MYO1D	1.55418e-283	1.58565	2.81027e-279
RNH1	2.37964e-283	0.650609	4.30286e-279
PFKFB3	3.80667e-283	-1.16091	6.88321e-279
MPHOSPH6	1.98151e-282	-1.55963	3.58297e-278
CNN2	4.86702e-282	-1.00697	8.80054e-278
HSPH1	1.96591e-281	1.34853	3.55476e-277
SLC16A10	5.32434e-280	-1.91831	9.62747e-276
CAPN2	4.61795e-279	1.03202	8.35018e-275
CNPY3	1.43713e-277	-0.595374	2.59861e-273
GPR132	1.48249e-277	-1.60631	2.68063e-273
QSOX1	4.22696e-277	-0.879312	7.64319e-273
CD86	5.61568e-277	-0.772513	1.01543e-272
B2M	6.74536e-277	-0.337703	1.2197e-272
ZBTB7C	1.17253e-276	4.13429	2.12018e-272
TBL2	3.99561e-276	-1.24676	7.22487e-272
FAIM2	3.21235e-275	4.18024	5.80857e-271
NIBAN1	7.5288e-275	1.51536	1.36136e-270
B4GALT1	2.55091e-274	-0.650496	4.61255e-270
PCSK6	1.6555e-272	2.87693	2.99347e-268
GRAMD4	2.03118e-272	-0.929898	3.67278e-268
CYBA	3.17596e-272	-0.468328	5.74276e-268
BCAT1	1.16954e-271	0.84113	2.11477e-267
GRB2	6.18011e-271	-0.605538	1.11749e-266
MYO1G	1.79466e-269	-1.26679	3.24511e-265
CD1D	5.26717e-269	-3.59534	9.5241e-265
EGR2	6.22743e-269	1.96701	1.12604e-264
PLSCR1	9.1588e-269	-1.01234	1.6561e-264
MT-ATP6	1.08757e-268	1.66791	1.96655e-264
VIM	1.23724e-264	0.502777	2.23717e-260
DYRK2	2.26129e-264	1.64221	4.08886e-260
STON2	2.38003e-264	-1.35736	4.30357e-260
FGR	3.29299e-263	1.36177	5.95438e-259
HEXA	1.45818e-262	-0.626204	2.63668e-258
KSR1	1.70293e-262	-1.37112	3.07923e-258
BAZ2B	4.23257e-262	-1.06408	7.65334e-258
C19orf38	8.55074e-262	-1.65842	1.54614e-257
KCNAB1	1.30734e-261	-6.33995	2.36394e-257
ATP8B4	2.73463e-261	-0.963848	4.94475e-257
SLC38A2	1.88798e-260	1.09249	3.41385e-256
ITGA4	7.56223e-260	-1.55731	1.3674e-255
TMEM26	1.19098e-259	-4.62796	2.15353e-255
ANXA1	6.84091e-259	0.702693	1.23697e-254
EPHX1	9.36559e-259	0.868519	1.69349e-254
GPR34	1.66293e-258	-0.740294	3.00691e-254
RALA	1.67708e-258	1.31689	3.0325e-254
SIGLEC5	1.55907e-256	-1.54234	2.81911e-252
OSBPL8	1.59762e-255	0.940782	2.88881e-251
SLC28A3	3.80079e-255	2.41964	6.87259e-251
FXYD6	5.60234e-255	-1.28003	1.01302e-250
ALDOC	1.58319e-254	-1.44173	2.86272e-250
TALDO1	2.22237e-254	0.77688	4.01849e-250
HIPK2	2.4874e-254	-0.843134	4.49772e-250
CDCP1	3.68497e-254	-1.20484	6.66317e-250
FAM20C	6.40343e-254	-1.02196	1.15787e-249
RASSF2	4.94517e-253	-0.67012	8.94185e-249
SH3BP5	1.17164e-252	1.11793	2.11856e-248
FAM117A	5.57065e-248	-2.66637	1.00728e-243
CHD3	7.33553e-248	-0.848995	1.32641e-243
RASGRP2	6.20161e-245	-2.28095	1.12138e-240
GPC4	6.85066e-245	3.2687	1.23874e-240
ACADVL	1.03355e-243	0.805937	1.86887e-239
YBX3	1.31334e-243	1.18948	2.37478e-239
OPTN	9.10326e-243	1.20513	1.64605e-238
SIGLEC10	1.10313e-242	-1.85676	1.99468e-238
BCAP31	3.76323e-242	0.654539	6.80467e-238
UCP2	5.37186e-242	-0.802573	9.71339e-238
C1QC	8.26306e-242	-0.7015	1.49413e-237
LAIR1	1.04893e-240	-0.783138	1.89667e-236
MT-ND4L	2.60266e-240	1.85136	4.70614e-236
MATK	3.13667e-240	1.81893	5.67172e-236
CALU	6.10716e-239	0.860976	1.1043e-234
THEMIS2	2.60374e-238	-0.670994	4.70808e-234
QPCT	3.2593e-238	1.42743	5.89347e-234
RNASE6	2.5076e-237	-0.708949	4.53424e-233
KLHL6	3.95036e-236	1.44138	7.14304e-232
LMO4	1.06092e-235	1.62015	1.91835e-231
NME2	1.17415e-235	0.825305	2.1231e-231
TNFAIP2	4.08224e-235	0.93195	7.38151e-231
DCUN1D3	2.24638e-233	-0.851978	4.0619e-229
INF2	7.88825e-233	0.907882	1.42635e-228
FGD2	8.79898e-233	-0.951557	1.59103e-228
LYVE1	3.37563e-232	-11.8402	6.10381e-228
MT1G	3.82214e-232	-3.33184	6.91119e-228
PTGDS	3.96926e-232	5.63558	7.17721e-228
CD300LB	7.23091e-229	-3.66224	1.30749e-224
SIRPB1	1.14822e-228	-2.17894	2.07621e-224
HCLS1	1.42956e-228	-0.578948	2.58493e-224
WAS	3.96553e-228	-0.761647	7.17046e-224
CD302	4.41731e-228	-0.822109	7.98739e-224
ATP6AP1	5.75505e-228	0.531548	1.04063e-223
MT-ND5	5.04184e-227	1.92511	9.11666e-223
GPSM3	2.05244e-226	-0.607124	3.71122e-222
ACVRL1	3.5751e-226	-1.58728	6.46449e-222
NCS1	6.0108e-226	1.94368	1.08687e-221
PIM1	1.46019e-225	-0.966479	2.64032e-221
MT-ND4	2.03281e-225	1.5205	3.67572e-221
SEMA3A	2.18256e-225	-3.07664	3.94651e-221
ACPP	2.99028e-225	-2.44809	5.40703e-221
ACTN1	4.18731e-225	0.900168	7.57149e-221
FLOT1	5.35809e-225	-0.701529	9.6885e-221
CSF2RA	1.12427e-224	-0.51255	2.0329e-220
TLR2	1.60703e-224	-0.618313	2.90583e-220
MAP3K1	2.01494e-224	-0.799363	3.64341e-220
SLC9A3R1	4.0413e-224	-1.06113	7.30748e-220
CTSK	4.18315e-224	3.27411	7.56397e-220
CYSLTR2	5.08748e-224	-2.04716	9.19919e-220
ITGAL	7.23425e-224	1.24455	1.3081e-219
CPD	8.00722e-224	-0.84471	1.44787e-219
FAM49B	2.25636e-223	-0.665587	4.07994e-219
CNIH3	2.69668e-223	3.17228	4.87615e-219
SECTM1	1.36376e-222	-1.32809	2.46596e-218
HSP90AA1	3.54265e-221	0.752265	6.40581e-217
DENND3	6.36395e-221	-1.05406	1.15073e-216
SIGLEC9	1.34416e-220	-0.794576	2.43051e-216
XPOT	1.4104e-220	1.52313	2.55029e-216
ANXA4	2.13179e-220	0.74969	3.8547e-216
SGPL1	3.45828e-220	-0.733831	6.25325e-216
SPINT2	5.13632e-220	-0.507348	9.28749e-216
TRPV4	6.73187e-219	-1.64231	1.21726e-214
MT-CO3	2.87758e-218	1.32985	5.20323e-214
ENPP2	3.50527e-218	-1.19481	6.33823e-214
DAZAP2	1.01546e-217	-0.486289	1.83616e-213
BAIAP2	3.06396e-217	-0.975661	5.54025e-213
BMF	1.16333e-216	-1.04367	2.10352e-212
SUSD1	1.05112e-215	-0.892359	1.90063e-211
CRTAP	1.87519e-215	0.696236	3.39073e-211
CYBB	3.56963e-215	-0.56845	6.45461e-211
PRUNE2	5.10676e-215	-1.50505	9.23405e-211
FARP1	1.30247e-214	2.81176	2.35512e-210
TLR5	4.34069e-214	-1.09979	7.84884e-210
MT-ND3	9.9466e-214	1.22803	1.79854e-209
LY6E	3.76938e-213	1.37992	6.81579e-209
ICAM2	4.00543e-213	-1.39276	7.24261e-209
FES	4.0274e-213	-0.867058	7.28235e-209
MTHFD2	2.01992e-212	1.02029	3.65241e-208
CSGALNACT2	2.28231e-211	0.918824	4.12688e-207
CHIT1	1.63264e-210	3.13243	2.95214e-206
TDRD3	7.56107e-210	1.1137	1.36719e-205
OLR1	1.55073e-209	-2.11107	2.80403e-205
COLEC12	1.56071e-209	-0.5669	2.82207e-205
SIPA1	1.87972e-209	-0.759757	3.39891e-205
AMPD3	3.10326e-209	-0.695996	5.61132e-205
ISCU	5.48195e-209	0.739097	9.91247e-205
FLNB	3.05193e-208	-1.96474	5.5185e-204
RAB37	3.67883e-208	-2.92779	6.65205e-204
ATF4	1.20048e-207	1.1694	2.17071e-203
ACER3	1.96831e-207	-0.955978	3.55909e-203
RHOBTB1	2.44298e-207	-0.978895	4.41739e-203
PTPN22	1.20044e-206	-0.959286	2.17063e-202
P2RY6	6.25378e-205	-0.764836	1.13081e-200
GLRX	1.5391e-204	0.982932	2.78299e-200
CA2	3.18836e-204	1.925	5.7652e-200
GLMP	3.53026e-204	-0.930618	6.38342e-200
SERPINB1	5.68127e-204	-0.662275	1.02729e-199
CLDN1	1.32102e-203	2.92093	2.38868e-199
ADAP2	1.39635e-203	-0.958688	2.52488e-199
ALDH5A1	1.50419e-203	3.53508	2.71988e-199
S1PR1	2.55735e-203	-1.00433	4.62421e-199
SARDH	4.67234e-203	2.71589	8.44852e-199
TFPI	4.76493e-203	-1.09416	8.61594e-199
TRAM1	5.13208e-203	0.645103	9.27982e-199
GPRIN3	3.20986e-202	-0.98089	5.80408e-198
RHOBTB3	4.21365e-202	-1.27424	7.61912e-198
DEGS1	4.28608e-202	-0.631919	7.75009e-198
PRKCB	4.64262e-202	-0.825512	8.39479e-198
FABP5	2.93023e-201	1.71655	5.29844e-197
CTSL	1.00481e-200	-0.928659	1.81691e-196
CDKN1A	1.18928e-200	1.06836	2.15045e-196
MT1F	1.8709e-200	-1.64215	3.38296e-196
TMEM9	1.46044e-199	-1.17254	2.64077e-195
TMBIM6	2.48124e-199	-0.811245	4.48659e-195
PPP1R18	3.90892e-199	-0.502688	7.06811e-195
GUSB	4.29261e-199	-0.804113	7.76191e-195
P2RY2	6.01201e-199	-2.35584	1.08709e-194
GIMAP5	1.68996e-198	-1.26107	3.05578e-194
MMP12	2.00625e-198	3.46984	3.6277e-194
TXNRD1	2.96674e-198	0.82707	5.36445e-194
MICAL1	3.30125e-198	1.14733	5.96932e-194
ASGR1	3.74322e-198	-1.87433	6.7685e-194
MSRB2	5.98897e-198	-1.00348	1.08292e-193
WNT5A	6.4583e-198	-5.84737	1.16779e-193
ITGA9	1.26012e-196	-1.61522	2.27854e-192
TMEM273	1.70325e-196	-0.690562	3.07981e-192
LILRA1	4.60349e-196	-3.88531	8.32404e-192
TRIB3	1.21966e-195	1.75017	2.20539e-191
GSN	5.04574e-195	0.897911	9.12371e-191
GRN	3.60313e-194	-0.326343	6.51519e-190
TSPAN4	4.01815e-194	-0.592122	7.26562e-190
CD68	4.34769e-194	-0.379637	7.86149e-190
SLC27A3	5.30461e-194	2.02681	9.59179e-190
TTC3	1.38683e-193	0.718265	2.50766e-189
TSPAN15	1.61506e-193	-1.40949	2.92035e-189
ITGB1BP1	2.80222e-193	1.41453	5.06697e-189
LIMD2	4.33005e-193	-1.17563	7.8296e-189
ARHGAP26	4.72402e-193	-0.798889	8.54198e-189
CD226	3.90665e-192	-4.21151	7.06401e-188
PTGER2	5.87893e-192	-1.90727	1.06303e-187
LAMTOR4	7.00676e-192	-0.495778	1.26696e-187
ENTHD1	9.90284e-192	3.07064	1.79063e-187
SLCO2B1	2.01599e-191	-0.547654	3.64531e-187
NINJ2	3.99612e-190	-1.47512	7.22578e-186
ACOT7	7.33378e-190	2.3552	1.32609e-185
CCL24	1.43379e-188	-1.00752	2.59258e-184
YES1	4.81437e-188	-1.62261	8.70534e-184
SPTAN1	8.18099e-188	1.01996	1.47929e-183
SULT1C2	1.04583e-187	2.7192	1.89107e-183
TLE4	2.27412e-187	-0.899718	4.11206e-183
METTL9	2.34129e-187	1.02995	4.23352e-183
CHST2	3.00387e-187	-1.68388	5.43159e-183
GYPC	3.93988e-187	-1.13968	7.12409e-183
AIG1	7.1107e-187	-1.30508	1.28576e-182
CCDC170	8.63414e-187	-1.04488	1.56123e-182
CXCL5	1.35512e-186	-0.506132	2.45032e-182
GNA15	3.09659e-186	-0.634451	5.59926e-182
C1orf162	3.29755e-186	-0.745649	5.96262e-182
LRMP	5.14683e-186	-1.10248	9.3065e-182
SAMD4A	8.03037e-186	2.12676	1.45205e-181
ARHGEF3	1.4405e-185	-0.979316	2.60471e-181
HSP90AB1	1.83442e-185	0.721924	3.317e-181
CMTM6	3.29451e-185	-0.503279	5.95713e-181
PDE1B	4.44331e-185	-1.32773	8.03439e-181
HSPB1	2.14828e-184	0.652248	3.88451e-180
MAN1C1	4.16546e-184	-1.0715	7.53199e-180
CSDE1	5.36333e-184	0.603966	9.69797e-180
DOCK5	9.75386e-184	-0.870279	1.76369e-179
TNC	1.56688e-183	5.02389	2.83324e-179
CD84	6.93907e-183	-0.471898	1.25472e-178
KLF3	7.7652e-183	-0.71538	1.4041e-178
ALS2CL	9.04463e-183	-4.30324	1.63545e-178
METRNL	9.40813e-183	-0.672089	1.70118e-178
MT-ND2	1.7066e-182	2.02125	3.08587e-178
SNCA	2.92078e-182	1.20198	5.28136e-178
MITF	3.05848e-182	0.905142	5.53034e-178
MPZL2	5.05416e-182	-2.3351	9.13892e-178
NCOA4	6.38142e-182	-0.461535	1.15389e-177
ARRDC3	2.24891e-181	-1.09427	4.06648e-177
NDUFV2	2.73535e-181	-0.554695	4.94605e-177
GPR183	4.14664e-181	-0.742217	7.49796e-177
SEPTIN11	4.39322e-181	0.856145	7.94383e-177
CHCHD10	4.64724e-180	1.08236	8.40313e-176
TRABD	2.31128e-179	-0.824971	4.17926e-175
MCOLN3	2.57774e-179	2.51402	4.66108e-175
TMIGD3	1.68524e-178	-1.69365	3.04726e-174
CORO1C	2.74492e-178	0.605491	4.96336e-174
IRAK3	2.01977e-177	-0.72958	3.65215e-173
GCHFR	2.42949e-177	1.51904	4.39301e-173
TMC8	3.79509e-177	-0.811603	6.86228e-173
TDP2	9.01989e-177	0.905647	1.63098e-172
CD83	6.64773e-176	1.12389	1.20204e-171
TSKU	1.41382e-175	2.25388	2.55646e-171
PCGF2	1.8533e-175	-1.06021	3.35113e-171
ANXA5	5.01324e-175	0.338363	9.06494e-171
TMEM45B	1.09789e-174	-0.715895	1.98521e-170
NPL	3.06295e-174	-0.6132	5.53842e-170
PALM2-AKAP2	8.04398e-174	2.63482	1.45451e-169
PDXK	1.01677e-173	0.538375	1.83852e-169
FGD4	1.32062e-173	-0.749013	2.38794e-169
PILRA	1.59275e-173	-0.491829	2.88001e-169
SPSB1	2.14922e-173	2.75487	3.88621e-169
ZNF503	5.34041e-173	-1.85844	9.65653e-169
PLAAT4	5.79251e-173	-1.40194	1.0474e-168
EEF2	1.87829e-172	0.512065	3.39632e-168
ITM2B	3.71873e-172	-0.360578	6.7242e-168
RAB31	9.29279e-172	-0.523618	1.68032e-167
PTAFR	2.49284e-171	-0.568197	4.50755e-167
PCOLCE2	1.60073e-170	-2.45881	2.89445e-166
HSPA8	1.98583e-170	0.593211	3.59077e-166
COTL1	5.52923e-170	-0.576605	9.99795e-166
TTLL4	6.40899e-170	-0.913864	1.15887e-165
PFKFB4	1.86755e-169	-1.44118	3.3769e-165
STAT4	1.88311e-169	-3.39864	3.40504e-165
ADA2	2.29402e-169	0.534693	4.14804e-165
ACP5	2.7344e-169	0.940527	4.94434e-165
SH3BGRL	3.03365e-169	0.432319	5.48545e-165
CD69	3.34338e-169	-2.0165	6.04549e-165
CCR2	1.99866e-168	-4.44442	3.61398e-164
SIRPB2	2.27992e-168	-0.792526	4.12256e-164
MXD1	4.03439e-168	-0.966445	7.29498e-164
CHI3L1	4.30863e-168	2.10073	7.79087e-164
LYN	4.75554e-168	-0.631301	8.59896e-164
TNIK	1.62899e-167	-0.783651	2.94553e-163
USP12	1.96844e-167	1.25556	3.55934e-163
CISH	2.4868e-167	-0.631691	4.49664e-163
ITGA3	6.68899e-167	4.30885	1.2095e-162
TNFAIP8	7.95275e-167	-0.585372	1.43802e-162
MT-ND1	8.382e-167	2.04632	1.51563e-162
C16orf54	8.62194e-167	-1.07022	1.55902e-162
TGFBR2	1.77501e-166	-0.484719	3.20957e-162
SPRY2	5.92145e-166	-1.24006	1.07072e-161
SNX18	8.21372e-166	-1.09373	1.48521e-161
ACSL3	4.93157e-165	0.80054	8.91726e-161
RASAL3	9.07468e-165	-1.12746	1.64088e-160
EML4	1.2007e-164	-0.591737	2.17111e-160
LRRK2	1.23544e-164	-1.08732	2.23393e-160
BTG2	2.07339e-164	-0.670708	3.74911e-160
TMEM86A	2.86338e-164	-0.704399	5.17757e-160
FAM124A	4.08155e-164	-1.57259	7.38026e-160
LPAR1	1.70622e-163	-0.663786	3.08518e-159
C4orf3	2.25393e-163	-0.528927	4.07556e-159
SLC1A3	3.6694e-163	1.49424	6.63501e-159
HTRA1	3.81968e-163	1.69406	6.90675e-159
SLC6A6	6.94962e-163	0.862594	1.25663e-158
EFHD2	1.13685e-162	-0.462896	2.05564e-158
AHCYL1	2.18179e-162	0.869348	3.94512e-158
SLC7A11	2.88798e-162	1.01076	5.22204e-158
JARID2	5.03665e-162	-0.846541	9.10727e-158
USB1	7.08427e-162	-0.829868	1.28098e-157
ARHGAP27	6.43431e-161	-0.835018	1.16345e-156
LIMK2	9.99438e-161	-0.95684	1.80718e-156
TNFRSF11A	1.23583e-160	-1.00787	2.23463e-156
CD52	2.00612e-160	1.84216	3.62747e-156
RBM3	5.83994e-160	-0.7569	1.05598e-155
FNIP2	9.26016e-160	1.33024	1.67442e-155
ACOT13	2.08981e-159	1.09242	3.7788e-155
SLC43A2	2.58134e-159	-0.661691	4.66758e-155
DUSP4	6.55599e-159	-1.5773	1.18545e-154
MT1X	1.03938e-158	-1.72009	1.87941e-154
TNFRSF1A	9.68814e-158	-0.408981	1.75181e-153
TPCN1	1.7141e-157	-0.755362	3.09943e-153
SATB1	5.88076e-157	-1.05104	1.06336e-152
CD99L2	8.07226e-157	-0.745967	1.45963e-152
VEGFA	8.51974e-157	-0.850188	1.54054e-152
HM13	1.34695e-156	0.573166	2.43556e-152
ADAM9	1.51395e-156	-0.512821	2.73753e-152
SLC7A1	2.02313e-156	1.6543	3.65823e-152
ENTPD1	2.24092e-156	-0.576829	4.05204e-152
TCN2	2.32594e-156	-0.754781	4.20577e-152
TRIM14	2.72945e-156	-0.783854	4.93539e-152
CXCL2	4.51239e-156	-0.825208	8.15931e-152
XXYLT1	7.86151e-156	-1.52693	1.42152e-151
TPP1	7.94645e-156	-0.384355	1.43688e-151
MT-CYB	1.5998e-155	1.48559	2.89277e-151
ARHGAP12	2.10844e-155	-0.873572	3.81248e-151
RGCC	6.70119e-155	1.66337	1.21171e-150
GAA	6.70957e-155	-0.44267	1.21322e-150
FAM124B	7.81835e-155	-5.7369	1.41371e-150
VAT1	8.47785e-155	0.514688	1.53296e-150
ANTXR2	1.76172e-154	-0.477769	3.18554e-150
TNFAIP8L2	4.93477e-154	-0.749646	8.92306e-150
SASH3	9.59499e-154	-0.619507	1.73497e-149
CD99	1.29933e-153	0.476109	2.34945e-149
CLSTN1	1.89357e-153	-0.641627	3.42395e-149
DNAJC5	2.27558e-153	-0.443348	4.1147e-149
PLB1	4.50114e-153	-0.948486	8.13896e-149
RELT	4.61082e-153	-0.667788	8.33728e-149
ALCAM	4.98004e-153	0.707528	9.0049e-149
LDHB	5.87745e-153	0.722368	1.06276e-148
ARHGAP45	6.16508e-153	-0.61709	1.11477e-148
PLOD1	1.25919e-152	-0.678382	2.27687e-148
AMFR	1.64013e-152	0.533208	2.96568e-148
CDKN2B	2.63242e-152	2.05581	4.75994e-148
TGOLN2	1.00921e-151	-0.351812	1.82486e-147
ZNF467	1.68024e-151	-0.817331	3.0382e-147
MAPRE2	2.60894e-151	-0.609382	4.71748e-147
LRP1	4.8044e-151	-0.352801	8.68732e-147
MICAL2	6.32951e-151	1.80528	1.1445e-146
SLC39A1	6.33408e-151	-0.71707	1.14533e-146
TMEM51	3.2052e-150	-0.840806	5.79564e-146
PKM	3.5911e-150	-0.425777	6.49342e-146
BEX3	4.45231e-150	-0.553646	8.05067e-146
ATF3	7.37351e-150	2.44741	1.33328e-145
CLLU1OS	1.28379e-149	1.80676	2.32135e-145
CEBPB	1.77646e-149	-0.462839	3.2122e-145
ACTG1	2.02561e-149	-0.510603	3.66271e-145
EHD1	4.05285e-149	-0.918519	7.32837e-145
PPARD	6.29493e-149	-0.829287	1.13825e-144
RACK1	1.57052e-148	0.608249	2.83981e-144
CPM	1.57714e-148	1.07321	2.85179e-144
CCR5	1.65501e-148	-0.682422	2.99258e-144
RAB7B	3.44026e-148	1.2381	6.22067e-144
ST6GAL1	4.17456e-148	-0.983652	7.54844e-144
BATF2	7.52369e-148	-2.5396	1.36043e-143
TMEM243	8.5705e-148	1.22076	1.54972e-143
LPAR6	1.98793e-147	-0.592346	3.59457e-143
AGTPBP1	4.13372e-147	-0.640283	7.4746e-143
TRIB1	6.02816e-145	-0.798306	1.09001e-140
S100A10	8.42446e-145	0.574467	1.52331e-140
MPC2	1.13405e-144	-0.766397	2.0506e-140
GNB2	2.42787e-144	-0.515612	4.39007e-140
CCDC69	7.05049e-144	-0.788801	1.27487e-139
DTX4	7.26913e-144	2.82136	1.3144e-139
ICAM3	7.84281e-144	-2.55831	1.41814e-139
TREM1	2.4616e-143	-0.748763	4.45106e-139
PVALB	3.09386e-143	-2.44888	5.59432e-139
RASGEF1B	3.25494e-143	1.56692	5.88558e-139
PKN1	3.50513e-143	-0.490565	6.33798e-139
FAM107B	8.25519e-143	-0.658128	1.4927e-138
ELK3	1.11053e-142	-0.971547	2.00807e-138
MS4A7	1.15867e-142	-0.520882	2.0951e-138
FHAD1	3.44122e-142	-1.83166	6.22241e-138
PTTG1IP	3.80881e-142	-0.463128	6.88709e-138
LMBRD1	4.05464e-142	-0.575816	7.33161e-138
PLEKHM2	8.70002e-142	0.588494	1.57314e-137
HIVEP2	9.96706e-142	-1.85918	1.80224e-137
GCA	1.42198e-141	-0.620437	2.57123e-137
THBD	2.00614e-141	-1.029	3.62751e-137
SHMT1	2.15881e-141	-0.796963	3.90356e-137
PHGDH	2.29862e-141	2.10222	4.15637e-137
TSPAN33	4.95534e-141	1.27663	8.96025e-137
HK3	7.51854e-141	-0.496436	1.3595e-136
SCRN1	1.10104e-140	-0.975855	1.9909e-136
MYO1F	1.10803e-140	-0.563217	2.00353e-136
CD2AP	1.15569e-140	-0.734696	2.08971e-136
EIF4G3	1.58698e-140	-0.714388	2.86959e-136
IGSF6	2.57822e-140	0.594799	4.66194e-136
APBB1	8.82068e-140	-2.88021	1.59496e-135
INPP5D	5.9371e-139	-0.640302	1.07355e-134
FBP1	6.42461e-139	1.41646	1.1617e-134
2001-03-01	6.88868e-139	-0.493604	1.24561e-134
HIC1	9.01632e-139	-8.18379	1.63033e-134
CSF2RB	9.30706e-139	-0.560548	1.6829e-134
PCNX1	9.60652e-139	-0.620842	1.73705e-134
TPD52L2	1.52432e-138	-0.488293	2.75628e-134
POR	1.56239e-138	-0.635823	2.82511e-134
KLHL5	1.78642e-138	-0.57309	3.23021e-134
PRR5L	2.22476e-138	-1.07167	4.02281e-134
ARHGEF6	2.33087e-138	-0.667041	4.21467e-134
ATOH8	2.86481e-138	-5.12945	5.18016e-134
MAP4	4.48887e-138	0.742931	8.11677e-134
GPR35	5.03266e-138	-2.16444	9.10006e-134
PDK1	2.29745e-137	-0.922888	4.15426e-133
SCPEP1	2.52914e-137	-0.513972	4.57319e-133
CLEC4E	3.02123e-137	1.49607	5.46298e-133
METRN	3.552e-137	1.66268	6.42272e-133
MYO1E	4.80615e-137	0.966127	8.69049e-133
UBE2J1	1.16025e-136	0.717122	2.09796e-132
TMEM33	1.40599e-136	0.62777	2.54231e-132
CLEC10A	1.71579e-136	-0.811114	3.10249e-132
VAV3	1.73213e-136	-0.730906	3.13203e-132
TMTC2	1.86181e-136	-1.62266	3.36652e-132
EMC10	4.27224e-136	-0.463636	7.72506e-132
ASAH1	4.88906e-136	-0.483562	8.84041e-132
GATM	7.89015e-136	-0.821659	1.4267e-131
BATF	1.15584e-135	-1.09434	2.08998e-131
ADGRG5	1.2931e-135	-6.0487	2.33819e-131
SH3GLB1	2.44272e-135	0.630288	4.41693e-131
CD74	4.26731e-135	-0.309843	7.71615e-131
GPX3	6.81199e-135	-0.715108	1.23174e-130
GBA	1.10337e-134	-0.488762	1.99511e-130
PGM1	1.43997e-134	-0.699918	2.60376e-130
DVL3	4.48658e-134	-0.600811	8.11264e-130
EPRS	4.57786e-134	0.859369	8.27769e-130
B3GNT8	1.63371e-133	-2.47149	2.95408e-129
ALDH3A2	2.33299e-133	0.857519	4.21851e-129
NUDT3	3.16831e-133	-0.586283	5.72894e-129
UQCRC2	3.24702e-133	0.726233	5.87126e-129
SIGLEC14	4.90567e-133	-1.23985	8.87044e-129
COPG1	5.27403e-133	0.591554	9.5365e-129
BNIP3L	6.60687e-133	-0.442754	1.19465e-128
SLC25A5	6.80207e-133	1.02818	1.22995e-128
PPDPF	1.24993e-132	0.704851	2.26013e-128
NRIP1	4.03977e-132	-0.645662	7.30471e-128
DTNA	4.80334e-132	1.67129	8.68539e-128
CES2	7.86954e-132	-0.810991	1.42297e-127
F11R	2.15731e-131	-0.610792	3.90084e-127
CD300E	2.68007e-131	-1.12631	4.8461e-127
FABP3	2.90728e-131	2.35628	5.25694e-127
SORT1	2.91393e-131	0.836282	5.26897e-127
AP1B1	3.7742e-131	-0.432568	6.8245e-127
GASK1B	5.72308e-131	-0.555575	1.03485e-126
NADK	5.86136e-131	-0.618646	1.05985e-126
ITPR2	6.33099e-131	-0.459667	1.14477e-126
DBNDD2	9.54009e-131	-0.551659	1.72504e-126
DAPK1	1.09421e-130	-0.575327	1.97855e-126
ATP6V1A	1.47163e-130	0.501956	2.661e-126
PIK3CD	5.62239e-130	-0.630867	1.01664e-125
ATP13A3	8.48123e-130	0.963184	1.53358e-125
ATF7IP	8.68794e-130	-0.822642	1.57095e-125
PTPN7	1.4006e-129	-0.875161	2.53257e-125
ZNF358	3.33149e-129	-0.554615	6.024e-125
SH2B3	5.09941e-129	-0.605889	9.22076e-125
CASS4	7.5016e-129	-1.18543	1.35644e-124
GLIPR2	7.71464e-129	0.930331	1.39496e-124
GCNT1	1.00087e-128	-0.659217	1.80978e-124
HSD11B1	1.93347e-128	3.35601	3.4961e-124
IL13RA1	1.93693e-128	-0.477792	3.50237e-124
DNMBP	2.58717e-128	-1.22125	4.67812e-124
TMEM251	3.44027e-128	0.698672	6.2207e-124
TBXAS1	5.28688e-128	-0.571721	9.55974e-124
SOCS6	1.32399e-127	-0.673775	2.39403e-123
GNPDA1	1.61252e-127	-0.667548	2.91575e-123
WBP1L	2.22723e-127	-0.58799	4.02728e-123
NFE2L2	3.11172e-127	0.455773	5.62662e-123
SNN	4.32693e-127	-0.768321	7.82395e-123
MAP1S	4.35012e-127	-0.65188	7.86589e-123
PAPSS1	4.6325e-127	0.594632	8.37648e-123
ITGB3	1.01792e-126	1.64135	1.84061e-122
PSAT1	1.80352e-126	2.63368	3.26113e-122
RUNX2	3.38405e-126	-1.68766	6.11904e-122
IL31RA	3.8747e-126	-4.87866	7.00623e-122
DOCK2	5.11667e-126	-0.374199	9.25196e-122
WDR86	1.8601e-125	-8.32761	3.36343e-121
VDR	2.09757e-125	-0.643561	3.79282e-121
BASP1	2.5612e-125	-0.681692	4.63115e-121
IL7R	3.79568e-125	-0.673962	6.86335e-121
HAGHL	6.17103e-125	1.40821	1.11585e-120
IKBKE	1.8222e-124	-0.986632	3.29491e-120
NRP2	1.85548e-124	0.812041	3.35509e-120
PLIN2	1.93901e-124	2.14358	3.50612e-120
FCGBP	3.1412e-124	-0.430351	5.67992e-120
C1S	3.63864e-124	-2.23667	6.57938e-120
CBX6	3.64447e-124	-0.486679	6.58993e-120
PARVA	6.35787e-124	4.3703	1.14963e-119
KLF10	8.68758e-124	-0.78597	1.57089e-119
ATP6V1H	1.59071e-123	0.779396	2.87632e-119
KYNU	2.00362e-123	0.943189	3.62295e-119
ZNF22	2.05949e-123	-0.740246	3.72398e-119
CD28	2.81212e-123	-2.86492	5.08488e-119
SH3KBP1	3.20726e-123	-0.508991	5.79936e-119
ZG16B	6.53656e-123	-2.00351	1.18194e-118
IMPA2	7.6364e-123	1.68416	1.38081e-118
2002-03-01	1.46253e-122	-0.784046	2.64455e-118
DDIT3	1.65512e-122	1.33633	2.99279e-118
CEACAM4	2.95362e-122	-3.21622	5.34073e-118
RGS18	3.04645e-122	-0.797205	5.5086e-118
KIFC3	3.20086e-122	-0.614053	5.78779e-118
ANP32E	3.58585e-122	-0.867564	6.48393e-118
EAF2	3.60602e-122	-0.983721	6.52041e-118
COMMD4	9.67647e-122	-0.674772	1.7497e-117
TSC22D1	1.80172e-121	1.73748	3.25787e-117
RHBDF2	4.78981e-121	-0.750989	8.66093e-117
MSC	6.92287e-121	2.28154	1.25179e-116
GGA2	9.10281e-121	-0.421159	1.64597e-116
SELENOT	1.35614e-120	-0.689657	2.45217e-116
LONP1	1.63272e-120	0.909624	2.95228e-116
RETN	1.75216e-120	-5.87601	3.16825e-116
MPP1	1.93188e-120	-0.416175	3.49323e-116
ERO1A	2.42924e-120	-0.455523	4.39255e-116
TOB1	2.61726e-120	1.06239	4.73253e-116
ABLIM3	4.10881e-120	-2.29247	7.42955e-116
ALOX5	4.17496e-120	-0.406125	7.54916e-116
ATP2A3	6.62286e-120	-0.856393	1.19755e-115
MOB3A	7.96065e-120	-0.544117	1.43945e-115
MAP4K4	7.98348e-120	1.26521	1.44357e-115
TMEM156	1.29874e-119	-4.73863	2.34838e-115
HIST1H1D	1.7052e-119	-1.06776	3.08334e-115
HSPA6	2.43506e-119	-0.813582	4.40308e-115
FXYD5	2.84422e-119	0.366478	5.14292e-115
TM4SF19	4.29575e-119	2.86784	7.76758e-115
OLFML3	1.0865e-118	2.86696	1.9646e-114
LACC1	1.27318e-118	-0.579767	2.30216e-114
APOL4	3.50383e-118	-0.63217	6.33563e-114
IFITM2	3.91612e-118	-0.658393	7.08113e-114
CLEC7A	5.45693e-118	-0.418758	9.86722e-114
FADS1	7.22562e-118	0.873965	1.30654e-113
UPP1	1.14351e-117	-0.549624	2.0677e-113
CDC42SE2	2.12425e-117	-0.460885	3.84108e-113
PKIA	2.87236e-117	-0.857402	5.19381e-113
SKI	3.32577e-117	-0.454552	6.01366e-113
DENND1A	3.4512e-117	-0.586585	6.24047e-113
SELL	3.81475e-117	-2.05916	6.89783e-113
FAIM	4.2415e-117	2.02379	7.66948e-113
TACSTD2	6.32101e-117	3.58184	1.14297e-112
SPN	6.87852e-117	0.741568	1.24377e-112
SMARCD3	7.45371e-117	-1.17345	1.34778e-112
BCL2A1	2.44503e-116	1.17331	4.4211e-112
HMGB2	2.52682e-116	-1.0608	4.569e-112
SMPD1	4.82363e-116	-0.784025	8.7221e-112
MCL1	5.26088e-116	-0.501875	9.51273e-112
NAGA	5.93413e-116	-0.463613	1.07301e-111
CRYBB1	5.99888e-116	-1.30802	1.08472e-111
IGFLR1	8.16778e-116	-0.448955	1.4769e-111
DOCK8	8.38373e-116	-0.513152	1.51595e-111
MIOS	1.08558e-115	-0.693296	1.96295e-111
ESYT1	1.17028e-115	0.707079	2.11611e-111
CTNNB1	1.20208e-115	-0.509742	2.17359e-111
ST14	1.26944e-115	1.23808	2.2954e-111
SH3GL1	4.79286e-115	-0.644528	8.66644e-111
LIPN	5.7524e-115	-5.15896	1.04015e-110
STK10	8.56005e-115	-0.55697	1.54783e-110
GBP4	1.30554e-114	-1.52838	2.36067e-110
PECAM1	2.31762e-114	-0.367348	4.19072e-110
PABPC4	3.04486e-114	0.710826	5.50572e-110
IFNGR2	3.86616e-114	-0.447225	6.99078e-110
PLEKHF1	4.09977e-114	2.45897	7.41321e-110
FUT8	8.989e-114	-1.02688	1.62539e-109
ADGRG1	1.49575e-113	-6.88723	2.70461e-109
SCCPDH	1.77748e-113	-0.524499	3.21404e-109
ARHGEF2	4.7132e-113	-0.38884	8.52241e-109
IGFBP2	5.22074e-113	-1.4208	9.44015e-109
PLEKHG2	7.34689e-113	-1.4696	1.32847e-108
HK1	1.13389e-112	-0.527264	2.0503e-108
PBXIP1	1.30828e-112	-0.741024	2.36563e-108
FMO5	2.14436e-112	-1.50857	3.87743e-108
LFNG	2.27845e-112	-0.85874	4.11989e-108
MAPK3	8.91586e-112	-0.539719	1.61217e-107
SELENOP	2.77503e-111	-0.622826	5.01781e-107
TRIB2	4.81203e-111	-2.4469	8.70111e-107
LITAF	5.30422e-111	0.372635	9.59108e-107
FLII	6.63254e-111	0.46529	1.1993e-106
CRIM1	8.35405e-111	1.35607	1.51058e-106
CORO7	8.45752e-111	-0.523486	1.52929e-106
EMILIN1	1.25315e-110	-1.15109	2.26595e-106
PPFIBP2	3.588e-110	-0.642286	6.48782e-106
GALM	4.5193e-110	-0.615259	8.17181e-106
PHYKPL	6.34606e-110	-0.777781	1.14749e-105
CREG1	8.18012e-110	-0.302402	1.47913e-105
ITGB5	1.58053e-109	-0.497247	2.85791e-105
LIMK1	1.64796e-109	0.784152	2.97985e-105
VAC14	1.73727e-109	0.680898	3.14134e-105
MMP19	2.15231e-109	-0.825842	3.89182e-105
SIGLEC7	2.45483e-109	-0.753596	4.43882e-105
CYBRD1	3.00485e-109	-0.402095	5.43338e-105
C3AR1	3.01775e-109	-0.309791	5.45669e-105
SMIM3	3.28755e-109	-0.851859	5.94456e-105
BCL3	3.29733e-109	-0.537347	5.96223e-105
RCBTB2	4.27611e-109	-0.562115	7.73207e-105
FTL	5.11043e-109	0.334309	9.24067e-105
ORAI3	5.31166e-109	-0.992221	9.60454e-105
CHST14	5.97184e-109	-0.929126	1.07983e-104
NLN	7.30842e-109	0.772098	1.32151e-104
RXRA	8.64504e-109	-0.391301	1.5632e-104
KIAA0930	1.40703e-108	0.770517	2.54418e-104
CTTN	2.47393e-108	2.54155	4.47335e-104
DHRS9	2.7654e-108	2.13727	5.0004e-104
CMPK1	3.79684e-108	0.453415	6.86544e-104
MAEA	6.90377e-108	-0.52828	1.24834e-103
SEPHS2	7.97792e-108	0.674122	1.44257e-103
PLA2G7	8.39274e-108	-0.399652	1.51758e-103
EGLN1	9.92803e-108	-0.544994	1.79519e-103
ITGAM	1.43992e-107	-0.332938	2.60367e-103
PXDC1	2.28867e-107	0.8412	4.13837e-103
CD22	2.91473e-107	2.0624	5.27041e-103
PREX1	5.54139e-107	-0.439089	1.00199e-102
TLE1	6.10722e-107	2.22254	1.10431e-102
AHNAK2	1.01878e-106	3.60425	1.84215e-102
RNF13	1.65601e-106	0.527394	2.99439e-102
ARMT1	2.19938e-106	-0.428513	3.97692e-102
TET2	2.41043e-106	-0.625594	4.35854e-102
SPIRE1	2.51083e-106	0.981555	4.54008e-102
P2RY11	3.119e-106	-0.834543	5.63977e-102
PID1	4.91702e-106	1.70193	8.89095e-102
UBC	6.14044e-106	0.502977	1.11032e-101
SRI	9.508e-106	-0.499069	1.71924e-101
CNDP2	1.01862e-105	-0.380471	1.84186e-101
IER5	1.80679e-105	-0.464429	3.26704e-101
ZNF316	3.82844e-105	1.4083	6.92259e-101
COPRS	3.99688e-105	0.914396	7.22716e-101
OS9	4.74739e-105	-0.313951	8.58424e-101
MEGF9	1.14415e-104	-0.591288	2.06885e-100
CEBPA	1.62878e-104	0.994046	2.94516e-100
CYCS	1.75154e-104	1.03159	3.16713e-100
NSUN7	1.88183e-104	-2.34954	3.40273e-100
PCYOX1L	1.93649e-104	-1.0099	3.50157e-100
CD33	1.98975e-104	-0.509873	3.59787e-100
JAK3	3.62697e-104	-1.54695	6.55829e-100
SUMO3	3.86279e-104	-0.3252	6.9847e-100
GLIS2	5.64287e-104	-1.56839	1.02034e-99
ZYX	5.92163e-104	-0.357129	1.07075e-99
BBC3	8.81053e-104	1.10896	1.59312e-99
GCLC	1.31979e-103	1.04298	2.38644e-99
C12orf45	1.78482e-103	-0.881902	3.22731e-99
APH1B	2.07308e-103	-0.598021	3.74855e-99
B3GNTL1	4.5806e-103	-1.77838	8.28264e-99
SUN2	8.07427e-103	-0.477958	1.45999e-98
ANKH	1.14007e-102	-0.610378	2.06147e-98
ROGDI	1.36056e-102	-1.061	2.46017e-98
CTDSPL	1.37634e-102	1.00424	2.48869e-98
TBC1D14	1.50596e-102	-0.385411	2.72308e-98
PEBP1	2.07455e-102	0.667717	3.7512e-98
LRFN4	2.32471e-102	1.42633	4.20354e-98
PHPT1	3.52645e-102	0.599412	6.37652e-98
IL27RA	4.15699e-102	1.1805	7.51668e-98
VASP	5.13104e-102	-0.335418	9.27794e-98
CCND2	6.98346e-102	-0.658619	1.26275e-97
MARCO	9.53898e-102	-0.614328	1.72484e-97
GBP5	2.75648e-101	-1.42865	4.98426e-97
ALDH1L2	3.84473e-101	1.73839	6.95204e-97
MCRIP1	6.0644e-101	-0.629365	1.09656e-96
BACH1	6.69436e-101	0.569447	1.21047e-96
ATP6V0A1	7.48549e-101	0.570795	1.35353e-96
PYGL	8.02033e-101	-0.483693	1.45024e-96
PRCP	2.1501e-100	-0.474137	3.8878e-96
LTB	2.38869e-100	-1.57803	4.31923e-96
SGSH	2.62409e-100	-0.526102	4.74487e-96
ANO5	2.95776e-100	2.22748	5.34821e-96
KLF13	3.55906e-100	-0.469261	6.43549e-96
HIST1H1B	3.74658e-100	-1.74918	6.77457e-96
CEBPG	4.02409e-100	1.00846	7.27636e-96
GHITM	6.53876e-100	0.615374	1.18234e-95
GPR68	7.19436e-100	1.62051	1.30088e-95
OSM	7.26946e-100	-1.35916	1.31446e-95
ARPC3	9.21654e-100	-0.42764	1.66654e-95
ADAMTSL4	1.48262e-99	-0.386905	2.68088e-95
MYOF	1.58609e-99	0.851225	2.86797e-95
ACO1	1.88562e-99	0.913281	3.40957e-95
WSB1	2.1995e-99	-0.587807	3.97713e-95
ASPH	2.41105e-99	0.549223	4.35966e-95
SYS1	3.97767e-99	-0.549672	7.19243e-95
RASGRP4	9.06441e-99	-0.606915	1.63903e-94
CAMKK1	9.99089e-99	-1.04385	1.80655e-94
SLC29A3	1.10181e-98	1.10572	1.99229e-94
CDYL	1.70746e-98	1.25902	3.08744e-94
LGMN	3.20705e-98	-0.376807	5.79899e-94
CALCRL	3.66817e-98	-1.65551	6.63279e-94
CD274	6.29574e-98	1.05046	1.1384e-93
ATP5MC3	8.68947e-98	0.732605	1.57123e-93
ABRACL	3.11275e-97	-0.471053	5.62848e-93
PLCB2	3.81969e-97	-0.549008	6.90676e-93
PRKCA	3.88436e-97	-0.712445	7.0237e-93
RNASE3	4.28424e-97	-6.15553	7.74676e-93
IL6	4.35074e-97	-1.12073	7.86701e-93
SLC46A2	6.26723e-97	-2.65122	1.13324e-92
LRRC8C	9.47686e-97	-0.533027	1.71361e-92
NMT2	9.49452e-97	1.81114	1.7168e-92
BCL7B	1.15212e-96	-0.503057	2.08326e-92
ACAA2	1.25259e-96	0.72552	2.26493e-92
AARS	1.43317e-96	1.37573	2.59145e-92
NTAN1	1.59122e-96	0.786677	2.87724e-92
SLC26A11	1.98096e-96	1.0497	3.58197e-92
TRAF3IP3	1.99739e-96	-0.927417	3.61167e-92
RAB27A	2.33577e-96	-0.736666	4.22354e-92
PNKD	2.81893e-96	-0.459089	5.09719e-92
DBNL	4.72245e-96	-0.415454	8.53913e-92
SFXN1	4.78718e-96	-0.639672	8.65618e-92
CD151	8.94778e-96	0.623395	1.61794e-91
EFR3B	1.12756e-95	4.67105	2.03885e-91
CEMIP2	1.34759e-95	-0.523653	2.4367e-91
GUCY1B1	1.3902e-95	2.06842	2.51375e-91
TMEM106C	2.31077e-95	-0.831741	4.17833e-91
VARS	2.75315e-95	0.960712	4.97824e-91
ERLIN2	2.75998e-95	-0.781264	4.9906e-91
DYM	2.7795e-95	0.577446	5.02589e-91
MYL6	4.0773e-95	-0.34811	7.37257e-91
CYTL1	5.51387e-95	2.56875	9.97018e-91
PGK1	8.30709e-95	-0.600552	1.50209e-90
CTDSP1	8.47995e-95	-0.419263	1.53334e-90
MEGF6	1.07777e-94	1.43657	1.94882e-90
ACKR3	1.08639e-94	-4.77703	1.96441e-90
C12orf57	1.26107e-94	1.19524	2.28027e-90
HDLBP	2.56435e-94	0.521268	4.63686e-90
NDRG1	3.6538e-94	-0.59983	6.60681e-90
EIF1	3.77061e-94	0.444454	6.81802e-90
RHOU	4.26319e-94	-0.71143	7.7087e-90
PHF21A	4.32094e-94	-0.631681	7.81312e-90
PIK3CG	5.03651e-94	-0.396132	9.10702e-90
SLC7A7	5.69225e-94	-0.386455	1.02927e-89
CPAMD8	5.87081e-94	-2.57253	1.06156e-89
DSC2	1.29665e-93	-0.485197	2.3446e-89
LRMDA	1.31095e-93	-0.558522	2.37046e-89
ATP6V1B2	1.37228e-93	0.334411	2.48136e-89
MOSPD3	1.38714e-93	-0.663839	2.50823e-89
ARF4	1.6218e-93	0.727238	2.93254e-89
NBEAL2	2.20948e-93	-0.74063	3.99518e-89
ANXA11	2.92575e-93	0.344678	5.29034e-89
GPR84	3.64357e-93	-0.962906	6.5883e-89
HECTD1	3.84131e-93	0.820369	6.94585e-89
NISCH	5.76029e-93	-0.449965	1.04158e-88
MAN2B2	7.48418e-93	-0.488579	1.35329e-88
FGD3	7.95248e-93	-0.501585	1.43797e-88
CSRP1	1.25573e-92	-0.348095	2.2706e-88
SQOR	1.52118e-92	0.611054	2.7506e-88
CTBS	1.54225e-92	-0.518624	2.7887e-88
POU2F2	1.55401e-92	-1.07983	2.80997e-88
TBC1D22A	3.37107e-92	-0.625999	6.09558e-88
UBXN10	9.62069e-92	-5.45354	1.73961e-87
SETDB2	1.44036e-91	0.939449	2.60445e-87
WDR11	1.70648e-91	-0.435843	3.08566e-87
PRDM1	1.96662e-91	-0.675088	3.55605e-87
TNFSF9	3.05443e-91	-1.42117	5.52302e-87
TMEM38B	4.04596e-91	1.05358	7.31591e-87
LGI2	8.21324e-91	2.09092	1.48512e-86
HYOU1	9.45311e-91	0.818367	1.70931e-86
C1R	9.47466e-91	-2.73118	1.71321e-86
JUN	1.0535e-90	0.63768	1.90494e-86
GSR	1.0602e-90	0.62782	1.91705e-86
POLD4	1.08477e-90	-0.441292	1.96149e-86
MIDN	1.21878e-90	-0.578694	2.2038e-86
H6PD	1.57651e-90	-0.684746	2.85064e-86
PDHA1	2.56364e-90	0.689694	4.63557e-86
MIF	2.75706e-90	-0.355782	4.98532e-86
SYTL3	3.11859e-90	-1.3309	5.63903e-86
KCNK13	4.72137e-90	-0.975236	8.53719e-86
SKIL	5.30233e-90	-0.562452	9.58767e-86
TJP1	9.41762e-90	3.08351	1.70289e-85
NFIC	9.63164e-90	-0.433285	1.74159e-85
SLC11A1	1.03929e-89	-0.616389	1.87924e-85
CLCN4	1.6697e-89	-2.51437	3.01916e-85
TMEM154	2.4376e-89	-2.8364	4.40766e-85
MILR1	2.72049e-89	-0.428516	4.91919e-85
IL1R1	3.89182e-89	1.40283	7.03719e-85
ASGR2	6.53655e-89	-1.86026	1.18194e-84
AGTRAP	6.85402e-89	-0.44604	1.23934e-84
SHE	9.41959e-89	-1.68271	1.70325e-84
GBGT1	9.54414e-89	-0.482383	1.72577e-84
NOD2	2.34323e-88	-0.580818	4.23703e-84
SERPINE1	2.50561e-88	1.46425	4.53065e-84
PLEC	6.52715e-88	0.687059	1.18024e-83
SREBF2	1.16732e-87	0.655822	2.11075e-83
CXCL3	1.24123e-87	-0.554571	2.24438e-83
PLAU	2.71535e-87	-0.460251	4.9099e-83
SERPINB2	3.71879e-87	-9.93602	6.72431e-83
IFNGR1	3.84028e-87	-0.392375	6.94399e-83
PTMS	5.01396e-87	0.460982	9.06624e-83
PLOD2	5.20869e-87	-2.5304	9.41836e-83
USP2	6.16068e-87	4.25734	1.11397e-82
MEF2C	6.97076e-87	-0.392273	1.26045e-82
CCR1	7.20717e-87	-0.404345	1.3032e-82
DSE	8.92641e-87	-0.384782	1.61407e-82
CUX1	9.71826e-87	-0.417126	1.75726e-82
PLAUR	1.08737e-86	-0.501931	1.96619e-82
MRVI1	1.101e-86	-5.01394	1.99082e-82
SYNC	1.44975e-86	3.97656	2.62144e-82
SOCS2	1.5994e-86	-0.389967	2.89204e-82
LYRM1	1.88853e-86	-0.519799	3.41485e-82
GPR160	2.88271e-86	-1.03504	5.21252e-82
MYCL	3.44995e-86	-0.991632	6.23819e-82
PHKB	3.47904e-86	-0.419845	6.2908e-82
ARL11	5.19031e-86	-0.570068	9.38512e-82
NARS	5.44315e-86	0.410627	9.84231e-82
TPM1	8.36184e-86	-0.67144	1.51199e-81
IFIT2	8.62043e-86	1.56888	1.55875e-81
SEMA4A	8.84797e-86	-0.711304	1.59989e-81
GPAA1	9.07462e-86	-0.510101	1.64087e-81
UCHL1	1.0403e-85	2.06422	1.88107e-81
TNS3	1.22464e-85	0.618813	2.2144e-81
SLC22A18AS	1.29673e-85	-0.992637	2.34475e-81
STAC3	1.84883e-85	-0.605901	3.34306e-81
NFE2	2.14867e-85	-2.44558	3.88523e-81
STON1	2.60785e-85	-1.83777	4.71552e-81
G0S2	3.14025e-85	-0.609858	5.67821e-81
HTR7	3.6937e-85	-1.04824	6.67894e-81
ANPEP	3.92119e-85	1.0574	7.09029e-81
CCDC88A	4.33581e-85	0.437224	7.84002e-81
USO1	5.23394e-85	0.640434	9.46401e-81
TNFRSF8	8.02019e-85	-3.72527	1.45021e-80
FRMD4A	1.2251e-84	0.910045	2.21523e-80
HAGH	1.47014e-84	0.745074	2.65831e-80
PLP2	1.48402e-84	0.782784	2.68341e-80
FBN2	1.94727e-84	-0.52377	3.52106e-80
SLC12A8	2.19245e-84	3.30682	3.96439e-80
MDM2	2.55446e-84	0.589453	4.61898e-80
DACT1	3.12834e-84	2.47684	5.65666e-80
LAMTOR1	3.71149e-84	-0.320489	6.71112e-80
TNKS1BP1	3.95934e-84	1.29973	7.15927e-80
CYP51A1	4.38719e-84	1.11848	7.93293e-80
DMXL2	5.7505e-84	-0.394165	1.0398e-79
LSS	6.28656e-84	0.913184	1.13674e-79
ARFGAP3	1.1366e-83	0.669473	2.05521e-79
DNASE2B	1.1832e-83	3.83766	2.13947e-79
SRPRB	2.02648e-83	0.837999	3.66428e-79
SERPINF1	3.00253e-83	2.72832	5.42917e-79
PADI2	3.39904e-83	-1.7638	6.14614e-79
KCTD10	4.75957e-83	-0.556236	8.60625e-79
GPX4	5.093e-83	0.450887	9.20916e-79
APOL2	5.16485e-83	0.826002	9.33908e-79
RHOQ	5.72969e-83	0.533101	1.03604e-78
RET	5.86696e-83	5.43606	1.06086e-78
ADAM8	5.87897e-83	-0.510963	1.06304e-78
LRCH1	8.87284e-83	1.07618	1.60439e-78
EPN1	1.22834e-82	-0.41752	2.22109e-78
ADAMDEC1	1.67151e-82	-1.20328	3.02243e-78
ECPAS	1.93191e-82	0.701831	3.49327e-78
FAXDC2	3.24796e-82	-1.20242	5.87296e-78
VKORC1L1	3.48111e-82	1.3069	6.29455e-78
CCNG1	4.27454e-82	0.648473	7.72922e-78
TACC3	5.04086e-82	-0.890173	9.11488e-78
CSNK2A2	5.96401e-82	0.675732	1.07841e-77
COL14A1	9.93026e-82	5.27344	1.79559e-77
INAFM2	1.12241e-81	-0.586785	2.02954e-77
NUP210	1.26769e-81	-0.943687	2.29223e-77
ZFP36	1.35767e-81	-0.395605	2.45494e-77
BCL2L1	1.50969e-81	0.525896	2.72983e-77
APBB3	1.54918e-81	-0.96636	2.80123e-77
UBXN2B	2.24385e-81	-0.513687	4.05733e-77
CDC37	2.67417e-81	0.453003	4.83544e-77
MCUB	2.8502e-81	-0.548147	5.15374e-77
CEACAM1	3.25859e-81	-7.39822	5.89218e-77
TNFSF14	3.73406e-81	2.52651	6.75193e-77
RTN4R	4.65953e-81	1.76323	8.42536e-77
FNDC3A	4.66352e-81	-0.516891	8.43259e-77
LILRA6	5.7704e-81	-0.51514	1.0434e-76
ZMYND15	6.47351e-81	-0.854911	1.17054e-76
CAVIN1	1.053e-80	1.47108	1.90403e-76
PLS3	2.01993e-80	2.83614	3.65245e-76
FEM1B	3.08751e-80	0.746055	5.58283e-76
PFKFB2	6.04974e-80	-0.504522	1.09391e-75
SERPING1	6.58106e-80	-0.474254	1.18999e-75
SLC9A7	8.88634e-80	1.02447	1.60683e-75
DNAJC3	1.06121e-79	0.807122	1.91887e-75
LGALS12	1.16862e-79	-4.09589	2.11309e-75
FGFRL1	1.58459e-79	2.43403	2.86525e-75
HIPK3	1.78017e-79	0.439858	3.2189e-75
SNX20	1.78933e-79	-0.450771	3.23547e-75
PRKAR2B	1.90658e-79	-0.41506	3.44748e-75
DDR1	1.93573e-79	-0.810692	3.5002e-75
MS4A4E	2.02056e-79	-1.03738	3.65357e-75
BAMBI	3.40017e-79	3.22774	6.14818e-75
LSR	4.62878e-79	2.33963	8.36976e-75
CDC42BPB	5.48531e-79	0.773829	9.91854e-75
HMG20B	8.44753e-79	0.721741	1.52748e-74
FUT11	8.54013e-79	-0.471495	1.54423e-74
CGAS	9.65387e-79	-0.53523	1.74561e-74
RCN1	1.07819e-78	0.857311	1.94959e-74
TAGLN2	1.37631e-78	-0.520016	2.48865e-74
ARHGEF10L	1.47189e-78	-0.428791	2.66147e-74
KCMF1	1.94985e-78	0.665177	3.52572e-74
SHOX2	2.02673e-78	1.62367	3.66474e-74
TLK1	2.13065e-78	0.798555	3.85265e-74
DIXDC1	2.30033e-78	1.86236	4.15946e-74
ZNF589	2.33018e-78	1.08686	4.21343e-74
DDHD1	2.64041e-78	0.925714	4.77438e-74
MPZL1	3.76232e-78	-0.490034	6.80303e-74
RTN2	5.01108e-78	-0.610346	9.06103e-74
PEA15	5.53858e-78	0.595316	1.00149e-73
RGS19	5.7792e-78	-0.399736	1.045e-73
SMIM29	8.35944e-78	-0.629891	1.51155e-73
HACD4	8.58528e-78	-0.424553	1.55239e-73
NAA38	1.10042e-77	-0.488154	1.98978e-73
AQP3	1.29574e-77	1.75232	2.34295e-73
ST13	1.53326e-77	0.973034	2.77244e-73
MYB	1.9346e-77	-3.62504	3.49815e-73
HCAR3	2.24e-77	2.83722	4.05036e-73
RABGGTB	2.2628e-77	0.628541	4.0916e-73
PTGER3	2.32376e-77	5.67059	4.20182e-73
BTBD1	2.43612e-77	0.595538	4.40499e-73
TUT7	2.74538e-77	0.515887	4.96419e-73
BEX4	3.40984e-77	-0.459495	6.16568e-73
PCED1B	3.69646e-77	-1.1003	6.68394e-73
OAZ2	7.32644e-77	-0.365109	1.32477e-72
PPP1R1A	7.37835e-77	2.80447	1.33415e-72
SPATA18	1.41492e-76	2.78675	2.55846e-72
NDUFB5	1.52699e-76	0.498946	2.76111e-72
CIR1	1.64931e-76	2.19532	2.98229e-72
MSANTD3	2.941e-76	0.937798	5.31791e-72
LYL1	3.44293e-76	-0.513191	6.2255e-72
C17orf49	3.94839e-76	-0.524713	7.13948e-72
CHCHD7	4.06692e-76	-0.446379	7.3538e-72
LGALSL	4.9295e-76	2.66599	8.91353e-72
LACTB	5.82311e-76	0.686463	1.05293e-71
TXNDC12	6.37079e-76	-0.394653	1.15197e-71
SIGLEC12	6.71853e-76	-3.14087	1.21485e-71
MTCH1	8.36064e-76	-0.3714	1.51177e-71
KCTD3	1.13498e-75	-0.471004	2.05227e-71
ACP2	1.19276e-75	-0.342553	2.15676e-71
MGAT1	1.38236e-75	-0.363701	2.49958e-71
PLEKHO2	1.78881e-75	-0.382257	3.23453e-71
CD72	2.22432e-75	-1.88064	4.02201e-71
LRPPRC	2.71988e-75	0.721498	4.91809e-71
SULT1A1	2.81679e-75	-0.642438	5.09332e-71
CCDC102B	3.40254e-75	1.49617	6.15248e-71
SNX11	3.57221e-75	-0.464069	6.45927e-71
SDHB	3.6952e-75	0.472384	6.68167e-71
ODF3B	3.76642e-75	-0.553118	6.81045e-71
ACBD3	3.92628e-75	0.633104	7.09949e-71
NOTCH3	4.01743e-75	1.25704	7.26432e-71
ARHGAP30	4.37152e-75	-0.322965	7.90458e-71
CEACAM3	7.87532e-75	-2.64309	1.42402e-70
PGS1	1.25354e-74	-0.548841	2.26665e-70
PGP	1.32259e-74	0.736495	2.3915e-70
F13A1	1.35011e-74	0.471331	2.44128e-70
PDGFA	1.55063e-74	2.23933	2.80384e-70
IFITM10	2.36845e-74	-1.20652	4.28263e-70
ACAT2	2.49112e-74	1.35082	4.50443e-70
CDK4	3.10968e-74	0.561408	5.62292e-70
FURIN	3.16922e-74	-0.406205	5.73058e-70
COPB2	3.90501e-74	0.441772	7.06105e-70
PIEZO1	3.99653e-74	0.96195	7.22653e-70
HIST1H1C	4.51992e-74	-0.550774	8.17292e-70
BEAN1	6.61887e-74	2.50393	1.19682e-69
BCAR1	7.06445e-74	3.22973	1.27739e-69
INHBA	7.63369e-74	1.7683	1.38032e-69
AMACR	8.93575e-74	-0.925174	1.61576e-69
CHMP6	1.02489e-73	-0.46987	1.85321e-69
NFATC3	1.11417e-73	0.759558	2.01465e-69
SPTLC3	1.31233e-73	-0.966828	2.37295e-69
GALNT1	1.60245e-73	-0.34764	2.89756e-69
CASP8	1.72339e-73	-0.49255	3.11624e-69
STX3	1.9642e-73	0.685859	3.55167e-69
ADGRG6	2.45645e-73	-1.27036	4.44175e-69
HPGDS	2.67913e-73	-0.758563	4.8444e-69
WDR17	2.89002e-73	-1.51659	5.22574e-69
HBEGF	4.43198e-73	-0.572508	8.01391e-69
MSR1	5.23839e-73	0.519456	9.47206e-69
HEXB	5.76391e-73	0.441464	1.04223e-68
APEX2	1.40875e-72	-0.444674	2.54729e-68
SOAT1	1.44339e-72	-0.313076	2.60994e-68
KCNMA1	1.58663e-72	-0.417222	2.86894e-68
PROS1	1.59796e-72	-0.947447	2.88944e-68
SH3RF3	1.61618e-72	-1.26305	2.92238e-68
GALNT4	1.83344e-72	-0.761719	3.31523e-68
HIST1H1E	2.03436e-72	-0.633329	3.67854e-68
TRPV2	2.77725e-72	0.722108	5.02182e-68
SLC25A19	3.07069e-72	-0.821761	5.55243e-68
TSPAN14	3.58551e-72	-0.429632	6.48331e-68
RABAC1	3.99997e-72	0.512434	7.23274e-68
NIPAL4	4.91192e-72	2.62935	8.88174e-68
ARRDC4	5.80105e-72	-0.305031	1.04895e-67
NLRC5	7.64021e-72	-1.10398	1.3815e-67
GNL3	8.52629e-72	0.877962	1.54172e-67
TNFSF8	9.00532e-72	1.53944	1.62834e-67
PRKRA	1.11395e-71	0.91405	2.01425e-67
AUP1	1.15613e-71	0.755517	2.09052e-67
SLC24A4	1.4186e-71	-2.9539	2.56512e-67
SSR3	1.49553e-71	0.544598	2.70422e-67
TNFAIP8L1	2.25403e-71	-0.838831	4.07573e-67
SPATA13	2.42345e-71	-0.704862	4.38209e-67
GDF15	2.64289e-71	1.53311	4.77887e-67
MAP3K3	2.64706e-71	-0.355681	4.78642e-67
WDR54	2.66123e-71	-1.66415	4.81203e-67
PLAAT3	3.00749e-71	-0.84324	5.43814e-67
RAB3D	3.42504e-71	-0.760424	6.19315e-67
UGP2	3.48845e-71	-0.375395	6.30781e-67
NUMB	4.77839e-71	0.602102	8.64029e-67
IKZF1	5.01773e-71	-0.338402	9.07306e-67
HSF1	5.35411e-71	0.632558	9.68131e-67
KIAA0100	5.54548e-71	0.436633	1.00273e-66
TNS2	7.71197e-71	2.43017	1.39448e-66
PLA2G15	9.86349e-71	-0.430537	1.78352e-66
CDIPT	1.74685e-70	0.447599	3.15866e-66
ENOSF1	1.75937e-70	-0.499924	3.18129e-66
TCF4	1.95001e-70	-0.369407	3.526e-66
NT5DC2	2.37612e-70	-0.677832	4.2965e-66
RHOH	4.30929e-70	-1.88414	7.79206e-66
DRAM1	8.2501e-70	-0.310254	1.49178e-65
IL10	1.27227e-69	-0.670553	2.30052e-65
KBTBD8	1.73021e-69	1.56589	3.12856e-65
SLC35B4	1.83524e-69	-0.542212	3.31848e-65
GALNT10	2.03677e-69	-0.527609	3.68289e-65
NAB2	2.19377e-69	0.836036	3.96677e-65
GM2A	2.30019e-69	0.728634	4.15921e-65
CCT6A	2.731e-69	0.581709	4.93819e-65
TNFSF13B	3.38423e-69	-0.520006	6.11937e-65
DKK2	3.49999e-69	4.83942	6.32868e-65
NR1H3	4.29923e-69	1.45206	7.77386e-65
MYL6B	4.61242e-69	-0.512459	8.34019e-65
AXL	5.1649e-69	-3.04042	9.33917e-65
RARRES1	5.28084e-69	2.43113	9.54882e-65
PIK3R3	5.44989e-69	-2.11218	9.85449e-65
SNX6	5.84718e-69	-0.325823	1.05729e-64
CREB3L2	6.60385e-69	-0.459369	1.19411e-64
FAM89B	6.91985e-69	0.79122	1.25125e-64
VDAC1	7.35578e-69	0.710421	1.33007e-64
ORAI2	1.20612e-68	-0.492996	2.1809e-64
MGST1	1.27979e-68	1.33521	2.31412e-64
ECH1	1.29641e-68	0.553855	2.34416e-64
KEL	1.63978e-68	-3.69593	2.96506e-64
AGRN	1.80878e-68	0.818294	3.27063e-64
CXCR4	2.02666e-68	-0.562574	3.66461e-64
ENO1	2.05557e-68	-0.302203	3.71688e-64
EPB41L2	2.07442e-68	-0.458732	3.75097e-64
RRP1	2.24422e-68	1.08614	4.05799e-64
NDUFB9	2.79752e-68	0.558057	5.05848e-64
HEBP2	2.96725e-68	-0.455541	5.36538e-64
MPC1	3.01167e-68	0.793048	5.44571e-64
ARSB	3.56691e-68	0.631561	6.44968e-64
RIOX2	3.96416e-68	-0.601808	7.16799e-64
HADHB	5.64237e-68	0.523257	1.02025e-63
NRM	5.9467e-68	-0.828969	1.07528e-63
CCL14	6.3532e-68	-1.46279	1.14878e-63
LGALS8	8.78453e-68	-0.342751	1.58842e-63
MRO	9.74328e-68	-3.0069	1.76178e-63
TBC1D9B	1.00402e-67	0.416928	1.81547e-63
FGFR1	1.0418e-67	0.934049	1.88377e-63
SLC66A2	1.18115e-67	-0.478337	2.13575e-63
RBP7	1.2248e-67	-1.00958	2.21468e-63
SORBS3	1.3986e-67	0.689095	2.52895e-63
CNTRL	1.50327e-67	-0.427098	2.71821e-63
CHIC1	1.83348e-67	-1.5966	3.31531e-63
SET	2.13759e-67	0.580299	3.8652e-63
VPS35L	2.6271e-67	-0.316348	4.75032e-63
TXNL4A	3.41069e-67	0.439651	6.1672e-63
HSD3B7	4.11141e-67	0.842159	7.43425e-63
LAMC1	4.34312e-67	-0.361627	7.85322e-63
ZBTB18	4.62135e-67	-0.581499	8.35632e-63
SLC20A1	5.38484e-67	0.876302	9.73687e-63
CLTC	5.68054e-67	-0.345237	1.02716e-62
FPR3	6.30326e-67	0.480778	1.13976e-62
GDI2	6.60395e-67	0.474981	1.19413e-62
BIRC7	8.11754e-67	1.31506	1.46781e-62
EIF2A	9.29452e-67	0.60518	1.68063e-62
RDH10	1.45197e-66	1.52518	2.62546e-62
SLC2A3	1.61656e-66	-0.424515	2.92306e-62
SLC38A10	2.48505e-66	-0.347124	4.49347e-62
NUS1	2.56444e-66	0.448737	4.63701e-62
GFOD1	3.17626e-66	-0.641919	5.74332e-62
PTGIR	3.45353e-66	-0.546946	6.24467e-62
KLF2	3.7446e-66	-0.958338	6.77098e-62
C4orf33	5.17402e-66	-0.665837	9.35567e-62
CERK	5.6085e-66	-0.510161	1.01413e-61
PGAM1	7.68981e-66	-0.684049	1.39047e-61
CSPG4	8.34515e-66	4.3837	1.50897e-61
TNFRSF9	8.84392e-66	-1.14148	1.59916e-61
CLSTN3	9.35897e-66	-2.7038	1.69229e-61
SELENOH	9.85003e-66	-0.316615	1.78108e-61
TSEN34	1.23352e-65	-0.448711	2.23044e-61
MBOAT2	1.32066e-65	-0.685533	2.38802e-61
DNMT3A	1.33438e-65	-0.427376	2.41283e-61
STAT5A	1.42752e-65	0.680269	2.58124e-61
SHB	1.48619e-65	1.23515	2.68732e-61
BCL6	1.59666e-65	0.718648	2.88708e-61
BTN2A2	1.64229e-65	-0.605219	2.96959e-61
CDKN2A	1.64441e-65	1.7481	2.97342e-61
NDUFB10	2.24858e-65	0.49245	4.06588e-61
APOC1	2.54036e-65	1.5982	4.59348e-61
CYTH1	4.91883e-65	-0.341091	8.89422e-61
CKAP2	5.52772e-65	-0.793164	9.99522e-61
FCHSD2	6.0265e-65	0.664009	1.08971e-60
AGO1	6.18395e-65	-0.429946	1.11818e-60
NUPR1	6.97665e-65	0.639697	1.26152e-60
ZMAT3	7.33365e-65	0.707884	1.32607e-60
JOSD2	8.10377e-65	-0.458985	1.46532e-60
RUBCNL	1.04493e-64	-0.556014	1.88944e-60
SGMS1	1.05488e-64	0.886654	1.90743e-60
STK38	1.24372e-64	-0.385718	2.2489e-60
EPS8L2	1.29352e-64	3.7173	2.33895e-60
ASAP1	1.38806e-64	0.481216	2.50988e-60
GFAP	1.91416e-64	-8.6175	3.46119e-60
CLEC6A	2.07333e-64	1.78065	3.749e-60
CXCL1	2.21567e-64	-0.526651	4.00637e-60
MYO1C	4.13607e-64	0.830053	7.47885e-60
PDCD1LG2	4.73707e-64	-0.416744	8.56558e-60
MTHFD1L	5.18731e-64	1.17982	9.37969e-60
REEP3	5.55975e-64	-0.404571	1.00531e-59
IER2	7.20308e-64	-0.408226	1.30246e-59
CLINT1	7.47183e-64	0.670471	1.35106e-59
EIF3L	8.0752e-64	0.378684	1.46016e-59
SLC2A6	8.4599e-64	-0.853991	1.52972e-59
PYROXD2	8.76675e-64	-1.74127	1.5852e-59
LPGAT1	9.33966e-64	-0.356455	1.6888e-59
MAST2	1.52456e-63	1.11512	2.75671e-59
GFPT1	1.58683e-63	1.02545	2.8693e-59
CAST	1.83164e-63	0.336561	3.31198e-59
CRTAM	2.06872e-63	1.27892	3.74065e-59
TXNDC5	2.11831e-63	0.592162	3.83032e-59
SH3PXD2B	2.18558e-63	0.704268	3.95197e-59
GLCE	2.19578e-63	-0.438287	3.9704e-59
ADAM10	2.44976e-63	-0.346128	4.42965e-59
ATF6	2.49023e-63	-0.362228	4.50284e-59
CD48	2.62189e-63	-0.564422	4.7409e-59
FBXL5	2.67717e-63	-0.368157	4.84087e-59
HSPD1	3.01938e-63	0.869763	5.45965e-59
BCL9L	3.22049e-63	-0.359958	5.8233e-59
HDHD5	3.85619e-63	-0.474012	6.97276e-59
GDPGP1	4.3716e-63	-0.918746	7.90472e-59
IL1A	4.73798e-63	-1.84913	8.56721e-59
PCTP	7.49548e-63	-0.569735	1.35533e-58
RMDN3	8.82482e-63	1.05354	1.5957e-58
KHDRBS3	9.73245e-63	3.41321	1.75982e-58
EIF3B	1.01865e-62	0.532785	1.84193e-58
CCND3	1.50081e-62	-0.37224	2.71377e-58
RUNX3	1.90532e-62	-0.680991	3.4452e-58
MPI	1.91341e-62	-0.578529	3.45983e-58
VTN	1.94532e-62	-2.0408	3.51753e-58
SEC14L1	1.96024e-62	-0.315869	3.54451e-58
P2RX1	2.12788e-62	-0.880461	3.84763e-58
PSMC4	2.25143e-62	-0.471605	4.07103e-58
POLI	2.53537e-62	-0.535861	4.58446e-58
SUSD3	2.61445e-62	-1.08546	4.72744e-58
RGS10	3.10927e-62	0.521812	5.62218e-58
CYP1B1	3.33583e-62	-0.372648	6.03185e-58
PRKAA1	3.62933e-62	-0.366998	6.56255e-58
ARF6	3.76671e-62	0.355199	6.81097e-58
FN1	4.51007e-62	1.6293	8.1551e-58
TYMP	4.84395e-62	-0.347957	8.75884e-58
VENTX	6.14765e-62	-0.876095	1.11162e-57
KLHL13	6.64633e-62	4.14881	1.20179e-57
ZNF160	1.54234e-61	-0.616171	2.78886e-57
SEMA4D	1.57822e-61	-0.467248	2.85374e-57
NLRP1	1.94249e-61	0.926382	3.51242e-57
CXXC5	2.08027e-61	-0.409556	3.76154e-57
TBCEL	2.17862e-61	-0.602205	3.93939e-57
PTPN13	2.70674e-61	-1.91065	4.89432e-57
SCAND1	2.96264e-61	-0.485798	5.35705e-57
TEAD4	3.3484e-61	4.12494	6.05457e-57
SOCS3	4.06858e-61	-0.834612	7.3568e-57
SIVA1	5.47638e-61	-0.424936	9.90239e-57
VASH1	5.5772e-61	0.638588	1.00847e-56
AKIRIN2	5.93794e-61	0.523711	1.0737e-56
ZNF655	6.22907e-61	-0.375551	1.12634e-56
SSH2	9.45838e-61	-0.663923	1.71026e-56
TMEM106A	9.6153e-61	-0.308372	1.73864e-56
MT1M	1.12456e-60	-3.3733	2.03343e-56
HDAC1	1.35021e-60	-0.413705	2.44146e-56
CRYBG3	1.47051e-60	-0.536182	2.65897e-56
ATP13A2	1.60609e-60	-0.500931	2.90414e-56
TXNRD3	1.71173e-60	1.65112	3.09516e-56
DGCR2	1.7294e-60	-0.462797	3.1271e-56
NAALADL1	1.75327e-60	-1.54461	3.17026e-56
DOK3	1.79651e-60	-0.357512	3.24846e-56
AUTS2	1.88919e-60	2.22767	3.41603e-56
PIK3R6	2.5511e-60	-0.54486	4.6129e-56
RNASE4	2.93065e-60	-0.678527	5.2992e-56
PTGS2	3.92465e-60	-1.05077	7.09655e-56
RNF166	4.24449e-60	-0.452664	7.67489e-56
MPG	4.27e-60	0.898362	7.72101e-56
SULT1B1	4.86662e-60	-5.34171	8.79983e-56
SLFN11	6.06514e-60	0.639849	1.0967e-55
SOD1	9.3677e-60	0.681415	1.69387e-55
PHACTR2	1.02998e-59	-0.323548	1.86242e-55
LHFPL2	1.07272e-59	0.412308	1.9397e-55
GALNT2	1.08141e-59	-0.30397	1.9554e-55
NEBL	1.59035e-59	-5.0017	2.87567e-55
NDUFC2	1.72435e-59	-0.364571	3.11797e-55
TRIM21	1.73113e-59	-0.469193	3.13023e-55
SGK1	1.89055e-59	0.499967	3.4185e-55
CFLAR	1.8964e-59	0.368337	3.42906e-55
GPR153	2.10051e-59	2.28769	3.79814e-55
CDK1	2.43349e-59	-1.44736	4.40023e-55
GPAT3	3.16252e-59	1.73968	5.71847e-55
ALAS1	3.44429e-59	0.698202	6.22797e-55
MEF2A	4.06749e-59	0.847627	7.35483e-55
CCL5	4.16035e-59	1.67797	7.52275e-55
GLTP	4.17195e-59	-0.513295	7.54373e-55
EIF1B	5.41748e-59	-0.362392	9.79589e-55
VANGL1	5.65028e-59	-0.63993	1.02168e-54
PPP1R14C	6.14537e-59	5.45887	1.11121e-54
NDST2	6.76262e-59	-0.430432	1.22282e-54
LCP2	7.15077e-59	0.43377	1.293e-54
COPA	7.46126e-59	0.371923	1.34915e-54
PGPEP1	8.13023e-59	-0.327578	1.47011e-54
SCD5	8.1691e-59	-1.2535	1.47714e-54
ENPP4	8.96291e-59	-0.337055	1.62067e-54
PGGT1B	9.86557e-59	-0.4071	1.78389e-54
PLTP	1.0122e-58	0.467362	1.83027e-54
C1orf43	1.2294e-58	0.491265	2.223e-54
IARS	1.37217e-58	1.18317	2.48116e-54
SERPINB8	1.63092e-58	-0.413496	2.94903e-54
COL8A2	1.65531e-58	1.58113	2.99314e-54
STN1	1.76391e-58	-0.669417	3.1895e-54
HOXB6	1.9075e-58	-1.6389	3.44915e-54
SEC31A	2.13239e-58	0.443573	3.85578e-54
CCDC125	3.98101e-58	-0.698391	7.19847e-54
DPH3	4.17986e-58	0.716074	7.55803e-54
BAD	4.30807e-58	-0.609145	7.78985e-54
TOR4A	5.25922e-58	-0.42969	9.50973e-54
CYC1	5.28932e-58	0.446868	9.56415e-54
CCL3	5.40078e-58	0.986833	9.76569e-54
GLRX3	5.83589e-58	0.718461	1.05525e-53
SARM1	6.17781e-58	-0.80577	1.11707e-53
OLFM1	7.67346e-58	-3.01602	1.38751e-53
APAF1	8.94525e-58	-0.313527	1.61748e-53
CABLES1	9.789e-58	-1.23108	1.77005e-53
GDE1	9.94353e-58	0.35618	1.79799e-53
CARD6	1.03704e-57	-0.33652	1.87517e-53
GRK6	1.20862e-57	-0.424905	2.18543e-53
MYO1B	1.37125e-57	2.70698	2.47949e-53
N4BP1	1.41358e-57	-0.348735	2.55603e-53
GOLGA3	1.579e-57	0.683743	2.85516e-53
MMP24OS	1.68844e-57	-0.368383	3.05304e-53
ZC2HC1A	1.69038e-57	-0.513699	3.05654e-53
PLCL2	1.75519e-57	-0.446723	3.17374e-53
SUOX	2.23619e-57	-0.938026	4.04349e-53
MOGS	2.88551e-57	0.729239	5.21759e-53
RGS2	3.10192e-57	-0.946117	5.60889e-53
C1QB	3.93365e-57	-0.809306	7.11283e-53
CUTA	4.24666e-57	0.47533	7.67882e-53
XRCC6	4.79355e-57	-0.421707	8.6677e-53
SH3BP2	4.84624e-57	-0.365653	8.76298e-53
MB21D2	5.085e-57	-0.481628	9.1947e-53
SLC25A40	5.49119e-57	-0.36126	9.92916e-53
DUSP1	5.6687e-57	-0.475637	1.02501e-52
SPAG16	5.69986e-57	-0.792876	1.03065e-52
IVNS1ABP	5.84199e-57	0.434246	1.05635e-52
RASAL2	5.85242e-57	1.03747	1.05823e-52
STX12	1.0804e-56	-0.334515	1.95358e-52
LIPA	1.26024e-56	0.687923	2.27877e-52
CASD1	1.88561e-56	-0.537761	3.40956e-52
NUP62	1.95584e-56	-0.314834	3.53655e-52
IL18	1.95803e-56	-0.397472	3.54051e-52
UBE2E3	2.17377e-56	-0.316178	3.93062e-52
PLA2G2C	2.43084e-56	-8.1429	4.39544e-52
CHID1	3.14584e-56	0.674488	5.68831e-52
IPO8	3.74108e-56	-0.360389	6.76463e-52
EIF2S3	4.7006e-56	0.650846	8.49963e-52
CYBC1	5.52916e-56	-0.327494	9.99782e-52
DLGAP3	5.9941e-56	-1.36032	1.08385e-51
MINK1	6.99806e-56	0.57177	1.26539e-51
ACTN4	7.02556e-56	-0.32748	1.27036e-51
AHNAK	8.02312e-56	0.331671	1.45074e-51
RPN1	8.17452e-56	0.562818	1.47812e-51
CEACAM21	9.31723e-56	-2.11334	1.68474e-51
NSL1	9.36403e-56	-0.397164	1.6932e-51
BIN1	1.03608e-55	-0.403523	1.87345e-51
IFIT3	1.05804e-55	1.1639	1.91316e-51
EIF4EBP1	1.06616e-55	0.558262	1.92782e-51
SLCO4A1	1.08671e-55	2.98681	1.96499e-51
VAMP5	1.1409e-55	-0.620354	2.06298e-51
CA8	1.27575e-55	-6.67147	2.30682e-51
CORO2A	1.90331e-55	-0.522912	3.44156e-51
ZNF709	2.16231e-55	-1.3058	3.90989e-51
SYTL1	2.29749e-55	2.3386	4.15433e-51
PMFBP1	2.63651e-55	-1.02844	4.76734e-51
PIK3R5	3.17162e-55	0.420967	5.73493e-51
RARA	3.23164e-55	-0.365411	5.84346e-51
TMEM170B	3.25834e-55	-0.40068	5.89173e-51
CEBPE	4.71577e-55	-2.36423	8.52705e-51
YBX1	5.42815e-55	0.326571	9.81518e-51
C4orf48	5.75365e-55	-0.456604	1.04037e-50
FAS	7.60907e-55	-0.560099	1.37587e-50
KIF1B	7.7608e-55	0.647065	1.40331e-50
BRI3BP	8.40232e-55	-0.52094	1.51931e-50
CYREN	1.01917e-54	-0.377927	1.84286e-50
ASPHD1	1.04149e-54	2.67771	1.88322e-50
GAS2L3	1.53918e-54	0.95548	2.78314e-50
CTNS	1.54529e-54	-0.409171	2.79419e-50
SKAP2	2.01955e-54	-0.307999	3.65174e-50
UBTD2	2.04263e-54	0.803764	3.69349e-50
NRP1	2.1846e-54	-0.30674	3.95019e-50
SRPRA	2.31989e-54	0.466536	4.19482e-50
PAFAH1B3	2.40521e-54	-0.764094	4.3491e-50
PSMA7	3.4333e-54	0.539844	6.20809e-50
ARHGAP22	4.83689e-54	1.08307	8.74607e-50
ALG2	5.61069e-54	-0.372929	1.01453e-49
RFNG	5.87898e-54	0.902103	1.06304e-49
TAF1D	5.89487e-54	0.764458	1.06591e-49
PPP1R13L	6.36884e-54	-1.71727	1.15161e-49
ACAP3	6.65301e-54	0.88822	1.203e-49
PRRC2B	7.04246e-54	-0.349171	1.27342e-49
GBE1	7.9899e-54	-0.441103	1.44473e-49
STRIP2	8.44222e-54	3.74017	1.52652e-49
INKA2	9.84544e-54	-0.711432	1.78025e-49
RP2	1.11893e-53	-0.336929	2.02325e-49
STT3A	1.27049e-53	0.438791	2.29729e-49
ANKRD44	1.34719e-53	-0.312631	2.43599e-49
FGF11	1.37374e-53	-2.09182	2.484e-49
NDRG2	1.53703e-53	1.96634	2.77926e-49
IRF5	1.64037e-53	-0.362142	2.96611e-49
CCDC159	1.86188e-53	-0.409129	3.36664e-49
TOMM40	1.93031e-53	1.11217	3.49038e-49
MDH2	2.26853e-53	0.700383	4.10196e-49
PLEKHH3	2.29197e-53	-0.893845	4.14435e-49
NF1	2.54634e-53	-0.381641	4.60429e-49
KLHL21	2.54843e-53	0.945491	4.60807e-49
DCXR	3.26705e-53	0.958342	5.90747e-49
FSD1L	3.67526e-53	-0.529155	6.64561e-49
DCAF6	3.69037e-53	-0.321493	6.67293e-49
MFSD2A	4.0399e-53	1.14916	7.30495e-49
MAPK8IP3	4.85189e-53	-0.712997	8.77318e-49
FOXN3	5.10552e-53	0.735158	9.23181e-49
IL4R	5.19823e-53	-0.63313	9.39943e-49
PLA2G4A	5.3886e-53	-0.414989	9.74368e-49
UXS1	7.17213e-53	-0.344297	1.29686e-48
SLC47A1	8.13516e-53	1.78129	1.471e-48
TRIM38	1.13757e-52	-0.316967	2.05696e-48
ABCG1	1.17037e-52	0.54531	2.11627e-48
ZNF552	1.192e-52	-0.481553	2.15537e-48
CELF1	1.30288e-52	0.472163	2.35587e-48
CLCN5	1.30769e-52	-0.330309	2.36457e-48
PEAK3	1.42229e-52	-1.10467	2.57178e-48
COX7A2L	1.59155e-52	0.402459	2.87784e-48
LRP12	1.77987e-52	0.890399	3.21836e-48
GCH1	1.81473e-52	-1.4084	3.2814e-48
YWHAH	2.01918e-52	-0.521218	3.65108e-48
IFIT1	2.26828e-52	1.51741	4.10151e-48
FABP4	2.33257e-52	11.5076	4.21775e-48
AIM2	2.5673e-52	-1.53918	4.64219e-48
PDCD6IP	2.65702e-52	0.426568	4.80443e-48
GLT1D1	3.47973e-52	-2.00268	6.29205e-48
CCDC71L	3.50967e-52	-0.360774	6.34618e-48
SLAMF1	3.5435e-52	-1.04414	6.40736e-48
GRB10	3.63011e-52	1.74974	6.56397e-48
ZNF740	3.84234e-52	-0.481667	6.94772e-48
EIF3H	3.97824e-52	0.450515	7.19346e-48
PPIA	4.2033e-52	0.602739	7.60041e-48
ANO10	4.38718e-52	-0.399552	7.9329e-48
PRDM8	4.52203e-52	-1.53614	8.17673e-48
MEGF8	5.0956e-52	-0.460842	9.21386e-48
HAMP	5.251e-52	-1.5408	9.49486e-48
KCNJ5	5.35951e-52	1.94551	9.69107e-48
TNFRSF18	6.4009e-52	2.75473	1.15741e-47
AMZ1	6.52673e-52	3.39776	1.18016e-47
PPP4R3A	7.67351e-52	0.738326	1.38752e-47
MAP3K8	9.08827e-52	-0.359133	1.64334e-47
ITPRIP	9.20966e-52	-0.459315	1.66529e-47
CEP170	1.22918e-51	-0.338648	2.22261e-47
BCAM	1.45892e-51	1.9662	2.63802e-47
ECHS1	1.53669e-51	0.422795	2.77864e-47
CDKN2C	1.55999e-51	-0.892768	2.82077e-47
POLD1	1.63465e-51	0.813468	2.95578e-47
SMAD6	1.67329e-51	-2.09693	3.02564e-47
UBA6	1.91011e-51	-0.38032	3.45386e-47
GMPR	1.987e-51	1.34607	3.5929e-47
ABCA6	2.63517e-51	-0.36251	4.76492e-47
PPP1R3B	2.75668e-51	-0.635194	4.98464e-47
INPP4A	2.86172e-51	-0.345541	5.17457e-47
HMGB3	2.97644e-51	-1.16452	5.382e-47
PITHD1	3.08381e-51	0.630639	5.57615e-47
CHMP1A	3.22724e-51	-0.370074	5.83549e-47
PLAC8	3.41198e-51	-3.46039	6.16954e-47
RB1	3.4685e-51	-0.361114	6.27174e-47
OSGIN2	3.62749e-51	0.662292	6.55922e-47
DOCK4	4.16996e-51	0.550565	7.54013e-47
AFG3L2	4.7013e-51	0.742886	8.50089e-47
TEX2	4.81784e-51	0.976827	8.71163e-47
FAM189A2	4.87481e-51	4.21544	8.81464e-47
RFX5	4.91353e-51	-0.321752	8.88464e-47
CD300C	7.24546e-51	-0.865003	1.31012e-46
KLF6	7.395e-51	0.529645	1.33716e-46
PDE6B	8.32186e-51	-0.730563	1.50476e-46
NT5C2	8.36405e-51	-0.339104	1.51239e-46
PRKCH	8.99721e-51	-0.811257	1.62688e-46
GLRX2	9.49008e-51	0.828156	1.716e-46
NDUFAB1	1.36326e-50	0.544389	2.46505e-46
ARHGAP19	1.8954e-50	-0.636213	3.42726e-46
SNHG32	2.03648e-50	0.691361	3.68236e-46
DGKH	2.14246e-50	1.38483	3.87399e-46
SLC25A6	2.31796e-50	0.394896	4.19134e-46
STK38L	2.61232e-50	-0.302681	4.7236e-46
ZC3H12D	3.28953e-50	-0.737118	5.94813e-46
ZSWIM6	3.38734e-50	-0.317268	6.125e-46
LAMB2	4.12297e-50	0.87111	7.45515e-46
DERL1	5.59566e-50	0.491121	1.01181e-45
NPM3	7.69002e-50	1.07673	1.39051e-45
CYSTM1	8.7231e-50	0.75496	1.57731e-45
ZDHHC14	9.6832e-50	-0.532813	1.75092e-45
ATP5F1A	1.10026e-49	0.449628	1.98949e-45
CCDC112	1.11534e-49	-0.408325	2.01677e-45
AHSA1	1.19129e-49	0.617193	2.15409e-45
CANX	1.26715e-49	0.357184	2.29126e-45
APOBEC3G	1.51544e-49	-0.46916	2.74022e-45
NYNRIN	1.59849e-49	-0.902722	2.89038e-45
MPO	1.66827e-49	-2.67506	3.01657e-45
COL9A2	1.67021e-49	1.37444	3.02007e-45
MAPK1	1.69221e-49	0.337957	3.05986e-45
SLC3A2	1.76469e-49	0.480721	3.19092e-45
PDLIM2	2.17275e-49	-0.352237	3.92877e-45
EIF5	2.17492e-49	0.39416	3.93269e-45
ARID5B	2.62392e-49	-0.426704	4.74457e-45
PLPPR2	2.81469e-49	-0.616344	5.08952e-45
GHDC	2.92422e-49	-0.386771	5.28757e-45
CYB5R3	3.82051e-49	0.366168	6.90824e-45
HELB	4.08649e-49	-0.804103	7.38918e-45
ERRFI1	4.43139e-49	-1.02706	8.01284e-45
PLD1	5.38965e-49	1.02042	9.74557e-45
DMWD	5.49115e-49	2.05794	9.9291e-45
TRAP1	5.85692e-49	0.880804	1.05905e-44
GHRL	6.49911e-49	-2.40724	1.17517e-44
TTL	6.50038e-49	0.660922	1.1754e-44
HTATIP2	6.82417e-49	0.506663	1.23395e-44
WDR1	7.33423e-49	-0.465258	1.32617e-44
IL12RB1	8.3022e-49	-0.582337	1.5012e-44
ZNF385A	8.93033e-49	0.36112	1.61478e-44
DSTYK	9.43825e-49	-0.5381	1.70662e-44
PF4	9.44435e-49	-1.33487	1.70773e-44
SYPL1	1.14858e-48	-0.340633	2.07687e-44
PHF12	1.2376e-48	-0.355433	2.23783e-44
DCHS1	1.33265e-48	-1.4724	2.40971e-44
SHTN1	1.4903e-48	0.551689	2.69476e-44
EVL	1.50752e-48	-0.347943	2.7259e-44
RAB29	1.75516e-48	-0.307866	3.17368e-44
CASP10	1.77178e-48	-0.358377	3.20373e-44
SAP18	1.81918e-48	0.375733	3.28944e-44
RAB39A	2.05168e-48	-0.352398	3.70985e-44
NDUFS3	2.06303e-48	0.557412	3.73037e-44
GBP3	2.33741e-48	-0.66164	4.22651e-44
ERMAP	2.91113e-48	-0.575457	5.26391e-44
STX7	3.30955e-48	0.421734	5.98434e-44
NOD1	3.36977e-48	-0.546509	6.09321e-44
KITLG	3.58092e-48	-2.2026	6.47502e-44
BMERB1	3.6583e-48	-1.72755	6.61494e-44
RARG	3.82346e-48	-0.989012	6.91358e-44
MEFV	4.21474e-48	-0.887618	7.62109e-44
WDFY1	4.85242e-48	0.59766	8.77415e-44
MFSD13A	5.66127e-48	-0.386638	1.02367e-43
CXCL12	5.85544e-48	-0.906029	1.05878e-43
AGPAT5	5.85765e-48	-0.333712	1.05918e-43
KDSR	8.36653e-48	0.513348	1.51284e-43
GPR162	8.40909e-48	-0.489366	1.52053e-43
TSPAN13	8.49869e-48	-1.75973	1.53673e-43
LOXL3	9.13681e-48	-0.487994	1.65212e-43
COBLL1	9.16687e-48	3.40354	1.65755e-43
TRAK1	9.39697e-48	0.671665	1.69916e-43
TMEM183A	1.13552e-47	0.470644	2.05325e-43
GAL3ST4	1.23254e-47	-0.369857	2.22867e-43
REEP5	1.40498e-47	0.373637	2.54048e-43
DHRS7	1.56107e-47	0.485909	2.82273e-43
ZNF469	1.56539e-47	-1.12099	2.83054e-43
TREML2	1.75544e-47	-3.13319	3.17419e-43
PGAP3	1.78529e-47	-0.354547	3.22816e-43
BRD3OS	1.79416e-47	-0.654465	3.2442e-43
ETFA	1.83801e-47	0.4959	3.32349e-43
ST5	1.92776e-47	1.12273	3.48578e-43
EIF3E	2.0265e-47	0.838314	3.66432e-43
PPID	2.17201e-47	0.740608	3.92743e-43
APOBR	2.42047e-47	-0.310977	4.37669e-43
ACVR1B	2.57496e-47	-0.309369	4.65605e-43
CBR3	2.66378e-47	1.48641	4.81665e-43
TUT4	3.01621e-47	-0.402592	5.45392e-43
DPY19L3	3.36463e-47	-0.549612	6.08393e-43
GSTA4	3.42237e-47	-1.54657	6.18833e-43
KRTCAP2	3.47101e-47	0.530413	6.27629e-43
MYDGF	3.97966e-47	0.316726	7.19603e-43
NABP1	4.82796e-47	0.739826	8.72992e-43
SRM	6.02028e-47	0.720407	1.08859e-42
DYSF	6.31882e-47	-1.29529	1.14257e-42
PDE7A	6.40573e-47	-0.305829	1.15828e-42
CLIP2	6.74427e-47	0.879481	1.2195e-42
LNPEP	7.69728e-47	-0.364973	1.39182e-42
NDUFAF3	8.64787e-47	0.433856	1.56371e-42
ACKR2	9.49718e-47	-5.24099	1.71728e-42
FGF13	9.75552e-47	-1.73566	1.76399e-42
DIP2C	1.02442e-46	2.0933	1.85235e-42
RASSF5	1.44106e-46	-0.314675	2.60573e-42
KIAA1958	1.798e-46	-0.8134	3.25114e-42
ZNF449	1.98443e-46	-0.606984	3.58825e-42
RNF145	2.13157e-46	0.60914	3.8543e-42
SPHK1	2.2049e-46	1.16489	3.9869e-42
UACA	2.3543e-46	-0.486608	4.25705e-42
CDYL2	2.48802e-46	-0.430523	4.49884e-42
NSMAF	2.551e-46	0.68361	4.61272e-42
SEMA3C	2.8574e-46	1.11869	5.16676e-42
RASA2	3.24014e-46	-0.364608	5.85882e-42
CAD	3.54013e-46	1.232	6.40126e-42
DDX21	3.62751e-46	0.765581	6.55926e-42
SCYL1	3.67695e-46	0.54864	6.64866e-42
HOXB2	5.23825e-46	-1.15392	9.47181e-42
ABHD11	5.27849e-46	-0.574914	9.54457e-42
GOLIM4	5.67819e-46	0.679034	1.02673e-41
TTC38	6.10988e-46	-0.699236	1.10479e-41
CPNE1	7.47728e-46	0.455151	1.35204e-41
HDAC4	7.63213e-46	-0.538642	1.38004e-41
UGCG	7.68161e-46	0.937465	1.38899e-41
VRK3	8.01482e-46	-0.398922	1.44924e-41
ALAD	9.13285e-46	-0.344886	1.6514e-41
MLPH	9.24452e-46	2.16197	1.67159e-41
KLC1	9.41337e-46	0.677176	1.70213e-41
PRR5	9.5148e-46	-0.632204	1.72047e-41
CCDC186	1.14525e-45	-0.355825	2.07083e-41
LYAR	1.24134e-45	-0.37466	2.2446e-41
DUSP14	1.26295e-45	1.3324	2.28366e-41
SEZ6L	1.30154e-45	-4.46534	2.35345e-41
SSH1	1.31527e-45	-0.344898	2.37828e-41
IFI35	1.49085e-45	-0.359386	2.69576e-41
COX5B	2.09245e-45	-0.350561	3.78357e-41
CXCL6	2.10036e-45	-1.21539	3.79787e-41
TDRKH	2.31373e-45	-0.307425	4.18369e-41
AKIRIN1	2.62131e-45	0.475425	4.73986e-41
QARS	3.06605e-45	0.45731	5.54402e-41
TMTC1	3.29486e-45	1.14762	5.95777e-41
DPP9	3.34274e-45	0.462797	6.04435e-41
CTSW	3.81546e-45	1.44592	6.89912e-41
HES2	3.87557e-45	6.64944	7.00781e-41
FLYWCH2	3.93366e-45	-0.546592	7.11285e-41
ATP6V1E1	3.97005e-45	0.334867	7.17865e-41
ZFYVE28	4.86822e-45	1.13831	8.80272e-41
GBP1	5.89803e-45	-0.519346	1.06648e-40
RCHY1	6.23028e-45	-0.383128	1.12656e-40
INPP5K	6.49857e-45	0.934616	1.17507e-40
PRKD2	6.50064e-45	-0.391386	1.17545e-40
RSPH3	6.52666e-45	0.815185	1.18015e-40
SLC35F2	6.59921e-45	1.74842	1.19327e-40
GGCT	6.95893e-45	0.885522	1.25831e-40
PSKH1	7.48786e-45	-0.304436	1.35395e-40
SLC38A9	7.79345e-45	-0.413724	1.40921e-40
PIGS	8.36515e-45	-0.315988	1.51259e-40
ATOX1	8.7828e-45	0.401954	1.58811e-40
FGD5	1.12996e-44	1.02355	2.04319e-40
PCBD1	1.13693e-44	0.478645	2.0558e-40
SLC39A14	1.15423e-44	1.74703	2.08708e-40
JTB	1.17322e-44	0.511973	2.12141e-40
CCNA1	1.18206e-44	5.59581	2.13739e-40
GPR150	1.20497e-44	2.93422	2.17883e-40
SEPTIN6	1.38138e-44	-0.348956	2.49782e-40
MRTO4	1.43667e-44	1.23749	2.59778e-40
GRIN3A	1.44038e-44	-2.52073	2.6045e-40
ANP32A	1.47117e-44	-0.357568	2.66017e-40
YWHAG	1.48084e-44	0.432011	2.67765e-40
JPT1	1.50207e-44	-0.666383	2.71604e-40
WBP1	1.51484e-44	-0.338852	2.73913e-40
SOWAHC	1.68063e-44	-0.460688	3.03891e-40
SDS	1.9042e-44	-2.12851	3.44318e-40
LRRC59	1.96206e-44	0.580756	3.54779e-40
IL1RN	2.05955e-44	1.65493	3.72408e-40
SPR	2.70363e-44	0.633141	4.88871e-40
CPT1A	2.89608e-44	1.06719	5.23669e-40
TMEM131	3.059e-44	-0.331047	5.53128e-40
PLEKHA7	3.15149e-44	-0.830137	5.69852e-40
TSNAX	3.19818e-44	-0.31619	5.78294e-40
VSTM1	4.1152e-44	-6.2723	7.4411e-40
PTGR1	4.15579e-44	0.773403	7.5145e-40
ANKRD28	4.88463e-44	1.00557	8.83239e-40
MTDH	5.03002e-44	0.370235	9.09527e-40
ZNF697	5.03252e-44	0.96254	9.0998e-40
TULP4	6.31375e-44	0.807691	1.14165e-39
RNPEPL1	7.02052e-44	0.318986	1.26945e-39
GPRC5C	7.85703e-44	-2.70216	1.42071e-39
CARHSP1	8.71888e-44	-0.433436	1.57655e-39
PARP6	9.50366e-44	0.888147	1.71845e-39
TMEM147	9.59984e-44	0.508715	1.73584e-39
DENND6A	9.76373e-44	-0.32239	1.76548e-39
RGS20	1.67217e-43	4.35487	3.02361e-39
SNX10	1.72375e-43	0.560877	3.11689e-39
EXT2	2.09551e-43	-0.311988	3.78909e-39
ZMYND8	2.62363e-43	-0.32537	4.74406e-39
AGPS	2.88006e-43	0.454881	5.20773e-39
IRF9	2.98596e-43	-0.305727	5.39921e-39
LMBRD2	3.1329e-43	-0.314478	5.66491e-39
PLA2G2D	3.42268e-43	-4.60261	6.18889e-39
LRFN3	4.28199e-43	-0.638777	7.74269e-39
APOBEC3H	4.60651e-43	-2.78752	8.32949e-39
CRABP2	5.29645e-43	1.78784	9.57704e-39
BHLHE41	5.38037e-43	0.659209	9.72879e-39
DUSP5	5.46275e-43	1.441	9.87774e-39
MPND	5.88876e-43	0.9115	1.06481e-38
MPV17L	6.40139e-43	-0.643073	1.1575e-38
RAP2A	6.87254e-43	0.342504	1.24269e-38
ZNF484	8.39129e-43	-0.857848	1.51731e-38
CERT1	8.51189e-43	0.394104	1.53912e-38
HSPA5	9.30025e-43	0.534705	1.68167e-38
MVB12B	1.24911e-42	-0.388614	2.25864e-38
RBBP9	1.27864e-42	-0.494819	2.31203e-38
EXOC6	1.43552e-42	-0.368525	2.59571e-38
ARHGEF17	1.45897e-42	1.69971	2.6381e-38
ANKRD35	1.46445e-42	-1.42711	2.64801e-38
POLR3D	2.59435e-42	1.12377	4.6911e-38
ANG	2.7718e-42	-0.435115	5.01197e-38
MMP8	2.84382e-42	3.11902	5.14219e-38
BANK1	3.28986e-42	-0.745679	5.94872e-38
SOX13	3.32876e-42	1.65607	6.01906e-38
ISOC1	3.34758e-42	1.06111	6.0531e-38
GNA13	3.49541e-42	0.413068	6.3204e-38
LIMA1	3.51835e-42	-0.47632	6.36188e-38
MIER2	3.56126e-42	-0.41519	6.43947e-38
SND1	4.08601e-42	0.432864	7.38832e-38
SGTB	4.41203e-42	0.520451	7.97783e-38
VWCE	5.97712e-42	-0.934774	1.08078e-37
RAB11FIP1	5.99271e-42	0.559967	1.0836e-37
VLDLR	6.12898e-42	-1.21037	1.10824e-37
GLCCI1	6.95657e-42	-0.735057	1.25789e-37
EPHB2	9.07998e-42	-0.586006	1.64184e-37
ATP6V0E2	9.77649e-42	-0.550397	1.76778e-37
ATP1B1	1.10849e-41	1.06734	2.00437e-37
BDH1	1.17864e-41	1.7126	2.13122e-37
ADRM1	1.25893e-41	0.375717	2.2764e-37
PSD3	1.74539e-41	1.0422	3.15602e-37
DEXI	2.16882e-41	1.0424	3.92167e-37
CKAP4	2.21951e-41	0.481201	4.01331e-37
GGT7	2.59772e-41	-0.994778	4.69721e-37
C19orf54	2.6771e-41	-0.476837	4.84074e-37
RFXANK	3.02146e-41	-0.337959	5.4634e-37
FOS	3.09923e-41	-0.340448	5.60402e-37
ANKRD22	3.22287e-41	-0.502258	5.82759e-37
ASB8	3.28847e-41	-0.353518	5.94622e-37
FAM229B	4.14041e-41	-1.3001	7.48668e-37
TOB2	4.16174e-41	-0.43212	7.52526e-37
NUP50	4.17894e-41	-0.349503	7.55636e-37
AKR1A1	5.21183e-41	0.329792	9.42403e-37
REXO2	5.30304e-41	0.581322	9.58896e-37
NLK	5.47152e-41	0.706472	9.8936e-37
SLC9A1	5.47241e-41	0.697154	9.89522e-37
TPRG1	6.04512e-41	1.52098	1.09308e-36
ADA	6.70461e-41	-0.308685	1.21233e-36
S100Z	7.35176e-41	-2.31393	1.32934e-36
TCF7L1	7.80208e-41	-1.95499	1.41077e-36
NUP188	8.3099e-41	0.762073	1.5026e-36
RNLS	8.58199e-41	-1.16152	1.5518e-36
TMEM67	8.75684e-41	-0.978024	1.58341e-36
ATP8B3	9.21095e-41	-1.0618	1.66552e-36
EIF4B	9.98431e-41	0.347341	1.80536e-36
KLF8	1.01899e-40	1.71788	1.84254e-36
TBRG1	1.04644e-40	0.606375	1.89216e-36
PTX3	1.18478e-40	2.49429	2.14232e-36
AHRR	1.18863e-40	-0.468804	2.14928e-36
EXOSC7	1.32406e-40	0.753799	2.39416e-36
SNTB1	1.41661e-40	0.579747	2.56152e-36
RPRD1B	1.56602e-40	-0.426601	2.83167e-36
NFATC1	1.844e-40	-0.385933	3.33433e-36
SLC9A8	1.97672e-40	-0.445823	3.57431e-36
TREML1	2.10188e-40	-1.40691	3.80061e-36
DBI	2.2024e-40	0.470818	3.98237e-36
TCEAL3	2.32932e-40	-0.361928	4.21188e-36
CRTC1	2.59128e-40	-0.739621	4.68556e-36
ELL	2.88907e-40	-0.31263	5.22402e-36
LRRC32	3.83694e-40	-1.5448	6.93796e-36
TIMP3	3.99317e-40	4.41103	7.22045e-36
ACSL1	4.00105e-40	0.398191	7.23471e-36
SEPTIN8	4.0095e-40	-0.348376	7.24998e-36
ZSCAN9	4.36413e-40	-0.423024	7.89122e-36
RHNO1	4.74475e-40	-0.329911	8.57946e-36
PBDC1	4.77178e-40	0.688342	8.62833e-36
ZSCAN25	4.79708e-40	-0.713373	8.67407e-36
GORASP2	5.20465e-40	0.561006	9.41105e-36
ZNF292	5.26732e-40	-0.376045	9.52437e-36
COX4I1	5.88796e-40	0.34887	1.06466e-35
CDKN2D	6.30247e-40	-0.831668	1.13961e-35
GALK1	6.46816e-40	0.93767	1.16957e-35
ZC3H12A	6.57819e-40	-0.544661	1.18947e-35
TTPAL	6.68342e-40	-0.758631	1.2085e-35
FAR1	8.2355e-40	0.428976	1.48914e-35
FAM160B2	8.41143e-40	-0.355808	1.52096e-35
SHMT2	9.82894e-40	1.06236	1.77727e-35
GOLT1B	9.88969e-40	0.648435	1.78825e-35
FUOM	1.05439e-39	0.549043	1.90654e-35
PDE6G	1.35157e-39	-0.754587	2.4439e-35
MID2	1.39468e-39	5.71342	2.52186e-35
MLF2	1.46574e-39	0.415831	2.65034e-35
TRIM34	1.54239e-39	-0.375549	2.78895e-35
COA8	1.55505e-39	0.758699	2.81184e-35
TRIM11	1.60211e-39	-0.466927	2.89693e-35
CD1E	1.67454e-39	4.15894	3.02791e-35
ZNF710	1.81945e-39	-0.384894	3.28992e-35
EBP	1.85091e-39	0.911923	3.34681e-35
PPM1L	2.06941e-39	-0.409477	3.7419e-35
MFSD11	2.36117e-39	-0.328234	4.26947e-35
AATK	2.96144e-39	-1.15587	5.35487e-35
TRIM7	3.09164e-39	2.31633	5.5903e-35
SLC16A7	3.15319e-39	-0.394474	5.70161e-35
FASN	3.70878e-39	0.834819	6.70621e-35
CLECL1	5.30849e-39	-0.711417	9.59881e-35
CLUH	5.43258e-39	0.821156	9.82319e-35
URI1	6.40809e-39	0.536929	1.15871e-34
PPP2R5B	6.67316e-39	-0.311786	1.20664e-34
CASP2	7.32838e-39	-0.388069	1.32512e-34
ERCC6	7.38403e-39	-0.387327	1.33518e-34
DIRAS1	8.00392e-39	2.00954	1.44727e-34
MUC1	8.64348e-39	-2.58247	1.56291e-34
AC118549.1	8.69394e-39	1.07341	1.57204e-34
NAXD	8.71977e-39	-0.395458	1.57671e-34
FKRP	9.35449e-39	-0.802606	1.69148e-34
STEAP4	9.53132e-39	-1.99389	1.72345e-34
PEF1	1.37695e-38	-0.329896	2.48981e-34
ISOC2	1.51619e-38	0.871394	2.74157e-34
LAMP3	1.53706e-38	4.90881	2.77931e-34
CLYBL	1.56965e-38	1.12952	2.83824e-34
SLC35A1	1.61101e-38	-0.31095	2.91303e-34
DNAJA1	1.61745e-38	0.537863	2.92467e-34
GGT5	1.61832e-38	-1.02972	2.92625e-34
CCL22	1.77609e-38	5.04944	3.21152e-34
SDHA	1.98486e-38	0.739994	3.58903e-34
FCRLB	2.09652e-38	-2.50053	3.79093e-34
CALML4	2.13892e-38	-0.359848	3.86759e-34
XRCC4	2.2689e-38	-0.543631	4.10263e-34
CADM1	2.34033e-38	-0.721462	4.23179e-34
PXMP2	2.36807e-38	-0.626309	4.28194e-34
HSPA9	2.67496e-38	0.741773	4.83687e-34
ZSCAN30	2.71255e-38	-0.760174	4.90483e-34
CDC42EP1	3.00851e-38	1.46492	5.43999e-34
MSRB1	3.08585e-38	-0.490948	5.57984e-34
THRA	3.29275e-38	0.794961	5.95396e-34
EIF3J	3.42579e-38	0.59671	6.19451e-34
TP53INP1	3.54629e-38	-0.330149	6.41241e-34
C2	4.07883e-38	-0.461163	7.37535e-34
CNPY4	4.5119e-38	-0.645994	8.15842e-34
LGALS3BP	4.54959e-38	0.700438	8.22657e-34
TRAF4	4.60375e-38	1.36995	8.3245e-34
ZNF618	5.24818e-38	1.25694	9.48975e-34
[truncated: 2,170 more rows]
