# Supplementary material for: Microglial heterogeneity: influence of human 2D, 3D, and co-culture models on gene expression and immune function
Source: Front Cell Neurosci. 2026 Feb 11;20:1770518. doi: 10.3389/fncel.2026.1770518 (PMC12932485; doi:10.3389/fncel.2026.1770518)
Supplement: Supplementary Table 6 — Comparison of MDMi with 10 published human microglia signatures. [file Table_6.xlsx]

## Sheet: Sheet1
2D model			cluster 0				cluster 1				cluster 2				cluster 3				cluster 4				cluster 5				cluster 6
			study overlap_genes				study overlap_genes				study overlap_genes				study overlap_genes				study overlap_genes				study overlap_genes				study overlap_genes
			1 Olah (2018) 444				1 Olah (2018) 363				1 Olah (2018) 483				1 Olah (2018) 474				1 Olah (2018) 339				1.Olah (2018) 286				1 Olah (2018) 139
			2 Galatro (2017) 406				2 Galatro (2017) 317				2 Galatro (2017) 381				2 Galatro (2017) 448				2 Galatro (2017) 276				2 Galatro (2017) 214				2 Galatro (2017) 109
			3 Gosselin (2017) 291				3 Gosselin (2017) 234				3 Gosselin (2017) 259				3 Gosselin (2017) 309				3 Gosselin (2017) 212				3 Oldham (2008) 140				3 Gosselin (2017) 68
			4 Patir (2018) 179				4 Patir (2018) 150				4 Patir (2018) 186				4 Patir (2018) 209				4 Patir (2018) 123				4 Gosselin (2017) 136				4 Oldham (2008) 51
			5 Zhang (2016) 142				5 Oldham (2008) 113				5 Oldham (2008) 177				5 Zhang (2016) 161				5 Oldham (2008) 120				5 Patir (2018) 130				5 Patir (2018) 51
			6 Oldham (2008) 129				6 Zhang (2016) 111				6 Zhang (2016) 150				6 Oldham (2008) 157				6 Zhang (2016) 98				6 Zhang (2016) 98				6 Zhang (2016) 40
			7 Hawarylycz (2012) 42				7 Hawarylycz (2012) 43				7 Hawarylycz (2012) 45				7 Hawarylycz (2012) 55				7 Hawarylycz (2012) 28				7 Hawarylycz (2012) 46				7 Hawarylycz (2012) 15
			8 Miller (2010) 26				8 Miller (2010) 28				8 Miller (2010) 27				8 Miller (2010) 33				8 Miller (2010) 16				8 Miller (2010) 28				8 Miller (2010) 7
			9 Wehrspaun (2015) 17				9 Darmanis (2015) 16				9 Wehrspaun (2015) 16				9 Wehrspaun (2015) 22				9 Wehrspaun (2015) 11				9 Wehrspaun (2015) 15				9 Darmanis (2015) 6
			10 Darmanis (2015) 10				10 Wehrspaun (2015) 14				10 Darmanis (2015) 13				10 Darmanis (2015) 14				10 Darmanis (2015) 9				10 Darmanis (2015) 12				10 Wehrspaun (2015) 4
>
	3D model		cluster 0				cluster 1				cluster 2				cluster 3				cluster 4				cluster 5				cluster 6				cluster 7
			study overlap_genes				study overlap_genes				study overlap_genes				study overlap_genes				study overlap_genes				study overlap_genes				study overlap_genes				study overlap_genes
			1 Olah (2018) 435				1 Olah (2018) 450				1 Olah (2018) 597				1 Olah (2018) 584				1 Olah (2018) 419				1 Olah (2018) 366				1 Olah (2018) 403				1 Olah (2018) 133
			2 Galatro (2017) 400				2 Galatro (2017) 421				2 Galatro (2017) 516				2 Galatro (2017) 535				2 Galatro (2017) 316				2 Galatro (2017) 296				2 Galatro (2017) 368				2 Galatro (2017) 115
			3 Gosselin (2017) 283				3 Gosselin (2017) 285				3 Gosselin (2017) 374				3 Gosselin (2017) 384				3 Gosselin (2017) 196				3 Gosselin (2017) 219				3 Gosselin (2017) 256				3 Gosselin (2017) 74
			4 Patir (2018) 191				4 Patir (2018) 217				4 Patir (2018) 244				4 Patir (2018) 254				4 Patir (2018) 162				4 Patir (2018) 111				4 Patir (2018) 195				4 Patir (2018) 50
			5 Oldham (2008) 151				5 Zhang (2016) 162				5 Zhang (2016) 207				5 Zhang (2016) 202				5 Oldham (2008) 159				5 Oldham (2008) 106				5 Zhang (2016) 147				5 Oldham (2008) 47
			6 Zhang (2016) 146				6 Oldham (2008) 160				6 Oldham (2008) 203				6 Oldham (2008) 183				6 Zhang (2016) 130				6 Zhang (2016) 87				6 Oldham (2008) 138				6 Zhang (2016) 47
			7 Hawarylycz (2012) 43				7 Hawarylycz (2012) 58				7 Hawarylycz (2012) 67				7 Hawarylycz (2012) 65				7 Hawarylycz (2012) 46				7 Hawarylycz (2012) 22				7 Hawarylycz (2012) 55				7 Hawarylycz (2012) 15
			8 Wehrspaun (2015) 21				8 Miller (2010) 27				8 Miller (2010) 34				8 Miller (2010) 36				8 Miller (2010) 27				8 Wehrspaun (2015) 10				8 Miller (2010) 30				8 Miller (2010) 6
			9 Miller (2010) 18				9 Wehrspaun (2015) 19				9 Wehrspaun (2015) 23				9 Wehrspaun (2015) 21				9 Wehrspaun (2015) 14				9 Miller (2010) 8				9 Wehrspaun (2015) 17				9 Wehrspaun (2015) 6
			10 Darmanis (2015) 14				10 Darmanis (2015) 17				10 Darmanis (2015) 14				10 Darmanis (2015) 18				10 Darmanis (2015) 10				10 Darmanis (2015) 5				10 Darmanis (2015) 12				10 Darmanis (2015) 3
3D co-culture			cluster 0				cluster 1				cluster 2				cluster 3				cluster 4				cluster 5				cluster 6				cluster 7
			study overlap_genes				study overlap_genes				study overlap_genes				study overlap_genes				study overlap_genes				study overlap_genes				study overlap_genes				study overlap_genes
			1 Olah (2018) 408				1 Olah (2018) 482				1 Olah (2018) 391				1 Olah (2018) 557				1 Olah (2018) 461				1 Olah (2018) 435				1 Olah (2018) 347				1 Olah (2018) 252
			2 Galatro (2017) 384				2 Galatro (2017) 441				2 Galatro (2017) 381				2 Galatro (2017) 487				2 Galatro (2017) 418				2 Galatro (2017) 343				2 Galatro (2017) 343				2 Galatro (2017) 218
			3 Gosselin (2017) 275				3 Gosselin (2017) 314				3 Gosselin (2017) 246				3 Gosselin (2017) 346				3 Gosselin (2017) 285				3 Gosselin (2017) 222				3 Gosselin (2017) 230				3 Gosselin (2017) 146
			4 Patir (2018) 178				4 Patir (2018) 225				4 Patir (2018) 193				4 Patir (2018) 220				4 Patir (2018) 208				4 Patir (2018) 175				4 Patir (2018) 151				4 Patir (2018) 98
			5 Oldham (2008) 148				5 Zhang (2016) 179				5 Zhang (2016) 143				5 Zhang (2016) 177				5 Zhang (2016) 158				5 Oldham (2008) 169				5 Zhang (2016) 124				5 Oldham (2008) 84
			6 Zhang (2016) 147				6 Oldham (2008) 178				6 Oldham (2008) 124				6 Oldham (2008) 166				6 Oldham (2008) 151				6 Zhang (2016) 149				6 Oldham (2008) 119				6 Zhang (2016) 78
			7 Hawarylycz (2012) 54				7 Hawarylycz (2012) 60				7 Hawarylycz (2012) 45				7 Hawarylycz (2012) 52				7 Hawarylycz (2012) 51				7 Hawarylycz (2012) 48				7 Hawarylycz (2012) 42				7 Hawarylycz (2012) 24
			8 Miller (2010) 29				8 Miller (2010) 28				8 Miller (2010) 23				8 Miller (2010) 29				8 Miller (2010) 23				8 Miller (2010) 30				8 Miller (2010) 23				8 Miller (2010) 11
			9 Wehrspaun (2015) 19				9 Wehrspaun (2015) 19				9 Wehrspaun (2015) 17				9 Wehrspaun (2015) 20				9 Wehrspaun (2015) 20				9 Wehrspaun (2015) 14				9 Wehrspaun (2015) 16				9 Wehrspaun (2015) 9
			10 Darmanis (2015) 16				10 Darmanis (2015) 17				10 Darmanis (2015) 9				10 Darmanis (2015) 10				10 Darmanis (2015) 13				10 Darmanis (2015) 13				10 Darmanis (2015) 15				10 Darmanis (2015) 6
