# Supplementary material for: Microglial heterogeneity: influence of human 2D, 3D, and co-culture models on gene expression and immune function
Source: Front Cell Neurosci. 2026 Feb 11;20:1770518. doi: 10.3389/fncel.2026.1770518 (PMC12932485; doi:10.3389/fncel.2026.1770518)
Supplement: Supplementary Table 7 — Overlap of cluster-specific MDMi genes with the Olah human microglia gene set. [file Table_7.xlsx]

## Sheet: Sheet1
MDMi_2D_Olah2018_OverlapGenes									MDMi_3D_Olah2018_OverlapGenes										MDMi_3D Co-Culture_Olah2018_OverlapGenes
Cluster 0	Cluster 1	Cluster 2	Cluster 3	Cluster 4	Cluster 5	Cluster 6			Cluster 0	Cluster 1	Cluster 2	Cluster 3	Cluster 4	Cluster 5	Cluster 6	Cluster 7			Cluster 0	Cluster 1	Cluster 2	Cluster 3	Cluster 4	Cluster 5	Cluster 6	Cluster 7
FOLR2	NR4A2	FUCA1	BCL2A1	INPP5D	B2M	BCL2A1			APOC1	CLEC5A	BCL2A1	BCL2A1	UBA52	NABP1	EBI3	SPC25			F13A1	MRC1	S100A8	CXCL16	GAL3ST4	FTL	FBP1	SPC25
CD163	EGR1	FOLR2	FGR	PLSCR1	NPC2	FGR			FGR	ARHGDIB	SPP1	GPR34	FXYD5	OSCAR	TNFRSF11B	HIST1H2BB			FOLR2	SRGN	S100A9	OLR1	CSF1R	TMSB4X	FUCA1	HIST1H2BB
FUCA1	FOSB	SPP1	FBP1	TRPV2	CD74	FBP1			LIPA	AIF1	C1QC	FOLR2	TYROBP	CEPT1	RGS1	HIST1H2BH			FUCA1	SLC1A5	VSIR	STAB1	GPR34	B2M	IL2RG	BARD1
C1QC	RGS2	TMSB4X	STAB1	BTK	CD68	STAB1			LYZ	C1QA	CD74	FBP1	LAPTM5	WDFY4	JAK3	FANCD2			CD163	FCGR3A	ABI3	F13A1	STAB1	NPC2	MS4A6A	PRIM1
F13A1	DUSP1	CLEC5A	F13A1	PLCG2	FCER1G	F13A1			CTSD	TMSB4X	CPVL	STAB1	B2M	SPINT1	PTGIR	BARD1			FCGRT	CSF1R	PRAM1	TYMP	CD93	TYROBP	IL1B	FANCD2
FCGRT	FOS	F13A1	APOC1	DOCK8	FTL	APOC1			F13A1	C1QC	CD163	OLFML3	TMSB4X	UNC13D	LY75	HIST1H2BN			CTSC	CTSD	CYBB	GPR34	ENG	UBA52	SPP1	HIST1H2BH
STAB1	BTG2	UBA52	BHLHE41	IRF9	IFI30	BHLHE41			CD68	VSIG4	SLCO2B1	F13A1	FTL	SH3KBP1	MYO1G	HIST1H4C			CTSB	CTSC	MNDA	SLC11A1	ADAP2	FCER1G	CPVL	MMS22L
TMEM176B	PPP1R15A	CD163	PRAM1	MAP3K8	LAPTM5	PRAM1			CTSS	CTSB	MS4A6A	MPEG1	S100A11	MAP3K8	LIPG	PRIM1			SLCO2B1	P2RX7	APMAP	C1QC	ADORA3	S100A11	CD40	XRCC3
CTSC	ZFP36	GRN	LSP1	TMC6	LYZ	LSP1			ASAH1	TGFBI	FCGRT	FCGR2B	RACK1	ESYT1	NFATC2	DERL3			HMOX1	TGFBI	LST1	GLIPR1	P2RY6	LAPTM5	SH3BGRL3	HIST1H2BN
GRN	IER3	CD68	MS4A6A	EMB	C1QA	MS4A6A			CYB561A3	S100A9	TNFSF13	P2RY6	CD68	TNFRSF14	ID2	HIST1H2AE			CPVL	ALOX5AP	CTSH	SLCO2B1	PALD1	SRGN	ITGAX	NRM
SPP1	CCL4	SH3BGRL3	FCGRT	CD302	SRGN	FCGRT			IFI30	FCGR3A	AIF1	EMB	TSPO	AKAP13	BCL2L11	NRM			OLFML2B	ADAMTSL4	PIM1	LYZ	ALOX5AP	CD68	SERPINA1	HIST1H4C
TPP1	HIST1H2BG	SERPINA1	CTSC	LYN	TMSB4X	CTSC			CSF1R	CH25H	CD14	TLR7	SH3BGRL3	MANBA	ALOX15B	TUBA1C			MS4A4A	EIF4EBP1	SPN	IFNGR1	SFMBT2	FXYD5	FCGRT	TUBA1C
CD14	SAT1	FCGRT	FUCA1	SSH1	S100A11	FUCA1			STAB1	CTSS	DNAJC3	MS4A6A	CRTAP	ATG7	IL4I1	ARHGAP11B			ADORA3	ITGAM	ARHGDIB	TMEM106A	CTSS	TSPO	SPN	FAM111A
DUSP1	ID2	LAPTM5	FOLR2	CTNS	C1QC	FOLR2			P2RX7	CD14	FPR3	SLC40A1	CYBA	KLHL6	REL	TMEM71			C1QC	LILRB2	ALOX5	BST2	TYMP	CD74	MS4A7	CHEK2
P2RY6	NFKBIZ	HSPA1A	C1QA	TBXAS1	TYROBP	C1QA			HERPUD1	TNFSF13	CAPG	FUCA1	NPC2	ETNK1	GPR132	RNASE2			MS4A6A	ALOX5	CLEC4A	VNN2	LAPTM5	IFI30	KCNN4	ARHGAP11B
FBP1	HIST2H2BE	TPP1	LIPA	TMEM109	CYBA	LIPA			TGFBI	CD4	C1QB	FCGRT	RGS10	ARHGEF1	SAMSN1	FAM111A			C1QA	FCGR2A	GNGT2	S100A8	ST6GAL1	SH3BGRL3	F13A1	TMEM71
FGL2	NFKBID	RGS10	NCF4	LATS1	AIF1	NCF4			SLC29A3	CLEC7A	CXCR4	CTSC	ARAP1	ATG16L2	STK4	HIST1H4J			NPC2	HERPUD1	AIF1	CMKLR1	FCGR2A	AIF1	FOLR2	POLD1
IFI44L	PLK3	C2	CAPG	ALDH3B1	C1QB	CAPG			FOLR2	C1QB	ALOX15B	NPC2	VAMP8	GLA	SAT1	LILRA1			STAB1	CTSS	ACPP	EVI2B	LPAR6	C1QA	FGR	TTF2
CD68	CXCL8	CYBB	MPEG1	SPTLC2	STAB1	MPEG1			CD37	ALOX5	STAB1	CD74	IFI30	DDX5	CYTIP	XRCC3			CD74	STAB1	TSPO	ADAP2	OLFML3	NOP10	STAB1	MRC1
C2	HSPA1B	FCGBP	GPAT3	SLC1A5	PPT1	GPAT3			CFD	CORO1A	ADA2	RNASE6	CFLAR	CD84	LSP1	HIST1H2AK			NPL	ARHGDIB	SERPINA1	ADORA3	FCGBP	S100A4	CCL4L2	DERL3
CD4	GLA	TGFBI	CD163	ZFHX3	TMEM176B	CD163			ZFP36L1	TLR2	FUCA1	FGR	SRGN	CD300LF	PIK3CG	CIDEB			SERPINA1	CISH	CORO1A	ST6GAL1	PROCR	LYZ	MYOF	CD68
ID2	HSPA1A	RACK1	SPN	PRDM1	TSPO	SPN			CTSC	SLCO2B1	TGFBI	AIF1	SSR4	DDOST	NRP2	TTF2			NINJ1	APMAP	HCK	MS4A7	F13A1	VAMP8	CAPG	C5AR1
C1QA	CCL3	CFD	MAFB	DISC1	S100A4	MAFB			TLR2	CD74	FOLR2	C1QC	LYZ	DOCK2	MTSS1	MCM5			CMKLR1	CRTAP	ABCA1	FCGRT	SERPINB9	ARHGDIB	NCF4	MCM5
BST2	HMOX1	TMEM176B	AIF1	ARRDC1	ARAP1	AIF1			SLC29A1	S100A4	CXCL8	GLIPR1	S100A4	RNASET2	CD68	COQ2			SPN	CORO1A	LHFPL2	CD93	FBP1	CYBA	CD163	MIS18BP1
FOSB	ADM	S100A9	CSF1R	RGS19	ITGAX	CSF1R			CD4	S100A8	BHLHE41	NCF4	FCER1G	STAT5A	FCER1G	SORL1			PLA2G7	FXYD5	MSR1	FPR3	CTSH	CLEC2D	RAC2	HIST1H2AE
TMEM106A	HIST3H2BB	STEAP3	CXCL16	SNX29	TMEM176A	CXCL16			CD163	MRC1	MPEG1	SERPINA1	SYNGR2	MYD88	CYBB	MIS18BP1			GPR34	FTL	IFNGR1	STT3A	ADA2	CLEC7A	NPL	HAUS8
NR4A2	SRGN	FCGR2B	CD74	TNFRSF10B	MYO9B	CD74			GPR34	FCER1G	MRC1	CMKLR1	NOP10	DPEP2	B2M	PLA2G4A			CXCL12	CD4	PLAC8	FCGBP	C1QC	RACK1	CCL4	TMEM109
S100A9	CCL4L2	OXA1L	P2RY6	CHD9	RNF213	P2RY6			P2RY6	MAPKAPK3	TMEM37	SLC46A1	NABP1	SCPEP1	CTSB	POLD1			FBP1	C1QA	IL17RA	ARHGAP4	GLIPR1	ITPR2	MS4A4A	CNTRL
MGAT4A	DDX5	EIF4EBP1	MS4A7	RPN2	ARHGDIB	MS4A7			TREM2	CCL4	NPL	BHLHE41	TNFAIP2	RNF213	CSTA	MMS22L			TPP1	SSR4	FGL2	MMP2	FPR3	TMEM176A	BCL2A1	NINJ1
FGD2	OSM	PLA2G7	SOAT1	DAGLB	BST2	SOAT1			ARHGDIB	LST1	HK2	SPP1	ATG16L2	GLB1	LAPTM5	CORO1A			FPR3	ACSL1	CEACAM1	TYROBP	CPED1	CRTAP	SLAMF8	SAT1
MS4A6A	TNF	HSPA1B	SH3BGRL3	ARHGAP27	FXYD5	SH3BGRL3			SLCO2B1	MFSD1	F13A1	CXCL12	ABCA1	RIN3	CFLAR	HIST1H1E			RNASE6	TNFRSF14	CD4	A2M	S100A8	CFLAR	ALOX15B	COQ2
FOS	CYBB	S100A4	ADGRE2	C1QA	SYNGR2	ADGRE2			CORO1A	MNDA	SRGN	DHRS9	SNX2	DSE	DAB2	PRIM2			NCF4	CD163	CD14	CXCR4	CARD11	SSR4	SLCO2B1	MSH5
SLC37A2	RGS1	S100A11	CD14	TNFAIP8	CIITA	CD14			PTGS1	TREM1	C1QA	SCAMP2	PPT1	LAP3	FCGRT	CHEK2			MAFB	CD14	LYZ	HMOX1	MMP2	ARPC1B	BHLHE41	HAUS4
NCF4	IL1B	IGF1	ZFP36L1	CD33	ARHGAP4	ZFP36L1			FXYD5	CLEC4A	GPR34	CPVL	CAPG	PARP14	PATL2	REEP4			TMEM176B	SLC16A3	PLBD1	MFSD1	ITGB2	PLCB2	CTSC	FTL
RNF213	MAP3K8	EVI2B	C1QC	AXL	DOCK2	C1QC			SOAT1	CMTM3	MAFB	PLAUR	EIF4EBP1	TRIM25	CTSD	SHMT1			CD68	ENG	DAB2	RASSF4	ARHGDIB	ANKRD10	C1QC	IL4I1
PLK3	DDIT4	CALHM2	TREM2	TCF12	S100A9	TREM2			S100A11	FCGR1B	RAC2	MAFB	ITGAX	SNAP23	CD274	ARHGDIB			DAB2	LIPA	ITGAM	NCF4	LYZ	ATG16L2	LPAR6	DAB2
MPEG1	ZFP36L1	VAMP8	RAC2	COMMD10	IGSF6	RAC2			ALOX5AP	TYMP	CTSC	SPN	CTSH	TRIM38	ITGB2	CTSS			ITGAL	CD37	TMSB4X	SLC9A9	MMP14	ARAP1	TGFBI	SHMT1
CD180	SLAMF8	GAL3ST4	ITGAX	GAB3	CPVL	ITGAX			PLA2G7	ALOX5AP	DOCK2	SLC9A9	EVI2B	STK10	TMEM176A	CD68			FGR	UBA52	HCST	ASAH1	FCGRT	TMEM176B	MPEG1	MSR1
MS4A4A	OLR1	FBP1	ITPR2	CPM	VAMP8	ITPR2			DENND2D	CISH	MFSD1	LPAR6	SSR3	CIITA	ADA2	GIMAP6			SRGN	FGL2	FBP1	RNASE6	GRN	CSTA	ADGRE2	NPL
BHLHE41	GPR183	STAB1	S100A11	MIF4GD	CTSS	S100A11			OLFML3	IL4I1	PLAUR	FCGBP	MRC1	PIM1	C5AR1	SAT1			SLC9A9	CLEC7A	APBB1IP	MRC1	PLA2G7	RGS10	TMEM37	HIST1H2AK
RCN3	TREM1	NPL	CTSD	CYTIP	NOP10	CTSD			MPEG1	OLFML2B	SERPINA1	LYZ	NINJ1	GPATCH2L	CSF2RA	SLC37A4			MFSD1	ASAH1	LCP1	NCF2	RCBTB2	WDFY2	CLEC5A	HIST1H3H
CMKLR1	THBD	SLC37A2	P2RX7	HELZ	FOLR2	P2RX7			DNASE2	ADAMTSL4	MSR1	SLCO2B1	CSTA	TFEC	CSF2RB	ALOX5AP			AIF1	TNFSF13	CSTA	IFI30	RGS1	DPYD	CCL3	ZDHHC12
LPAR6	H3F3B	CTSC	IL2RG	ERAP1	UBA52	IL2RG			RAB20	LILRB2	UBA52	ITGB2	C1QA	ALOX5	MTHFD2	C5AR1			TGFBI	ZFP36L1	LY75	VSIR	MS4A6A	ALOX5	CKLF	TMEM19
WDFY2	TYMP	POU2F2	CMKLR1	CEPT1	CTSH	CMKLR1			CMKLR1	CD163	CIITA	SAMSN1	PSME1	ITGA5	CD14	ITGAX			FCGR3A	S100A8	TMEM71	ITGB2	CMTM3	SYNGR2	HCST	RNASE2
SAMD9L	CTSB	LST1	MS4A4A	PTGER4	CTSC	MS4A4A			MS4A6A	PROCR	ITPR2	MS4A4A	RNF213	TTC7A	DAPP1	TMEM109			CH25H	AIF1	ADGRG5	PLAUR	NCF4	CMTM6	HEXA	LIPA
ADGRE2	HIST1H2AG	CLEC4A	MGAT4A	HLX	ASAH1	MGAT4A			BCL2A1	SLC16A3	SLC37A2	ADORA3	GPSM3	TRPM2	MRC1	NCF2			LYVE1	SLC29A1	IL2RG	CD163	ASAH1	NINJ1	RCBTB2	PIEZO1
ITPR2	C1QA	CD14	TMEM176B	HK2	ITPR2	TMEM176B			CCRL2	SRGN	NCF4	CAPG	PYCARD	VMP1	FTL	LIPA			RNASE2	PTGS1	GIMAP4	TNFSF13	LAT2	CMTM3	SLC16A3	CD37
APOC1	PRDM1	CH25H	OLFML3	SLC2A9	TCIRG1	OLFML3			CXCL16	THBD	FXYD5	CD163	CMTM3	ST3GAL6	C1QA	ZDHHC12			TNFSF13	RACK1	SH3BGRL3	FCAR	FCAR	S100A9	PLK3	CKLF
EGR1	F13A1	TNFAIP2	IFI44L	BTG2	SH3BGRL3	IFI44L			NOP10	P2RX7	TMEM106A	TGFBR1	TMEM179B	TMC6	GRN	MSH5			TMEM37	SORL1	ADAMTSL4	FERMT3	CLEC5A	PSME1	OLFML2B	TMEM173
B2M	ERN1	MS4A4A	SPP1	KCNK6	TYMP	SPP1			BHLHE41	IFI30	CFD	ALOX5AP	CLEC2D	SNX29	GLDN	NUP85			RIN2	SLCO2B1	VAMP8	CSF1R	NCF2	PYCARD	SQOR	PRIM2
GLA	CD74	ADAMTSL4	SLCO2B1	IL16	LIPA	SLCO2B1			ATP8B4	FCGR1A	CH25H	SLC11A1	NRP2	CMTM7	SYNGR2	CNTRL			IL2RG	TMEM176B	ARPC1B	PARVG	ARHGAP9	DOCK2	FCGBP	FUCA1
TMEM86A	ZC3H12A	GPSM3	ALOX5	FUOM	C3AR1	ALOX5			MRC1	C3AR1	CSF2RA	CIITA	MYO9B	HAVCR2	NCF2	CLEC5A			FCGBP	CYBB	RNASE2	AKR1A1	SIPA1	EVI2B	C1QA	CTSS
ADORA3	CD55	FGL2	LPAR6	H3F3B	ADAMTSL4	LPAR6			FCGR2B	ARPC1B	NCF2	CSF1R	SPCS1	PYGL	MS4A7	HAUS8			CAPG	SSR3	MAPKAPK3	MGAT4A	LTC4S	RCN3	SAMSN1	REEP4
SH3BGRL3	SH3BGRL3	TLR7	SLC29A3	DHRS7	CD53	SLC29A3			ITGAL	TUBA1C	HEXA	MFSD1	RAC2	RBM47	AIF1	ASAH1			MRC1	SLC29A3	NRP2	CYTIP	SLC40A1	CTSH	ASAH1	CTSD
PSTPIP2	CXCR4	SH3KBP1	ACSL1	TAGAP	TNFAIP2	ACSL1			EIF4EBP1	SAT1	SLC29A1	ZFP36L1	AIF1	ICAM1	MAN2B1	IGSF6			CD93	CAPG	THEMIS2	GRN	NFATC2	SPCS1	MAFB	RAC2
SLCO2B1	CTSH	ITGAM	AOAH	PSMG2	HMOX1	AOAH			OLFML2B	PTGS1	CLEC7A	STEAP3	TMEM176A	FLI1	CSF1R	MNDA			BCL2A1	SELPLG	S100A4	C1QB	CALHM2	TMEM106A	GPR34	SLCO2B1
TNFSF13	TCIRG1	CTSD	APOC2	ST6GAL1	CTSB	APOC2			TMEM106A	GPR84	NRP2	FGL2	GRN	DOCK8	CTSS	GAL3ST4			GLIPR1	CYB561A3	CLEC5A	SLC46A1	SLCO2B1	ALOX5AP	TMEM176B	HMOX1
CXCL16	MAN2B1	MAN2B1	STEAP3	CD74	M6PR	STEAP3			ACSL1	SLA	SLA	TMEM106A	C1QB	SAMD9L	APOBEC3G	ST8SIA4			MSR1	TLR2	PSMB8	FMN1	FCER1A	VMP1	PTGIR	GUSB
DAB2	IL4I1	HSPA6	BST2	ATP8B4	PLCB2	BST2			RNASE6	TSPO	LPAR6	SRGN	ANKRD10	ZFP36	CMTM6	HPSE			BST2	C1QC	LPCAT2	LGALS9	THBD	ARPC3	CTSD	HIST1H1E
BTG2	CCRL2	SAT1	CPVL	RNF138	TMEM106A	CPVL			FCGBP	ASAH1	MNDA	ATP8B4	CLIC1	DPYD	LIPA	CD93			TMEM86A	CSF2RA	CISH	CTSH	MFSD1	PPT1	LCP1	UCP2
BCL2A1	FERMT3	C1QC	PTPN7	GUSB	SSR4	PTPN7			SLC1A5	MYC	ARHGAP4	ITGAX	ARPC1B	TCIRG1	FXYD5	SYNGR2			BHLHE41	RNASE2	CTSD	FRMD4B	ARHGAP4	RNF213	TREM1	HIST1H4J
CSF2RA	NFKBIA	FMN1	CD4	LY86	LY86	CD4			SAMSN1	CCL3	CD274	CXCL16	SLC7A7	KCNE3	PIK3AP1	CD37			FCGR2A	SLC11A1	UCP2	SERPINB9	B3GNT5	CIITA	MYC	CD163
NFKBIZ	SPPL2A	ARPC1B	TMEM106A	TNFAIP8L2	RNASE6	TMEM106A			SELPLG	LRRC25	FGR	FCER1A	OST4	TRABD	RASSF4	VSIG4			RAC2	MS4A6A	C1QA	CD180	FAM49B	LY86	TMEM176A	MRE11
NPL	FCGR2B	MYCBP	CSF2RA	SLC46A1	CRTAP	CSF2RA			THBD	CYBB	SH3BGRL3	TGFBI	PLCB2	CISH	MFSD1	UCP2			B2M	CD93	MMP2	DEF6	VNN2	NABP1	TNFRSF12A	NCF2
TLR2	CFD	NCF4	ITGB2	RCSD1	SCAMP2	ITGB2			EVI2B	LHFPL2	PPT1	CD302	HCST	DOCK4	TYMP	TRAF3IP3			P2RX7	FCGR2B	TMEM173	P2RY6	CORO1A	CLIC1	CD58	MNDA
RGS1	HERPUD1	ENG	ADAP2	PTPRJ	ADCY7	ADAP2			CH25H	SNX20	FBP1	FCGR2A	DOCK4	ZFP36L1	CISH	BCL2A1			PLAU	MTHFD2	P2RY13	CYFIP1	SH2B3	MDM4	AOAH	ASAH1
IGF1	IGF1	ICAM1	RIN2	TLR7	TMEM179B	RIN2			FBP1	FCGR2A	FOS	FPR3	PARP14	PIK3CG	ARHGDIB	ARHGAP4			CD180	FPR1	MYO1G	CD37	ATP8B4	RAC2	CYP2S1	ZNF85
CXCL8	ADRB2	LPCAT2	NINJ1	PARP8	CD163	NINJ1			C3AR1	TNFRSF14	CTSD	CXCL8	RHOG	RAB20	MSR1	HPGDS			C1QB	CD53	ZFP36L2	MS4A6A	C1QB	CD163	TPP1	SYNGR2
SLC46A1	MAFB	RCN3	KCNN4	FLVCR2	MYO15B	KCNN4			CIITA	SNX2	CD4	DAB2	FAM49B	DENND1C	ENO3	FGR			THBD	OLFML2B	SUSD3	CORO1A	TLR7	CAPG	ADORA3	HIST1H2BG
SLC9A9	AKR1A1	SORL1	SAMSN1	CAPZA1	FCGR2A	SAMSN1			ADA2	VAMP8	MS4A4A	RCSD1	CNPY3	FCGR1A	TGFBI	PLB1			ITGB2	IL1RAP	FPR3	LHFPL2	CTTNBP2	MYO9B	HK2	CTSB
RENBP	MYOF	FGD2	PLAUR	BTAF1	MAN2B1	PLAUR			ITPR2	CYTL1	C3AR1	CSF2RA	CD163	ADAMTSL4	MCM5	TMEM19			ABCA1	S100A9	CLEC7A	TMEM176A	PIK3R5	SCAMP2	ITGAL	IFI30
ALOX5	PCK2	PPP1R15A	GPR34	UCP2	CFD	GPR34			TNFRSF14	ITGAM	KYNU	MGAT4A	TXNDC17	ARHGAP45	CLEC7A	NAGA			OLR1	TMEM106A	MOB1A	OLFML2B	LCP2	MOB1A	PTPRE	ABI3
CPVL	SERPINA1	SSR3	SELPLG	LILRB1	PIK3R5	SELPLG			PROCR	SLC11A1	HMOX1	C3AR1	MOB1A	HMOX1	PLA2G7	FCGBP			TMEM176A	MMP2	MMP14	UCP2	MGAT4A	AKR1B1	AIF1	SLC37A4
FCGR2B	TNFSF13	RHOG	ARHGAP4	SIGLEC10	CD86	ARHGAP4			MTSS1	CTSC	CSF1R	MYOF	TMEM176B	GAB3	NFKBIA	HNRNPF			C5AR1	CD68	SLC16A3	FCER1G	TLR1	GPSM3	TMSB4X	ENG
MKNK1	LILRB2	FCGR3A	SCIMP	HHEX	FPR3	SCIMP			C1QC	SERPINA1	PLA2G7	ADRB2	CD74	ABHD3	POGLUT1	CKLF			ADAP2	ATP8B4	GPSM3	ARHGAP9	IL1RAP	CNPY3	CTSH	HIST1H2AG
PARP14	IFNGR1	CD74	SLC46A1	SLC25A19	FGD2	SLC46A1			MTHFD2	THEMIS2	CYTIP	RCBTB2	ITPR2	TMEM106A	SLC37A2	PSMG2			SLC46A1	LILRB1	RCSD1	VMO1	RNASE6	EIF4EBP1	OLR1	TYROBP
HEXA	ITGB2	CRTAP	CD40	SERPINB9	CLEC7A	CD40			LCP1	LAPTM5	RACK1	FGD2	ARHGEF1	NCKAP1L	SLAMF8	GPR65			SLC37A2	PLCB2	CCR5	ITPR2	RGS10	DENND3	RHBDF2	HACD4
ARSA	HIST1H3H	SSR4	SQOR	FPR1	RGS10	SQOR			PRAM1	LCP1	P2RY6	LTC4S	DPYD	LRRC25	C1QC	MRE11			ITGAX	VSIR	FCGBP	TLR7	ZFP36L1	UCP2	PPT1	ARHGAP15
CFD	HCK	MFNG	SLC37A2	PROCR	ABCA1	SLC37A2			LPAR6	TYROBP	ALOX5	TMEM176A	IL18	IL17RA	MOB1A	AIF1			FXYD5	BCL2A1	FCAR	CTSS	HPGDS	TMEM179B	HMOX1	CD14
ODF3B	LCP1	CKLF	CIITA	CD55	PSME1	CIITA			CD93	LILRB1	IL2RG	TMEM176B	ARPC3	STEAP3	SH3KBP1	FTL			MTHFD2	FUCA1	EML4	GAL3ST4	TMEM106A	BST2	CXCL8	STAG3
TMEM176A	MS4A4A	SNX2	ATP8B4	CCR1	CAPG	ATP8B4			PCK2	SH3BGRL3	SLC29A3	APMAP	CXCL16	TNFAIP2	CD163	ADAM28			RACK1	APOC1	SLC7A7	TRIM14	BST2	HSPA6	NFKBIA	OSCAR
CLEC5A	KLF6	VENTX	SLC9A9	LILRA6	WDFY4	SLC9A9			NRP2	LPCAT2	C3	LY86	CMTM6	IGFLR1	TMEM173	FOS			TMEM106A	F13A1	TTLL4	ADAMTSL4	GAPT	CXCL16	ITGB2	IGSF6
STEAP3	ITGAL	C1QA	IGF1	TET2	C5AR1	IGF1			FGL2	CXCR4	PIM1	IL2RG	MTHFD2	GAA	C3AR1	HIST1H2BG			CKLF	FCGRT	FCER1G	ATP8B4	DEF6	IGSF6	LPCAT2	NRP2
ARHGAP4	AEN	MSR1	MYOF	ADPRH	IRAK1	MYOF			MAFB	MSR1	SASH3	TNFSF13	IGSF6	CLCN5	CD55	CLECL1			ST6GAL1	CLEC4A	ITGB2	NAGA	MSR1	SSR3	PROCR	TNFRSF14
CIITA	PPT1	SYNGR2	FCGR1A	SIGLEC5	FMN1	FCGR1A			CISH	CSF1R	RCBTB2	ZFP36L2	TCIRG1	TMEM35B	C1QB	TNFRSF14			PRAM1	FES	PTPN6	AIF1	B2M	RHOG	RNASE6	GSDMD
SAMSN1	CD86	HEXA	ADORA3	GPR183	TRPM2	ADORA3			RHOG	CACNA2D4	LIPA	TREM1	CD37	REL	FPR3	AOAH			EVI2B	VMO1	TNFRSF1B	CTSB	MYO1G	LIPA	SLC46A1	BTN3A2
CCL3	HIST3H2A	SSR1	TMEM86A	CTTNBP2NL	GYPC	TMEM86A			SPP1	NRP2	PARVG	PDPN	MAN2B1	EML4	PILRA	PTPN7			SLC1A5	TMEM39A	SNX20	TRPV2	TNFRSF1A	HCST	RNASE2	PSMB8
FGR	SPP1	OLFML2B	MYD88	MPEG1	LY96	MYD88			DEF6	PLAU	NPC2	HK2	SERPINB1	KCNN4	CD86	BACH1			TRIM14	ADA2	HACD4	THBD	ST8SIA4	TNFAIP2	CFD	MYCBP
AOAH	CTSC	NRP2	TLR2	CASP10	DHRS7	TLR2			LSP1	CYBA	SAMSN1	BLNK	HACD4	LPP	ITGAM	DAB2			ENG	STT3A	CSF3R	LILRA2	IL2RG	CTSB	TNFSF13	TMEM86A
PLA2G15	SPN	FCGR3B	TRPV2	TAPBPL	ALOX5	TRPV2			CSF2RA	EHD4	RNF213	C1QA	LY86	NRP2	ZFP36L2	PAXX			IFI30	S100A11	RAC2	NRP2	CD68	ARHGAP4	GRN	TMEM150A
OAS2	CAPG	FXYD5	LCP1	GALNT6	MFSD1	LCP1			CAPG	UCP2	SPN	PARP8	DOCK2	CD300A	LY86	PLA2G7			MPEG1	P2RY6	SCIMP	PLBD1	TNFSF13	HACD4	PLAUR	SLC15A3
IL18BP	ENG	TCF12	EIF4A1	TRIM21	CSTA	EIF4A1			ZFP36L2	HCLS1	HCLS1	RGS18	CYFIP1	SIRPB2	TSPO	PSMB9			UBA52	ST8SIA4	FGR	FXYD5	S100A9	OST4	SYNGR2	RBM47
PARP9	TNFRSF10B	LPXN	HCST	RNF144B	MS4A4A	HCST			LILRB2	BST2	LILRB2	SELPLG	TMEM106A	PIAS1	EVI2B	MYCBP			ALOX15B	MS4A4A	CEACAM4	ETNK1	FGL2	DHRS7	MTHFD2	SFT2D2
GAA	KCNN4	TNFRSF14	LILRA2	CYSLTR1	SLC7A7	LILRA2			CCR5	HCK	MYOF	METTL27	WDFY2	PIK3R5	CCR1	THBD			MYOF	MNDA	PSTPIP2	ITGAM	ID2	ASAH1	CD74	PSMG2
S100A11	ELL	SCPEP1	FGL2	OLR1	SPCS1	FGL2			MFNG	SIGLEC9	CMKLR1	ENTPD1	CIITA	SELPLG	NPC2	POU2F2			GIMAP5	DNAJC3	ALOX5AP	RAB39A	DNASE2	MRC1	CCND1	NUP85
ATP8B4	LPAR6	LYZ	DAB2	ICAM1	MGST2	DAB2			CLEC5A	GIMAP6	IGFLR1	TPP1	GNG5	FCGR1B	IKZF1	TNFAIP2			MYO1G	ITPR2	BIN2	SCAMP2	WNT5A	RNASE6	S100A11	CTSC
FES	TRPV2	SPINT1	CCR5	PGM2	PILRA	CCR5			TMEM173	AOAH	ADCY7	HMOX1	ELOVL1	TNFRSF1B	PTAFR	PGM2			IFNGR1	SAMSN1	TNFSF13	TNFRSF1B	STEAP3	GYPC	NRROS	PIK3R5
LAP3	SLC40A1	RGS19	TMEM176A	ERN1	TMEM35B	TMEM176A			GPR183	GIMAP4	ADAMTSL4	TNFRSF1A	PSMG2	PLCB2	IL13RA1	STAB1			SLC40A1	IL10RA	SERPINB1	FBP1	DSE	SERPINB1	PTAFR	GPR183
FMN1	MSR1	ITGAX	IFI16	CPED1	RCN3	IFI16			GLA	FGR	FGL2	ABHD3	UCP2	ITGAL	SERPINB9	RPA4			LY96	LAPTM5	LILRA1	TMSB4X	PARVG	SNX2	ADAP2	CD84
ADAMTSL4	LAPTM5	MTHFD2	MYBPH	THBD	PLBD1	MYBPH			ITGAM	GMFG	RNASE6	SH3BGRL3	ORMDL2	TLR2	PLAUR	P2RX7			SCAMP2	CLEC5A	PLCB2	CD55	SPP1	C1QB	HCK	S100A8
AXL	C5AR1	PAGR1	CYB561A3	GAL3ST4	DENND3	CYB561A3			ST8SIA4	MKNK1	HCST	IGFLR1	MAPKAPK3	DOK1	KLF6	NRP2			LHFPL2	CMKLR1	SELPLG	CPED1	RASAL3	TCIRG1	FCAR	PILRA
SCAMP2	FGR	EGR1	TCIRG1	RNF166	EVI2B	TCIRG1			FCGR2A	PYCARD	MTHFD2	ST6GAL1	MMP14	PTGER4	IL15	TGFBI			TNFRSF1A	BCL2L11	CTSB	TMC8	EMB	PILRA	SCAMP2	PTPN7
CSF2RB	LIPA	CXCL16	PIM1	PLK3	DPYD	PIM1			DPEP2	ZFP36	CRTAP	SLC29A1	ARHGDIB	HERC3	FUCA1	ARHGAP15			ARSB	LPAR6	GMFG	AUP1	CD55	TXNDC17	LIPA	ALOX15B
DISC1	SERPINB9	IL18BP	RCN3	COQ2	MS4A6A	RCN3			PLAU	SASH3	CD302	CD180	SCAMP2	LILRB2	TNFSF13	IKZF1			C2	FCER1G	TAGAP	PSTPIP1	AIF1	RNASE2	BCL2L11	TNFSF10
TNFAIP2	OSCAR	CD300LF	KLHL6	MYO1G	TREM2	KLHL6			AIF1	MS4A4A	SQOR	IL13RA1	FUOM	VSIR	CPVL	GRN			BACH1	CPVL	STXBP2	SYK	IGF1	ORMDL2	IFI30	ADAP2
ADCY7	C1QB	C3	TGFBI	LRMP	IL10RA	TGFBI			ARHGAP4	RNASE6	IFI30	ARHGDIB	RCN3	PSMG2	CMTM3	FCGR3A			VAMP8	GPR34	SPP1	BLNK	MPEG1	GPATCH2L	TMEM86A	MPEG1
PLAU	HIST1H2AE	IFNGR1	CCRL2	DUSP1	RASSF4	CCRL2			PTPRJ	MS4A6A	NAGA	PTGS1	TUBA1C	PLAU	ITGAX	GHRL			HCK	MFNG	TNFAIP8L2	HPGDS	BNC2	GLYCTK	LY75	APOBEC3C
AIF1	ARPC1B	THBD	PPT1	RB1	CD37	PPT1			EMB	TRIM14	ATP8B4	CRTAP	ASAH1	PLD1	TNFAIP2	IL1RAP			OXA1L	SLC50A1	ITGAL	GSDMD	GIMAP6	ARHGEF1	GAPT	RAB20
GPR34	SOAT1	VSIG4	FXYD5	RGS2	B4GALT1	FXYD5			SP140	SELPLG	KLHL6	KCNN4	LY96	CTNS	TPP1	MS4A6A			HFE	BTG2	SRGN	IKBKE	PTGS1	ITGAM	PLA2G7	HERPUD1
LSP1	CLEC5A	HCK	TNFRSF12A	C1QB	HCST	TNFRSF12A			TLR1	EML4	OLFML2B	IFI16	GPATCH2L	SLC37A2	TLR2	CTSD			TMSB4X	GIMAP8	LILRA2	PLCB2	SCAMP2	SLC7A7	CSF3R	LCP1
CCRL2	SQOR	RPN2	OLFML2B	RAB20	CLIC1	OLFML2B			TGFBR1	RHOG	BACH1	TMEM173	PSMB8	ERAP1	LPXN	TMEM52B			GYPC	FGR	FCGR3A	RGS2	GPR84	DDX5	TNFRSF1A	ZNF90
UBA52	FBP1	FPR1	EPSTI1	THOC6	TNFRSF14	EPSTI1			SSR4	RASSF4	SLFN11	RNASET2	PARP4	TTLL4	ENG	TRIM14			NRP2	DENND2D	RGS19	PLA2G15	CD37	STAB1	APOC1	NAGA
APOC2	STEAP3	HAMP	MX2	SELPLG	CFLAR	MX2			FCER1G	FPR3	TPP1	ADA2	CSF1R	DDX60L	CPM	SLC29A3			MTSS1	TPP1	SLA	BCL2L11	FES	VMO1	LILRB4	FCGR3A
SELPLG	FCGR3A	PSMG2	ODF3B	GPR65	ALOX5AP	ODF3B			CPM	GAL3ST4	TYMP	HACD4	HSPA6	TAGAP	CPED1	ANKRD22			P2RY6	WDFY2	LILRB2	ADCY7	OSCAR	CD302	DAB2	DRAM2
HERPUD1	ESYT1	ST6GAL1	HK2	CMTR2	TXNDC17	HK2			HCK	PDPN	STEAP3	CFD	ARHGAP4	PIK3AP1	PPT1	VAV1			FTL	TNFRSF1A	SIRPB2	TCIRG1	TGFBI	SF3B1	MYD88	IL2RG
ZFP36	SAMD9L	STT3A	CLECL1	ULK4	CPM	CLECL1			RUNX1	GPR34	TNFRSF1A	THEMIS2	FMN1	SLC2A9	SLCO2B1	TMEM173			VSIR	FCAR	OSCAR	HCLS1	HCLS1	ADAMTSL4	ATP8B4	S100A11
PLCB2	MTHFD2	PSME1	CORO1A	OLFML3	CTSD	CORO1A			IL13RA1	RGS19	CXCL16	MTSS1	ALOX5AP	IER3	ARAP1	DRAM2			C3AR1	VSIG4	IKZF1	ARSB	IL1B	DDOST	LY86	DNASE2
CXCR4	CTSS	TYROBP	PLA2G7	AKAP13	MNDA	PLA2G7			GAL3ST4	SLC1A5	MKNK1	CD93	CAPZA1	LSP1	ASAH1	DAGLB			SFXN2	DEF6	SERPINB9	LAP3	CCND1	FMN1	MYO9B	FPR3
APMAP	ARID5A	RNF213	TNFRSF1A	C1QC	AKR1B1	TNFRSF1A			UBA52	P2RY6	AOAH	ITPR2	APOC1	SFMBT2	FBP1	SLA			IL10	DHRS9	LAT2	NABP1	GIMAP8	MYO1F	PRDM1	WNT5A
TMC8	CD40	DPAGT1	CD180	TMEM150A	FCGR2B	CD180			GLIPR1	FCGR3B	LY86	DEF6	BST2	CHD9	RCSD1	NABP1			HAVCR2	IL17RA	GAPT	MAFB	ALOX15B	MYO15B	CD93	CD300A
PLA2G7	NINJ1	VMO1	ZFP36	SLC26A6	CAPZA1	ZFP36			ADORA3	NAGA	PLBD1	CLEC5A	FCGR1A	CAPZA1	KCNMB1	CFLAR			CSF1R	RCBTB2	SORL1	CALHM2	RUNX1	RGS19	SLC37A2	PPT1
RIN2	MX2	ELK4	CPED1	SP140L	GIMAP4	CPED1			HSPA6	HPGDS	ZFP36	P2RX7	EIF3G	TMEM37	TRAF3IP3	SIGLEC10			CD84	CXCR4	PTPN7	ID2	TLR6	CSF1R	ITGA5	CSTA
SLC2A9	TGFBR1	UCP2	FGD2	CXCR4	ARHGEF1	FGD2			P2RX4	TNFRSF1B	FGD2	A2M	SLC29A1	PARP9	CDK6	SLC15A3			PLA2G15	SPTLC2	PILRA	TREM2	CYFIP1	C1QC	IL4I1	ACPP
RGS2	FCER1G	VSIR	PSTPIP2	ARPC3	SSR3	PSTPIP2			DAB2	LAT2	NCKAP1L	RASGRP4	OXA1L	LHFPL2	NABP1	PROCR			CYBA	ABI3	GPR65	UBA7	SH3KBP1	LST1	CIITA	GLA
CISH	FOLR2	DISC1	TMEM173	IL18	CLEC2B	TMEM173			DOCK4	CARD11	CORO1A	GPR183	MFNG	PAGR1	PLXDC2	MAPKAPK3			SAMSN1	RGS10	CD40	SERPINA1	FRMD4B	FOS	PIEZO1	FCGRT
PTPN7	TAP1	DNAJC3	CYTH4	PAGR1	FOS	CYTH4			MMP2	PTPN7	FCGR3A	CTTNBP2	IL13RA1	IRF7	CD40	BHLHE41			HCLS1	SP140	SAT1	TREM1	TSPO	GPR183	CYTIP	ABCA1
IL4I1	BCL2L11	FCGR1A	FCGR2B	MPPE1	PYCARD	FCGR2B			CCL4	TNFAIP8L2	CELF2	APOC1	DDX5	CD163	PTPRE	B3GNT5			SPTLC3	NCKAP1L	SULT1B1	FGD2	INPP5D	IRAK3	TMEM119	IFI16
HIST1H2BG	TAGAP	ARPC3	MTSS1	RIPK3	CCR1	MTSS1			LPXN	OSM	LRRC25	NPL	RGS19	PCK2	AKR1B1	CELF2			CD53	DPAGT1	TNFRSF14	HK2	CSF2RA	PSMB8	FCGR2A	PSMB9
CYTH4	SLC16A3	CD180	ITGAL	CMKLR1	SERPINB1	ITGAL			ICAM1	SERPINB9	MGAT4A	RIN2	MDM4	DENND3	LYZ	CD69			HK2	P4HA1	HMOX1	MPEG1	PIM1	IL13RA1	CD180	TNFAIP2
RNASET2	RAC2	HIST1H1E	GAL3ST4	HNMT	CMTM3	GAL3ST4			EGR1	LPXN	FCGBP	MTHFD2	ESYT1	CCRL2	CYTH4	RNASE6			SLC7A7	GYPC	TYROBP	RNASE2	CPVL	FAM49B	FGD4	PAXX
PPP1R15A	SLC7A7	CIITA	SLAMF8	CKLF	ATG16L2	SLAMF8			MMP14	IL1B	RIN2	TMEM86A	TMX1	CLEC7A	FCGR2A	ATP8B4			TMEM71	DPYD	BTG2	ALOX5	ABCA1	DISC1	KYNU	MAP4K1
TRPM2	LILRB1	SLC16A3	CYTL1	GSDMD	ORMDL2	CYTL1			PAG1	CRTAP	FCGR2A	CPED1	AUP1	ITPRIP	PLAGL1	IFNGR1			EPSTI1	ANXA4	RASGRP4	LPXN	HSPA6	ULK4	MGAT4A	GHRL
IER3	HNMT	CACNA2D4	PCK2	LPAR2	RACK1	PCK2			MS4A4A	CMKLR1	CISH	HPS1	A2M	GUSB	TMEM176B	MS4A4A			NCF2	TYROBP	TSPAN14	FOLR2	ITPR2	PARP14	CD302	HNRNPF
HSPA6	HSPA6	KCNN4	RNF213	SLC15A3	GMIP	RNF213			IRF8	GRN	SLC46A1	CMTM3	WDFY4	SLC16A3	PRDM1				IRAK3	CCRL2	A2M	SLC37A4	CYBA	ATP8B4	STEAP3	AEN
CSF1R	SIGLEC9	MKNK1	GUSB	BLNK	CXCL16	GUSB			SCIMP	ARHGAP30	OXA1L	BIN2	MLX	CTTNBP2NL	DNASE2				LPAR6	THEMIS2	ADORA3	ARHGAP45	LILRA2	DNAJC3	BST2	STT3A
OLFML3	CPVL	MOB1A	DPYD	ZNF207	SLCO2B1	DPYD			CD74	CLECL1	EIF4A1	IGF1	DDOST	SIGLEC9	CXCR4				ALOX5AP	BHLHE41	CD302	PYGL	TREM2	ABCC3	RIN2	CLECL1
GPAT3	ALOX5	SLC9A9	CD93	TRABD	RGS2	CD93			CTSB	P2RY13	OLFML3	SLA	LGALS9	ACAP2	NFKBID				CCR1	IER3	CXCR4	MFNG	SOCS6	BCL2A1	TMEM106A	B4GALT1
SCPEP1	HIST1H4E	TXNDC17	RNASE6	RNASE6	NINJ1	RNASE6			ADAP2	TMC8	ARHGDIB	SLC29A3	LPXN	COQ2	LCP1				LIPA	IL4I1	TMEM176B	DAB2	RGS19	WDFY4	C1QB	C3AR1
RASSF4	PARP9	TLR1	PLBD1	RUNX1	PSMB8	PLBD1			RACK1	GPR65	C2	HEXA	ITGAM	MS4A4A	RNF144B				PLBD1	CD74	AOAH	WDFY4	CD300A	ADPGK	LGALS9	LHFPL2
FXYD5	APOC1	FCGR1B	SLC29A1	RHOG	ODF3B	SLC29A1			FUOM	CMTM6	MS4A7	CD274	PDPN	FLVCR2	CD37				RCBTB2	HCLS1	HPGDS	RENBP	GYPC	CD300LF	APOC2	SPN
NFKBID	TGFBI	ADAP2	PIEZO1	GBGT1	OST4	PIEZO1			DDIT4	KCNN4	S100A11	NAGA	PTBP3	SSR1	TNFAIP3				MGAT4A	ARHGAP4	PIK3R5	FES	RAB39A	TMX1	MMP14	GNGT2
EIF4A1	S100A11	TYMP	FES	NR4A2	ITGAM	FES			DPYD	BCL2A1	RCSD1	LSP1	HERPUD1	GCNT2	AKR1A1				IGF1	PSTPIP2	CMTM6	TMEM37	CD74	PDPN	GHRL	SLC2A5
IL1B	VMP1	GPN3	SLC11A1	TEP1	GLIPR1	SLC11A1			CSF2RB	ICAM1	CPM	S100A11	LST1	KCNK6	IRF1				OSM	SLC17A9	PTGS1	LIPA	NAGA	SSR1	RCSD1	LILRA1
CAPG	LGALS9	PYCARD	SCIN	GCNT2	DUSP1	SCIN			OAS1	C5AR1	CDC42SE1	EIF4A1	IL10RB	DUSP1	ABCA1				IL1B	SERPINB9	STK10	RIN2	PLAU	CCR1	CYBB	SHKBP1
TNFRSF12A	EML4	APMAP	C2	LILRB2	ARPC3	C2			TNFAIP8	SLC29A3	ETNK1	C1QB	HIST1H4C	BCL2L11	GLIPR1				M6PR	NCF4	MAN2B1	SFMBT2	SCPEP1	HIST1H4C	TXNDC17	TRAF3IP3
CCL4	BTAF1	SERPINB1	CTSB	MAN2B1	MRC1	CTSB			DSE	BACH1	LAPTM5	ITGAL	DHRS7	MMP14	PTPN6				CSTA	ADORA3	FPR1	CYTH4	BHLHE41	CAPZA1	CD300LF	FCGR2A
PYGL	FPR1	TNFRSF1B	TPP1	HIST2H2BE	CMTM6	TPP1			IL1B	CTSH	TMEM86A	LRMP	CD302	UTP6	COLGALT1				FRMD4B	GIMAP4	PTAFR	CLEC4A	SPPL2A	DUSP1	FES	CH25H
IFI16	STXBP2	HERPUD1	CTSH	NFKBID	TUBA1C	CTSH			WDFY2	ARAP1	PLK3	GIMAP5	CYB561A3	HSPBAP1	LRRC25				RNASET2	TRIM14	PTPRC	RNF213	LILRB2	RNASET2	TLR7	GPN3
OAS1	RHOG	CSF1R	SLC17A9	ALPK1	NRP2	SLC17A9			LY96	IFNGR1	DHRS7	S100A4	PILRA	SLC11A1	RIN2				ABI3	GPR183	RHOG	EPSTI1	TUBA1C	ELOVL1	WAS	ARHGDIB
HIST2H2BE	PARP14	CSF2RB	IRF7	TRIM34	SNX2	IRF7			FES	SPINT1	FTL	DOCK2	B4GALT1	NUP85	ITPR2				S100A8	STAT5A	IL1RAP	TUBA1C	PTPN6	GIMAP4	GYPC	PLAC8
SERPINA1	ADPRH	PCK2	GALNT6	LRRC25	ADA2	GALNT6			VNN2	2001-03-01	PDPN	SLC16A3	FBP1	MKNK1	STEAP3				BATF	NAGA	FGD2	TMEM86A	CIDEB	TREM2	EIF4A1	SUSD3
FER	GUSB	PIK3AP1	CD68	REEP4	TMEM109	CD68			ENTPD1	CLIC1	BLNK	EML4	BACH1	IL4I1	CASS4				KCNN4	ADAM28	STEAP3	TMEM176B	CYTH4	TRIM38	PRAM1	TMSB4X
M6PR	STT3A	MS4A14	NOP10	ATF7IP	FOSB	NOP10			NCF4	PSTPIP1	SELPLG	CORO1A	GYPC	GPN3	HLX				RASSF4	IGSF6	CAPG	KCNK6	NINJ1	TFEC	CMTM3	SORL1
TNFRSF1B	LST1	LYN	HPGDS	ATAD2B	TMEM19	HPGDS			TMEM37	CD40	S100A9	GIMAP8	SF3B1	ITGAX	HEXA				CIITA	AKR1A1	DOCK4	THEMIS2	RHOG	CTSD	GPR84	GNB4
GIMAP5	HNRNPF	ARSA	TLR7	AGO3	PARP14	TLR7			C3	A2M	PRKCD	ARAP1	EHD4	DOCK11	SLC1A5				LPCAT2	FGD2	VSIG4	MAN2B1	NPL	M6PR	NINJ1	PIK3CG
C1QB	CSF1R	SLC7A7	PTGS1	ALOX5AP	EIF4EBP1	PTGS1			AKNA	IGFLR1	TREM2	RCN3	HAUS4	BLNK	ETV6				PAG1	MAP3K8	PRKCD	ARSA	FTL	CTSS	ITPR2	TIFA
EPSTI1	CALHM2	BST2	FCGR2A	WAS	IGF1	FCGR2A			CD40	SLC37A2	VSIG4	OLFML2B	VMP1	TBXAS1	LAP3				HCST	IFNGR1	GIMAP8	CXCL8	CD180	ATAD2B	CXCL12	SERPINA1
TNFSF13B	ACSL1	SLC50A1	IGFLR1	NUP85	SAMD9L	IGFLR1			MFSD1	PTPN6	THBD	LY96	MYOF	PLK3	UCP2				CFD	HSPA6	MYCBP	CXCL12	CACNA2D4	DNASE2	CSF1R	PLA2G4A
MDM4	CLEC4A	AUP1	DOCK2	BTN3A2	SELPLG	DOCK2			CMTM3	SLAMF8	TMEM176B	FTL	AKR1B1	ALPK1	2001-03-01				GAL3ST4	SLA	TLR2	PIK3R6	P2RX7	RPN2	IL17RA	LYZ
DNASE2	RNF213	TRPM2	WDFY2	GRN	CD180	WDFY2			HIST2H2BE	KLHL6	SLC2A5	ADAP2	CMTM7	TMEM173	MS4A6A				SNX2	OXA1L	ANKRD22	PARP9	TNFAIP8L2	FCGR2A	MRC1	LY96
FCER1G	ANXA4	FTL	PGM5	DAPP1	CCRL2	PGM5			NLRP3	TMEM176B	SYNGR2	MS4A7	ADCY7	CASP10	RNASE6				ATP8B4	CIITA	CCR1	FUOM	ADAM28	GNB4	GPR65	EIF4A1
PRAM1	SPINT1	NR4A2	P2RX4	CASP4	RPN2	P2RX4			PLCB2	LYN	TCIRG1	NLRP3	EIF4A1	TMEM150A	DUSP1				STXBP2	C3AR1	CXCL12	SIGLEC11	PYCARD	CD53	FHOD1	EAF2
PTGS1	ADPGK	TMEM39A	MTHFD2	TLR6	PARVG	MTHFD2			CCND1	VAV1	CLEC4A	SPTLC3	ITGB2	GPR65	TFEC				CLEC5A	TNFAIP2	PLAU	AOAH	FGD2	MIF4GD	ZFP36	CORO1A
HPS1	IRF1	PDPN	HSPA6	LTC4S	GPR183	HSPA6			LTC4S	TXNDC17	ITGA5	PIM1	DENND3	OLFML2B	STAT5A				CYTIP	MS4A7	RNASE3	HAMP	ADGRG5	EHD4	KLHL6	S100A9
P2RX7	FRMD4B	CCL4	CFD	B4GALT1	MYO1F	CFD			LACTB2	LGALS9	TLR7	WAS	TRIM25	DAGLB	MYOF				TMC8	WAS	TMEM156	PARP14	IFNGR1	PSMB9	RGS18	MMP2
TREM1	CD84	ARHGDIB	SPINT1	RNFT1	TNFAIP8L2	SPINT1			ANKRD22	CD69	TLR2	ARHGAP4	TREM2	MMP2	MS4A4A				DHRS9	FOS	NAGA	GAPT	PLXDC2	SLC29A1	TCIRG1	OLFML2B
DENND3	ARAP1	SPPL2A	ZFP36L2	ITPRIP	CD302	ZFP36L2			GIMAP8	HERPUD1	TMC8	CCL3	LYN	PTPN2	PLAU				LY75	P2RX4	FCGR1B	SLC37A2	CXCR4	SH3KBP1	ARHGDIB	MYO9B
ENTPD1	P2RX7	PYGL	ADRB2	SLC8B1	CLN5	ADRB2			MNDA	CCND1	TIFA	ACPP	S100A9	CH25H	PSME1				TAGAP	CH25H	FLVCR2	ENTPD1	RUBCNL	EIF4A1	RYR1	CD69
SIRPB2	VSIG4	IER3	SLC40A1	FCGR2A	ARHGAP27	SLC40A1			GPR84	NCKAP1L	EVI2B	KYNU	CKLF	CFLAR	IGSF6				TTLL4	PAG1	LILRB1	CPVL	FOS	CMTM7	NPC2	S100A4
GLB1	MAPKAPK3	MAPKAPK3	TNFAIP2	SH3TC1	DOCK4	TNFAIP2			MSR1	BHLHE41	GYPC	C2	GPN3	VSIG4	IGKC				CD37	MAN2B1	PLCG2	THOC6	IER3	BTAF1	FCGR3A	LCORL
CORO1A	LSP1	MYO1G	ARHGAP45	GIMAP4	DNAJC3	ARHGAP45			P2RX1	FAM49B	ALOX5AP	ST8SIA4	NMI	NMI	FYB1				ADGRE2	RAB33B	PYCARD	GIMAP6	GPRIN3	ETNK1	PRKCD	PLA2G7
TMEM173	RUNX1	MRC1	RNASET2	LCORL	STK10	RNASET2			C1QA	MAFB	EMB	FCER1G	PSMB9	TRIM14	IL2RG				HPGDS	ARHGAP9	PYGL	SPPL2A	TNF	MFNG	ARHGAP4	TAGAP
FCGR2A	PLA2G7	DHRS3	FCGR1B	ZDHHC12	RUNX1	FCGR1B			MKNK1	ATP8B4	ATG16L2	NCF2	IL17RA	RNF144B	EIF4EBP1				THEMIS2	PCK2	NPL	S100A11	PCED1B	IL18	SPINT1	PLSCR1
CH25H	TNFRSF1B	P2RY6	TNFRSF1B	CCL3	ADORA3	TNFRSF1B			CYTH4	ITPR2	TNFRSF1B	GAL3ST4	PTPRE	IL10RB	TMSB4X				ABHD3	LHFPL2	CSF2RB	GIMAP5	FHOD1	PLA2G4B	PTPN6	ARAP1
LIMD1	LHFPL2	MS4A7	ITGA5	PIK3CG	FPR1	ITGA5			KLHL6	FGL2	TMSB4X	PRDM1	SQOR	COMMD10	LAIR1				IL17RA	PSME1	DHRS9	TMEM150A	SIRPB1	GNG5	SYK	CFD
MLKL	AKR1B1	RENBP	ST8SIA4	SIGLEC14	HACD4	ST8SIA4			B4GALT1	RIN2	CPED1	LILRB2	AKAP13	MOB1A	A2M				SYK	CSF3R	SAMSN1	PIEZO1	CD274	FGD2	VAMP8	FCER1A
CD93	CCNH	NUMB	P2RX1	A2M	SLC40A1	P2RX1			GPAT3	APBB1IP	TRPM2	NFKBIA	MIF4GD	GMFG	SYK				VNN2	C1QB	TLR1	P4HA1	LHFPL2	S100A8	NFKBID	LAIR1
CSF3R	SNX2	TNFSF8	EML4	CLEC2D	DDOST	EML4			SERPINB1	APOC1	DDX5	SH3KBP1	SLC50A1	A2M	CLEC4A				NCKAP1L	ITGAX	LAIR1	MMP14	TCF12	PSMG2	IGSF6	DOCK4
OLR1	CDC42SE1	HPGDS	LTC4S	BMP2K	APOBEC3C	LTC4S			PSTPIP1	FGD4	RASGRP4	CYTH4	STAB1	C5AR1	TAP1				GPR183	FGD4	RIN3	MLKL	C3AR1	RNASE4	NFATC1	SNAP23
PLAUR	ARHGAP30	SLC2A9	ACSM5	APOC2	EGR1	ACSM5			SLC9A9	TNFRSF1A	P4HA1	ITGA5	NCKAP1L	ARID5A	PTBP3				EMB	OST4	SLC11A1	SLC2A5	AKNA	IL10RB	PLBD1	CIITA
HIST3H2BB	CCND1	ARSB	SP100	NFKBIA	TTC7A	SP100			IL4I1	CDC42SE1	GLIPR1	MKNK1	ABCC3	TNFAIP3	LILRB2				CD14	TLR1	ALDH3B1	HNMT	PLBD1	CYB561A3	PDPN	CYTH4
FGD3	IKBKE	GAA	APMAP	NINJ1	RHOG	APMAP			IFI16	PILRA	SH3KBP1	TCIRG1	CTSB	CLEC2D	SCAMP2				EML4	GPR84	ALOX15B	DOCK2	CD226	B4GALT1	PLAU	FCER1G
OSCAR	COLGALT1	FPR3	GIMAP8	DHRS3	RAB20	GIMAP8			SERPINB9	ADAM28	PTGS1	MGST2	GMFG	ELK4	CCR5				LCP1	ITGAL	CASP4	OAS1	BMP2K	ZFP36L1	MFSD1	TXNDC17
NRP2	GPR34	POLD4	TTLL4	IER3	EIF4A1	TTLL4			IRF7	TNFRSF12A	TRIM14	SSR3	HHEX	GYPC	KCNE3				S100A11	PYGL	GIMAP1	GPR84	ENTPD1	CASP4	SH3KBP1	SLC37A2
TRIM14	IRF7	MIS18BP1	CYBB	TRIM38	ARPC1B	CYBB			CPED1	ARHGAP4	NINJ1	FCGR1A	RREB1	SP100	NPL				TREM2	THBD	MYOF	MKNK1	SLC16A3	MAP3K8	GIMAP1	SLAMF8
CD300LF	OLFML3	ASAH1	MYC	TTLL4	ANKRD10	MYC			TTLL4	NFKBIA	HELZ	PTBP3	SERPINA1	LATS1	RHOH				LAT2	PTPN6	IL10RB	GMIP	CARD9	ANXA4	LRRC25	PAGR1
ICAM1	PIM1	GIMAP2	MLX	NOL12	DNASE2	MLX			FTL	CSF2RB	ABCA1	LILRB4	DRAM2	AGO3	SRGN				VMO1	SOAT1	SASH3	FCGR2B	SLC7A6	RCBTB2	PTPN7	CXCL16
HPGDS	CD69	SLC1A5	HAMP	MTHFD2	LCP1	HAMP			SIRPB1	TREM2	TMEM109	PLK3	HIST1H1E	ZNF562	LCP2				BLNK	TMEM176A	MYO1F	SIPA1	TMC8	CALHM2	TRPM2	MYO1G
FCGR1A	LAP3	GNG5	TRPM2	ST3GAL6	PARP9	TRPM2			TUBA1C	PSTPIP2	IL10RA	HSPA6	CD86	RGS19	PYCARD				RENBP	IRF7	SCPEP1	LTBR	BCL2A1	RAB20	GLIPR1	CX3CR1
HAMP	TMEM106A	ZFP36L2	SAMD9L	FCER1G	HSPA1B	SAMD9L			PAGR1	ENG	RGS18	TLR5	MYO15B	ORMDL2	ST8SIA4				PLK3	GLIPR1	DOCK8	PSTPIP2	PRAM1	LILRB1	CTBS	MMP14
IL2RG	PARVG	RNASE4	RENBP	UNC13D	GPR34	RENBP			PIK3CG	IL13RA1	HAVCR2	B4GALT1	ATG7	EPSTI1	STT3A				MAP3K8	HIST3H2A	PLSCR1	ABHD3	TBXAS1	LSP1	IFI16	MGAT4A
CLECL1	RREB1	WDFY2	CISH	ABCC4	PLA2G7	CISH			RASSF4	MMP2	ARHGAP30	KLHL6	UBA7	TNFSF8	CLEC5A				CYTH4	SAT1	SLAMF8	MUS81	SIGLEC11	APOBEC3C	FCER1G	IL18BP
MX2	TM6SF1	SLC11A1	RASSF4	TIGAR	GLA	RASSF4			GNG5	TNF	WDFY2	FAM49B	MYCBP	MLX	PLCB2				CD58	ST6GAL1	MS4A7	HFE	ALOX5	LPP	CYB561A3	FGL2
HIST1H2AG	ARHGDIB	APOC1	ESYT1	RASGRP4	NR4A2	ESYT1			OSCAR	CD302	CD58	WDFY2	P2RX7	FCGR3A	MMP14				S100A4	APBB1IP	FCGRT	TIGAR	IL13RA1	HIST1H1E	SPTLC3	TMX1
KCNN4	PARP4	ETV6	ARHGAP27	MFSD11	SLC29A3	ARHGAP27			AOAH	SIRPB2	RENBP	FYB1	BCL2A1	EIF4A1	P2RX7				SLC17A9	RNASE6	CLECL1	ABCA1	RHOH	CPVL	SIGLEC7	RFT1
SP140L	TLR1	MX2	LYZ	ARHGAP22	MPEG1	LYZ			NCKAP1L	CKLF	P2RY13	RAC2	TMBIM4	TRIM34	SLFN11				AOAH	KLF6	FAM49B	ARAP1	SYNGR2	FCGR3A	CIDEB	CMKLR1
CEPT1	ALOX5AP	AXL	TMC8	TNF	TEP1	TMC8			TNFRSF1A	CSF2RA	SAMD9L	BST2	SSR1	GIMAP1	EMB				CDC42SE1	MKNK1	GUSB	CCR5	ITGAM	ITGAX	ICAM1	DPAGT1
SKAP2	RBM47	FAM49B	GPRIN3	ZNF460	FUCA1	GPRIN3			RAB39A	GIMAP1	CTSH	SNX29	LIPA	PTPRJ	ALOX5				CYFIP1	NCSTN	GPR132	SLC7A7	LSP1	LOXL3	S100A4	FERMT3
S100A4	GPR65	BHLHE41	MKNK1	ADM	PTAFR	MKNK1			STT3A	NCF4	KCNN4	ADCY7	CFD	ATP8B4	CKLF				CD86	TMEM173	HHEX	NCKAP1L	ORMDL2	FES	SLC9A9	PLXDC2
RAB39A	HCST	ITGAL	NUMB	LAPTM5	RAC2	NUMB			SMCO4	PIK3R6	LHFPL2	SLAMF8	CYB5R4	TAPBPL	MPEG1				TREM1	GPR132	CMTM3	LYVE1	EPSTI1	ORMDL1	BATF3	NABP1
GIMAP8	GYPC	KCNMB1	FGD3	TMEM35B	CSF1R	FGD3			NAGA	RAB39A	TGFBR1	CNPY3	ALOX5	ID2	SLA				PIEZO1	KLHL6	TRAF3IP3	ARHGEF1	ACSL1	CCR5	PLA2G15	SOAT1
EIF4EBP1	RCBTB2	TMBIM4	CCL3	PLB1	MIF4GD	CCL3			DOCK2	NPC2	GAL3ST4	TRPM2	TCF12	LILRA6	BATF3				HEXA	CD300A	PSMB9	LCP2	ARHGAP27	CLEC2B	TRIM14	FXYD5
DPYD	SPTLC2	CCR5	TGFBR1	SYK	ADAP2	TGFBR1			CD84	LAP3	MMP2	TNFAIP2	SLCO2B1	THOC6	MGAT4A				IL4I1	IFI30	CD69	ORMDL1	ADGRE2	FPR1	FGD2	ADGRG5
TMSB4X	TEFM	P2RX7	GPR183	GNG5	VMP1	GPR183			ADCY7	CCR1	DPYD	ALOX15B	SLC29A3	TEP1	SLC11A1				MYO1F	CLEC2D	TRIM21	CD69	ODF3B	CLEC4A	NCF2	HAVCR2
CCL4L2	KYNU	FOSB	CD274	BATF3	MKNK1	CD274			PRKCD	FES	DRAM2	SQOR	ZDHHC12	CDK6	FGR				ARSA	SIGLEC11	SIRPB1	SELPLG	AXL	SCIMP	P2RX4	DZIP1L
SIGLEC5	ITGAX	CMTM3	IER3	BATF	SLC50A1	IER3			P4HA1	ST8SIA4	ARHGAP9	FES	THOC6	S100A9	TCIRG1				PPT1	A2M	IL18	MTSS1	TGFBR1	SLC50A1	ALOX5AP	TGFBR1
ALOX5AP	ANKRD22	IRAK3	TXNDC17	FCGR1B	HIST1H1E	TXNDC17			PTGIR	ADAP2	FES	TYROBP	TMEM35B	C2	TLR1				KYNU	BATF3	CD300LF	MDM4	GMIP	HMOX1	ST6GAL1	CTSH
MYCBP	STARD5	HPS1	PLK3	PCK2	CDC42SE1	PLK3			DHRS9	LIPA	MAN2B1	FLI1	TNFRSF14	SMAD5	SLC7A7				SH3KBP1	CXCL16	TBXAS1	SASH3	CKLF	SQOR	ABCC3	SLC29A3
DDIT4	GIT2	PLA2G15	PARP14	NRP2	ARHGAP45	PARP14			CXCL12	FCAR	ARHGAP15	ZFHX3	ADAMTSL4	PRDM1	ADGRD1				CRTAP	ZFP36	WNT5A	NT5C	TMEM71	TUBA1C	SLC40A1	RNASE3
ARHGAP27	TMSB4X	TNFAIP8	FPR3	ENG	HERPUD1	FPR3			EIF3G	CTSD	DNASE2	IER3	CALHM2	TUBA1C	RNASET2				DEF6	GAA	SLC2A5	SSR3	CD300LF	MS4A4A	LAP3	ITGAX
MGST2	IL17RA	TMEM106A	CTSS	TNFSF10	SNX20	CTSS			TYMP	TNFSF10	COLGALT1	B2M	MFSD1	TEFM	DRAM2				LRRC25	GAPT	CIDEB	CCND1	SSH1	IKBKE	TLR5	ID2
GIMAP1	DALRD3	TRIM25	ALOX5AP	MS4A14	TIGAR	ALOX5AP			LGALS9	CCR5	CKLF	PTPN7	P2RX4	SLC7A6OS	PLEK				CYBB	LCP1	NINJ1	SAMD9L	PLCB2	ATG7	TRIM38	CYFIP1
TMEM109	SLC9A9	SPCS1	SMCO4	ZNF562	PLSCR1	SMCO4			KCNE3	CD93	TNFAIP2	STT3A	CASP4	MAN2B1	MMP2				CTSH	DENND3	SPCS1	IL10	AUP1	CNTRL	FXYD5	TNFRSF10B
PIEZO1	SLC17A9	PPT1	SCAMP2	NFAM1	STT3A	SCAMP2			ADRB2	CALHM2	NUMB	CH25H	RAB20	PPP1R15A	ST3GAL6				CXCL8	PPP1R15A	SSH2	PCED1B	TIGAR	NMI	C2	NLRC5
RNASE6	ABCA1	LILRB2	TMC6	FOS	ID2	TMC6			ZFP36	CIDEB	TMEM173	RGS19	LPCAT2	FER	DNAJC3				LST1	RAB20	CMKLR1	PLEK	MKNK1	ZDHHC12	CD68	RGS18
PARP8	PRKCD	TIGAR	RAB20	DEF6	HSPA1A	RAB20			SLC16A3	EPSTI1	SUSD6	ARSB	CLEC4A	FHOD1	CMKLR1				OAS1	GIMAP1	PSTPIP1	CYBA	EGR1	ITGB2	DNASE2	CSF2RB
CCR1	GNB4	IFI44L	GLA	DOCK11	TRIM34	GLA			FUCA1	OLR1	IFI16	FMN1	SLC15A3	BTAF1	TM6SF1				PLAUR	UTP6	FCGR1A	ODF3B	LY86	MGST2	DALRD3	AIF1
CYTL1	MDM4	SLAMF8	SIGLEC7	LPP	HNRNPF	SIGLEC7			TNFSF13	IL18	PLA2G15	SHMT1	CTBS	IL18BP	RAC2				ATG16L2	DNASE2	EVI2B	SRGN	HELZ	ICAM1	ANKRD22	SNX2
SIGLEC14	CLEC2D	GMFG	RNF135	HIST1H2BG	HPSE	RNF135			GIMAP6	B3GNT5	CD93	MYD88	ADPGK	TMEM19	IER3				LTC4S	TMEM220	UNC13D	CARD9	EBI3	SERPINA1	HERPUD1	LPXN
GAB3	TMBIM4	AIF1	LAPTM5	HSPBAP1	CD55	LAPTM5			SCPEP1	SLC29A1	S100A4	HCST	HSPA1A	ARHGAP9	MAFB				MKNK1	EML4	KLF6	AKR1B1	FXYD5	HAUS4	C3	MKNK1
FPR1	GLYCTK	CPVL	HEXA	DENND3	CCL3	HEXA			PLXDC2	HIST1H2BH	STT3A	CD33	MYO1F	TMEM86A	SAMD9L				ZFP36	NOP10	ADAP2	GUSB	RB1	IL10RA	KCNMB1	DSC2
DDX60L	CD58	FYB1	TRIM22	KCNE3	STXBP2	TRIM22			FPR3	TNFAIP2	GAA	TMEM37	CD4	RCSD1	HAVCR2				SH3BGRL3	C3	TMEM37	BATF	RAB20	STT3A	APMAP	CD55
LPXN	RGS16	CSF3R	SYTL3	PRPF40A	CD300A	SYTL3			OST4	CD53	HSPA6	FCGR1B	VSIR	INPP5D	LY96				SP140	TSPO	CD68	HPS1	CSTA	LY96	FYB1	ANKRD22
ZC3H12A	IL10	IL17RA	SERPINA1	IL10	DDIT4	SERPINA1			FGD2	FHOD1	SCAMP2	CD14	ALDH3B1	SLC25A19	FMN1				MYCBP	LST1	POLD4	COQ2	ETNK1	CFD	OAS1	TPP1
TSPAN14	PLCB2	APBB1IP	NABP1	CRLF3	IL10RB	NABP1			ARHGAP27	CCL4L2	RHOG	ADGRE2	TREM1	MTSS1	GAA				HPSE	FOLR2	SYNGR2	SLC1A5	IL17RA	TEP1	LCP2	MTHFD2
GPATCH2L	TRIM38	RAB20	TREML1	CLIC1	CYTH4	TREML1			PALD1	ETNK1	CD40	TM6SF1	LPP	ZNF780A	TNFRSF1A				RGS10	FCGR3B	SFMBT2	GLYCTK	STK10	TMEM109	DOCK2	PTGS1
LRRC25	TEP1	SFT2D2	NCF2	DOK1	VSIG4	NCF2			SIPA1	CCRL2	LRMDA	S100A8	TEP1	ANKRD44	DOK3				PTPN6	AOAH	F13A1	TMC6	ADAMTSL4	TMEM19	SHMT1	CNPY3
AKR1B1	HCLS1	NABP1	ARHGDIB	PIK3AP1	TMBIM4	ARHGDIB			GPR132	FPR1	ARPC1B	CPM	ALPK1	HACD4	S100A4				CLEC7A	SIPA1	CMTM7	IRF7	ADPGK	USP15	GIMAP5	GIMAP2
CCR5	SLC11A1	CFLAR	SPATA13	APOBEC3G	2001-03-01	SPATA13			TLR7	PSMB8	CYSLTR1	ACSL1	ZFP36L1	ZNF143	DDX5				FPR1	EIF4A1	LIPA	ARPC1B	DAB2	SOAT1	RNF144B	CSF2RA
LTC4S	PLSCR1	TMEM86A	CRTAP	IKZF1	TPP1	CRTAP			FCER1A	DEF6	ENTPD1	RENBP	GNB4	ZNF207	B4GALT1				ST8SIA4	GMIP	GAL3ST4	DPAGT1	TMEM19	RCSD1	CELF2	PTBP3
NUMB	ABHD3	CLEC7A	SLC1A5	BTN2A2	CCR5	SLC1A5			SSR3	CAPZA1	IL16	MAP4K1	RCSD1	MSR1	ARPC1B				ADGRG5	GNB4	TTC7A	PIK3R5	SLC46A1	ARHGAP15	TNFAIP3	CXXC1
TMEM37	TRIM25	RGS2	TMEM37	CCRL2	GMFG	TMEM37			SCIN	PLAUR	MDM4	GAPT	TRPM2	CACNA2D4	PARVG				BNC2	PAGR1	NOP10	ENG	RCN3	LILRB2	PSTPIP1	CTNS
ARSB	FCGR1A	TSPAN14	VNN2	CHD7	TLR7	VNN2			SIGLEC10	IL1RAP	2001-03-01	ARPC1B	CD84	SLC8B1	RGS19				ADM	ARHGAP22	TREM1	TEP1	CHCHD7	ODF3B	CD226	LY75
CD55	ARHGAP24	SNX20	C1QB	ZFP36	PSMB9	C1QB			TMEM220	HHEX	ANKRD22	CCR5	GPR65	ADCY7	TMEM37				PTPN7	CD33	GPR84	GIMAP8	RGS18	MAPKAPK3	TP53INP1	RNF138
HIST3H2A	MYC	TMC8	GIMAP5	MLKL	CNPY3	GIMAP5			ARHGAP9	CDK6	FYB1	AOAH	RUNX1	ADPGK	SCPEP1				EIF4A1	PLSCR1	ASAH1	CYBB	ST3GAL6	RAD51B	HAAO	SLC1A5
SLC40A1	MLKL	DERL3	MMP14	SKAP2	IL4I1	MMP14			CDK6	IL17RA	HFE	CYBB	CNTRL	CARD9	FOLR2				DNASE2	TNFAIP8L2	MTSS1	FAM49B	FMN1	GPN3	EPSTI1	ICAM1
DALRD3	NCF2	RUNX1	AXL	TEFM	RGS18	AXL			APOC2	SLC7A7	FCGR2B	2001-03-01	ANXA4	ARHGAP15	ATG7				SLC2A9	SSR1	IL10RA	ORMDL2	AKR1B1	DOCK4	RCN3	MIF4GD
NRROS	SUSD6	BIN2	NPC2	CISH	LACTB2	NPC2			SLA	MOB1A	ARSA	HFE	SNAP23	VAV1	ANKRD10				FCGR3B	FUOM	TRABD	SLC40A1	RNF135	RNF135	FUOM	EMB
SLC11A1	FAM111A	OST4	FRMD4B	CH25H	RNASET2	FRMD4B			WAS	MAP3K8	GIMAP1	VSIG4	TFEC	POLD4	ABCC3				SPPL2A	BACH1	FGD4	CYB561D2	NOP10	LYN	SNX20	GLYCTK
TREM2	CD300A	HAUS4	SLC15A3	ORMDL1	PSMG2	SLC15A3			PPP1R15A	SLC25A19	CCND1	TNFAIP8	DOCK11	SH3TC1	RAB20				OLFML3	GIMAP6	CD33	SHKBP1	HCST	PTBP3	CMKLR1	RCBTB2
ADM	A2M	SLC17A9	LPXN	MCM5	CCL4	LPXN			HCLS1	FCGBP	BST2	HCLS1	F13A1	LCORL	CELF2				IL18	CD69	CYSLTR1	CD300A	A2M	EIF3G	CTSB	CAPZA1
ARHGAP25	LCP2	STAT5A	FOS	ZC3H12A	SNX29	FOS			ABRAXAS1	ARHGAP9	SPTLC2	ABCC4	TLR2	SLC25A37	CAPG				NUMB	EIF3G	ACSL1	PROCR	HK2	BNIP2	TIFA	SELPLG
LYZ	WDFY4	MLX	TIGAR	FOSB	SOAT1	TIGAR			INPP5D	F13A1	ST8SIA4	TTLL4	CLEC7A	PSTPIP1	STAB1				HSPA1A	CFD	SIGLEC9	SLC7A6	TMC6	HERC3	SIGLEC10	CD180
SP110	ELOVL1	DRAM2	FER	ITGAL	IGFLR1	FER			IER3	ATG16L2	DEF6	RGS10	C1QC	SLC46A1	GBP3				CXCR4	FOXN3	OLFML3	CCL3	DPYD	MLX	CYFIP1	ACSL1
GIMAP6	NRROS	SQOR	CD300A	SLC25A37	OLFML3	CD300A			CYB5R4	RUBCNL	ELK4	SMAGP	ZFHX3	SLCO2B1	ERN1				ARHGEF1	CD84	BNC2	LY96	MDM4	APOC1	MSR1	HPSE
BLNK	PLAU	FCAR	OAS2	DPAGT1	HIST2H2BE	OAS2			POLD4	CYP2S1	GIMAP4	BACH1	LILRB4	CCL3	SLC29A3				FCGR1A	ENTPD1	LRMP	VAMP8	TEP1	ACCS	BNIP2	SCIMP
H3F3B	GMFG	C5AR1	ITPRIP	MCM9	CYFIP1	ITPRIP			DPAGT1	FLVCR2	HPSE	ZFP36	FCGR1B	SHPRH	SIGLEC9				PIM1	NCF2	NFAM1	CHCHD7	ARPC1B	TTLL4	AKNA	TMEM176A
OSM	ITGAM	ORMDL2	RUNX1	RAD51B	HHEX	RUNX1			LAT2	FBP1	AKR1A1	CSTA	DOCK8	BHLHE41	CD300A				EIF4EBP1	CD302	HAUS4	BNC2	LPXN	MTHFD2	ARID5A	LILRB2
FCGR1B	CLIC1	RASSF7	CXCL12	EGR1	PPP1R15A	CXCL12			TNF	WAS	AKR1B1	PLB1	SLFN11	MYCBP	IGFLR1				SLAMF8	CYB561D2	SIGLEC14	BCL2A1	HPSE	TMEM35B	GPR132	TMEM52B
AEN	CEPT1	FCER1A	EMB	NFKBIZ	NMI	EMB			HIST1H2BG	TNFSF8	ADRB2	PYCARD	STK10	ERN1	HIST1H2AG				LILRA2	DSE	FMO5	DPH6	PLD4	TMBIM4	ELOVL1	VSIR
EVI2B	DDX60L	SLC46A1	SUSD6	KYNU	IRF7	SUSD6			VAV1	IL2RG	MMP14	MYO9B	P4HA1	RNF138	SIRPB2				MYD88	LAT2	CYFIP1	LAIR1	SH3TC1	TYMP	RGS16	IKZF1
TRIM22	SERPINB1	TGFBR1	WAS	SSH2	ZDHHC12	WAS			TSPAN14	TLR1	EPSTI1	TLR2	CD55	HHEX	PTGS1				SQOR	CD86	TGFBR1	SCPEP1	ABI3	SUMO4	THBD	RASSF7
GPRIN3	BHLHE41	RNF166	RYR1	CIDEB	ANXA4	RYR1			CLEC2D	PPT1	GRN	LHFPL2	PIEZO1	SHMT1	GLA				TGFBR1	EVI2B	GMIP	JAK3	GPR183	GLIPR1	ITPRIP
RAC2	LPCAT2	ADCY7	SLC2A5	ATXN7L1	MLX	SLC2A5			SLC50A1	HACD4	IRAK3	OLR1	SH3KBP1	HSPA1A	CNPY3				PCED1B	ADGRG5	CHCHD7	VAV1	VSIG4	CD86	ST8SIA4
IL17RA	CH25H	CAPZA1	SLC16A3	SPRYD4	P4HA1	SLC16A3			CCL3	PTPRC	NFKBIA	HELZ	GIMAP2	DEF6	CLEC2B				ETV6	ST6GALNAC3	FES	SH2B3	SH3BP2	GMFG	FLI1
CREB3L2	CD93	TMEM179B	THBD	RGS18	MDM4	THBD			NFAM1	GPAT3	SNX29	DISC1	LACTB2	KLHL28	CD53				SIGLEC11	DOCK2	BTK	CIDEB	IGSF6	NFKBID	BNC2
SLA	PTGER4	C1QB	CPM	GPRIN3	SSR1	CPM			SLC46A1	IL10	ADORA3	GIMAP1	RNASE4	H3F3B	SPN				MIS18BP1	TNFRSF1B	C1QC	TPP1	TNFAIP2	TREM1	HFE
LY86	TET2	SMCO4	ALOX15B	NMI	ARHGAP9	ALOX15B			LCP2	INPP5D	TMEM176A	IRAK3	CCR1	ATF7IP	KCNN4				GNGT2	CMTM3	BTN3A2	FUCA1	TRIM14	PLBD1	EGR1
ABHD3	TTLL4	MYC	PLCB2	NLRC5	PGM2	PLCB2			RYR1	MYCBP	PARP14	TMEM255B	POLD4	PIK3R6	P2RX4				LYZ	HNRNPF	WAS	HPSE	SPN	LCP1	RNF213
FCGBP	IL2RG	GPR65	TNFSF13	ITGAM	FCGR1A	TNFSF13			GNB4	P4HA1	SYK	CXCR4	DNAJC3	TMEM39A	IL17RA				CD302	SPPL2A	GYPC	CLEC2B	THOC6	FCGR1A	MAP3K8
NAGA	UNC13D	NRROS	MDM4	TREM1	TFEC	MDM4			PGM5	NINJ1	ANKRD10	FCGR3A	RBM47	USP6NL	GPR34				TNFRSF1B	PLAU	GIMAP6	PPT1	C3	C5AR1	RHOG
CHCHD7	MGST2	RASSF4	SAT1	RGS10	IER3	SAT1			FCGR1A	RAC2	SERPINB9	IL16	LPAR2	LY75	CALHM2				SHMT1	COLGALT1	HAMP	MGST2	SH3BGRL3	ABCA1	NRP2
HNMT	FAM49B	CYTIP	VSIG4	CTSC	TREM1	VSIG4			ZFHX3	TMEM176A	SLC9A9	PILRA	SAMD9L	THBD	EIF4A1				SLC25A37	PTAFR	CACNA2D4	PLA2G7	LAIR1	PAGR1	FGD3
RCSD1	OXA1L	GPRIN3	FTL	CTC1	HSPA6	FTL			PRDM1	SH3KBP1	CSF3R	FRMD4B	TMEM109	CPED1	PDPN				PMFBP1	GPR65	FRMD4B	TMEM173	SNX2	MFSD1	UNC13D
SLC17A9	RFT1	RNASET2	EIF4EBP1	MRE11	SLC29A1	EIF4EBP1			ACSM5	VSIR	ABHD3	TREM2	FER	HSPA6	SUSD6				GIMAP6	ZFP36L2	PIK3CG	TMEM39A	MAN2B1	CD33	TRPV2
MYC	IL10RB	IGFLR1	SLC2A9	GLA	BACH1	SLC2A9			FCAR	IKBKE	SLC2A9	IL17RA	SP100	TXNDC17	NOP10				A2M	PROCR	OSM	ACSL1	LY75	DZIP1L	SLC29A3
P2RY13	BCL2A1	IL18	MFSD1	CD4	VSIR	MFSD1			SPTLC2	PTGER4	IGSF6	TCF12	SMCO4	CREB3L2	LPCAT2				B4GALT1	IL18	NLRC5	EMB	MLKL	TREML1	CLIC1
RNF135	APOC2	CMTM6	PARP8	SELL	CD4	PARP8			CD33	PGM2	EIF4EBP1	PRAM1	PAGR1	NHLRC2	ZFP36L1				VMP1	CPM	LYN	EAF2	GIMAP4	FAM111A	SPPL2A
SPINT1	PRAM1	IRF7	ADCY7	P2RY13	LTC4S	ADCY7			FMN1	PLSCR1	IKZF1	MNDA	NRM	RFT1	AKNA				PRDM1	LACTB2	ETV6	IL10RB	CYSLTR1	TGFBR1	LY96
TRIM34	IRF8	NFKBID	CD302	STEAP3	COLGALT1	CD302			IGFLR1	SLC15A3	FOXN3	B3GNT5	ADPRH	MYO15B	TBXAS1				CD33	ICAM1	IL1B	ELL	FGR	TNFAIP8L2	EHD4
IGFLR1	KLHL6	CCL3	PMFBP1	EAF2	NABP1	PMFBP1			CD180	KYNU	SIRPB2	RNF213	KYNU	CSF3R	HK2				SLC16A3	ADPGK	NCSTN	CSTA	ABHD15	NLRC5	NCKAP1L
GPR183	2001-03-01	BTG2	CD84	LACTB2	LILRB2	CD84			ST6GAL1	SLC37A4	FAM111A	FER	TNFSF8	ARAP1	VAV1				HAUS4	SNX29	SIGLEC5	C2	CX3CR1	ANG	ENTPD1
OXA1L	NCKAP1L	PARVG	GIMAP6	ACCS	GAA	GIMAP6			LOXL3	ANKRD22	DOCK11	HPSE	FCGR3A	OSBPL3	ARHGAP45				RIN3	MAFB	TUBA1C	IL16	TNFRSF12A	FGD4	PLEK
HIST1H4C	HK2	EIF3G	DISC1	OSM	FES	DISC1			IFNGR1	NCF2	APBB1IP	IFI30	CXCR4	SIGLEC7	IFNGR1				KLHL6	AKR1B1	TMEM176A	TBXAS1	GNB4	FER	PGM2
VMO1	GDAP2	ZFP36	PIK3R5	SNX20	GNG5	PIK3R5			HSPA1A	B4GALT1	PTGER4	CYBA	HERC3	APOBEC3G	TRPM2				CHCHD7	SLC2A5	FCGR3B	RNASE4	PRDM1	RGS18	RUBCNL
TAP1	PTPRC	IRF8	GIMAP1	HAAO	LPAR6	GIMAP1			LILRB4	ABCC3	TSPO	SASH3	DNASE2	2001-03-01	CRTAP				PARP9	GMFG	CARD11	RPN2	PDPN	FGD3	EML4
RACK1	HLX	POLR3E	C5AR1	SCIMP	ST6GAL1	C5AR1			PSTPIP2	PARP9	SORL1	THBD	ABRAXAS1	IKBKE	ACPP				ELL	GAL3ST4	PLB1	PLB1	HNMT	GNGT2	DHRS3
IRF5	IL13RA1	ELOVL1	DEF6	SLC37A2	ELOVL1	DEF6			PIK3R6	GPSM3	UCP2	TNFRSF1B	DISC1	TMEM255B	IL16				TNFAIP3	CEACAM4	SIGLEC10	IRAK3	CFLAR	ADCY7	NFKBIZ
ARHGAP15	MMP14	MAFB	SIRPB1	CLEC2B	CYP2S1	SIRPB1			CD55	CPED1	TRIM38	SORL1	KLF6	RUBCNL	PLSCR1				GIMAP8	MLX	RCN3	RUNX1	SP140	SHPRH	TBXAS1
ACCS	FCGR3B	CYTH4	PARP9	ARHGAP6	ATG7	PARP9			NFKBIA	FUOM	ODF3B	CX3CR1	GIMAP4	FPR3	CD58				MGST2	OAS1	PPT1	PCK2	RASSF4	PLB1	PSMB9
BATF	CKLF	TRPT1	CD55	P2RX7	CYBB	CD55			CTTNBP2	PIK3AP1	HNMT	CYTIP	ELK4	IL1RAP	TREM1				LYN	TRPM2	MGAT4A	OAS2	PILRA	NRM	GLB1
DHRS3	IRAK3	FGD3	NRROS	ADAT2	UNC13D	NRROS			SLC40A1	LY86	NABP1	TMX1	APOBEC3C	CTSD	CH25H				SPTLC2	RHOG	RGS18	ERAP1	MYO15B	FBP1	CD300C
CTNS	PTPRJ	PLAU	ADA2	ADA2	GPN3	ADA2			PILRA	FOLR2	TLR1	PLA2G15	ITGAL	SLC50A1	SPP1				PLAC8	FERMT3	MFSD1	LTC4S	SLC11A1	SLCO2B1	HPSE
SAT1	SSR1	FHOD1	ITGAM	ANKMY1	TMEM150A	ITGAM			SORL1	SIGLEC7	CNTRL	ARHGAP9	AKR1A1	LAIR1	ANXA4				LY86	ABCC3	FTL	PGM2	DPEP2	GAB3	HAMP
TIGAR	FAM177B	CYFIP1	OAS1	FTL	SIGLEC7	OAS1			CYP2S1	LCP2	ADAP2	INPP5D	CHD9	SSR4	HCST				CD40	RBM47	NOD1	FHOD1	PLA2G15	LTBR	GNG5
CKLF	FCGR1B	ANG	CLEC7A	HSPA6	GRN	CLEC7A			METTL27	BMP2K	CMTM7	CCND1	MAP3K8	CD40	HACD4				P2RX4	MPEG1	TNFSF13B	MYOF	PTPRJ	OXA1L	RACK1
SASH3	GPSM3	ARHGAP4	NPL	LRMDA		NPL			TNFAIP8L2	HNMT	FER	TMEM35B	COQ2	AOAH	MYO1F				CREB3L2	GNG5	RACK1	TMEM19	EVI2B	SH3BP2	MAN2B1
LCP2	PSTPIP2	DOCK4	LAT2	SIGLEC7		LAT2			GMIP	MYD88	MAPKAPK3	BATF	SASH3	TMLHE	FRMD4B				PRKCD	RASAL3	SLC40A1	ARHGAP27	PTPRE	SH3TC1	MLX
TNFRSF10B	RAB20	CD37	MGST2	MDM4		MGST2			LST1	COQ2	CARD9	CYTL1	IL10RA	PIAS3	S100A9				SPINT1	SLFN11	MYO9B	KCNN4	CTSD	MYCBP	FMN1
PROCR	CASS4	PTPN7	CMTM3	TMEM220		CMTM3			FCGRT	TMEM37	NLRP3	MAML3	SUSD6	IRF9	CD33				MNDA	OLR1	STT3A	RASAL3	MYCBP	NRP2	GIMAP4
ST8SIA4	GAL3ST4	DDOST	SH3KBP1	CCL4		SH3KBP1			CLEC4A	DNAJC3	CLN5	CHCHD7	GAB3	CD14	CYBA				HSPBAP1	TYMP	LRMDA	PLAGL1	PTGIR	LPAR2	MYCBP
CD226	GPR132	PTBP3	DSE	PIAS3		DSE			RNFT1	P2RY12	FGD4	RAB20	REEP4	PSTPIP2	SPCS1				ACAP2	SH2B3	RASAL3	RIPK3	PTAFR	HIST1H2BH	TAP1
PLD1	AGO3	ADGRE2	TSPO	MTSS1		TSPO			KCNN4	GIMAP8	RCN3	HHEX	BTAF1	CYP2S1	NLRC5				LILRA1	LAIR1	ADM	CIITA	DDX5	ADAM28	MAPKAPK3
IL10RB	CACNA2D4	TNF	TMEM156	ADRB2		TMEM156			ARHGAP30	IL10RA	GIMAP8	CISH	FCGR2A	TMC8	ITGA5				PTPRE	WNT5A	C1QB	FOS	POU2F2	GAA	TNF
ANKRD22	OLFML2B	HNMT	C3AR1	P2RY12		C3AR1			S100A4	NFKBIZ	CTSS	ITGAM	EPSTI1	HIST1H1E	CDC42SE1				LSP1	CHCHD7	SIPA1	DNASE2	LPCAT2	SSH2	P2RY6
RGS10	SHMT1	SMAD5	FMN1	MIS18BP1		FMN1			PLA2G4A	TNFAIP8	BNC2	CLEC4A	ID2	HELZ	DSC2				SPC25	DOCK8	ARHGAP9	MAVS	ZNF780A	SLC29A3	VSIG4
SH3BP2	TMC6	CMKLR1	GLIPR1	DISP1		GLIPR1			SLC17A9	ORMDL2	EFCAB13	CD4	LOXL3	GIMAP8	SKAP2				EGR1	C5AR1	APOBEC3C	PAGR1	TMEM86A	VENTX	CMTM7
SPTLC2	NAGA	SAMD9L	CAPZA1	TRAF3IP3		CAPZA1			EBI3	TET2	TAP1	CCRL2	GLYCTK	HFE	CASP4				CLN5	CTSB	SIGLEC11	PILRA	LTBR	UBA7	LIMD1
RNASE4	IFI44L	ARHGAP6	MAP4K1	EML4		MAP4K1			BST2	SIGLEC5	RHBDF2	TLR3	HIST1H2BH	GIMAP5	NCF4				RAB39A	CSF2RB	PPP1R15A	HELZ	PYGL	MED12L	SCIMP
SMCO4	BMP2K	LILRB1	AKR1B1	RCBTB2		AKR1B1			CYFIP1	CYB561A3	ATG7	ANKRD44	CYTL1	PYCARD	FAM111A				TLR3	MDM4	CLIC1	SH3BP2	ADCY7	TIGAR	BMP2K
ERN1	MYD88	LY86	DENND3	STAG3		DENND3			RAD51B	TGFBR1	C5AR1	EPSTI1	SH3TC1	OLR1	BTAF1				CFLAR	PTPRC	P2RX1	CLECL1	DHRS9	VSIR	ZFP36L1
MAP4K1	BNC2	GPR34	BLNK	TMEM37		BLNK			CD14	RNASE2	MYO15B	MYO15B	CACNA2D4	RAD51B	FERMT3				SERPINB1	GNGT2	ACAP2	ANKRD10	BTG2	CXCR4	CD274
EMB	DISP1	CMTR2	SORL1	RCN3		SORL1			RCN3	LRMDA	MAP3K8	CLEC7A	RNF138	TNFSF13B	CFD				HERPUD1	HPS1	SPATA13	IRF5	TRABD	RASSF4	ARHGAP15
SSR4	CMTM3	PIK3R5	C3	SHPRH		C3			BATF3	CARD9	TRPT1	GIMAP2	KLHL6	NOL12	SLC29A1				BTN2A2	MYO1F	SELL	CELF2	ATP10D	RPA4	GPR183
POLR3E	MYO1G	TM6SF1	NLRP3	POGLUT1		NLRP3			ERAP1	SLC40A1	ITGB2	PIK3CG	COLGALT1	TTF2	NAGA				SUSD3	SCIN	DEF6	MYO9B	SMAGP	FCGR2B	SOCS6
NUP85	SKAP2	GLB1	PRDM1	GIT2		PRDM1			TNFAIP2	STK10	IRAK1	CYFIP1	PLBD1	PPP1R3B	APOBEC3C				TMEM39A	ARHGAP27	MPEG1	UBA52	ANKRD22	APMAP	HELZ
DEF6	PTPN6	AKR1B1	SLC7A7	MMP2		SLC7A7			IL17RA	STEAP3	IL10	CNTRL	IFI16	BTN2A2	TMEM86A				GNG5	CYB5R4	RENBP	CCR1	MGST2	AUP1	GAL3ST4
TXNDC17	LPXN	LAT2	SIPA1	FCGR1A		SIPA1			ADAT2	CYTH4	EGR1	SCIMP	SNX20	SLC9A9	CXCL8				STEAP3	HSPA1A	IGF1	STEAP3	TMEM176A	SELPLG	HCLS1
LPCAT2	ZNF562	LACTB2	RGS18	POU2F2		RGS18			RGS18	DPEP2	BMP2K	LRMDA	PLXDC2	ADRB2	SASH3				TP53INP1	SIRPB2	LYVE1	TNFAIP2	SLC37A4	HERPUD1	NMI
UCP2	C3	HMOX1	IGSF6	EFCAB13		IGSF6			TLR6	KLF6	IER3	IL18BP	MS4A7	IL13RA1	OSBPL3				LTBR	MYO15B	SHKBP1	COLGALT1	BLNK	TNFRSF14	SLC1A5
GNG5	PTPN7	SRGN	PALD1	PTPN2		PALD1			TET2	CYSLTR1	PARP8	NOP10	TMEM37	TNFAIP8	CTSC				USP15	TMEM150A	SNAP23	C3	RPN2	CTBS	HNMT
SFXN2	ITGA5	LIPA	GNG5	SQOR		GNG5			LPAR5	TRAF3IP3	TLR5	KCNK6	HAMP	BATF	TRIM25				SUSD6	SH3BP2	PLA2G4A	ABCC4	CYP2S1	SIRPB2	PARP8
MTHFD2	CSF2RA	HIST1H4C	SFT2D2	TMEM39A		SFT2D2			LILRA2	BATF	RNF144B	PLA2G7	DDX60L	ZC3H12A	FCGR1A				CLEC4A	PIK3AP1	ARRDC1	NPL	RNF138	CD180	TMC8
TNFSF8	MNDA	CARD16	GPR132	NT5C		GPR132			ITGA5	HCST	SLC40A1	TBXAS1	GMIP	IFI30	CXCL16				CHEK2	CNTRL	THBD	SH3BGRL3	IRAK3	SAMSN1	SUSD6
SCIN	IRAK4	ST8SIA4	DPEP2	SFMBT2		DPEP2			PLB1	MPEG1	RGS19	RHBDF2	PIK3R6	POLM	RCBTB2				TLR7	STEAP3	PTGIR	INPP5D	PGM2	C3AR1	LYVE1
STARD5	TMX1	DDX5	CSF3R	TNFSF8		CSF3R			DHRS3	PLB1	MYO9B	PLEK	RNASE6	PTPN7	LPAR6				PSMG2	IL1B	ENTPD1	TEFM	SASH3	BATF	P2RY13
SLC1A5	RPN2	IL10RA	ADAM28	ACPP		ADAM28			RIN2	SFXN2	FMN1	SLC2A9	LPAR6	ARHGAP27	LTBR				ITGAM	PLBD1	CASP8	TCF12	ZFP36	ALPK1	FCGR1A
LILRA2	ORMDL1	CLECL1	FLI1	ZNF490		FLI1			IGF1	LAIR1	PSMB9	CCL4	ETNK1	PAXX	BHLHE41				TRAF3IP3	ACPP	ZNF780A	LY86	SAMSN1	OSCAR	BACH1
CYTIP	TXNDC17	PIEZO1	MYO15B	MAML3		MYO15B			CCL4L2	TRIM21	DISC1	ARHGAP27	VSIG4	CIDEB	MKNK1				OAS2	ITGB2	SOAT1	POLD1	DPH6	SNX20	CCR5
SQOR	NMI	PARP8	ARHGEF1	KLHL6		ARHGEF1			CD58	NOP10	CXCL12	LTBR	ITGA5	P2RX1	HHEX				DOCK8	GLA	SMCO4	FTL	TM6SF1	TNFAIP8	PMFBP1
SIGLEC10	FCGBP	GNB4	INPP5D	C2		INPP5D			IL1RAP	PALD1	B3GNT5	TNFAIP8L2	SHPRH	RCN3	DENND2D				METTL27	PSMG2	DENND3	CMTM6	SOAT1	SP140L	NT5C
SCIMP	SFT2D2	IL13RA1	SNAI3	HPGDS		SNAI3			ABCC3	CD300A	ADPGK	GLA	PLCG2	MCM5	HIST1H3H				STAG3	IL18BP	TET2	RCN3	ABCB4	ARHGAP27	RENBP
TMEM71	COQ2	ZFP36L1	SIGLEC9	DCLRE1C		SIGLEC9			SYTL3	IL10RB	FCAR	MX2	MYBPH	LTC4S	TLR6				SLC11A1	NMI	CAPZA1	RCBTB2	STT3A	MSR1	OLFML3
POU2F2	DPYD	ABRAXAS1	HCLS1	ZNF780A		HCLS1			ADAM28	CPVL	GIMAP5	CLCN5	DAB2	HIST2H2BE	EPSTI1				DISP1	ERN1	TRIM14	P2RY13	GPR65	EMB	RASSF4
LILRA6	CXCL12	ADPGK	RCSD1	ADGRE2		RCSD1			FHOD1	DOK3	CSTA	RUNX1	TNFSF10	ABCC4	F13A1				MYC	CD40	CTBS	WDFY2	CH25H	ADA2	RFT1
ADAT2	PLAUR	MAML3	CHD9	SLC25A35		CHD9			CYB561D2	PTAFR	GPAT3	VENTX	MYD88	ZNF333	IFI30				RIPK3	SQOR	ARHGAP45	GLA	UCP2	TNFAIP3	ZC3H12A
HIST1H2BH	LILRB4	APOBEC3C	SNX29	TLR3		SNX29			RUBCNL	HPSE	CYTH4	TNFAIP3	S100A8	SPATA13	HIST2H2BE				DALRD3	IL10RB	ARPC3	LPAR6	IRF8	PGGHG	PCED1B
HACD4	CTTNBP2	PTPN6	ALDH3B1	PLAUR		ALDH3B1			ABHD3	PLA2G4A	GLYCTK	CYSLTR1	TMEM220	REEP4	TREM2				SLFN11	AUP1	LY86	DISC1	NT5C	FUOM	SPATA13
HIST1H3H	MUS81	ADM	ASAH1	ABHD11		ASAH1			PIM1	CD33	TNFAIP8L2	PLCB2	DHRS9	CHD7	SH3BGRL3				HSPA1B	FAM49B	ABCC3	RNFT1	VSIR	CTSC	ST3GAL6
LOXL3	GMIP	HIST1H2BH	GAPT	ZNF333		GAPT			RCBTB2	CMTM7	APMAP	DPYD	TYMP	N4BP2	P2RY6				PRKD3	MAPKAPK3	IRAK1	ARHGAP22	DOCK4	DDX60L	FERMT3
HIST1H2AC	FUOM	B4GALT1	DENND2D	CNTRL		DENND2D			TMEM176B	SH2B3	TNFAIP3	MMP14	LSP1	AEN	GMFG				SYTL3	PDPN	TXNDC17	RHBDF2	CIITA	NPL	SIRPB2
PIK3R6	APBB1IP	LCP1	FERMT3	GAPT		FERMT3			ABCC4	SPPL2A	MX2	PALD1	RAB33B	PRAM1	FOS				POLD1	TBXAS1	TMEM86A	GYPC	CLIC1	NCKAP1L	SNX29
RGS18	ADCY7	MMP2	PTPRE	NFATC2		PTPRE			DOK3	GMIP	DALRD3	PAG1	SLC25A19	RASAL3	SELPLG				STAT5A	RGS2	NFATC1	COMMD10	RNF144B	VNN2	PARVG
GYPC	TMCO6	PRKD3	EVI2B	ABI3		EVI2B			TMEM255B	CFD	CCL3	RAB39A	CYTIP	MCM9	C3				NFKBIZ	RNASE3	PIAS1	UTP6	POLD4	CSF2RA	CD37
CLCN5	DRAM2	GUSB	CTTNBP2	KCNMB1		CTTNBP2			GALNT6	CPM	LTC4S	SRGAP1	SLC17A9	ULK4	VSIG4				PRIM1	TET2	TNFSF10	TXNDC17	CFD	CD37	CALHM2
TRIM5	MGAT4A	GDAP2	RFT1	HAMP		RFT1			BTN3A2	DHRS9	FGD3	IL4I1	APOBEC3G	SSH2	TMEM39A				IRF9	DZIP1L	CASS4	CLEC2D	WAS	ARHGAP9	HSPA6
MYO15B	PGM2	LY96	DALRD3	HSPA1A		DALRD3			VENTX	CASP4	GAB3	TMC8	ATXN7L1	GLYCTK	CHD7				TNFRSF10B	IRF8	IFI16	SIGLEC10	ARHGEF1	KLF6	ADA2
GPR132	ARHGAP9	ALOX5AP	CSF2RB	SWSAP1		CSF2RB			RNF144B	RASGRP4	SH3TC1	APOC2	SCIMP	BNC2	ARPC3				SLC29A1	NLRP3	HERPUD1	DSE	SPINT1	HSPA1A	DEF6
CASS4	DENND3	OSCAR	LY86	ANG		LY86			BLNK	DSE	CARD11	CD86	RCBTB2	NT5C	CYB561A3				UNC13D	TRABD	TNFAIP2	DNAJC3	LRRC25	ARRDC5	CYSLTR1
SHMT1	POLD1	ERAP1	BATF3			BATF3			DAGLB	BTK	SOCS6	LATS1	HAAO	GIMAP6	DOCK4				IKZF1	SMCO4	PROCR	CREB3L2	C5AR1	ANKRD44	CASP10
MYBPH	SIGLEC7	ARHGAP25	DNAJC3			DNAJC3			GIMAP5	TMEM255B	CMTM3	HNRNPF	OSCAR	EIF4EBP1	SERPINB1				PLB1	CCR1	DOK3	GIT2	TMEM176B	ADAT2	SLC2A9
FCAR	RACK1	PLCB2	ARHGAP9			ARHGAP9			B3GNT5	ADGRE2	PRKD3	BNIP2	PIK3R5	STT3A	FES				ZFP36L2	SPINT1	SH3BP2	POLD4	DENND2D	ARRDC1	IL10
TMEM35B	TRIM5	M6PR	DNASE2			DNASE2			MGAT4A	RASAL3	DHRS9	ARHGAP45	PARVG	TRPT1	BIN2				PTPRC	PIK3CG	CXCL8	NHLRC2	GLYCTK	ATXN7L1	CDK6
ITGAL	PSMB8	CYB5R4	FUOM			FUOM			JAK3	ELOVL1	CYFIP1	HNMT	TIFA	DPH6	TAGAP				ELK4	RUNX1	ARHGAP27	IFI16	RUNX2	PROCR	POLD1
ARPC3	DPAGT1	THOC6	DDX5			DDX5			HIST3H2A	CHCHD7	PDK1	ITPRIP	DDIT4	ABRAXAS1	CCL3				FCGR1B	REL	ANKRD10	EHD4	CDC42SE1	IL17RA	PTPRJ
RASGRP4	VSIR	TNFAIP8L2	FOSB			FOSB			DDOST	THOC6	LILRB4	SLC2A5	UNC13D	TPK1	TMEM106A				CNTRL	NFKBIZ	LTC4S	HAVCR2	CSF2RB	HNRNPF	EIF4EBP1
LRMDA	RAB39A	ABCC3	ARSA			ARSA			TRIM14	ZDHHC12	PTPRC	BNC2	RPA4	NFKBID	CYFIP1				PTGIR	CEACAM1	INPP5D	OLFML3	GAB3	ARHGAP45	LYN
ARID5A	IL18	HIST1H2BG	SIRPB2			SIRPB2			IL2RG	TIGAR	KCNK6	LAIR1	RENBP	HAMP	GIMAP2				DPEP2	LYVE1	IKBKE	CARD11	TMEM150A	TRIM21
TMEM39A	MLX	ADAM28	HMOX1			HMOX1			TREML1	PCED1B	MLX	SH2B3	HIST1H4J	MTAP	IL10RB				ASGR2	RUBCNL	HPSE	TRPM2	SERPINA1	FOXN3
ACSL1	PMFBP1	ORMDL1	LRRC25			LRRC25			EHD4	ALOX15B	P2RY12	RHOG	FHOD1	ATXN7L1	FCGR2B				LILRA6	GUSB	MS4A4A	PIGO	ABCC4	EML4
PTGIR	EIF4EBP1	DSC2	LACTB2			LACTB2			SYNGR2	POU2F2	BATF	CSF3R	CYP2S1	ALOX15B	FCGR1B				CHD9	STAG3	SYTL3	RUBCNL	SLC25A19	APOBEC3G
PDPN	PLBD1	EEF2KMT	GIMAP4			GIMAP4			HELZ	PPP1R15A	FLI1	NFATC2	HPSE	SLC26A6	SPTLC3				RNASE3	BANP	IRF8	SLC25A19	ELOVL1	MAN2B1
CASP8	TFEC	PSMB8	KYNU			KYNU			ACPP	SOAT1	OSM	RNF135	ADAT2	TNF	ICAM1				WNT5A	UCP2	EMB	SNX29	GPR132	PARP8
EIF3G	GIMAP2	COLGALT1	HIST1H2AC			HIST1H2AC			CACNA2D4	SIGLEC10	PLCB2	DOCK4	PROCR	MRC1	ACSL1				BTK	TMEM71	DAPP1	LOXL3	CYBB	BTG2
SPN	MYCBP	SMAGP	PRKCD			PRKCD			OSM	HIST1H4J	ANKRD44	IKBKE	RAD51B	RAB33B	AEN				PSMB9	HCK	PTPN2	DHRS9	CXCL16	IRAK4
ANG	ABI3	CD226	PTPN6			PTPN6			APMAP	AKR1B1	LAIR1	DSE	ATAD2B	FPR1	LAT2				GHRL	PLD1	NFKBIZ	KCNE3	KCNK6	IL10
MFNG	METTL27	PTPRJ	ADAMTSL4			ADAMTSL4			ARHGAP24	RHOH	OSCAR	TLR6	BTG2	NRM	NINJ1				ARAP1	SLC40A1	MIF4GD	PLAU	TRPT1	CYSLTR1
TMEM119	B4GALT1	SPRYD4	FLVCR2			FLVCR2			PLAGL1	AKNA	SPATA13	MDM4	FGD4	NBEAL1	FCGBP				CD69	LOXL3	MGST2	HNRNPF	LRMP	CKLF
HIST1H2AE	HAUS4	RBM47	DOK3			DOK3			ST6GALNAC3	BLNK	CASP10	PLAGL1	FPR3	ZNF460	NRROS				ANKRD10	SPCS1	ANKRD44	TFEC	TRPV2	SMCO4
RASSF7	DOCK4	GPATCH2L	CHCHD7			CHCHD7			MAP4K1	RIPK3	GIMAP6	ARSA	HELZ	LPAR2	UTP6				ANKRD22	INPP5D	FUCA1	SH3KBP1	MAML3	KYNU
CD33	EVI2B	BMP2K	APOBEC3C			APOBEC3C			GPATCH2L	PLD1	NMI	TMC6	CLCN5	CSTA	SLC2A9				OSCAR	CD226	SLCO2B1	NUP85	METTL27	GMIP
GAPT	PGGT1B	PLBD1	RGS1			RGS1			ZC3H12A	LILRB4	TP53INP1	MYC	TRIM38	VNN2	PCK2				CASP4	DUSP1	HAVCR2	ADPGK	TNFRSF14	FOSB
DPH6	LY86	APOC2	A2M			A2M			TREM1	ITGAL	SSR4	LAP3	HSPBAP1	OSM	IRAK3				HIST1H2BB	ARHGAP24	CCNH	CYB561A3	COMMD10	PLA2G7
GIMAP4		MYO9B	TRIM14			TRIM14			PTPN7	FXYD5	SPTLC3	IL1B	EEF2KMT	TIFA	DHRS9				EFCAB13	PLAGL1	FMN1	ATP10D	GMFG	TLR2
SOCS6		CLEC2D	TMEM119			TMEM119			FCGR1B	SPP1	TNFSF8	LPXN	GAA	CTC1	OLFML2B				IRF1	TLR6	LY96	DOCK4	CTNS	MYBPH
CYB561A3		CASP4	MAML3			MAML3			HAMP	HMOX1	ARHGEF1	PLXDC2	ULK4	RIPK3	PAG1				PAXX	ABHD3	ETNK1	FAM111A	NFKBIA	CELF2
MCM5		POLD1	DRAM2			DRAM2			SIGLEC5	ANKRD10	VAMP8	VNN2	DZIP1L		HCK				ARRDC1	DDOST	EIF4EBP1	TNFRSF12A	TRPM2	IL2RG
NOD1		SFMBT2	ARAP1			ARAP1			PCED1B	SFT2D2	LOXL3	SOCS6	TMEM71		POLD1				TRPT1	IRF1	PLA2G15	APOC1	ITGAX	IL4I1
ABI3		SLC40A1	TREM1			TREM1			CNTRL	NRROS	CLEC2D	DDIT4	NLRC5		ABCC4				NFAM1	TCF12	CABP4	GAB3	ITGAL	ADORA3
MOB1A		LCP2	BCL2L11			BCL2L11			GYPC	NLRP3	SH2B3	FCAR	PGGHG		TMC8				ESYT1	SSH2	TRIM22	GPATCH2L	WDFY4	MLKL
CARD9		ATG16L2	EHD4			EHD4			CFLAR	NABP1	GMFG	SPATA13	SUMO4		ADCY7				TRIM22	KCNK6	SNX29	SH3TC1	MUS81	PIK3AP1
ACSM5		EHD4	LIMD1			LIMD1			SMAGP	EVI2B	LSP1	LILRA6	FAM111A		ARHGAP9				SLC50A1	TMEM156	SFXN2	RIN3	PARP8	AKAP13
ADPRH		SIGLEC14	HNRNPF			HNRNPF			CASS4	SORL1	TTC7A	CD300A	ATP8B4		C2				SCIMP	AXL	POU2F2	TLR6	TXNDC17	IRAK1
DPAGT1		CPED1	DDOST			DDOST			ID2	IRF8	SLC7A7	CMTM7	NFKBID		PIEZO1				SLC25A19	GLYCTK	CLEC2B	SP140L	HHEX	SORL1
ZNF207		USP6NL	PIK3AP1			PIK3AP1			ANG	ARPC3	OAS2	NFKBIZ	MAFB		FCGR3A				ITGA5	ANKRD22	CARD16	CD226	VAV1	LGALS9
MAP3K8		ST6GALNAC3	HNMT			HNMT			PMFBP1	GPR132	MAVS	SUSD6	CIDEB		CD302				NFKBID	TNFAIP8	GNB4	SPTLC3	SYTL3	PARP4
ABCC4		KLF6	MYCBP			MYCBP			CARD11	CFLAR	PIK3R5	CEPT1	HIST3H2A		COQ2				RCN3	TNF	MRC1	TNFRSF1A	CCRL2	TET2
DERL3		RNF217	ABCC3			ABCC3			PGM2	SIGLEC14	IL1B	CD84	ARRDC5		ANKRD44				ITPRIP	TLR7	DAGLB	RB1	BIN2	HELZ
PAGR1		MCM5	CD58			CD58			SNX20	TLR7	PLB1	SP140	PTPRJ		CEACAM1				RYR1	RHOH	ARSB	TMEM220	DENND3	NFKBIZ
STAT5A		ATP8B4	IL17RA			IL17RA			ARHGEF1	ABCA1	MAML3	CD40	NPL		LILRB1				KCNMB1	IKBKE	CYTH4	ESYT1	FUCA1	TNFSF8
IKBKE		PARP14	PCED1B			PCED1B			MGST2	RGS18	ID2	CEACAM4	MGAT4A		MAP4K1				NR4A2	LPCAT2	RBM47	TNFAIP8L2	LATS1	NOD1
ITPRIP		PGM2	LILRB1			LILRB1			TMC8	DDOST	PLAU	PLBD1	CYSLTR1		ITGAL				MLX	RCN3	CASP10	TP53INP1	RNASET2	HAMP
MLX		CSTA	LAP3			LAP3			CKLF	HPS1	FCGR1B	NAALADL2	ANKRD44		SQOR				HAMP	ELK4	ARHGAP22	TMEM109	MANBA	MMP2
OST4		SIGLEC5	NFATC2			NFATC2			SPPL2A	MTHFD2	ARHGAP27	DHRS3	AGO3		HDAC9				SPP1	PLCG2	UBA7	ABHD15	SLC29A3	ADPRH
TMX1		FER	PSTPIP1			PSTPIP1			RASAL3	RGS1	PARP9	LIMD1	NFKBIZ		GALNT6				SMCO4	RCSD1	TNF	RFT1	ABHD3	TMCO6
SLC2A5		DPEP2	SLC25A35			SLC25A35			TEP1	TRIM34	ALDH3B1	ALPK1	ZFP36L2		ALDH3B1				FCAR	ITGA5	GLA	S100A9	SAT1	HIST2H2BE
DDX5		STAG3	LILRB4			LILRB4			FAM49B	ERN1	PCED1B	PLA2G4A	ACCS		KCNK6				PIAS1	ADAP2	AKR1A1	DDOST	CPM	TNFSF13
CD302		CNPY3	DHRS9			DHRS9			TMCO6	ARHGAP6	PTPN7	CTNS	ENTPD1		LST1				TAP1	MYO1G	CCL3	SFT2D2	PLEK	GBGT1
CHD9		KCNK6	ADGRD1			ADGRD1			FRMD4B	HSPBAP1	PYCARD	LILRB1	CHCHD7		RPN2				AKNA	CASP8	CPM	SMCO4	ARHGAP45	MS4A7
REEP4		SFXN2	KLF6			KLF6			ALOX15B	TMEM119	M6PR	CTBS	FPR1		APOC1				IFI44L	CRLF3	CD274	TRABD	NFAM1	OLR1
CHEK2		PSTPIP2	CHEK2			CHEK2			TNFSF10	HIST2H2BE	LILRB1	CTSS	TP53INP1		ODF3B				RASSF7	CXCL8	SIGLEC7	SSH1	LILRB4	GPR34
DAGLB		RGS18	CEPT1			CEPT1			ANKRD44	TTLL4	TTLL4	DSC2	TPP1		PSTPIP1				CCL3	CIDEB		TET3	ARHGAP24	RREB1
PGM5		ALOX15B	GAA			GAA			HACD4	CD37	CTNS	TMBIM4	SH3BP2		PLD1				ARID5A	PCED1B		OSCAR	MTSS1	HPSE
ATF7IP		NT5C	SPRYD4			SPRYD4			RNF213	KCNMB1	LRMP	TRABD	ARHGAP9		PIK3R5				ACKR2	DDX5		TNFAIP3	CAPZA1	LPAR6
DPEP2		PTPN2	ELL			ELL			ARSB	LPAR5	STK10	TMEM220	AKNA		RHOG				FANCD2	PALD1		RGS18	IRF5	MS4A14
CASP10		FES	OSCAR			OSCAR			ADAMTSL4	OAS2	TM6SF1	DISP1	ICAM1		KLHL28				CARD11	ARSA		SPN	TTC7A	GRN
SPATA13		PHC3	SLA			SLA			RNASE4	OXA1L	SFXN2	NUMB	RHBDF2		TTLL4				GPN3	LILRB4		MCM5	SRGAP1	CARD9
LPAR2		FUOM	MYO1F			MYO1F			HIST1H2AG	VNN2	SLC17A9	AKR1A1	ARHGAP30		BLNK				PARP4	GPRIN3		ELOVL1	ASGR2	CXCL8
CRLF3		NLRC5	SHMT1			SHMT1			GAPT	LY96	ANXA4	CLEC2D	FOLR2		IFI16				CACNA2D4	RNASET2		ATG7	HERPUD1	MS4A6A
CPM		PRICKLE3	GBGT1			GBGT1			TRAF3IP3	PTBP3	DDIT4	SPTLC2	TMC6		SERPINA1				P2RX1	PRDM1		TMEM71	NLRP3	MYOF
MS4A14		MGAT4A	BANP			BANP			FGD4	FOXN3	HHEX	PSMB8	SFMBT2		MLKL				LCORL	LGALS9		LST1	FOLR2	ANKRD22
PRDM1		AOAH	B4GALT1			B4GALT1			ADGRE2	NRM	ARHGAP25	SOAT1	FGD3		LILRA6				BATF3	ATG16L2		MSR1	PLB1	REL
PSMG2		CCND1	MSR1			MSR1			MYO15B	DPH6	MGST2	SNX2	SNX29		B3GNT5				KCNE3	IGF1		FER	SHKBP1	STK10
P2RX1		ACCS	PLAU			PLAU			COQ2	ZC3H12A	VNN2	DNAJC3	PLD1						PDCD11	RIN2		TM6SF1	RNFT1	PDK3
CEACAM4		RAB33B	LRMDA			LRMDA			S100A9	DHRS3	ZFP36L2	EHD4	OLR1						BARD1	CLECL1		LRMDA	TTLL4	DEF6
SOAT1		COQ2	HPS1			HPS1			SRGN	LTC4S	ZFP36L1	TRIM14	USP15						PSMB8	ARHGAP30		GPR65	ETV6	DOCK11
NFKBIA		PTPRC	IL10RA			IL10RA			RGS16	DOCK11	SLC50A1	SERPINB9	TTLL4						PROCR	CD300LF		IRF8	IL4I1	CTC1
CTTNBP2		MIF4GD	IL13RA1			IL13RA1			GIMAP1	RCN3	TCF12	PCK2	PIK3CG						LCOR	BIN2		BTAF1	GPAT3	GDAP2
ELK4		CPM	ENTPD1			ENTPD1			NFATC2	IFI44L	TEP1	PARVG	PLA2G7							POLR3E		SNX2	OST4	EAF2
NFATC2		MGST2	LHFPL2			LHFPL2			STAG3	RBM47	WAS	ELOVL1	EMB							NOD1		IGF1	SIRPB2	CLCN5
LY75		PIAS3	IL10			IL10			BATF	SYTL3	PTPRJ	RAB33B	SSH2							NLRC5		FCGR2A	TRAF3IP3	AGO3
KLF6		CD302	GIMAP2			GIMAP2			HIST1H2AC	PMFBP1	ARID5A	HAVCR2	SLC8B1							THOC6		ACPP	PGGT1B	SAMD9L
TMEM19		SYT6	PLEK			PLEK			DENND3	ACSM5	DENND3	SIGLEC5	ARHGAP45							SPTLC3		EIF4EBP1	GSDMD	MKNK1
TBXAS1		RNFT1	EGR1			EGR1			ELL	IRF1	TNFSF10	SF3B1	SAT1							ASGR2		IL2RG	IRF7	HIST1H4J
LCP1		RFT1	CH25H			CH25H			PARP8	MANBA	PSMB8	PPT1	TRPV2							SLC26A6		DDX60L	CDK6	ACPP
HIST1H1E		CLIC1	RASAL3			RASAL3			SPTLC3	ACAP2	CTTNBP2	FAM111A	PLA2G4B							PLAC8		PSME1	IGFLR1	P2RY13
POLD1		ARHGAP15	S100A9			S100A9			SAMD9L	PPM1N	INPP5D	CYB561A3	CXCL8							PLA2G4A		IRAK1	GIT2	RGS2
MPPE1		PRIM1	ANKRD10			ANKRD10			NT5C	GYPC	ST6GAL1	PLAU	SCPEP1							ADCY7		SLC2A9	CLECL1	PIK3R6
HPSE		TP53INP1	FHOD1			FHOD1			FOSB	HK2	LPXN	CASP10	CCNH							ADAT2		DENND2D	TMEM37	AKNA
TREML1		NFATC1	FYB1			FYB1			TMEM150A	P2RX4	TBXAS1	ADAMTSL4								SLC46A1		REEP4	SSR1	GIT2
SYTL3		PIK3R6	ATG16L2			ATG16L2			TNFRSF12A	STT3A	SLC7A6	ODF3B								CASS4		DENND3	CTBS	IKZF2
RGS16		CYTL1	MAP3K8			MAP3K8			SH3BP2	CD300C	PLXDC2	LGALS9								P2RX1		ZNF207	CD86	ZNF333
VNN2		P2RY13	SF3B1			SF3B1			OLR1	IRF7	FCGR3B	IL10								RIN3		ARHGAP15	TP53INP1	HSPBAP1
DNAJC3		LCORL	HSPA1A			HSPA1A			DISC1	PARP8	GPR65	RNF166								FGD3		ZNF780A	TMEM35B	RUNX1
MIS18BP1		CCL4L2	CLIC1			CLIC1			SFXN2	MYBPH	GPN3	TNFRSF12A								POGLUT1		SIGLEC7	LYVE1	TIFA
LILRB4		TEFM	PTAFR			PTAFR			2001-03-01	2003-03-01	ARSB	RB1								DAGLB		ABCC3	MOB1A	RIN3
SH3KBP1		IRAK4	BIN2			BIN2			CX3CR1	STAT5A	TRAF3IP3	ABCC3								NFATC2		WNT5A	PTPN7	DAB2
HIST1H4E		P4HA1	PLA2G15			PLA2G15			TIFA	NUMB	CCRL2	CELF2								VENTX		POLR3E	HEXA	RNASE3
MMS22L		TAGAP	BTG2			BTG2			GIT2	SP140	LPP	LRRC25								SP140L		ASGR2	TREM1	STK4
REL		PSMB9	GPATCH2L			GPATCH2L			IL16	BATF3	SLC15A3	LOXL3								HERC3		HSPA1B	CEACAM1	BACH1
PCED1B		LIMD1	METTL27			METTL27			CRLF3	ASGR2	ITPRIP	IRAK4								SIGLEC7		PRKCD	PDK3	PARVG
PRIM1		TMEM176A	TNFAIP8			TNFAIP8			TNFAIP3	CASS4	CYB561D2	SIGLEC14								FPR3		PTPN7	SP100	PSTPIP2
LPAR5		LAIR1	BACH1			BACH1			MAP3K8	SIGLEC11	CD86	CKLF								OLFML3		ABHD11	PLAGL1	CEPT1
DAPP1		HAVCR2	TAP1			TAP1			PLAC8	SCIN	HAMP	ANKRD10								SPC25		CTBS	MIF4GD	DPEP2
TMCO6		TNFSF10	SRGN			SRGN			HAUS8	STAG3	RREB1	SPPL2A								CD180		GNB4	DISC1	ZKSCAN8
LYN		ZNF143	PGGHG			PGGHG				PARP4	UBA7	PDK3								ABRAXAS1		CCNH	MS4A14
TMEM255B		CHEK2	SERPINB9			SERPINB9				EIF4EBP1	GMIP	CRLF3								PLK3		NLRC5	TNFRSF1B
PCK2		NHLRC2	TMEM255B			TMEM255B				IL15	RNFT1	ENG								P2RY13		CHEK2	ACPP
CYSLTR1		CD300A	BMP2K			BMP2K				DDIT4	ESYT1	PIK3AP1								IKZF1		SPRYD4	ANXA4
SSR3		ITPR2	UBA7			UBA7				TRIM25	ARHGAP45	NCKAP1L								TCIRG1		CRTAP	CTTNBP2NL
TNF		TLR6	TUBA1C			TUBA1C				ITGAX	MYD88	SIPA1								GALNT6		MYC	SERPINB1
ST6GAL1		SHMT1	HSPA1B			HSPA1B				DENND2D	ACCS	PCED1B								DDIT4		PRPF40A	DAGLB
KYNU		ZDHHC12	SNX2			SNX2				ARHGAP24	CHCHD7	SELL								TEP1		CACNA2D4	TEFM
HMOX1		GIMAP5	RASGRP4			RASGRP4				NAT1	STAT5A	SP140L								CCR5		TLR2	GIMAP2
		MTSS1	BNC2			BNC2				TCIRG1	IRF7	LCP1								PARP9		PAXX	PIGO
		TMEM173	SELL			SELL				IGF1	SPCS1	MANBA								SUSD3		SLC29A3	CRTAP
		PLB1	POGLUT1			POGLUT1				SH3D19	PLAGL1	CLECL1								LILRA1		CDK6	CYTL1
		SHPRH	ZNF347			ZNF347				SPATA6	CCR5	TFEC								TNFSF13B		FGL2	SLC9A9
		POGLUT1	TYMP			TYMP				SRGAP1	PLD1	ACCS								LTC4S		APOBEC3C	PGM5
		MAP4K1	ASGR2			ASGR2				ELK4	IRAK4	PRKCD								TTLL4		LRMP	TSPAN14
		GYPC	TNFRSF14			TNFRSF14					SLC37A4	SCPEP1								CASP10		IRAK4	PLAC8
		TNFSF13B	RAB39A			RAB39A					SNX2	GLB1								LPAR2		CDC42SE1	ARSB
		GPR84	HELZ			HELZ					PLA2G4A	M6PR								SULT1B1		SOCS6	RNF166
		ADORA3	GAB3			GAB3					EML4	IKZF1								LPP		C1QA	APOC2
		PPM1N	CYSLTR1			CYSLTR1					SF3B1	POLD1								ARHGAP15		PTPRC	N4BP2
		STK10	LPAR5			LPAR5					PTPRE	PTPRC								RREB1		ZFP36L1	COQ2
		HIST2H2BE	TET2			TET2					IRF1	TAP1								FANCD2		CLEC5A	KCNMB1
		SP110	DISP1			DISP1					PCK2	MPPE1								EAF2		PTGIR	IKZF2
		DENND3	CLEC4A			CLEC4A					ULK4	TMEM19								LILRA2		GPR132	LAP3
		MYO15B	TMEM71			TMEM71					SLC16A3	CFLAR								PIM1		SLC17A9	KCNE3
		DNASE2	NUP85			NUP85					BTK	CD58								RAB39A		SPTLC2	PIK3CG
		MLKL	STK4			STK4					HIST2H2BE	ARHGAP24								HAMP		LYN
		RUNX2	TNFSF13B			TNFSF13B					GBGT1	SYTL3								TMC8		MYO15B
		SP140	CEACAM4			CEACAM4					FCER1A	DOCK11								FER		GPSM3
		LPAR2	ACCS			ACCS					CD180	SIGLEC9								TUBA1C		EBI3
		TNFRSF12A	CSTA			CSTA					PPP1R15A	TRPV2								IL13RA1		PMFBP1
		SLC25A45	CASS4			CASS4					MYO1F	CACNA2D4								FLVCR2		PALD1
		LAP3	SP140L			SP140L					NOD1	ASGR2								ERAP1		SUSD3
		RIN2	PROCR			PROCR					GPRIN3	LPP								ATAD2B		PDPN
		CYSLTR1	DPH6			DPH6					ERAP1	TTC7A								PTPN7		CTTNBP2
		ABCB4	NCKAP1L			NCKAP1L					DZIP1L	TET2								SIGLEC14		FPR1
		FGD4	TMEM35B			TMEM35B					DAB2	ARHGAP15								TP53INP1		IL17RA
		TMCO6	MAB21L3			MAB21L3					RIPK3	SSR1								HNMT		PARP8
		DENND2D	CMTM6			CMTM6					ARPC3	ANKRD22								KLHL28		RBM47
		GLA									VMP1	SAMD9L								LRMP		ADAT2
		TLR2									PARP4	ALOX5								ANKRD44		ADGRE2
		TRIM14									PMFBP1	SLFN11								GAB3		ARRDC1
		ODF3B									RGS16	ZC3H12A								BARD1		CYSLTR1
		EFNA4									S100A8	RGS2								USP15		BTN3A2
		GIMAP4									GNG5	FCGR3B								SLC37A2		MAP4K1
		CREB3L2									THOC6	DENND2D								ARHGAP6		PGGT1B
		TREM1									MFNG	PARP14								ZNF660		HAAO
		HIST1H4J									DHRS3	LAT2										SORL1
											TMEM220	ATP10D										MX2
											PALD1	CCL4L2										SLC8B1
											SFT2D2	SIGLEC7										SSR4
											STK4	P2RY12										BATF3
											RGS1	ICAM1										ATAD2B
											REEP4	LILRA2										MANBA
											OAS1	SIRPB1										SLA
											PIK3CG	ARHGAP6										PLA2G4A
											SHMT1	FOS										BACH1
											STXBP2	TNFSF10										PIM1
											PGGHG	UNC13D										TLR3
											METTL27	PIEZO1										ABI3
											VENTX	GPN3										TRIM34
											RAB39A	GAB3										SHPRH
											ADAT2	LY75										PDCD11
											CDK6	PTGIR										ANKRD44
											AUP1	HAMP										IL18BP
											SIGLEC9	TNFRSF10B										OSBPL3
											CYP2S1	SPINT1										CISH
											SYTL3	CHEK2										NFATC2
											IL10RB	NFAM1										KLF6
											IFI44L	TP53INP1										AKNA
											CD84	PLA2G4B										ANG
											HAAO	COMMD10										CYP2S1
											ZNF780A	BMP2K										TMEM156
											SH3BP2	2003-03-01										CNPY3
											CMTR2	SIRPB2										APOC2
											ANG	IRF8										KLHL6
											ZNF143	TNFSF8										CCL4
											ABHD15	TIGAR										ADAM28
											TMEM255B	PTPN6										RGS1
											LY75	LPCAT2										SLC25A45
											PLCG2	APOBEC3C										CHD9
											GLB1	GMIP										DAGLB
											EIF3G	PTPRE										DCLRE1C
											ZC3H12A	ADAT2										CASS4
											ATP10D	HERPUD1										PRIM2
											ARHGAP24	PGGHG										LILRA6
											PIK3R6	RGS1										P2RY12
											2003-03-01	CD53										EIF4A1
											TAGAP	GNB4										ANKRD22
											KCNE3	ABHD11										CAPG
											MLKL	TMEM179B										BHLHE41
											PLEK	OSBPL3										RNASE3
											CLCN5	OSCAR										SOAT1
											RUBCNL	GMFG										BTN2A2
											TFEC	GALNT6										SHMT1
											HNRNPF	HPGDS										APMAP
											TET3	RNF138										SLC25A35
											FOSB	TRPT1										IL1B
											EAF2	THOC6										METTL27
											CTSB	SKAP2										N4BP2
											DUSP1	PTGER4										TTF2
											FUOM	SIGLEC10										ACCS
											JAK3	TYMP										BARD1
											H3F3B	SLC7A7										IKZF2
											CD69	PLCG2										SFXN2
											CIDEB	RASSF4										KCNMB1
											LY96	GIMAP6										MCM9
											PAGR1	RYR1										GHRL
											ORMDL1	GPR132										SELL
											ST3GAL6	GPR84										ULK4
											RAD51B	MLKL										RHOH
											RNASET2	GPSM3										UTP15
											COQ2	FHOD1										SYTL3
											IL13RA1	GBGT1										DSC2
											DPEP2	FGD3										EML4
											SLC25A45	GIMAP4										ATXN7L1
											CASP8	CLIC1										ALOX15B
											SPPL2A	SNX20										ITGA5
											FPR1	TRIM22										PLD1
											BTAF1	ULK4										PTAFR
											HACD4	S100Z										ADGRG5
											EHD4	BTN3A2										CH25H
											TNFRSF12A	PSTPIP2
											TLR6	CREB1
											ADAM28	HAUS4
											DTX2	MMP2
											FRMD4B	BTG2
											PTAFR	PDK1
											GIMAP2	MYBPH
											COMMD10	TSPAN14
											TREML1	TRIM34
											HPS1	DPEP2
											BTN2A2	DDX60L
											TRIM34	CASP8
											CD300A	CARD9
											PAXX	IRF9
											GAPT	MIF4GD
											DISP1	PROCR
											TMEM71	TNFSF13B
											LST1	PPP1R15A
											DPH6	SMCO4
											SSH1	TMLHE
											TEFM	PGM5
											SSH2	BTK
											WDFY4	SFMBT2
											BNIP2	DPH6
											APOC2	SLC37A4
											BTG2	ARPC3
											SIGLEC14	IRF1
											TMEM19
											MYBPH
											CLEC5A
											CLECL1
											PLA2G4B
											IRF9
											KLHL28
											IGF1
											SP140L
											LATS1
											CD55
											TNFSF13B
											NFKBID
